# Supplementary material for: On the accuracy and precision of X-ray and neutron diffraction results as a function of resolution and the electron density model
Source: IUCrJ. 2020 Aug 25;7(Pt 5):920–33. doi: 10.1107/S2052252520010441 (PMC7467170; doi:10.1107/S2052252520010441)
Supplement: Supplementary file 2 [file m-07-00920-sup2.zip › cif_deposition/HAR_BLYP_oxa08_06.cif]

# ========================
# TONTO generated CIF file
# ========================

data_HAR_BLYP_oxa08_06

_audit_creation_date               2016-1-14
_audit_creation_method             'Tonto 3.2.0 v. 196f026'

# --------------------
# Chemical information
# --------------------

_chemical_formula_sum             'C2 H6 O6'
_chemical_formula_moiety          'C2 H2 O4, 2(H2 O)'
_chemical_formula_weight           126.07
_chemical_compound_source          'see text'
_chemical_absolute_configuration   unk

# --------------------
# Symmetry information
# --------------------

_symmetry_cell_setting             Monoclinic
_symmetry_space_group_name_H-M     'P 21/c'
_symmetry_space_group_name_Hall    '-P 2ybc'
_symmetry_Int_Tables_number        '14'

loop_
    _symmetry_equiv_pos_as_xyz
'+x, +y, +z'
'-x, -y, -z'
'-x, +y+1/2, -z+1/2'
'+x, -y+1/2, +z+1/2'

# ---------------------
# Unit cell information
# ---------------------

_cell_length_a                6.0952(5) 
_cell_length_b                3.4886(3) 
_cell_length_c                11.8449(9) 
_cell_angle_alpha             90.00 
_cell_angle_beta              103.826(4) 
_cell_angle_gamma             90.00 
_cell_volume                   244.57(3) 

_cell_formula_units_Z             2
_cell_measurement_reflns_used     5704
_cell_measurement_temperature     100(1)
_cell_measurement_theta_max       36.32
_cell_measurement_theta_min       3.54
_exptl_crystal_density_diffrn     1.713
_exptl_crystal_F_000              132 
_exptl_absorpt_coefficient_mu     0.181 
_exptl_crystal_description        unspecified
_exptl_crystal_size_max              0.193                
_exptl_crystal_size_mid              0.186  
_exptl_crystal_size_min              0.139
_exptl_crystal_colour             colourless
_exptl_absorpt_correction_type    multi-scan
_exptl_absorpt_process_details
;
 Absorption correction done by SORTAV
 Blessing, R. H.: (1995) Acta Cryst. A51, 33-38
;
_exptl_absorpt_correction_T_min    0.951
_exptl_absorpt_correction_T_max    1.004

#=======================================================================

# EXPERIMENTAL DATA

_diffrn_reflns_av_R_equivalents   0.0000
_diffrn_reflns_av_unetI/netI      0.0338
_diffrn_reflns_limit_h_max        9
_diffrn_reflns_limit_h_min        -10
_diffrn_reflns_limit_k_max        5
_diffrn_reflns_limit_k_min        0
_diffrn_reflns_limit_l_max        19
_diffrn_reflns_limit_l_min        0
_diffrn_reflns_number             1184
_diffrn_reflns_theta_full         26.00
_diffrn_reflns_theta_max          36.36
_diffrn_reflns_theta_min          3.54
_diffrn_ambient_temperature       100(1)
_diffrn_detector_area_resol_mean  ?
_diffrn_measured_fraction_theta_full 0.988
_diffrn_measured_fraction_theta_max 0.993
_diffrn_measurement_device_type   'Bruker APEX-II CCD'
_diffrn_measurement_method        '\f and \w scans'
_diffrn_radiation_monochromator   'graphite'
_diffrn_radiation_type            MoK\a
_diffrn_radiation_wavelength      0.71073
_diffrn_source                    'fine-focus sealed tube'
_diffrn_standards_number          0
_reflns_number_gt                 1111
_reflns_number_total              1184
_reflns_threshold_expression      >0sigma(F)

#  
# Refinement details
#  
_refine_special_details          
;
  .  H thermal motions refined anisotropically.
  .  Hirshfeld atom refinement (HAR):
     .  Uses aspherical atomic scattering factors
        obtained from Hirshfeld partitioning of a
        gaussian quantum chemical wavefunction.
     .  Hirshfeld weight functions obtained from
        spherically averaged unrestricted atomic
        densities.
  .  Wavefunction type : rks becke88lyp using cluster
 charges, radius=8.0 angstrom
  .  Gaussian basis set: cc pVTZ
  .  Refinement based on |F| with weight=1/sigma(|F|)
  .  Negative |F|^^2 were pruned from the data
  .  Eigenvalues < 0.1E-04 removed from normal equations
  .  Reflection used in the refinement appear below
  .  Refined using the Tonto program:
     .  Version: 3.2 v. 196f026
     .  Platform: INTEL-ifort-on-LINUX
     .  Build date: Wed Feb  4 17:27:23 CET 2015
;

# Standard CIF keys and data

_refine_ls_structure_factor_coeff  F
_refine_ls_matrix_type             full
_refine_ls_R_factor_gt             0.0178
_refine_ls_wR_factor_gt            0.0272
_refine_ls_goodness_of_fit_ref     1.855487
_refine_ls_number_reflns           1184
_refine_ls_number_parameters       64
_refine_ls_number_restraints       0
_refine_ls_number_constraints      0
_refine_ls_hydrogen_treatment      refall
_refine_ls_weighting_scheme        sigma
_refine_ls_weighting_details       'w=1/\s(F)'
_refine_ls_shift/su_max            0.0100
_refine_ls_extinction_method       none

_refine_diff_density_max               0.231490
_refine_diff_density_min              -0.257799 

# ---------------------
# Coordinates and ADP's
# ---------------------

loop_
_atom_site_label
_atom_site_fract_x
_atom_site_fract_y
_atom_site_fract_z
_atom_site_adp_type
_atom_site_occupancy
O1 0.43489(4) 0.44403(7) 0.34988(2) Uani 1.000000000
O2 0.24243(4) 0.74243(7) 0.46369(2) Uani 1.000000000
C1 0.40299(4) 0.55885(8) 0.44800(2) Uani 1.000000000
H1 0.303(2) 0.519(4) 0.2796(9) Uani 1.000000000
O5 0.13012(4) 0.63112(8) 0.17855(2) Uani 1.000000000
H3 0.191(2) 0.695(3) 0.1132(7) Uani 1.000000000
H4 0.009(1) 0.453(3) 0.1506(7) Uani 1.000000000

loop_
_atom_site_aniso_label
_atom_site_aniso_U_11
_atom_site_aniso_U_22
_atom_site_aniso_U_33
_atom_site_aniso_U_12
_atom_site_aniso_U_13
_atom_site_aniso_U_23
O1 0.0122(1) 0.0182(1) 0.0073(1) 0.00468(7) 0.00156(7) -0.00069(6)
O2 0.0104(1) 0.0177(1) 0.0087(1) 0.00543(7) 0.00094(7) -0.00070(7)
C1 0.0085(1) 0.0108(1) 0.0071(1) 0.00157(7) 0.00114(7) -0.00000(7)
H1 0.042(7) 0.059(8) 0.020(6) 0.003(7) 0.011(5) -0.001(6)
O5 0.0100(1) 0.0176(1) 0.00860(9) -0.00173(7) 0.00056(7) 0.00108(7)
H3 0.035(6) 0.038(6) 0.021(4) -0.006(4) 0.007(4) 0.007(4)
H4 0.024(4) 0.029(5) 0.032(5) -0.011(4) 0.008(4) -0.002(4)

loop_
_geom_bond_atom_site_label_1
_geom_bond_atom_site_label_2
_geom_bond_distance
 O1 C1 1.2873(3)
 O2 C1 1.2204(3)
 O1 H1 1.04(1)
 O5 H3 0.961(9)
 O5 H4 0.964(8)

loop_
_geom_angle_atom_site_label_1     
_geom_angle_atom_site_label_2
_geom_angle_atom_site_label_3
_geom_angle     
 O1 C1 O2  126.90(2)
 C1 O1 H1 112.8(6)
 H3 O5 H4 106.6(7)

# Standard CIF keys and data

# ---------------
# Reflection data
# ---------------

loop_
    _diffrn_refln_index_h
    _diffrn_refln_index_k
    _diffrn_refln_index_l
    _diffrn_refln_F_calc
    _diffrn_refln_F_meas
    _diffrn_refln_F_sigma
       3       0       0       50.973267       45.732702        1.011789
       4       0       0       17.407592       17.619875        0.216427
       5       0       0       20.801335       20.715453        0.257692
       6       0       0       39.976777       40.519995        0.466156
       7       0       0       27.358998       27.630237        0.370927
       8       0       0       13.936115       14.037094        0.158693
       9       0       0       11.061819       11.377610        0.214725
       1       1       0      101.586857       95.863966        2.599182
       2       1       0       48.796090       44.558838        0.765459
       3       1       0       27.083977       27.318858        0.329045
       4       1       0        4.111125        4.049568        0.208995
       5       1       0        1.608209        1.756502        0.077902
       6       1       0        2.151701        2.085905        0.095578
       7       1       0       23.970909       23.832331        0.262223
       8       1       0        0.040252        0.340588        0.340588
       9       1       0       15.302090       15.229905        0.165045
       0       2       0        9.547914        9.464618        0.134667
       1       2       0       46.312079       46.596244        0.721524
       2       2       0       59.118136       57.952912        1.098097
       3       2       0        3.679302        3.568473        0.079634
       4       2       0       28.275355       28.392252        0.330357
       5       2       0       13.133504       12.906975        0.149232
       6       2       0        0.647661        0.713723        0.163632
       7       2       0       15.586926       15.694904        0.175561
       8       2       0       17.102109       17.035845        0.184732
       9       2       0        3.484117        3.497428        0.097869
       1       3       0       11.418822        0.560357        0.560357
       2       3       0        9.329295        9.396968        0.132411
       3       3       0       21.816977       22.341665        0.268605
       4       3       0        6.182550        6.306822        0.081872
       5       3       0       29.005220       28.911935        0.325050
       6       3       0        0.067060        1.792875        0.350897
       7       3       0        2.086881        2.034478        0.086710
       8       3       0       11.077872       10.963576        0.170523
       0       4       0        4.233906        3.997624        0.700049
       1       4       0       10.970693       11.096396        0.143771
       2       4       0        9.153543        9.311767        0.114158
       3       4       0        6.527057        6.554159        0.099936
       4       4       0       21.335593       21.440616        0.299660
       5       4       0        7.779989        7.878896        0.151671
       6       4       0       10.781763       10.794443        0.162416
       7       4       0        8.326816        8.264018        0.106507
       1       5       0        5.344576        5.458846        0.087720
       2       5       0        8.849596        8.890726        0.110008
       3       5       0       10.838771       10.692053        0.231652
       4       5       0        1.218453        1.033779        0.162172
       5       5       0        5.854100        5.966741        0.169328
      -9       1       1        1.888794        1.913165        0.097346
      -8       1       1       14.188050       14.332829        0.167026
      -7       1       1       11.186200       11.322985        0.171752
      -6       1       1        3.172294        3.228622        0.107885
      -5       1       1       19.651178       19.506922        0.293905
      -4       1       1       24.612385       24.871671        0.292411
      -3       1       1       46.635771       46.717342        0.765845
      -2       1       1       34.964603       36.150242        0.534515
       0       1       1       55.529612       56.104100        1.365448
       1       1       1       15.813865       16.151471        0.181812
       2       1       1       20.921463       21.358137        0.245818
       3       1       1       54.012360       53.311350        0.798113
       4       1       1       32.505576       32.092522        0.393784
       5       1       1       27.178002       27.144244        0.310683
       6       1       1       35.535727       35.511125        0.397595
       7       1       1        2.715648        2.766243        0.102430
       8       1       1        1.732959        1.770339        0.091768
       9       1       1        1.230619        1.225969        0.165733
      -9       2       1        5.822188        5.743866        0.116522
      -8       2       1       16.613698       16.442323        0.211797
      -7       2       1        0.305345        0.460543        0.218056
      -6       2       1       22.189844       21.912097        0.267698
      -5       2       1        8.024104        8.007621        0.099461
      -4       2       1       19.166527       19.001316        0.219942
      -3       2       1       23.761094       23.668122        0.286933
      -2       2       1       31.841668       31.942292        0.389637
      -1       2       1       30.665934       30.751748        0.383343
       0       2       1       22.101895       22.354418        0.276601
       1       2       1       42.157863       42.540334        0.580710
       2       2       1        3.199760        3.316926        0.087840
       3       2       1        7.661106        7.244032        0.102114
       4       2       1       22.681932       22.602433        0.257412
       5       2       1       13.270767       13.208709        0.152676
       6       2       1        8.152873        8.079728        0.101570
       7       2       1        8.635605        8.596395        0.106224
       8       2       1       12.310506       12.286171        0.142860
       9       2       1        5.050357        5.076022        0.094155
      -8       3       1        1.394063        1.231178        0.146697
      -7       3       1        3.794406        3.694861        0.077680
      -6       3       1        9.497825        9.515987        0.128814
      -5       3       1       11.852681       11.731155        0.141936
      -4       3       1        5.835484        5.896694        0.078361
      -3       3       1        5.189338        5.180251        0.090654
      -2       3       1       31.052246       31.383435        0.690113
      -1       3       1        0.623268        0.435660        0.331257
       0       3       1       18.480825       18.394293        0.227014
       1       3       1       14.811252       14.659809        0.264671
       2       3       1       14.166333       13.934848        0.360240
       3       3       1        3.728682        3.826095        0.067371
       4       3       1       15.967324       16.029036        0.180692
       5       3       1       13.505350       13.339790        0.192167
       6       3       1        0.601841        0.591270        0.189399
       7       3       1       14.030506       13.908990        0.157626
       8       3       1        1.082758        1.105848        0.152223
      -7       4       1       12.282558       12.206146        0.153345
      -6       4       1        7.372207        7.392429        0.105248
      -5       4       1        4.816234        4.785185        0.110038
      -4       4       1        1.079039        1.031261        0.125281
      -3       4       1       12.005019       12.000417        0.137871
      -2       4       1       10.660279       10.700000        0.138277
      -1       4       1        6.375682        6.486139        0.089968
       0       4       1        9.291026        9.176383        0.109906
       1       4       1        2.064332        1.766211        0.298185
       2       4       1        0.299057        0.467761        0.274888
       3       4       1        1.527682        1.479561        0.177601
       4       4       1        2.039974        1.852404        0.105321
       5       4       1        5.691468        5.664097        0.135716
       6       4       1        0.546505        0.636867        0.262034
       7       4       1        3.204954        3.260061        0.107602
      -5       5       1        4.391562        4.363370        0.094178
      -4       5       1        0.405940        0.361109        0.361109
      -3       5       1        1.061775        1.122898        0.171583
      -2       5       1        1.584307        1.387516        0.110880
      -1       5       1        8.351798        8.341882        0.106410
       0       5       1        0.547564        0.514587        0.514587
       1       5       1        0.746269        0.774403        0.203001
       2       5       1        5.127274        5.057766        0.080920
       3       5       1        7.935032        7.841046        0.109616
       4       5       1        3.810568        3.624086        0.109687
     -10       0       2        0.318951        0.445982        0.445982
      -9       0       2        5.232997        5.153154        0.114206
      -8       0       2        4.966650        5.095292        0.102397
      -7       0       2        9.937665       10.018982        0.136675
      -6       0       2       35.462969       35.848849        0.415814
      -5       0       2       24.676078       24.811691        0.323326
      -4       0       2       80.872573       76.511764        4.385139
      -3       0       2       10.086024        9.835853        0.123026
      -2       0       2       64.903771       70.031707        2.798085
      -1       0       2       71.914569       67.286328        2.706843
       0       0       2       30.218043       31.316928        0.698307
       1       0       2        8.121856        8.490936        0.100346
       3       0       2       35.316654       35.933271        0.542312
       4       0       2        0.096369        0.475920        0.264024
       5       0       2       67.806636       67.733743        0.894459
       6       0       2       14.202300       14.413535        0.175207
       7       0       2       15.631621       15.791453        0.182802
       8       0       2       10.238310       10.256705        0.128527
       9       0       2       18.132349       18.093093        0.299273
      -9       1       2        3.111729        3.054489        0.086880
      -8       1       2        0.120172        0.430465        0.248531
      -7       1       2       24.607490       24.685016        0.305721
      -6       1       2        6.875052        6.830593        0.093234
      -5       1       2       41.837920       41.893436        0.550480
      -4       1       2       19.681590       19.654516        0.229790
      -3       1       2       14.691920       15.053239        0.179773
      -2       1       2       60.809911       60.173416        4.023171
      -1       1       2       31.476972       32.319653        0.422632
       0       1       2       24.059046       24.853571        0.324609
       1       1       2       53.209715       54.603113        0.970754
       2       1       2        4.296262        4.296045        0.057531
       3       1       2       54.598861       54.936509        0.813131
       4       1       2       35.706739       35.550809        0.433719
       5       1       2       19.900835       19.870078        0.227268
       6       1       2       20.410009       20.350430        0.263618
       7       1       2        1.110059        1.271299        0.097501
       8       1       2        3.828405        3.871305        0.083165
       9       1       2        5.857816        5.799655        0.096235
      -9       2       2        0.296374        0.521536        0.303362
      -8       2       2       10.675810       10.643308        0.138071
      -7       2       2        1.495989        1.524500        0.079301
      -6       2       2       16.619174       16.427720        0.195961
      -5       2       2        2.090276        1.973119        0.244334
      -4       2       2        9.521597        9.189450        0.143678
      -3       2       2       34.567283       34.842790        0.441772
      -2       2       2       56.548837       57.104903        0.951275
      -1       2       2        7.473681        7.455132        0.108977
       0       2       2       29.095839       29.421421        0.389197
       1       2       2        0.784399        0.686513        0.113713
       2       2       2        4.310662        4.494552        0.075955
       3       2       2       43.524870       43.361850        0.535339
       4       2       2       44.949254       45.045311        0.537895
       5       2       2        4.754270        4.785394        0.075724
       6       2       2        0.574017        0.754188        0.142796
       7       2       2        6.718516        6.611203        0.104053
       8       2       2        0.948746        0.907689        0.173319
      -8       3       2        7.739633        7.602960        0.117040
      -7       3       2        3.674578        3.600972        0.079751
      -6       3       2        8.993137        8.936834        0.119635
      -5       3       2        0.692263        0.656049        0.167377
      -4       3       2        9.592284        9.742279        0.112533
      -3       3       2       41.547274       41.507590        0.601233
      -2       3       2       21.306778       21.444347        0.242224
      -1       3       2       14.461124        0.319218        0.319218
       0       3       2       27.927233       28.100534        0.328606
       1       3       2       17.793894       17.854971        0.212976
       2       3       2       24.920376       24.781041        0.291247
       3       3       2       11.818336       12.083460        0.164148
       4       3       2        2.604099        2.695311        0.079264
       5       3       2        6.076884        6.104834        0.086529
       6       3       2        2.232337        2.120849        0.153668
       7       3       2       12.586638       12.474775        0.140675
       8       3       2        8.194835        8.069077        0.121373
      -7       4       2        6.771619        6.786678        0.099302
      -6       4       2        0.072535        0.510000        0.510000
      -5       4       2        0.181190        0.519423        0.519423
      -4       4       2        5.978110        5.977541        0.087720
      -3       4       2        8.496617        8.678249        0.108243
      -2       4       2       20.576768       20.407842        0.277516
      -1       4       2        8.180474        8.109686        0.109373
       0       4       2       19.854185       19.813884        0.248864
       1       4       2       19.492044       19.606632        0.209209
       2       4       2        3.726448        3.641291        0.078567
       3       4       2        3.902791        3.861994        0.082709
       4       4       2        2.094459        2.068018        0.118788
       5       4       2        0.844090        0.886905        0.255953
       6       4       2       13.478456       13.415662        0.180104
      -5       5       2        5.355628        5.350140        0.104857
      -4       5       2       12.434148       12.537942        0.156505
      -3       5       2        4.125088        4.095241        0.088247
      -2       5       2       10.546616       10.531856        0.136665
      -1       5       2       22.155729       22.166867        0.305028
       0       5       2        7.052952        7.083573        0.103100
       1       5       2        9.117029        9.246729        0.116121
       2       5       2        3.543108        3.444996        0.117835
       3       5       2        4.563300        4.595433        0.099323
       4       5       2        2.384864        2.266032        0.240643
      -9       1       3        0.955914        0.919891        0.153536
      -8       1       3       11.509894       11.565466        0.136118
      -7       1       3        5.046218        5.197211        0.091038
      -6       1       3        2.953238        2.965097        0.099857
      -5       1       3       18.397447       18.645643        0.238851
      -4       1       3        3.395230        3.430743        0.091282
      -3       1       3       32.389689       32.776058        0.424397
      -2       1       3       11.773187       11.626693        0.151067
      -1       1       3       46.852991       48.065372        0.982148
       0       1       3       11.117976       11.098198        0.134166
       1       1       3       72.932029       69.732919        1.774623
       2       1       3       55.642960       55.610790        0.943250
       3       1       3       17.082362       16.823495        0.194906
       4       1       3       37.703976       37.789946        0.486461
       5       1       3        3.546901        3.526330        0.077272
       6       1       3       12.431109       12.321120        0.145324
       7       1       3        7.174775        7.197639        0.099399
       8       1       3       24.226433       24.358982        0.288876
       9       1       3       13.651750       13.584550        0.170006
      -9       2       3        2.241420        2.029483        0.109509
      -8       2       3        6.977225        6.897101        0.092397
      -7       2       3       12.602156       12.638038        0.155250
      -6       2       3       20.500932       20.577658        0.265839
      -5       2       3        5.394951        5.460311        0.090954
      -4       2       3       23.343101       23.041701        0.286482
      -3       2       3       44.775073       44.911023        0.611136
      -2       2       3        7.746125        8.049410        0.114991
      -1       2       3       33.973351       34.056424        0.429054
       0       2       3        0.910389        0.487852        0.154386
       1       2       3       49.105156       48.786883        0.636598
       2       2       3       10.679380       10.828666        0.134275
       3       2       3       26.516593       26.365128        0.306157
       4       2       3       19.558556       19.484096        0.221957
       5       2       3       12.967194       12.778498        0.148771
       6       2       3        9.704933        9.582745        0.116700
       7       2       3        5.772480        5.684452        0.087400
       8       2       3        5.922016        5.974948        0.106728
      -8       3       3        7.004022        6.985771        0.099844
      -7       3       3        3.866276        3.485685        0.255824
      -6       3       3        3.111858        3.431909        0.073785
      -5       3       3        6.489607        6.458792        0.086116
      -4       3       3       12.274998       12.520783        0.164408
      -3       3       3        5.324952        6.850985        0.124842
      -2       3       3        3.282925        2.787831        0.601098
      -1       3       3        9.691390        9.671556        0.123625
       0       3       3       24.078219       24.348101        0.281318
       1       3       3        0.548544        0.445982        0.230575
       2       3       3        5.700576        5.633826        0.107435
       3       3       3       26.100006       26.070673        0.288315
       4       3       3        3.218530        3.042696        0.068591
       5       3       3        5.504825        5.471746        0.082126
       6       3       3        2.379489        2.290131        0.098647
       7       3       3       10.269468       10.284940        0.143935
      -7       4       3        2.115912        2.181857        0.095113
      -6       4       3        7.084623        7.139678        0.100289
      -5       4       3       12.797604       12.937929        0.162562
      -4       4       3       20.366778       20.480234        0.237458
      -3       4       3       20.158388       20.130325        0.228315
      -2       4       3       15.138365       15.020320        0.165354
      -1       4       3        0.408900        0.542033        0.218923
       0       4       3        5.206124        5.230201        0.083649
       1       4       3        9.947850       10.107423        0.125940
       2       4       3       19.460297       19.408503        0.232216
       3       4       3       11.210119       11.271202        0.141063
       4       4       3        4.286430        4.308480        0.091253
       5       4       3        2.971050        3.036758        0.093461
       6       4       3        1.278833        1.398249        0.186143
      -5       5       3        4.653206        4.724087        0.123870
      -4       5       3        4.035824        3.865359        0.240031
      -3       5       3        5.635041        5.541029        0.090066
      -2       5       3        4.816374        4.745524        0.093643
      -1       5       3        2.880716        2.799089        0.220020
       0       5       3        2.775193        2.466941        0.386533
       1       5       3        1.974343        2.159074        0.119638
       2       5       3        2.974149        2.968653        0.092875
       3       5       3        0.428488        0.369324        0.369324
       4       5       3        4.926813        4.281355        0.639377
     -10       0       4        7.743362        7.671962        0.123783
      -9       0       4       19.983274       20.024735        0.253291
      -8       0       4        5.458986        5.396295        0.099598
      -7       0       4       16.638442       16.461166        0.182346
      -6       0       4        4.541132        4.630119        0.209485
      -5       0       4       11.168946       11.113955        0.208452
      -4       0       4       28.364976       28.467877        0.393333
      -3       0       4       23.932940       24.337831        0.328874
      -1       0       4       75.315938       76.337147        1.815405
       0       0       4       21.055245       21.595833        0.255261
       2       0       4        7.417773        7.397702        0.102293
       3       0       4       12.136449       11.923926        0.175734
       4       0       4       15.701057       16.173435        0.244217
       5       0       4        8.988385        8.982984        0.124259
       6       0       4        3.339836        3.238981        0.120648
       7       0       4       43.250771       43.372572        0.401535
       8       0       4       21.303598       21.555510        0.194798
       9       0       4        5.733227        5.710779        0.116318
     -10       1       4        2.335208        2.044089        0.226811
      -9       1       4        8.464327        8.481804        0.110663
      -8       1       4       14.399797       14.395138        0.164889
      -7       1       4        1.678079        1.442810        0.444161
      -6       1       4       14.843070       14.614719        0.196328
      -5       1       4       25.218125       25.222014        0.317396
      -4       1       4       15.192620       15.174320        0.185992
      -3       1       4       39.052381       39.355940        0.550399
      -2       1       4       48.854064       49.190243        1.003211
      -1       1       4       40.085688       40.218155        0.669830
       0       1       4      100.916043       99.995000        2.260666
       1       1       4       21.125958       21.255352        0.246545
       2       1       4        7.931061        7.949528        0.096949
       3       1       4        9.256225        8.799205        0.108347
       4       1       4        4.415313        4.524489        0.101029
       5       1       4       16.438318       16.367346        0.194529
       6       1       4       19.519511       19.208592        0.216488
       7       1       4       15.641340       15.662375        0.211485
       8       1       4       15.307893       15.217424        0.179805
       9       1       4        4.193521        4.210582        0.132715
      -9       2       4        1.597787        1.426079        0.119327
      -8       2       4       10.515073       10.585840        0.125916
      -7       2       4        4.937663        4.847370        0.079981
      -6       2       4        6.026449        6.116535        0.094160
      -5       2       4       14.114767       13.822084        0.153141
      -4       2       4       20.882080       20.650424        0.268814
      -3       2       4       13.631547       13.512587        0.173921
      -2       2       4       12.531351       12.355161        0.149834
      -1       2       4       39.090778       39.556542        0.502989
       0       2       4       35.452245       35.567120        0.435368
       1       2       4       11.440691       11.571949        0.135603
       2       2       4        3.056817        2.949271        0.072189
       3       2       4       24.844469       25.050748        0.286863
       4       2       4       10.365671       10.290773        0.122194
       5       2       4       20.409526       20.380383        0.228212
       6       2       4       18.253155       17.975539        0.194932
       7       2       4        1.898956        2.008009        0.100812
       8       2       4       10.025743       10.047388        0.123679
      -8       3       4        0.103796        0.490612        0.490612
      -7       3       4       22.972648       22.964102        0.265644
      -6       3       4        5.536961        5.609011        0.080539
      -5       3       4        8.975490        8.907357        0.106618
      -4       3       4       40.735560       41.165520        0.838853
      -3       3       4       17.697769       17.773857        0.191480
      -2       3       4        7.809230        7.838750        0.150642
      -1       3       4       19.776304       19.550959        0.226105
       0       3       4       19.717288       19.733221        0.227581
       1       3       4        7.494886        7.323660        0.107359
       2       3       4       38.388940       38.406380        0.447850
       3       3       4       27.214607       27.194852        0.314190
       4       3       4       18.280167       18.315021        0.203147
       5       3       4        5.220133        5.196922        0.083704
       6       3       4        1.393934        1.291511        0.127595
       7       3       4        9.956685        9.913072        0.120881
      -7       4       4        3.900762        3.907557        0.095077
      -6       4       4       17.127556       17.278310        0.209918
      -5       4       4       12.763712       12.876723        0.160985
      -4       4       4        2.148832        2.726206        0.087381
      -3       4       4       14.056335       14.184851        0.158091
      -2       4       4        1.837621        1.744248        0.225630
      -1       4       4        1.728840        1.510000        0.232933
       0       4       4        9.082694        9.170878        0.118972
       1       4       4        4.516579        4.532659        0.098136
       2       4       4       19.315424       19.247337        0.211844
       3       4       4       16.203902       16.232683        0.236746
       4       4       4        3.344416        3.240679        0.086317
       5       4       4       13.381797       13.377967        0.183650
       6       4       4        6.581042        6.518282        0.118126
      -5       5       4       21.101796       21.425219        0.254720
      -4       5       4        2.057840        1.885709        0.206483
      -3       5       4        8.216487        8.070254        0.150469
      -2       5       4        4.832238        4.943683        0.094456
      -1       5       4        5.835767        5.879201        0.098111
       0       5       4       12.902449       12.871674        0.142574
       1       5       4       24.946694       25.100398        0.251857
       2       5       4        4.551127        4.513868        0.088034
       3       5       4        0.671787        0.681909        0.255646
       4       5       4       12.471921       12.426584        0.347263
     -10       1       5        8.184088        7.985612        0.131123
      -9       1       5        4.590677        4.684656        0.082482
      -8       1       5       12.489706       12.593252        0.144959
      -7       1       5        3.910441        3.931158        0.088372
      -6       1       5       25.823721       25.719253        0.344857
      -5       1       5       14.717035       14.347822        0.193671
      -4       1       5        0.723700        0.834206        0.152004
      -3       1       5       37.365446       37.506000        0.509243
      -2       1       5       11.729087       11.786857        0.160164
      -1       1       5        2.831970        2.692954        0.053958
       0       1       5       21.323258       21.787841        0.253450
       1       1       5       27.515029       27.803237        0.332526
       2       1       5       11.840400       11.664476        0.138419
       3       1       5        5.692401        5.936497        0.087737
       4       1       5       24.723865       24.652992        0.286211
       5       1       5        2.804644        2.815457        0.091086
       6       1       5       20.182737       20.232400        0.225901
       7       1       5       16.793519       16.667333        0.212547
       8       1       5        0.078085        0.443283        0.443283
      -9       2       5        6.508712        6.474179        0.097190
      -8       2       5       15.346833       15.348290        0.191113
      -7       2       5        8.290665        8.351287        0.105379
      -6       2       5        5.482206        5.503817        0.089853
      -5       2       5       34.995633       34.771252        0.640328
      -4       2       5        6.286139        2.818634        2.818634
      -3       2       5        4.238841        4.250529        0.102156
      -2       2       5        4.334771        4.758151        0.115415
      -1       2       5       57.679279       57.089579        0.822448
       0       2       5       18.335304       18.279497        0.211846
       1       2       5       24.631034       24.774584        0.287240
       2       2       5       32.405880       32.037790        0.373615
       3       2       5       20.649436       20.491218        0.232639
       4       2       5        2.022094        1.966240        0.114160
       5       2       5       10.212997       10.047885        0.122665
       6       2       5       26.037736       25.977875        0.285658
       7       2       5        2.404884        2.340427        0.100472
       8       2       5        7.245839        7.163100        0.122361
      -8       3       5        2.615702        2.641250        0.091936
      -7       3       5       15.528343       15.557635        0.170302
      -6       3       5        2.112450        2.133518        0.082128
      -5       3       5        5.200148        5.125232        0.084398
      -4       3       5       14.026979       14.009283        0.164428
      -3       3       5       12.268943       12.211470        0.254046
      -2       3       5        6.626286        6.441196        0.278647
      -1       3       5        2.359932        1.814552        0.447109
       0       3       5       10.253136       10.485228        0.144531
       1       3       5       12.214473       12.169634        0.164635
       2       3       5        7.407391        7.275232        0.092962
       3       3       5        0.988544        0.929839        0.121383
       4       3       5        4.986715        4.916910        0.078108
       5       3       5       16.860746       16.780346        0.192097
       6       3       5        0.990068        0.989798        0.153018
       7       3       5        2.711742        2.632565        0.113915
      -7       4       5       12.744017       12.567418        0.183961
      -6       4       5       16.430486       16.488784        0.180504
      -5       4       5        9.732359        9.676828        0.120573
      -4       4       5        8.904200        8.726511        0.140127
      -3       4       5        1.725058        1.801055        0.102232
      -2       4       5       15.556399       15.466092        0.169687
      -1       4       5       20.520072       20.598786        0.235339
       0       4       5       22.903836       22.952995        0.245288
       1       4       5       18.903342       19.052296        0.203954
       2       4       5       11.388742       11.337989        0.134418
       3       4       5        1.332225        1.184019        0.142193
       4       4       5       11.878487       11.897899        0.147580
       5       4       5       11.381338       11.427161        0.157733
       6       4       5        9.933495       10.012492        0.122093
      -5       5       5        1.216156        1.370547        0.221548
      -4       5       5        0.582194        0.631269        0.311581
      -3       5       5        2.771052        2.829116        0.113863
      -2       5       5        5.446071        5.348551        0.096218
      -1       5       5        1.186779        0.752928        0.288170
       0       5       5        4.608836        4.113757        0.620049
       1       5       5        5.368899        5.364606        0.111893
       2       5       5        3.006896        2.885516        0.121804
       3       5       5        3.681510        3.570014        0.099423
     -10       0       6        9.134871        9.182973        0.200212
      -9       0       6       12.996954       13.210602        0.170663
      -8       0       6        0.315623        0.423438        0.386022
      -7       0       6       42.204059       42.037126        0.320223
      -6       0       6       33.666230       33.816120        0.408337
      -5       0       6       28.316673       27.953533        0.362592
      -4       0       6       17.245931       17.268758        0.221764
      -3       0       6        9.290555        9.833107        0.137387
      -2       0       6       34.077219       33.815825        0.484758
      -1       0       6       36.987638       36.667833        0.582795
       0       0       6       82.098281       75.453628        2.719386
       1       0       6       39.300203       38.659798        0.534872
       2       0       6        5.162997        5.229532        0.118269
       3       0       6       62.875780       63.064015        0.955723
       4       0       6        9.602358        9.298118        0.238427
       5       0       6        6.762595        6.645224        0.097247
       6       0       6       17.212034       18.203571        0.200794
       7       0       6        2.969478        2.851789        0.096358
       8       0       6        5.764446        5.586502        0.113477
      -9       1       6       12.417649       12.521182        0.147015
      -8       1       6        3.476643        3.439477        0.079417
      -7       1       6       11.454365       11.322544        0.135498
      -6       1       6       32.556160       13.101908       13.101908
      -5       1       6        5.275932        2.574626        1.995834
      -4       1       6       34.855007       34.466651        0.445628
      -3       1       6        1.781111        1.118079        0.228866
      -2       1       6        6.113073        6.073138        0.082812
      -1       1       6        1.776286        1.806212        0.088975
       0       1       6       45.693530       45.784495        0.666095
       1       1       6       37.586212       37.758575        0.473055
       2       1       6       53.658375       53.329917        0.704637
       3       1       6        5.573334        5.688321        0.084394
       4       1       6       16.552489       16.575886        0.223210
       5       1       6       23.732744       23.515739        0.270740
       6       1       6       12.146973       12.034534        0.137895
       7       1       6        2.660851        2.564196        0.103058
       8       1       6        5.506248        5.367308        0.101475
      -9       2       6       15.501057       15.443769        0.178449
      -8       2       6       19.920524       20.022987        0.221977
      -7       2       6        3.967002        4.008491        0.076952
      -6       2       6        2.844310        2.426129        0.448681
      -5       2       6       23.528451       23.481482        0.248747
      -4       2       6        6.199733        6.171953        0.153813
      -3       2       6       30.712979       30.648328        0.359386
      -2       2       6       22.130066       22.160325        0.259183
      -1       2       6       11.307024       11.256554        0.137201
       0       2       6        6.019256        5.981137        0.087581
       1       2       6       33.019959       33.047844        0.387011
       2       2       6        8.325757        8.438365        0.103078
       3       2       6       17.575903       17.570714        0.214159
       4       2       6        6.851107        6.953848        0.093673
       5       2       6       18.322038       18.288248        0.223365
       6       2       6        3.953513        3.950823        0.093751
       7       2       6        6.334343        6.400000        0.096430
       8       2       6        0.519969        0.518556        0.356383
      -8       3       6       15.219072       15.189799        0.194133
      -7       3       6       10.533241       10.594338        0.133937
      -6       3       6        6.549981        7.029936        0.093799
      -5       3       6        5.705988        5.742473        0.086503
      -4       3       6        7.529272        7.461367        0.141873
      -3       3       6        0.748371        1.167048        0.116952
      -2       3       6       50.234909       49.753995        0.570359
      -1       3       6       26.965715       26.881592        0.306980
       0       3       6        0.944207        1.147563        0.162474
       1       3       6       17.411252       17.409480        0.214132
       2       3       6        4.028373        4.090843        0.073257
       3       3       6       11.660266       11.898739        0.136512
       4       3       6       27.115258       27.095018        0.300802
       5       3       6       25.085559       24.985796        0.266573
       6       3       6        1.169380        1.237821        0.164648
       7       3       6        6.851094        6.880770        0.103086
      -7       4       6        5.388287        5.626989        0.103765
      -6       4       6        3.648168        3.663605        0.102706
      -5       4       6        0.211939        0.475815        0.316755
      -4       4       6       14.197019       14.159449        0.156949
      -3       4       6       13.170144       13.116783        0.183493
      -2       4       6        5.099161        5.098921        0.097022
      -1       4       6       23.663543       23.749526        0.295102
       0       4       6        6.583371        6.669633        0.104802
       1       4       6        7.306071        7.467798        0.100369
       2       4       6        4.942174        4.896223        0.080727
       3       4       6        1.342736        1.500900        0.111188
       4       4       6        9.717193        9.720391        0.136968
       5       4       6        7.621756        7.639044        0.100610
      -4       5       6        6.130797        5.979548        0.104687
      -3       5       6       15.861083       15.824980        0.216008
      -2       5       6        0.181064        0.534509        0.534509
      -1       5       6       14.938865       14.701360        0.163135
       0       5       6       22.519446       22.269710        0.398496
       1       5       6        1.180019        1.037882        0.195980
       2       5       6        3.488349        3.696891        0.106208
       3       5       6       10.370045       10.246951        0.137549
      -9       1       7       10.947823       10.899541        0.139894
      -8       1       7       19.738423       19.673078        0.215689
      -7       1       7       19.068522       19.038908        0.209409
      -6       1       7        4.316415        2.105825        2.105825
      -5       1       7        2.573604        1.391330        1.391330
      -4       1       7       24.351796       24.316044        0.301882
      -3       1       7       48.856629       48.055905        0.652213
      -2       1       7       15.236073       15.080451        0.177431
      -1       1       7       52.950008       51.914353        0.823160
       0       1       7       15.141538       15.387982        0.179432
       1       1       7       11.251412       11.170049        0.135558
       2       1       7       14.122430       14.277255        0.169101
       3       1       7       14.245435       14.156624        0.168415
       4       1       7        7.639975        7.596447        0.096847
       5       1       7        5.853256        5.949034        0.077833
       6       1       7        9.043063        9.078656        0.108651
       7       1       7        3.096330        3.193118        0.090055
       8       1       7        1.527525        1.556278        0.122855
      -9       2       7        8.301104        8.308369        0.107760
      -8       2       7        6.648263        6.716472        0.094162
      -7       2       7       11.569341       11.712387        0.133095
      -6       2       7        1.255558        1.183174        0.231754
      -5       2       7       12.164825        4.398977        4.398977
      -4       2       7        6.841807        6.732013        0.148473
      -3       2       7       33.992464       33.868865        0.399775
      -2       2       7       15.287578       15.096026        0.180262
      -1       2       7        2.942199        2.837798        0.283684
       0       2       7       30.612130       30.787660        0.363985
       1       2       7       23.491527       23.862732        0.295806
       2       2       7       19.678594       19.667486        0.223978
       3       2       7        5.022041        5.107935        0.075838
       4       2       7       32.564829       32.738051        0.368312
       5       2       7        5.467793        5.401018        0.082842
       6       2       7        2.746871        2.744795        0.091326
       7       2       7        4.754507        4.753525        0.093375
      -8       3       7        8.569274        8.626471        0.111367
      -7       3       7        0.395955        0.526972        0.273793
      -6       3       7        7.124531        7.209300        0.101065
      -5       3       7       10.649905       10.588201        0.138799
      -4       3       7        5.924654        6.012820        0.094205
      -3       3       7        5.265193        5.292825        0.086771
      -2       3       7       23.640949       23.664953        0.291464
      -1       3       7        3.335308        3.530297        0.080370
       0       3       7        2.686232        2.641250        0.082559
       1       3       7       11.420163       11.489125        0.133070
       2       3       7       14.352944       14.421512        0.170196
       3       3       7        3.823187        3.855645        0.073318
       4       3       7        1.541970        1.556663        0.089762
       5       3       7        5.700388        5.630542        0.087077
       6       3       7        5.981252        5.927057        0.090448
      -7       4       7        5.632178        5.681989        0.104624
      -6       4       7        0.007232        0.644981        0.556099
      -5       4       7        2.904326        2.867229        0.105725
      -4       4       7        8.093988        8.080965        0.111963
      -3       4       7       10.721226       10.775899        0.149987
      -2       4       7       16.046537       16.156423        0.178939
      -1       4       7       14.135154       14.000000        0.161286
       0       4       7        1.060036        1.089725        0.130194
       1       4       7        2.950856        2.981443        0.085549
       2       4       7       11.215611       11.249444        0.147192
       3       4       7       19.661073       19.736768        0.246257
       4       4       7       16.774965       16.733201        0.199901
       5       4       7       11.455584       11.543396        0.148222
      -4       5       7        0.624173        0.660076        0.306805
      -3       5       7        5.350880        5.339382        0.103162
      -2       5       7        1.297839        1.059103        0.385160
      -1       5       7        2.564574        2.379601        0.437720
       0       5       7        0.370101        0.662193        0.301638
       1       5       7        2.523083        2.742134        0.120665
       2       5       7        1.253326        1.346403        0.180384
     -10       0       8       11.071501       11.418406        0.279286
      -9       0       8        5.511218        5.502636        0.110141
      -8       0       8       18.666649       18.614242        0.256682
      -7       0       8        1.416022        0.853581        0.572333
      -6       0       8        2.844670        2.953913        0.225268
      -5       0       8       43.996514       44.092970        0.583316
      -4       0       8       63.060195       62.657641        1.046522
      -3       0       8       12.051572       12.238872        0.159551
      -2       0       8       54.870369       55.023722        1.035668
      -1       0       8       57.642393       57.727203        1.336158
       0       0       8       44.588304       44.384119        0.641348
       1       0       8       22.052775       21.833919        0.266350
       2       0       8       26.624862       26.412308        0.330897
       3       0       8        8.782818        8.471895        0.114682
       4       0       8        2.727070        2.678022        0.066068
       5       0       8       31.789743       32.146851        0.346222
       6       0       8       10.467114       10.416813        0.123612
       7       0       8       17.530341       17.694915        0.187488
       8       0       8       14.252244       14.378804        0.147149
      -9       1       8        5.809978        5.792064        0.098383
      -8       1       8        6.464626        6.448178        0.101998
      -7       1       8        0.014942        0.573672        0.466902
      -6       1       8        4.543972        4.662617        0.174745
      -5       1       8       10.793582       10.707007        0.194158
      -4       1       8       34.564352       34.503333        0.432378
      -3       1       8        7.900521        7.509727        0.109592
      -2       1       8       44.194576       44.096258        0.559722
      -1       1       8       24.851959       25.186107        0.298560
       0       1       8       13.679981       13.602206        0.161224
       1       1       8       25.069121       25.024988        0.293833
       2       1       8       17.864693       18.081482        0.210836
       3       1       8       16.195551       16.218508        0.185729
       4       1       8       14.021334       14.046708        0.159303
       5       1       8        3.179962        3.184494        0.056076
       6       1       8       17.247255       17.269916        0.191274
       7       1       8       18.141835       18.087565        0.205171
      -9       2       8       19.689050       19.637210        0.267388
      -8       2       8        6.837378        6.847043        0.100118
      -7       2       8       10.847758       10.913753        0.128114
      -6       2       8        9.612479        3.465112        3.465112
      -5       2       8        3.598059        3.729745        0.171094
      -4       2       8       23.815377       23.879070        0.271868
      -3       2       8       44.259659       44.470102        0.522634
      -2       2       8       14.221628       13.976409        0.160476
      -1       2       8       17.844213       17.871765        0.203149
       0       2       8        1.419204        1.603870        0.205478
       1       2       8        6.194558        6.318307        0.085651
       2       2       8       19.579123       19.605866        0.223400
       3       2       8       26.664091       26.659332        0.310139
       4       2       8        2.266001        2.186756        0.060985
       5       2       8        9.986899        9.850482        0.114929
       6       2       8        6.156398        6.046321        0.088385
       7       2       8        7.230585        6.965989        0.096855
      -8       3       8       12.375473       12.484390        0.144617
      -7       3       8        0.636840        0.599833        0.287423
      -6       3       8       16.719544       16.590359        0.179082
      -5       3       8        3.970659        3.900641        0.102615
      -4       3       8        1.158443        1.119196        0.377239
      -3       3       8       10.994008       11.093241        0.135139
      -2       3       8       13.251464       13.304886        0.155362
      -1       3       8        6.747138        6.706639        0.099218
       0       3       8       26.050452       26.167919        0.289936
       1       3       8       13.232074       13.218548        0.152179
       2       3       8        3.377890        3.508561        0.075923
       3       3       8       28.212208       28.345370        0.310927
       4       3       8       19.468052       19.529209        0.232836
       5       3       8        4.724328        4.842830        0.083313
       6       3       8        6.629175        6.496230        0.095370
      -6       4       8        7.035967        6.920332        0.105276
      -5       4       8       13.041891       13.295112        0.176423
      -4       4       8        5.546926        5.578172        0.095198
      -3       4       8        1.993221        1.982952        0.143686
      -2       4       8        1.993148        1.835838        0.183899
      -1       4       8        7.396624        7.323865        0.140133
       0       4       8        6.213010        6.234982        0.123026
       1       4       8       20.187278       20.172258        0.265475
       2       4       8        5.968340        6.017890        0.085690
       3       4       8       11.825041       11.921409        0.160457
       4       4       8       11.978828       12.165114        0.182210
      -4       5       8        7.361452        7.563994        0.111746
      -3       5       8        2.026235        1.907066        0.219731
      -2       5       8        2.891166        2.832402        0.145936
      -1       5       8        2.376341        1.675231        0.729821
       0       5       8        6.588857        6.366867        0.157439
       1       5       8        7.400378        7.448020        0.109832
       2       5       8       22.270300       22.141364        0.293252
      -9       1       9       11.066486       10.981348        0.132846
      -8       1       9        9.737211        9.798775        0.125720
      -7       1       9        8.514006        8.673119        0.127653
      -6       1       9       17.408679       17.364331        0.226070
      -5       1       9       42.874484       42.701639        0.506023
      -4       1       9       17.767498       17.797753        0.219357
      -3       1       9       20.402843       20.379156        0.235919
      -2       1       9       12.371505       12.372954        0.175824
      -1       1       9       34.688904       33.957326        0.412729
       0       1       9       16.047727       15.942710        0.193424
       1       1       9       36.083567       35.930349        0.421618
       2       1       9       35.079539       34.941093        0.402275
       3       1       9        3.245936        3.196404        0.059686
       4       1       9       11.995119       12.043255        0.138634
       5       1       9        3.622595        3.633043        0.059669
       6       1       9       15.502370       15.631699        0.173367
       7       1       9        0.651512        0.606053        0.245914
      -9       2       9        3.035149        3.124372        0.108746
      -8       2       9        3.039003        2.982583        0.099928
      -7       2       9       10.939819       10.895412        0.133906
      -6       2       9       14.800104       14.864387        0.207989
      -5       2       9        1.030625        0.832166        0.205109
      -4       2       9        9.763638        9.802857        0.127734
      -3       2       9       18.928940       18.954419        0.214622
      -2       2       9       10.749399       10.818965        0.127847
      -1       2       9        7.368595        7.372381        0.094263
       0       2       9       19.515732       19.439136        0.294685
       1       2       9        7.123500        7.106687        0.088568
       2       2       9       23.137403       23.222403        0.260042
       3       2       9        3.912308        3.960429        0.062096
       4       2       9        9.925776       10.027462        0.116357
       5       2       9        8.672150        8.589470        0.104542
       6       2       9       15.593399       15.322206        0.165689
      -8       3       9        6.097644        6.185224        0.122882
      -7       3       9        8.245312        8.233408        0.122489
      -6       3       9       14.794097       14.661173        0.163242
      -5       3       9        0.605664        0.585406        0.236121
      -4       3       9       15.934063       15.921055        0.370814
      -3       3       9        5.821109        6.140847        0.098000
      -2       3       9        7.365733        7.507663        0.105163
      -1       3       9        2.714488        2.799714        0.092299
       0       3       9       16.977850       16.989703        0.193870
       1       3       9        8.352698        8.257905        0.105605
       2       3       9        3.102611        3.132683        0.069416
       3       3       9       15.585997       15.788920        0.175144
       4       3       9        6.573010        6.582021        0.094649
       5       3       9        1.353320        1.314154        0.140825
       6       3       9        4.819906        5.174553        0.090067
      -6       4       9        0.871100        0.634114        0.361533
      -5       4       9        0.313050        0.449222        0.449222
      -4       4       9        3.970212        3.807624        0.117908
      -3       4       9        1.833942        1.745738        0.150557
      -2       4       9        1.485250        1.433702        0.187146
      -1       4       9        3.072648        2.401021        0.756575
       0       4       9        6.672308        6.614756        0.100925
       1       4       9        9.199019        9.112574        0.152998
       2       4       9        6.916997        6.975815        0.113600
       3       4       9        8.313862        8.238507        0.107210
       4       4       9        2.681774        2.556638        0.135337
      -3       5       9        5.630401        5.475400        0.123110
      -2       5       9        2.546149        2.349362        0.159453
      -1       5       9        6.935573        6.806614        0.175853
       0       5       9        1.033311        0.867352        0.399592
       1       5       9        2.288186        2.333924        0.158516
      -9       0      10       18.994962       19.154112        0.363423
      -8       0      10        6.778793        6.737730        0.127888
      -7       0      10        3.097660        2.606549        0.369900
      -6       0      10       44.749494       44.555134        0.431331
      -5       0      10       26.455571       26.816786        0.329430
      -4       0      10        3.488908        3.448043        0.237124
      -3       0      10        5.204085        5.283749        0.090676
      -2       0      10       36.309503       35.429084        0.470966
      -1       0      10        4.732849        4.547747        0.099376
       0       0      10       52.371891       52.098944        0.692914
       1       0      10       68.206186       68.268148        0.822318
       2       0      10       15.214929       15.498710        0.175851
       3       0      10        2.846920        2.840827        0.067039
       4       0      10        5.487333        5.543645        0.077568
       5       0      10       22.236332       22.479101        0.244894
       6       0      10       15.400454       15.416550        0.168599
       7       0      10       20.590679       20.569881        0.210362
      -9       1      10        2.754456        2.840757        0.108944
      -8       1      10       15.834633       15.847082        0.209627
      -7       1      10       14.291018       14.350261        0.191872
      -6       1      10       18.731924       18.696256        0.236300
      -5       1      10       13.390313       13.319535        0.190940
      -4       1      10        0.577996        0.760526        0.297061
      -3       1      10        4.963196        4.976947        0.085117
      -2       1      10       14.801972       14.893959        0.174584
      -1       1      10        0.592423        0.577321        0.178197
       0       1      10       31.748271       31.757204        0.381736
       1       1      10       22.241633       22.480436        0.260400
       2       1      10       17.007674       17.186041        0.194867
       3       1      10       24.206595       24.433583        0.277218
       4       1      10        1.332287        1.330639        0.063595
       5       1      10        2.303986        2.325575        0.060007
       6       1      10        1.430986        1.502797        0.095779
       7       1      10        4.783526        4.800208        0.095211
      -9       2      10        6.082633        6.172034        0.126540
      -8       2      10        8.804234        8.851271        0.168645
      -7       2      10       23.255273       23.576259        0.240021
      -6       2      10        8.162898        8.120714        0.165464
      -5       2      10        0.141245        0.488979        0.488979
      -4       2      10       14.600427       14.577723        0.173557
      -3       2      10        8.776676        8.672658        0.110065
      -2       2      10       25.051521       24.868052        0.279640
      -1       2      10       35.754809       35.881472        0.404860
       0       2      10       13.488063       13.487772        0.153231
       1       2      10        5.680783        5.634714        0.084489
       2       2      10       22.850292       22.920733        0.257106
       3       2      10        8.845983        8.881892        0.104136
       4       2      10       16.847952       16.951401        0.188645
       5       2      10       16.620395       16.801488        0.193659
       6       2      10        3.276203        3.250846        0.116999
      -8       3      10        8.149616        8.225266        0.128168
      -7       3      10        8.935258        8.844942        0.126743
      -6       3      10        1.828506        1.778848        0.188376
      -5       3      10        6.776999        6.761583        0.097350
      -4       3      10       21.148356       21.100237        0.218427
      -3       3      10       11.877400       11.819052        0.146435
      -2       3      10       12.353307       12.501200        0.148872
      -1       3      10       14.868974       14.967632        0.182842
       0       3      10        2.984035        2.919212        0.083088
       1       3      10        2.202239        2.231905        0.083231
       2       3      10        4.169647        4.093531        0.070473
       3       3      10        1.346827        1.270118        0.099050
       4       3      10        8.268295        8.363074        0.117226
       5       3      10       16.302733       16.102484        0.173266
      -6       4      10        3.674852        3.555137        0.133296
      -5       4      10       12.783029       12.650296        0.173518
      -4       4      10        4.569069        4.417013        0.115617
      -3       4      10       16.204511       16.154256        0.210606
      -2       4      10       12.884221       12.924396        0.153335
      -1       4      10        0.065883        0.426732        0.426732
       0       4      10       10.669456       10.676142        0.138590
       1       4      10        0.442087        0.423674        0.340008
       2       4      10        3.452958        3.455431        0.084971
       3       4      10        8.782601        8.710970        0.115739
      -2       5      10        4.663652        0.930108        0.727870
      -1       5      10        9.994036       10.044401        0.125228
      -9       1      11        6.793556        6.812122        0.111599
      -8       1      11        3.370541        3.543586        0.199486
      -7       1      11       17.890908       18.018601        0.268672
      -6       1      11        5.386436        5.274467        0.150894
      -5       1      11        1.026356        0.686804        0.375356
      -4       1      11        3.563007        3.638131        0.086512
      -3       1      11       33.406347       33.007272        0.373547
      -2       1      11       23.848969       23.886607        0.273263
      -1       1      11       22.424001       22.565682        0.262543
       0       1      11       37.626038       37.331220        0.427020
       1       1      11        0.639689        0.727668        0.116030
       2       1      11        3.446074        3.500714        0.057460
       3       1      11        9.727122        9.739353        0.112100
       4       1      11       29.703595       29.953965        0.334377
       5       1      11       14.278151       14.309437        0.160586
       6       1      11       15.053773       14.959947        0.162987
      -8       2      11       11.860407       11.707690        0.196825
      -7       2      11       12.562554       12.416924        0.190723
      -6       2      11        1.115001        1.134019        0.156727
      -5       2      11       16.804243       16.791665        0.227245
      -4       2      11        7.326933        7.238508        0.098760
      -3       2      11       12.685610       12.705511        0.148043
      -2       2      11        9.770061        9.695566        0.135545
      -1       2      11       22.508225       22.690527        0.252389
       0       2      11        3.120571        3.181352        0.080868
       1       2      11        7.713330        7.826174        0.093710
       2       2      11       14.892359       14.905368        0.169697
       3       2      11        8.042340        8.055557        0.096034
       4       2      11        2.919617        2.877690        0.069951
       5       2      11        8.588322        8.665564        0.105541
       6       2      11        6.334907        6.335771        0.109537
      -7       3      11        1.329057        1.133931        0.231878
      -6       3      11        5.528086        5.517246        0.096360
      -5       3      11        1.898075        1.868181        0.144667
      -4       3      11       11.924998       11.956588        0.143037
      -3       3      11        3.131251        3.229241        0.107543
      -2       3      11       11.840779       11.939849        0.145359
      -1       3      11       17.081174       17.214238        0.191313
       0       3      11        3.180530        3.233883        0.089205
       1       3      11       10.315339       10.296116        0.120164
       2       3      11        1.142036        1.239960        0.097594
       3       3      11       10.550511       10.521882        0.121401
       4       3      11        1.569792        1.674425        0.128172
       5       3      11       12.262734       12.094213        0.203040
      -5       4      11        1.599269        1.208470        0.206422
      -4       4      11        0.884728        1.020931        0.234992
      -3       4      11        5.189650        5.324096        0.112762
      -2       4      11       11.167753       11.363538        0.133667
      -1       4      11        4.506555        4.567165        0.100399
       0       4      11        2.061789        1.995796        0.105875
       1       4      11        3.127402        3.134262        0.099860
       2       4      11        1.260693        1.245953        0.129889
       3       4      11        0.487517        0.532165        0.328695
      -9       0      12        0.126492        0.868389        0.414958
      -8       0      12        4.514538        4.655427        0.335126
      -7       0      12        6.074131        6.383181        0.276382
      -5       0      12       17.426825       17.441904        0.200964
      -4       0      12       40.894519       41.315372        0.546512
      -3       0      12       31.575087       31.626413        0.354541
      -2       0      12       10.795309       10.786566        0.129643
      -1       0      12       27.872910       27.712632        0.310808
       0       0      12        9.761181        9.857941        0.118382
       1       0      12        6.536159        6.434050        0.084404
       2       0      12       23.088620       23.199138        0.255729
       3       0      12       43.919781       44.246582        0.491354
       4       0      12        4.378567        4.514754        0.073470
       5       0      12       11.047735       11.030866        0.127197
       6       0      12       25.688321       25.817242        0.271597
      -9       1      12        0.653408        0.658255        0.390300
      -8       1      12        3.664511        3.554575        0.135364
      -7       1      12        4.594718        4.631199        0.114341
      -6       1      12       17.061107       17.212205        0.211029
      -5       1      12       13.109119       13.210980        0.154947
      -4       1      12       23.769807       23.953705        0.268267
      -3       1      12       19.236862       19.249935        0.215493
      -2       1      12        8.073431        8.107034        0.098913
      -1       1      12       24.525726       24.707084        0.282097
       0       1      12        1.229393        1.176010        0.076283
       1       1      12        3.643394        3.705267        0.056705
       2       1      12       13.012013       13.013070        0.147224
       3       1      12        8.782188        8.769493        0.102371
       4       1      12        8.960239        8.995165        0.105396
       5       1      12       19.764893       19.802273        0.222691
       6       1      12        2.201116        2.204881        0.091803
      -8       2      12        7.525680        7.391617        0.113087
      -7       2      12        7.373275        7.485185        0.113686
      -6       2      12        7.882861        7.827516        0.104886
      -5       2      12       12.846298       12.859627        0.155297
      -4       2      12        2.248982        2.383799        0.077352
      -3       2      12        3.829673        3.838880        0.069795
      -2       2      12       27.459469       27.561749        0.314180
      -1       2      12       15.391899       15.424331        0.179332
       0       2      12       10.833818       10.814805        0.125558
       1       2      12       10.075931       10.139033        0.121050
       2       2      12        1.686954        1.794101        0.063004
       3       2      12       12.253721       12.283729        0.139595
       4       2      12       26.678711       26.716849        0.297916
       5       2      12       12.436314       12.267029        0.148448
      -7       3      12        2.575771        2.547469        0.123114
      -6       3      12        1.759631        2.613082        0.137280
      -5       3      12        2.144216        2.171958        0.107932
      -4       3      12        9.300448        9.285419        0.114923
      -3       3      12       17.092819       17.261228        0.189029
      -2       3      12       24.396267       24.432356        0.289241
      -1       3      12        1.180557        1.308128        0.134629
       0       3      12        6.886042        7.788453        0.182403
       1       3      12       15.470079       15.482571        0.170158
       2       3      12        5.157789        5.176872        0.079029
       3       3      12       15.086429       15.101656        0.170480
       4       3      12        0.152962        0.396863        0.396863
      -5       4      12        3.723425        3.808674        0.129680
      -4       4      12        1.429907        1.547256        0.180398
      -3       4      12        4.567720        4.462062        0.122247
      -2       4      12        0.911928        0.994334        0.230921
      -1       4      12       12.044782       12.168813        0.153822
       0       4      12       12.947707       13.070960        0.148499
       1       4      12        3.263392        3.291352        0.101525
       2       4      12       15.578408       15.533190        0.226656
      -8       1      13        0.451958        0.480000        0.480000
      -7       1      13        8.076422        8.066474        0.162994
      -6       1      13        5.839917        5.913121        0.097109
      -5       1      13        7.889857        7.930069        0.102362
      -4       1      13       10.352170       10.356640        0.135095
      -3       1      13        2.450631        2.446406        0.065040
      -2       1      13       15.094395       14.953595        0.168467
      -1       1      13        6.253583        6.250440        0.079541
       0       1      13       13.431655       13.362634        0.150519
       1       1      13        6.900147        6.873500        0.083654
       2       1      13       28.800187       28.929224        0.322931
       3       1      13       15.791826       15.883010        0.177915
       4       1      13        6.690077        6.557972        0.082248
       5       1      13       10.817041       10.860939        0.130608
      -8       2      13        3.726559        3.772002        0.118374
      -7       2      13        5.990413        5.971097        0.096491
      -6       2      13        1.239361        1.116065        0.141180
      -5       2      13       22.609911       22.625870        0.242394
      -4       2      13        4.864489        4.752789        0.078283
      -3       2      13       19.361754       19.303109        0.222752
      -2       2      13       14.602373       14.667992        0.166268
      -1       2      13        9.498941        9.418439        0.111238
       0       2      13        8.391500        8.313363        0.102029
       1       2      13       13.802741       13.869751        0.158807
       2       2      13       15.776882       15.912888        0.179802
       3       2      13        4.491246        4.538832        0.070611
       4       2      13       13.807398       13.852437        0.154627
       5       2      13        0.187643        0.665582        0.495877
      -7       3      13        7.312466        7.181434        0.120627
      -6       3      13        6.701861        6.734464        0.103551
      -5       3      13        0.477265        0.442154        0.336324
      -4       3      13        2.593178        2.744868        0.101140
      -3       3      13        8.004601        8.136768        0.104272
      -2       3      13        5.128608        5.210758        0.085917
      -1       3      13        2.845458        2.813165        0.100197
       0       3      13        0.464803        0.554256        0.238028
       1       3      13       14.174201       14.227087        0.158327
       2       3      13        0.865723        0.900500        0.148569
       3       3      13        9.316043        9.216019        0.111075
      -4       4      13       14.047856       13.974978        0.214527
      -3       4      13       15.055136       14.957607        0.255566
      -2       4      13        8.721918        8.625312        0.111382
      -1       4      13        1.525314        1.334728        0.152739
       0       4      13        6.545312        6.531309        0.099824
       1       4      13        7.526579        7.474624        0.104956
      -8       0      14       17.566975       17.743168        0.261177
      -7       0      14        8.572690        9.159148        0.170656
      -6       0      14       13.522466       13.401492        0.181054
      -5       0      14        2.154617        2.009030        0.139056
      -4       0      14        3.618153        3.667560        0.114111
      -3       0      14       11.201461       11.028146        0.130440
      -2       0      14       19.718573       19.720041        0.217220
      -1       0      14       18.451940       18.279497        0.202716
       0       0      14       19.214090       19.227324        0.213908
       1       0      14       24.499930       24.497959        0.268638
       2       0      14       26.187515       26.286689        0.286304
       3       0      14        5.064133        5.114196        0.078523
       4       0      14        0.704173        0.785875        0.176121
       5       0      14       10.478630       10.435995        0.122412
      -8       1      14        1.862828        2.109573        0.153864
      -7       1      14       10.345888       10.456099        0.132824
      -6       1      14       12.513324       12.335315        0.144335
      -5       1      14       13.583699       13.528488        0.156129
      -4       1      14       10.750172       10.773115        0.126989
      -3       1      14        1.436055        1.493586        0.078171
      -2       1      14       11.381088       11.323427        0.130125
      -1       1      14       17.808330       17.811232        0.206404
       0       1      14        7.920040        7.905947        0.093009
       1       1      14       29.735305       29.834041        0.330482
       2       1      14        4.716866        4.654031        0.065131
       3       1      14        2.128020        2.208393        0.061279
       4       1      14        4.087333        4.141859        0.066200
       5       1      14        1.402307        1.428636        0.091587
      -7       2      14        4.971394        4.880266        0.095499
      -6       2      14        6.701954        6.752111        0.110048
      -5       2      14        2.197682        2.247398        0.107772
      -4       2      14       12.579987       12.467959        0.149680
      -3       2      14        2.333420        2.506033        0.079142
      -2       2      14        9.731314        9.683439        0.113800
      -1       2      14        2.897170        2.902189        0.069010
       0       2      14       20.114535       20.188363        0.233915
       1       2      14        6.822000        6.825101        0.089746
       2       2      14        3.384768        3.443545        0.064788
       3       2      14        7.604296        7.459222        0.098652
       4       2      14        8.725255        8.694424        0.108097
      -6       3      14       19.721981       19.575239        0.208515
      -5       3      14        2.450784        2.536651        0.134486
      -4       3      14       15.025660       14.932850        0.152119
      -3       3      14       22.071716       22.219811        0.261669
      -2       3      14        5.873151        5.896185        0.092307
      -1       3      14       13.604057       13.757180        0.152034
       0       3      14       14.039621       13.902158        0.156977
       1       3      14       10.232571       10.301456        0.120592
       2       3      14        7.713668        7.709604        0.102502
       3       3      14       18.570646       18.643766        0.217969
      -3       4      14        6.432604        6.375971        0.109472
      -2       4      14        7.705749        7.830006        0.134943
      -1       4      14        4.870438        4.875449        0.098420
      -8       1      15       10.583720       10.577334        0.131282
      -7       1      15        9.715995        9.712106        0.122893
      -6       1      15        4.974294        5.021454        0.090227
      -5       1      15       16.722396       16.594276        0.190923
      -4       1      15        0.942759        0.940213        0.127132
      -3       1      15        1.008996        0.961613        0.110203
      -2       1      15        8.925438        8.860192        0.104565
      -1       1      15        8.594315        8.589645        0.113266
       0       1      15        5.028502        4.991994        0.066651
       1       1      15        5.395471        5.459487        0.071630
       2       1      15        6.092645        6.094096        0.077535
       3       1      15        4.621828        4.570667        0.068557
       4       1      15        8.149464        8.202195        0.099294
      -7       2      15       17.089903       17.010291        0.187093
      -6       2      15        4.420310        4.398295        0.103764
      -5       2      15        9.232210        9.257375        0.115111
      -4       2      15       15.657723       15.666525        0.181694
      -3       2      15       14.145240       14.127279        0.166978
      -2       2      15        3.963593        3.923901        0.077994
      -1       2      15        9.343543        9.225020        0.124086
       0       2      15       26.099164       26.160466        0.285382
       1       2      15        2.473655        2.479778        0.072871
       2       2      15        9.454729        9.443305        0.110888
       3       2      15        2.935654        2.931842        0.077740
      -5       3      15        4.086637        3.901666        0.123572
      -4       3      15        6.356466        6.507150        0.104807
      -3       3      15        3.308736        3.367640        0.132984
      -2       3      15        8.931081        9.006165        0.112852
      -1       3      15        6.475827        6.445929        0.097386
       0       3      15        1.217537        1.457429        0.115192
       1       3      15        2.489432        2.570700        0.106821
       2       3      15        6.066576        5.960789        0.087800
      -7       0      16        7.137587        7.028015        0.225736
      -6       0      16       30.141323       30.370710        0.305281
      -5       0      16        0.913851        0.909890        0.277356
      -4       0      16       20.094061       19.949185        0.206085
      -3       0      16        9.802263        9.636441        0.119614
      -2       0      16        9.090918        9.048867        0.138817
      -1       0      16       12.634898       12.573385        0.147605
       0       0      16        8.699223        8.864931        0.106735
       1       0      16        9.335546        9.380832        0.111689
       2       0      16       15.907521       15.886157        0.174060
       3       0      16        8.829251        8.779465        0.112343
      -7       1      16        6.356946        6.474102        0.108806
      -6       1      16        2.085816        1.899737        0.119624
      -5       1      16       19.596242       19.532537        0.229169
      -4       1      16       12.446013       12.287392        0.155203
      -3       1      16       14.957864       14.845538        0.165279
      -2       1      16        2.737117        2.660395        0.075090
      -1       1      16        6.703581        6.681542        0.083739
       0       1      16        5.059960        5.056877        0.069292
       1       1      16       12.807132       12.795312        0.143830
       2       1      16        1.816577        1.682112        0.069722
       3       1      16       20.374909       20.401471        0.224751
      -6       2      16        1.557983        1.569777        0.121123
      -5       2      16        4.804321        4.785394        0.088693
      -4       2      16        8.405245        8.397142        0.106907
      -3       2      16       10.151577       10.151847        0.120895
      -2       2      16       16.220443       16.210799        0.178644
      -1       2      16        0.587473        0.588982        0.223879
       0       2      16        4.383063        4.383492        0.078030
       1       2      16        6.235602        6.243397        0.084825
       2       2      16        9.489234        9.508785        0.111818
      -4       3      16        5.330918        5.319868        0.109878
      -3       3      16        0.181736        0.496890        0.496890
      -2       3      16       15.241086       15.241063        0.173880
      -1       3      16       28.516177       28.615031        0.268955
       0       3      16        2.906176        2.891384        0.107861
      -6       1      17        2.735975        2.731758        0.108134
      -5       1      17       10.738748       10.577807        0.140853
      -4       1      17        5.648233        5.660300        0.085446
      -3       1      17       20.469353       20.463382        0.224805
      -2       1      17       14.653634       14.663901        0.170109
      -1       1      17        3.452670        3.543727        0.067234
       0       1      17       11.840483       11.860017        0.134404
       1       1      17        5.173333        5.063694        0.071901
       2       1      17        5.607445        5.608476        0.076659
      -5       2      17        7.439103        7.355950        0.119998
      -4       2      17        7.202203        7.173911        0.102065
      -3       2      17        2.691080        2.616983        0.095178
      -2       2      17       19.784948       19.760061        0.229572
      -1       2      17        0.520621        0.652610        0.218444
       0       2      17        0.356744        0.502295        0.265229
       1       2      17        5.377660        5.338164        0.088117
      -6       0      18       10.404419       10.370149        0.167699
      -5       0      18       13.665796       13.533292        0.172155
      -4       0      18       30.534179       30.571228        0.387955
      -3       0      18       15.348510       15.421414        0.168545
      -2       0      18        5.991853        5.864896        0.089171
      -1       0      18       20.685792       20.837946        0.232364
       0       0      18        2.039615        3.532563        0.115254
       1       0      18       24.947305       24.947144        0.288271
      -5       1      18        1.924569        1.793405        0.108976
      -4       1      18        2.636120        2.647319        0.094968
      -3       1      18       16.483173       16.448100        0.180955
      -2       1      18        7.765935        7.650425        0.098736
      -1       1      18       10.312029       10.246951        0.120253
       0       1      18       13.478384       13.438750        0.152291
       1       1      18        5.467577        5.388042        0.075510
      -4       2      18        7.412926        7.531600        0.131195
      -3       2      18       17.506928       17.570999        0.200622
      -2       2      18       13.975926       13.981059        0.164764
      -1       2      18        6.267259        6.129845        0.089646
       0       2      18        9.165103        9.262235        0.156303
      -4       1      19       19.366534       19.323561        0.230106
      -3       1      19        1.367492        1.391546        0.112640
      -2       1      19        3.500028        3.583295        0.084009
      -1       1      19        8.359034        8.193107        0.102310

# start Validation Reply Form
_vrf_PLAT417_HAR_BLYP_oxa08_06
;
PROBLEM: Short Inter D-H..H-D
RESPONSE: This is a very strong hydrogen bond and this is the reason why
the distance is so short.
;
# end Validation Reply Form
