# Supplementary material for: On the accuracy and precision of X-ray and neutron diffraction results as a function of resolution and the electron density model
Source: IUCrJ. 2020 Aug 25;7(Pt 5):920–33. doi: 10.1107/S2052252520010441 (PMC7467170; doi:10.1107/S2052252520010441)
Supplement: Supplementary file 2 [file m-07-00920-sup2.zip › cif_deposition/HAR_BLYP_oxa08_07.cif]

# ========================
# TONTO generated CIF file
# ========================

data_HAR_BLYP_oxa08_07

_audit_creation_date               2016-1-14
_audit_creation_method             'Tonto 3.2.0 v. 196f026'

# --------------------
# Chemical information
# --------------------

_chemical_formula_sum             'C2 H6 O6'
_chemical_formula_moiety          'C2 H2 O4, 2(H2 O)'
_chemical_formula_weight           126.07
_chemical_compound_source          'see text'

# --------------------
# Symmetry information
# --------------------

_symmetry_cell_setting             Monoclinic
_symmetry_space_group_name_H-M     'P 21/c'
_symmetry_space_group_name_Hall    '-P 2ybc'
_symmetry_Int_Tables_number        '14'

loop_
    _symmetry_equiv_pos_as_xyz
'+x, +y, +z'
'-x, -y, -z'
'-x, +y+1/2, -z+1/2'
'+x, -y+1/2, +z+1/2'

# ---------------------
# Unit cell information
# ---------------------

_cell_length_a                6.0941(5) 
_cell_length_b                3.4894(3) 
_cell_length_c                11.842(1) 
_cell_angle_alpha             90.00 
_cell_angle_beta              103.828(5) 
_cell_angle_gamma             90.00 
_cell_volume                   244.51(4) 

_cell_formula_units_Z             2
_cell_measurement_reflns_used     4019
_cell_measurement_temperature     100(1)
_cell_measurement_theta_max       30.54
_cell_measurement_theta_min       3.54
_exptl_crystal_density_diffrn     1.713
_exptl_crystal_F_000              132 
_exptl_absorpt_coefficient_mu     0.181 
_exptl_crystal_description        unspecified
_exptl_crystal_size_max              0.193                
_exptl_crystal_size_mid              0.186  
_exptl_crystal_size_min              0.139
_exptl_crystal_colour             colourless
_exptl_absorpt_correction_type    multi-scan
_exptl_absorpt_process_details
;
 Absorption correction done by SORTAV
 Blessing, R. H.: (1995) Acta Cryst. A51, 33-38
;
_exptl_absorpt_correction_T_min    0.951
_exptl_absorpt_correction_T_max    1.004

#=======================================================================

# EXPERIMENTAL DATA

_diffrn_reflns_av_R_equivalents   0.0000
_diffrn_reflns_av_unetI/netI      0.0359
_diffrn_reflns_limit_h_max        8
_diffrn_reflns_limit_h_min        -8
_diffrn_reflns_limit_k_max        5
_diffrn_reflns_limit_k_min        0
_diffrn_reflns_limit_l_max        16
_diffrn_reflns_limit_l_min        0
_diffrn_reflns_number             734
_diffrn_reflns_theta_full         26.00
_diffrn_reflns_theta_max          30.67
_diffrn_reflns_theta_min          3.54
_diffrn_ambient_temperature       100(1)
_diffrn_detector_area_resol_mean  ?
_diffrn_measured_fraction_theta_full 0.988
_diffrn_measured_fraction_theta_max 0.981
_diffrn_measurement_device_type   'Bruker APEX-II CCD'
_diffrn_measurement_method        '\f and \w scans'
_diffrn_radiation_monochromator   'graphite'
_diffrn_radiation_type            MoK\a
_diffrn_radiation_wavelength      0.71073
_diffrn_source                    'fine-focus sealed tube'
_diffrn_standards_number          0
_reflns_number_gt                 699
_reflns_number_total              734
_reflns_threshold_expression      >0sigma(F)

#  
# Refinement details
#  
_refine_special_details          
;
  .  H thermal motions refined anisotropically.
  .  Hirshfeld atom refinement (HAR):
     .  Uses aspherical atomic scattering factors
        obtained from Hirshfeld partitioning of a
        gaussian quantum chemical wavefunction.
     .  Hirshfeld weight functions obtained from
        spherically averaged unrestricted atomic
        densities.
  .  Wavefunction type : rks becke88lyp using cluster
 charges, radius=8.0 angstrom
  .  Gaussian basis set: cc pVTZ
  .  Refinement based on |F| with weight=1/sigma(|F|)
  .  Negative |F|^^2 were pruned from the data
  .  Eigenvalues < 0.1E-04 removed from normal equations
  .  Reflection used in the refinement appear below
  .  Refined using the Tonto program:
     .  Version: 3.2 v. 196f026
     .  Platform: INTEL-ifort-on-LINUX
     .  Build date: Wed Feb  4 17:27:23 CET 2015
;

# Standard CIF keys and data

_refine_ls_structure_factor_coeff  F
_refine_ls_matrix_type             full
_refine_ls_R_factor_gt             0.0207
_refine_ls_wR_factor_gt            0.0254
_refine_ls_goodness_of_fit_ref     1.844697
_refine_ls_number_reflns           734
_refine_ls_number_parameters       64
_refine_ls_number_restraints       0
_refine_ls_number_constraints      0
_refine_ls_hydrogen_treatment      refall
_refine_ls_weighting_scheme        sigma
_refine_ls_weighting_details       'w=1/\s(F)'
_refine_ls_shift/su_max            0.0100
_refine_ls_extinction_method       none

_refine_diff_density_max               0.274000
_refine_diff_density_min              -0.291878 

# ---------------------
# Coordinates and ADP's
# ---------------------

loop_
_atom_site_label
_atom_site_fract_x
_atom_site_fract_y
_atom_site_fract_z
_atom_site_adp_type
_atom_site_occupancy
O1 0.43490(5) 0.44402(9) 0.34990(2) Uani 1.000000000
O2 0.24242(5) 0.74240(9) 0.46371(2) Uani 1.000000000
C1 0.40302(6) 0.5589(1) 0.44799(3) Uani 1.000000000
H1 0.303(2) 0.518(4) 0.280(1) Uani 1.000000000
O5 0.13011(5) 0.6311(1) 0.17855(2) Uani 1.000000000
H3 0.191(2) 0.696(3) 0.1131(8) Uani 1.000000000
H4 0.009(2) 0.455(3) 0.1506(8) Uani 1.000000000

loop_
_atom_site_aniso_label
_atom_site_aniso_U_11
_atom_site_aniso_U_22
_atom_site_aniso_U_33
_atom_site_aniso_U_12
_atom_site_aniso_U_13
_atom_site_aniso_U_23
O1 0.0122(2) 0.0184(2) 0.0075(2) 0.0048(1) 0.0015(1) -0.00064(9)
O2 0.0105(2) 0.0178(2) 0.0088(2) 0.0054(1) 0.0009(1) -0.00071(9)
C1 0.0085(2) 0.0110(2) 0.0073(2) 0.0015(1) 0.0011(1) 0.0001(1)
H1 0.044(8) 0.059(8) 0.028(8) -0.001(7) 0.017(6) -0.005(7)
O5 0.0101(2) 0.0176(2) 0.0088(2) -0.0017(1) 0.0006(1) 0.0010(1)
H3 0.037(6) 0.037(6) 0.023(5) -0.003(5) 0.009(4) 0.007(4)
H4 0.026(5) 0.030(6) 0.035(5) -0.014(5) 0.009(4) -0.001(5)

loop_
_geom_bond_atom_site_label_1
_geom_bond_atom_site_label_2
_geom_bond_distance
 O1 C1 1.2867(4)
 O2 C1 1.2205(5)
 O1 H1 1.04(1)
 O5 H3 0.96(1)
 O5 H4 0.956(9)

loop_
_geom_angle_atom_site_label_1     
_geom_angle_atom_site_label_2
_geom_angle_atom_site_label_3
_geom_angle     
 O1 C1 O2  126.92(3)
 C1 O1 H1 112.9(6)
 H3 O5 H4 106.6(7)

# Standard CIF keys and data

# ---------------
# Reflection data
# ---------------

loop_
    _diffrn_refln_index_h
    _diffrn_refln_index_k
    _diffrn_refln_index_l
    _diffrn_refln_F_calc
    _diffrn_refln_F_meas
    _diffrn_refln_F_sigma
       3       0       0       51.008410       45.650192        1.010411
       4       0       0       17.452951       17.570999        0.218766
       5       0       0       20.754549       20.622076        0.256909
       6       0       0       39.963626       40.355049        0.444148
       7       0       0       27.308439       27.498364        0.273926
       8       0       0       13.832649       13.852076        0.165221
       1       1       0      101.634258       95.693051        3.210999
       2       1       0       48.851004       44.474487        0.766364
       3       1       0       27.118175       27.306043        0.328831
       4       1       0        4.104545        4.043390        0.216642
       5       1       0        1.613840        1.732311        0.087470
       6       1       0        2.170757        2.093848        0.100509
       7       1       0       23.897959       23.809662        0.269908
       8       1       0        0.041661        0.360278        0.360278
       0       2       0        9.519869        9.490364        0.133655
       1       2       0       46.272992       46.549221        0.708083
       2       2       0       59.174428       57.822314        1.091987
       3       2       0        3.662175        3.558932        0.083735
       4       2       0       28.222407       28.337078        0.325830
       5       2       0       13.098116       12.877888        0.150359
       6       2       0        0.669171        0.751532        0.191264
       7       2       0       15.544421       15.510964        0.187126
       1       3       0       11.433079        3.056894        3.056894
       2       3       0        9.376596        9.348529        0.129690
       3       3       0       21.775694       22.468200        0.248389
       4       3       0        6.180955        6.283868        0.084271
       5       3       0       28.924730       28.761259        0.325014
       6       3       0        0.097498        1.872912        0.162474
       0       4       0        4.191462        4.197737        0.503553
       1       4       0       10.955406       11.101802        0.133666
       2       4       0        9.116268        9.298279        0.117157
       3       4       0        6.516039        6.518819        0.106175
       4       4       0       21.338685       21.304929        0.302786
       5       4       0        7.752214        7.847675        0.143001
      -8       1       1       14.147665       14.349216        0.166127
      -7       1       1       11.188572       11.250333        0.171525
      -6       1       1        3.159333        3.234347        0.104810
      -5       1       1       19.649759       19.615045        0.307016
      -4       1       1       24.620576       24.833647        0.291438
      -3       1       1       46.712743       46.724619        0.756804
      -2       1       1       34.911660       36.121185        0.537762
       0       1       1       55.572757       56.066478        1.376077
       1       1       1       15.880294       16.125136        0.182739
       2       1       1       20.950190       21.298592        0.246038
       3       1       1       54.045649       53.151764        0.778775
       4       1       1       32.451026       32.009686        0.388016
       5       1       1       27.205849       27.095018        0.307894
       6       1       1       35.493773       35.553903        0.401947
       7       1       1        2.729671        2.743556        0.113442
       8       1       1        1.750155        1.771412        0.110087
      -7       2       1        0.281914        0.468188        0.257475
      -6       2       1       22.163889       21.886754        0.262000
      -5       2       1        8.001334        7.960402        0.101713
      -4       2       1       19.108947       19.089788        0.236937
      -3       2       1       23.786785       23.642123        0.285754
      -2       2       1       31.749613       31.883224        0.387034
      -1       2       1       30.797882       30.784899        0.375361
       0       2       1       22.177912       22.325098        0.276742
       1       2       1       42.273261       42.534927        0.573754
       2       2       1        3.246867        3.315871        0.089573
       3       2       1        7.601551        7.229523        0.103654
       4       2       1       22.595436       22.574765        0.256387
       5       2       1       13.291175       13.164346        0.153581
       6       2       1        8.137296        8.032932        0.104124
       7       2       1        8.610704        8.566913        0.110082
      -6       3       1        9.461518        9.477711        0.128433
      -5       3       1       11.888725       11.659331        0.135009
      -4       3       1        5.825988        5.882686        0.081566
      -3       3       1        5.194586        5.202115        0.083717
      -2       3       1       31.042394       31.273311        0.662039
      -1       3       1        0.579934        0.477912        0.379424
       0       3       1       18.438312       18.376343        0.224760
       1       3       1       14.818263       14.637623        0.266123
       2       3       1       14.144165       13.933054        0.342616
       3       3       1        3.775894        3.800789        0.070910
       4       3       1       15.942781       15.974667        0.181314
       5       3       1       13.459918       13.280060        0.199540
       6       3       1        0.609053        0.572189        0.239623
      -5       4       1        4.803390        4.744997        0.110453
      -4       4       1        1.120742        1.075174        0.150945
      -3       4       1       11.966002       11.928118        0.140413
      -2       4       1       10.576378       10.713076        0.136215
      -1       4       1        6.358151        6.502846        0.094336
       0       4       1        9.267721        9.165260        0.115620
       1       4       1        2.103770        1.886478        0.216508
       2       4       1        0.280082        0.452769        0.352769
       3       4       1        1.495626        1.558397        0.121351
       4       4       1        2.018716        1.915724        0.125752
       0       5       1        0.560689        0.718540        0.718540
      -8       0       2        4.900655        5.064089        0.114140
      -7       0       2        9.912243        9.989044        0.142979
      -6       0       2       35.386523       35.758356        0.398067
      -5       0       2       24.614193       24.813907        0.320847
      -4       0       2       80.876945       76.501961        4.445455
      -3       0       2       10.062375        9.859767        0.126114
      -2       0       2       64.970623       70.098145        3.623113
      -1       0       2       71.938050       67.338696        3.510333
       0       0       2       30.292293       31.248200        0.704297
       1       0       2        8.175358        8.501059        0.102785
       3       0       2       35.367473       35.795111        0.534510
       4       0       2        0.195962        0.486313        0.274889
       5       0       2       67.723382       67.581728        0.808305
       6       0       2       14.149168       14.309437        0.178266
       7       0       2       15.532421       15.673226        0.188717
       8       0       2       10.210186       10.272780        0.141146
      -8       1       2        0.128487        0.447325        0.289845
      -7       1       2       24.536462       24.609957        0.292063
      -6       1       2        6.885007        6.834984        0.097180
      -5       1       2       41.731868       41.884484        0.521457
      -4       1       2       19.644877       19.630079        0.230337
      -3       1       2       14.721939       15.066519        0.181628
      -2       1       2       60.886876       60.187540        4.054929
      -1       1       2       31.447299       32.243604        0.421285
       0       1       2       24.197365       24.791531        0.321345
       1       1       2       53.264248       54.481557        0.977351
       2       1       2        4.287423        4.281939        0.058196
       3       1       2       54.454954       54.962442        0.803047
       4       1       2       35.660911       35.523232        0.426651
       5       1       2       19.856963       19.885170        0.227347
       6       1       2       20.353929       20.358045        0.249838
       7       1       2        1.130262        1.272046        0.115802
      -7       2       2        1.504033        1.575024        0.095902
      -6       2       2       16.580105       16.431677        0.186677
      -5       2       2        2.115300        2.096497        0.119176
      -4       2       2        9.474717        8.936498        0.256118
      -3       2       2       34.521930       34.783473        0.433801
      -2       2       2       56.519054       57.011490        0.908638
      -1       2       2        7.506006        7.447617        0.105206
       0       2       2       29.112925       29.378053        0.373915
       1       2       2        0.793016        0.808950        0.093688
       2       2       2        4.282638        4.496554        0.075355
       3       2       2       43.466048       43.244075        0.521598
       4       2       2       44.904161       44.953532        0.517285
       5       2       2        4.778390        4.784663        0.079772
       6       2       2        0.540976        0.756902        0.174750
       7       2       2        6.716613        6.566582        0.101445
      -6       3       2        8.964596        8.877162        0.116226
      -5       3       2        0.705891        0.645678        0.202282
      -4       3       2        9.531281        9.707780        0.114397
      -3       3       2       41.427696       41.435009        0.577452
      -2       3       2       21.354237       21.483482        0.242249
      -1       3       2       14.516359        0.404228        0.404228
       0       3       2       27.962863       28.052451        0.323946
       1       3       2       17.758944       17.729072        0.207371
       2       3       2       24.841773       24.662319        0.283230
       3       3       2       11.832252       12.047821        0.157069
       4       3       2        2.627671        2.691338        0.086554
       5       3       2        6.042383        6.075772        0.091375
       6       3       2        2.216252        2.223646        0.101383
      -5       4       2        0.190218        0.580775        0.580775
      -4       4       2        5.939539        5.938771        0.093688
      -3       4       2        8.528040        8.607206        0.112208
      -2       4       2       20.571304       20.303941        0.281703
      -1       4       2        8.151240        8.095431        0.114453
       0       4       2       19.823639       19.771950        0.248887
       1       4       2       19.459456       19.549425        0.210086
       2       4       2        3.684288        3.620635        0.085384
       3       4       2        3.886937        3.841484        0.096354
       4       4       2        2.103400        2.145763        0.119585
      -8       1       3       11.445582       11.485208        0.139724
      -7       1       3        5.030081        5.178803        0.098055
      -6       1       3        2.935524        2.955757        0.108969
      -5       1       3       18.404076       18.742198        0.214921
      -4       1       3        3.388531        3.430889        0.096523
      -3       1       3       32.437582       32.807011        0.425690
      -2       1       3       11.802685       11.619811        0.146799
      -1       1       3       46.900878       48.072965        0.981353
       0       1       3       11.156632       11.093692        0.139697
       1       1       3       72.978567       69.898927        1.490667
       2       1       3       55.699526       55.502613        0.937239
       3       1       3       17.125351       16.809819        0.195367
       4       1       3       37.678053       37.678376        0.470043
       5       1       3        3.503560        3.517385        0.082127
       6       1       3       12.354630       12.314625        0.146224
       7       1       3        7.172580        7.171262        0.105358
      -7       2       3       12.586134       12.587295        0.157492
      -6       2       3       20.440355       20.484872        0.272253
      -5       2       3        5.343195        5.452889        0.087724
      -4       2       3       23.332441       23.018905        0.284350
      -3       2       3       44.788479       44.728850        0.588052
      -2       2       3        7.776387        8.038719        0.116661
      -1       2       3       33.999299       33.999412        0.425761
       0       2       3        0.885013        0.495177        0.186146
       1       2       3       49.125493       48.675969        0.624539
       2       2       3       10.611283       10.789347        0.134770
       3       2       3       26.513473       26.303992        0.303992
       4       2       3       19.503492       19.473829        0.222075
       5       2       3       12.939052       12.786712        0.150652
       6       2       3        9.694338        9.536089        0.119614
       7       2       3        5.775455        5.675209        0.095245
      -6       3       3        3.112806        3.399706        0.080971
      -5       3       3        6.483087        6.437468        0.089949
      -4       3       3       12.300158       12.440659        0.171185
      -3       3       3        5.367348        6.839810        0.109134
      -2       3       3        3.294413        3.040066        0.422796
      -1       3       3        9.669482        9.663591        0.127030
       0       3       3       24.073795       24.288063        0.279315
       1       3       3        0.537945        0.482804        0.247432
       2       3       3        5.686238        5.615247        0.103351
       3       3       3       26.074514       26.043809        0.286092
       4       3       3        3.215546        3.026103        0.074493
       5       3       3        5.525153        5.448945        0.087229
       6       3       3        2.395408        2.260487        0.112278
      -5       4       3       12.728709       12.875558        0.160213
      -4       4       3       20.258021       20.387741        0.252449
      -3       4       3       20.072713       19.993749        0.216489
      -2       4       3       15.088320       14.856312        0.216981
      -1       4       3        0.397443        0.568595        0.261675
       0       4       3        5.156093        5.211622        0.089122
       1       4       3        9.874534       10.055347        0.131638
       2       4       3       19.400539       19.288079        0.237095
       3       4       3       11.165369       11.207141        0.152277
       4       4       3        4.275566        4.275044        0.101796
      -8       0       4        5.418788        5.346307        0.109705
      -7       0       4       16.601237       16.493635        0.187501
      -6       0       4        4.495675        4.629255        0.222442
      -5       0       4       11.143215       11.122500        0.206915
      -4       0       4       28.395768       28.504210        0.393358
      -3       0       4       23.881724       24.320773        0.333693
      -1       0       4       75.322263       76.810481        2.095422
       0       0       4       21.082998       21.571973        0.257424
       2       0       4        7.469791        7.418356        0.105148
       3       0       4       12.073434       11.904621        0.164945
       4       0       4       15.743139       16.155804        0.215917
       5       0       4        8.924959        8.942595        0.128799
       6       0       4        3.287311        3.225368        0.132150
       7       0       4       43.122712       43.118442        0.428747
      -8       1       4       14.349611       14.322360        0.165030
      -7       1       4        1.690715        1.665563        0.226709
      -6       1       4       14.770945       14.647867        0.174788
      -5       1       4       25.209450       25.213290        0.321524
      -4       1       4       15.197512       15.199671        0.188342
      -3       1       4       38.974989       39.356829        0.546650
      -2       1       4       48.773172       49.221134        1.001532
      -1       1       4       40.164238       40.270212        0.640299
       0       1       4      101.004327       99.995000        2.169288
       1       1       4       21.157643       21.256764        0.247004
       2       1       4        7.911384        7.917639        0.096833
       3       1       4        9.196574        8.793009        0.109576
       4       1       4        4.427499        4.504997        0.108294
       5       1       4       16.377502       16.332483        0.199287
       6       1       4       19.470133       19.183587        0.217301
       7       1       4       15.589931       15.513542        0.178615
      -7       2       4        4.896834        4.831149        0.080886
      -6       2       4        5.999395        6.129111        0.100595
      -5       2       4       14.032357       13.811951        0.155817
      -4       2       4       20.839264       20.648244        0.268107
      -3       2       4       13.627291       13.494443        0.176410
      -2       2       4       12.483593       12.331667        0.150944
      -1       2       4       39.059904       39.479868        0.496154
       0       2       4       35.482268       35.418216        0.436077
       1       2       4       11.380790       11.538197        0.135566
       2       2       4        3.066531        2.940357        0.074472
       3       2       4       24.813049       25.066113        0.285879
       4       2       4       10.319278       10.275213        0.123858
       5       2       4       20.332530       20.367867        0.227609
       6       2       4       18.191545       17.861691        0.195339
      -6       3       4        5.507394        5.574137        0.085694
      -5       3       4        8.966614        8.866961        0.109621
      -4       3       4       40.621697       41.053989        0.763667
      -3       3       4       17.665691       17.692936        0.191508
      -2       3       4        7.819400        7.787426        0.137458
      -1       3       4       19.671002       19.514866        0.226268
       0       3       4       19.737541       19.676382        0.227217
       1       3       4        7.441841        7.307325        0.111493
       2       3       4       38.338153       38.361569        0.444027
       3       3       4       27.120901       27.080066        0.301530
       4       3       4       18.215855       18.217025        0.202864
       5       3       4        5.182478        5.139942        0.089793
      -5       4       4       12.745403       12.803515        0.148872
      -4       4       4        2.126538        2.706307        0.097572
      -3       4       4       14.015981       14.055604        0.159561
      -2       4       4        1.857539        1.879867        0.165632
      -1       4       4        1.765643        1.637284        0.234038
       0       4       4        9.040436        9.144233        0.124089
       1       4       4        4.502143        4.510654        0.107814
       2       4       4       19.298839       19.145496        0.223286
       3       4       4       16.156558       16.175908        0.231316
       4       4       4        3.301134        3.212476        0.096870
      -8       1       5       12.460201       12.479183        0.144678
      -7       1       5        3.902224        3.906917        0.096799
      -6       1       5       25.721770       10.758717       10.758717
      -5       1       5       14.652461       14.350261        0.195403
      -4       1       5        0.740668        0.899667        0.167000
      -3       1       5       37.378880       37.516263        0.504508
      -2       1       5       11.734392       11.787705        0.161012
      -1       1       5        2.782143        2.688029        0.056490
       0       1       5       21.449900       21.793577        0.254311
       1       1       5       27.484153       27.729046        0.331236
       2       1       5       11.757700       11.634002        0.139220
       3       1       5        5.751799        5.931273        0.090383
       4       1       5       24.656690       24.653600        0.280459
       5       1       5        2.802576        2.784834        0.093403
       6       1       5       20.157680       20.158373        0.222476
       7       1       5       16.754488       16.610238        0.205360
      -7       2       5        8.250880        8.328265        0.107499
      -6       2       5        5.507665        5.481332        0.096910
      -5       2       5       34.925417       34.774560        0.507082
      -4       2       5        6.256325        3.126500        3.126500
      -3       2       5        4.270153        4.268021        0.108213
      -2       2       5        4.425579        4.747315        0.116332
      -1       2       5       57.726154       57.111207        0.789009
       0       2       5       18.280941       18.222514        0.211406
       1       2       5       24.626343       24.714368        0.285901
       2       2       5       32.282426       32.019994        0.373509
       3       2       5       20.593896       20.442358        0.232212
       4       2       5        2.007076        1.983129        0.099568
       5       2       5       10.196953       10.007997        0.124172
       6       2       5       25.973997       25.806007        0.289150
      -6       3       5        2.147112        2.116341        0.093694
      -5       3       5        5.177534        5.106760        0.090287
      -4       3       5       13.998212       13.938795        0.165269
      -3       3       5       12.276757       12.093387        0.203054
      -2       3       5        6.662573        6.464519        0.259682
      -1       3       5        2.385691        2.182682        0.249084
       0       3       5       10.195698       10.466614        0.144308
       1       3       5       12.206848       12.127242        0.180694
       2       3       5        7.402065        7.268838        0.095833
       3       3       5        0.991158        0.957445        0.143811
       4       3       5        4.973438        4.888967        0.083345
       5       3       5       16.824323       16.544485        0.193950
      -5       4       5        9.646897        9.538449        0.131802
      -4       4       5        8.877567        8.639850        0.148148
      -3       4       5        1.695380        1.886054        0.123868
      -2       4       5       15.474326       15.270232        0.202718
      -1       4       5       20.438534       20.474374        0.231845
       0       4       5       22.781694       22.828272        0.243543
       1       4       5       18.815648       18.972612        0.213614
       2       4       5       11.325882       11.308404        0.137907
       3       4       5        1.359035        1.234585        0.167814
      -8       0       6        0.299312        0.488979        0.395170
      -7       0       6       42.012705       42.068753        0.320580
      -6       0       6       33.575455       33.761665        0.364809
      -5       0       6       28.279659       27.959256        0.354546
      -4       0       6       17.232464       17.276284        0.224598
      -3       0       6        9.303116        9.850381        0.141313
      -2       0       6       33.967379       33.804290        0.485376
      -1       0       6       36.870885       36.572531        0.583366
       0       0       6       82.063781       75.339896        2.638521
       1       0       6       39.122909       38.567992        0.527487
       2       0       6        5.144613        5.221494        0.111993
       3       0       6       62.786987       62.936555        0.859426
       4       0       6        9.587501        9.309565        0.173209
       5       0       6        6.724835        6.658603        0.102156
       6       0       6       17.147764       18.124569        0.201958
       7       0       6        3.001535        2.833425        0.111239
      -8       1       6        3.441078        3.402646        0.088585
      -7       1       6       11.402277       11.302655        0.139770
      -6       1       6       32.482272       12.855738       12.855738
      -5       1       6        5.284106        2.807116        1.992377
      -4       1       6       34.811092       34.508405        0.437156
      -3       1       6        1.783005        1.211693        0.199517
      -2       1       6        6.095428        6.073467        0.084477
      -1       1       6        1.765000        1.833303        0.093159
       0       1       6       45.645274       45.768657        0.656353
       1       1       6       37.542420       37.711669        0.468146
       2       1       6       53.602649       53.221988        0.682574
       3       1       6        5.604790        5.701403        0.087314
       4       1       6       16.527160       16.560797        0.204453
       5       1       6       23.663305       23.593643        0.260834
       6       1       6       12.133774       12.029547        0.140476
      -7       2       6        3.921559        3.985850        0.084824
      -6       2       6        2.806166        2.536375        0.358188
      -5       2       6       23.466760       23.452079        0.247769
      -4       2       6        6.176631        6.163197        0.164281
      -3       2       6       30.640281       30.698371        0.373134
      -2       2       6       22.085333       22.126455        0.258213
      -1       2       6       11.398410       11.265878        0.138883
       0       2       6        6.001528        5.972855        0.089489
       1       2       6       33.025245       32.981055        0.383049
       2       2       6        8.370492        8.431073        0.104429
       3       2       6       17.540779       17.504285        0.207754
       4       2       6        6.826392        6.933325        0.096513
       5       2       6       18.306308       18.173607        0.225627
       6       2       6        3.962216        3.924029        0.092188
      -6       3       6        6.529213        6.950611        0.098604
      -5       3       6        5.685011        5.690255        0.091862
      -4       3       6        7.504612        7.441035        0.129469
      -3       3       6        0.712941        1.233450        0.125886
      -2       3       6       50.138579       49.650478        0.536224
      -1       3       6       26.886502       26.824429        0.302363
       0       3       6        0.994751        1.216388        0.140191
       1       3       6       17.343948       17.385914        0.224329
       2       3       6        4.026843        4.062758        0.078162
       3       3       6       11.606332       11.835962        0.138099
       4       3       6       27.022631       26.944573        0.305504
       5       3       6       25.004908       24.645892        0.289579
      -4       4       6       14.186868       14.010353        0.160083
      -3       4       6       13.160608       13.025360        0.186357
      -2       4       6        5.111336        5.049554        0.101019
      -1       4       6       23.578027       23.577956        0.302217
       0       4       6        6.596632        6.648158        0.108433
       1       4       6        7.291722        7.430545        0.105588
       2       4       6        4.945533        4.879549        0.094364
       3       4       6        1.340192        1.488355        0.134471
      -8       1       7       19.614591       19.519990        0.221026
      -7       1       7       18.989589       18.977618        0.245560
      -6       1       7        4.302429        2.397666        2.397666
      -5       1       7        2.558990        1.579240        1.326852
      -4       1       7       24.292441       24.338242        0.299939
      -3       1       7       48.735156       47.986561        0.631624
      -2       1       7       15.131721       15.091720        0.178638
      -1       1       7       52.909013       52.512379        0.789657
       0       1       7       15.228338       15.390906        0.180384
       1       1       7       11.216781       11.144505        0.136781
       2       1       7       14.099053       14.225681        0.170433
       3       1       7       14.242905       14.070537        0.168738
       4       1       7        7.598487        7.512589        0.095380
       5       1       7        5.825746        5.942138        0.080739
       6       1       7        8.980954        9.023636        0.111229
      -7       2       7       11.536216       11.629703        0.136662
      -6       2       7        1.250748        1.314800        0.169331
      -5       2       7       12.096957        4.629579        4.629579
      -4       2       7        6.797392        6.733870        0.148052
      -3       2       7       33.905741       33.913124        0.392384
      -2       2       7       15.269035       15.096357        0.181264
      -1       2       7        3.020167        3.078522        0.087619
       0       2       7       30.603386       30.755325        0.359766
       1       2       7       23.478895       23.786971        0.298889
       2       2       7       19.620080       19.685274        0.224287
       3       2       7        5.010617        5.083011        0.078913
       4       2       7       32.451614       32.575911        0.364888
       5       2       7        5.480937        5.387114        0.095517
       6       2       7        2.749468        2.623719        0.187123
      -6       3       7        7.071673        7.162192        0.107619
      -5       3       7       10.646205       10.511898        0.142231
      -4       3       7        5.859479        5.999000        0.100695
      -3       3       7        5.235440        5.283938        0.091829
      -2       3       7       23.552661       23.554830        0.308540
      -1       3       7        3.378599        3.511695        0.086202
       0       3       7        2.689078        2.647131        0.090023
       1       3       7       11.441999       11.471268        0.135043
       2       3       7       14.291670       14.382628        0.165034
       3       3       7        3.837813        3.828185        0.079852
       4       3       7        1.577930        1.561378        0.105493
      -4       4       7        8.069072        8.004624        0.120843
      -3       4       7       10.628927       10.675673        0.159020
      -2       4       7       15.989565       16.010934        0.180267
      -1       4       7       14.039041       13.920488        0.165126
       0       4       7        1.023774        1.139079        0.163322
       1       4       7        2.941418        2.958581        0.094877
       2       4       7       11.138776       11.171392        0.160034
      -8       0       8       18.568049       18.463207        0.319062
      -7       0       8        1.404819        0.909505        0.652990
      -6       0       8        2.815382        3.010050        0.254419
      -5       0       8       43.862155       44.068810        0.525383
      -4       0       8       62.941007       62.751335        0.891493
      -3       0       8       12.104705       12.252755        0.162676
      -2       0       8       54.760940       54.963079        0.977247
      -1       0       8       57.699325       57.566223        1.281944
       0       0       8       44.492292       44.040436        0.595989
       1       0       8       22.074561       21.811465        0.265700
       2       0       8       26.626217       26.361904        0.325584
       3       0       8        8.759631        8.464278        0.117961
       4       0       8        2.706826        2.657631        0.071204
       5       0       8       31.665613       32.019213        0.347617
       6       0       8       10.381843       10.355192        0.127289
      -8       1       8        6.403702        6.407652        0.114878
      -7       1       8        0.037464        0.589915        0.589915
      -6       1       8        4.538868        4.661867        0.193534
      -5       1       8       10.774627       10.695794        0.203892
      -4       1       8       34.475992       34.495507        0.419562
      -3       1       8        7.944636        7.504399        0.112714
      -2       1       8       44.207119       44.089568        0.548897
      -1       1       8       24.829492       25.124291        0.296887
       0       1       8       13.673095       13.559499        0.160991
       1       1       8       24.987325       24.993999        0.292582
       2       1       8       17.837478       18.018601        0.210457
       3       1       8       16.139191       16.133196        0.184841
       4       1       8       13.959649       13.976766        0.164091
       5       1       8        3.159959        3.160174        0.060222
       6       1       8       17.155199       17.103216        0.191090
      -7       2       8       10.801358       10.857716        0.133445
      -6       2       8        9.623662        3.932048        3.932048
      -5       2       8        3.555061        3.741123        0.189363
      -4       2       8       23.698133       23.870274        0.270274
      -3       2       8       44.148045       44.427582        0.505264
      -2       2       8       14.173528       13.916537        0.164083
      -1       2       8       17.799910       17.846288        0.205710
       0       2       8        1.433602        1.690030        0.164415
       1       2       8        6.218597        6.320443        0.086022
       2       2       8       19.524381       19.571152        0.221475
       3       2       8       26.564756       26.565203        0.308013
       4       2       8        2.253860        2.173269        0.067278
       5       2       8        9.945942        9.813358        0.117947
      -6       3       8       16.648935       16.450532        0.184924
      -5       3       8        3.913160        3.882911        0.113959
      -4       3       8        1.200226        1.263685        0.226236
      -3       3       8       10.972011       11.047624        0.137995
      -2       3       8       13.180235       13.232914        0.157364
      -1       3       8        6.752906        6.680344        0.101971
       0       3       8       26.018929       26.193702        0.287332
       1       3       8       13.160569       13.206059        0.153090
       2       3       8        3.389964        3.497999        0.075281
       3       3       8       28.084454       28.128455        0.315688
       4       3       8       19.404455       19.397680        0.225565
      -4       4       8        5.545256        5.530280        0.105061
      -3       4       8        1.965905        2.062305        0.197821
      -2       4       8        2.033029        1.889577        0.152539
      -1       4       8        7.370757        7.280728        0.143992
       0       4       8        6.221633        6.189911        0.110520
       1       4       8       20.101824       20.102239        0.256584
       2       4       8        5.979641        5.960872        0.091886
      -8       1       9        9.677621        9.732574        0.133876
      -7       1       9        8.494802        8.605754        0.137283
      -6       1       9       17.320089       17.346469        0.229811
      -5       1       9       42.729380       42.706206        0.447479
      -4       1       9       17.716918       17.764853        0.220053
      -3       1       9       20.330802       20.412986        0.236267
      -2       1       9       12.378750       12.351518        0.174080
      -1       1       9       34.583184       33.908701        0.406014
       0       1       9       16.035905       15.893709        0.193709
       1       1       9       36.035444       35.871437        0.415831
       2       1       9       34.986912       34.872912        0.395238
       3       1       9        3.197568        3.179465        0.063057
       4       1       9       11.959820       11.972051        0.136934
       5       1       9        3.572355        3.612894        0.063950
      -7       2       9       10.897115       10.866462        0.149186
      -6       2       9       14.719751       14.866741        0.218192
      -5       2       9        1.006381        0.836122        0.242152
      -4       2       9        9.754229        9.800000        0.131443
      -3       2       9       18.875032       18.915338        0.214536
      -2       2       9       10.721894       10.789347        0.129140
      -1       2       9        7.361041        7.344930        0.096206
       0       2       9       19.419550       19.448393        0.268717
       1       2       9        7.133387        7.114633        0.090389
       2       2       9       23.071324       23.190515        0.259096
       3       2       9        3.910530        3.934717        0.065738
       4       2       9        9.903090        9.961777        0.117235
       5       2       9        8.607133        8.524435        0.109865
      -6       3       9       14.733856       14.572920        0.169101
      -5       3       9        0.636550        0.605805        0.331579
      -4       3       9       15.853759       10.700000        5.481763
      -3       3       9        5.752730        6.099262        0.104181
      -2       3       9        7.322727        7.487857        0.110188
      -1       3       9        2.709727        2.784583        0.101916
       0       3       9       16.912830       16.915969        0.193230
       1       3       9        8.278955        8.237597        0.109436
       2       3       9        3.049548        3.122355        0.075291
       3       3       9       15.528910       15.658225        0.177269
      -3       4       9        1.808076        1.796135        0.163652
      -2       4       9        1.454571        1.436001        0.205758
      -1       4       9        3.060585        2.622709        0.574392
       0       4       9        6.654089        6.561783        0.109497
       1       4       9        9.157489        9.063057        0.151491
      -8       0      10        6.762529        6.641837        0.144453
      -7       0      10        3.090423        2.611073        0.450864
      -6       0      10       44.572366       44.366203        0.377227
      -5       0      10       26.381835       26.752757        0.318120
      -4       0      10        3.475173        3.458179        0.238241
      -3       0      10        5.190378        5.288100        0.095124
      -2       0      10       36.187833       35.216047        0.434443
      -1       0      10        4.718097        4.538061        0.104552
       0       0      10       52.285517       52.087618        0.646390
       1       0      10       68.056203       68.159005        0.734826
       2       0      10       15.262851       15.466415        0.176222
       3       0      10        2.849347        2.824624        0.072643
       4       0      10        5.508858        5.512259        0.081053
       5       0      10       22.080517       22.252416        0.242872
      -7       1      10       14.211716       14.250614        0.175459
      -6       1      10       18.647971       18.663869        0.238886
      -5       1      10       13.328498       13.314654        0.197489
      -4       1      10        0.543600        0.768765        0.297278
      -3       1      10        4.950638        4.946716        0.089042
      -2       1      10       14.780909       14.899664        0.175874
      -1       1      10        0.581333        0.584466        0.195750
       0       1      10       31.742986       31.648065        0.372995
       1       1      10       22.216699       22.361127        0.257960
       2       1      10       16.983462       17.159545        0.193992
       3       1      10       24.135274       24.309257        0.273035
       4       1      10        1.359543        1.343987        0.072491
       5       1      10        2.300030        2.305992        0.069075
      -7       2      10       23.129321       23.497872        0.255454
      -6       2      10        8.123305        8.242087        0.135362
      -5       2      10        0.142836        0.505964        0.505964
      -4       2      10       14.493692       14.536850        0.172658
      -3       2      10        8.785024        8.669025        0.112975
      -2       2      10       24.952021       24.789716        0.277474
      -1       2      10       35.698646       35.837550        0.397742
       0       2      10       13.421715       13.473307        0.154148
       1       2      10        5.605070        5.639060        0.080193
       2       2      10       22.761209       22.893012        0.254770
       3       2      10        8.850481        8.857934        0.105563
       4       2      10       16.743222       16.775577        0.187931
      -5       3      10        6.713738        6.705296        0.104160
      -4       3      10       21.048874       20.942779        0.218397
      -3       3      10       11.784524       11.783039        0.150756
      -2       3      10       12.341624       12.443070        0.152017
      -1       3      10       14.830477       14.901342        0.189782
       0       3      10        2.981442        2.904961        0.091529
       1       3      10        2.199407        2.177039        0.099059
       2       3      10        4.182982        4.056230        0.076154
       3       3      10        1.330763        1.235111        0.118062
      -2       4      10       12.815416        4.109258        4.109258
      -1       4      10        0.053836        0.465940        0.465940
      -7       1      11       17.807602       17.917031        0.245302
      -6       1      11        5.389485        5.263744        0.167765
      -5       1      11        1.033463        0.696276        0.408700
      -4       1      11        3.563821        3.628361        0.093675
      -3       1      11       33.266853       32.969380        0.368153
      -2       1      11       23.811601       23.838205        0.268521
      -1       1      11       22.362987       22.537968        0.257483
       0       1      11       37.469254       37.201747        0.417104
       1       1      11        0.587203        0.719653        0.134845
       2       1      11        3.417299        3.479368        0.060596
       3       1      11        9.655166        9.690562        0.112723
       4       1      11       29.528702       29.768440        0.330369
      -6       2      11        1.108099        1.135650        0.190240
      -5       2      11       16.701677       16.707483        0.228406
      -4       2      11        7.261404        7.248241        0.098276
      -3       2      11       12.654329       12.662543        0.146154
      -2       2      11        9.757984        9.680031        0.132466
      -1       2      11       22.445425       22.604646        0.251122
       0       2      11        3.078733        3.184494        0.077727
       1       2      11        7.665496        7.809481        0.095274
       2       2      11       14.824867       14.866069        0.170831
       3       2      11        7.979223        8.040771        0.098731
       4       2      11        2.903561        2.854768        0.077971
      -5       3      11        1.855707        1.883401        0.124424
      -4       3      11       11.885129       11.825396        0.146783
      -3       3      11        3.122756        3.219938        0.122358
      -2       3      11       11.816015       11.870131        0.149636
      -1       3      11       16.996249       17.158671        0.192529
       0       3      11        3.187841        3.227228        0.099449
       1       3      11       10.261811       10.241582        0.122788
       2       3      11        1.120796        1.224541        0.115667
      -7       0      12        6.019541        6.167739        0.332072
      -5       0      12       17.387985       17.429573        0.203430
      -4       0      12       40.733255       41.140977        0.529895
      -3       0      12       31.517270       31.488728        0.344868
      -2       0      12       10.746378       10.759182        0.131859
      -1       0      12       27.684149       27.691515        0.307395
       0       0      12        9.704233        9.849315        0.120440
       1       0      12        6.447957        6.414671        0.087112
       2       0      12       22.987417       23.090907        0.254095
       3       0      12       43.721564       43.974765        0.486491
       4       0      12        4.366528        4.481741        0.079241
      -7       1      12        4.571902        4.600000        0.129877
      -6       1      12       16.992327       17.172362        0.215062
      -5       1      12       13.048644       13.196969        0.157798
      -4       1      12       23.686176       23.912549        0.267253
      -3       1      12       19.191099       19.202604        0.215766
      -2       1      12        8.014784        8.086223        0.100548
      -1       1      12       24.426993       24.644472        0.276460
       0       1      12        1.174757        1.185707        0.085525
       1       1      12        3.660144        3.692560        0.059380
       2       1      12       12.985236       12.953378        0.147520
       3       1      12        8.775135        8.722557        0.103508
       4       1      12        8.908828        8.907693        0.106614
      -6       2      12        7.858210        7.800449        0.111301
      -5       2      12       12.808318       12.818736        0.158563
      -4       2      12        2.263976        2.371919        0.085853
      -3       2      12        3.844582        3.813791        0.074807
      -2       2      12       27.358220       27.469438        0.314696
      -1       2      12       15.330880       15.370426        0.174045
       0       2      12       10.819781       10.774043        0.126038
       1       2      12       10.057342       10.101980        0.120998
       2       2      12        1.622904        1.797415        0.072161
       3       2      12       12.152685       12.209832        0.142521
      -4       3      12        9.222001        9.186185        0.120812
      -3       3      12       16.974742       17.137678        0.189522
      -2       3      12       24.248250       24.181398        0.253590
      -1       3      12        1.200704        1.311373        0.158898
       0       3      12        6.860965        7.757190        0.188703
       1       3      12       15.423882       15.417198        0.171871
      -6       1      13        5.802123        5.885661        0.105176
      -5       1      13        7.843784        7.905631        0.106528
      -4       1      13       10.356054       10.326180        0.129122
      -3       1      13        2.399381        2.443174        0.070496
      -2       1      13       14.988897       14.904026        0.169034
      -1       1      13        6.240303        6.229125        0.081768
       0       1      13       13.351926       13.316156        0.151050
       1       1      13        6.838259        6.838202        0.085202
       2       1      13       28.654848       28.761085        0.320796
       3       1      13       15.738311       15.768323        0.177300
      -5       2      13       22.449372       22.507999        0.247945
      -4       2      13        4.830351        4.735715        0.084264
      -3       2      13       19.212990       19.217180        0.220601
      -2       2      13       14.510992       14.570175        0.167745
      -1       2      13        9.433270        9.370432        0.113003
       0       2      13        8.371991        8.259903        0.104537
       1       2      13       13.731755       13.785500        0.156120
       2       2      13       15.677331       15.727047        0.176484
      -3       3      13        7.965656        8.067094        0.109958
      -2       3      13        5.089870        5.177161        0.094150
      -1       3      13        2.838618        2.796373        0.104255
       0       3      13        0.493549        0.561249        0.271594
      -6       0      14       13.427299       13.305638        0.203348
      -5       0      14        2.163276        1.987511        0.158659
      -4       0      14        3.503292        3.627120        0.124407
      -3       0      14       11.152340       10.964032        0.133058
      -2       0      14       19.678052       19.624984        0.216996
      -1       0      14       18.342564       18.206867        0.202978
       0       0      14       19.171430       19.141317        0.211974
       1       0      14       24.369735       24.339474        0.265006
       2       0      14       26.103399       26.095593        0.283387
       3       0      14        4.955254        5.052920        0.084822
      -6       1      14       12.378123       12.282101        0.147852
      -5       1      14       13.520010       13.462169        0.156156
      -4       1      14       10.699013       10.722873        0.129479
      -3       1      14        1.480430        1.496863        0.089135
      -2       1      14       11.326425       11.280957        0.131070
      -1       1      14       17.784477       17.710731        0.204732
       0       1      14        7.878242        7.867210        0.094116
       1       1      14       29.585679       29.654679        0.326024
       2       1      14        4.654999        4.608687        0.068423
      -5       2      14        2.091805        2.213256        0.117212
      -4       2      14       12.496336       12.357184        0.150219
      -3       2      14        2.343461        2.471599        0.089604
      -2       2      14        9.729437        9.633898        0.115705
      -1       2      14        2.898735        2.877325        0.075701
       0       2      14       20.045152       20.075856        0.228690
       1       2      14        6.805982        6.769047        0.089152
      -5       1      15       16.553948       16.443540        0.201619
      -4       1      15        0.943090        0.937657        0.151400
      -3       1      15        1.010008        0.961717        0.128291
      -2       1      15        8.881150        8.773597        0.106994
      -1       1      15        8.513115        8.539438        0.112161
       0       1      15        5.016308        4.954695        0.069411
       1       1      15        5.403601        5.416918        0.074634
      -3       2      15       14.036170       14.000714        0.169951
      -2       2      15        3.916552        3.885228        0.085228
      -1       2      15        9.249395        9.165806        0.124014
       0       2      15       25.884986       25.970368        0.289052
      -4       0      16       19.974709       19.738541        0.206772
      -3       0      16        9.735566        9.531999        0.124395
      -2       0      16        8.922041        8.972346        0.144946
      -1       0      16       12.515777       12.483189        0.143821
       0       0      16        8.659388        8.787150        0.109996
      -4       1      16       12.328650       12.169223        0.160060
      -3       1      16       14.878136       14.726507        0.165944
      -2       1      16        2.727659        2.639602        0.083257
      -1       1      16        6.572451        6.633853        0.086716
       0       1      16        5.046602        5.011387        0.072966

# start Validation Reply Form
_vrf_PLAT417_HAR_BLYP_oxa08_07
;
PROBLEM: Short Inter D-H..H-D
RESPONSE: This is a very strong hydrogen bond and this is the reason why
the distance is so short.
;
# end Validation Reply Form
