# Supplementary material for: On the accuracy and precision of X-ray and neutron diffraction results as a function of resolution and the electron density model
Source: IUCrJ. 2020 Aug 25;7(Pt 5):920–33. doi: 10.1107/S2052252520010441 (PMC7467170; doi:10.1107/S2052252520010441)
Supplement: Supplementary file 2 [file m-07-00920-sup2.zip › cif_deposition/HAR_BLYP_oxa08_12.cif]

# ========================
# TONTO generated CIF file
# ========================

data_HAR_BLYP_oxa08_12

_audit_creation_date               2016-1-14
_audit_creation_method             'Tonto 3.2.0 v. 196f026'

# --------------------
# Chemical information
# --------------------

_chemical_formula_sum             'C2 H6 O6'
_chemical_formula_moiety          'C2 H2 O4, 2(H2 O)'
_chemical_formula_weight           126.07
_chemical_compound_source          'see text'
_chemical_absolute_configuration   unk

# --------------------
# Symmetry information
# --------------------

_symmetry_cell_setting             Monoclinic
_symmetry_space_group_name_H-M     'P 21/c'
_symmetry_space_group_name_Hall    '-P 2ybc'
_symmetry_Int_Tables_number        '14'

loop_
    _symmetry_equiv_pos_as_xyz
'+x, +y, +z'
'-x, -y, -z'
'-x, +y+1/2, -z+1/2'
'+x, -y+1/2, +z+1/2'

# ---------------------
# Unit cell information
# ---------------------

_cell_length_a                6.0950(5) 
_cell_length_b                3.4881(3) 
_cell_length_c                11.8462(9) 
_cell_angle_alpha             90.00 
_cell_angle_beta              103.841(3) 
_cell_angle_gamma             90.00 
_cell_volume                   244.54(3) 

_cell_formula_units_Z             2
_cell_measurement_temperature     100(1)
_cell_measurement_reflns_used        8293
_cell_measurement_theta_min          3.5426
_cell_measurement_theta_max          55.9088
_exptl_crystal_density_diffrn     1.713
_exptl_crystal_F_000              132 
_exptl_absorpt_coefficient_mu     0.181 
_exptl_crystal_description        unspecified
_exptl_crystal_size_max              0.193                
_exptl_crystal_size_mid              0.186  
_exptl_crystal_size_min              0.139
_exptl_crystal_colour             colourless
_exptl_absorpt_correction_type    multi-scan
_exptl_absorpt_process_details
;
 Absorption correction done by SORTAV
 Blessing, R. H.: (1995) Acta Cryst. A51, 33-38
;
_exptl_absorpt_correction_T_min    0.951
_exptl_absorpt_correction_T_max    1.004

#=======================================================================

# EXPERIMENTAL DATA

_diffrn_reflns_av_R_equivalents   0.0000
_diffrn_reflns_av_unetI/netI      0.0328
_diffrn_reflns_limit_h_max        13
_diffrn_reflns_limit_h_min        -13
_diffrn_reflns_limit_k_max        7
_diffrn_reflns_limit_k_min        0
_diffrn_reflns_limit_l_max        26
_diffrn_reflns_limit_l_min        0
_diffrn_reflns_number             2939
_diffrn_reflns_theta_full         26.00
_diffrn_reflns_theta_max          54.81
_diffrn_reflns_theta_min          3.54
_diffrn_ambient_temperature       100(1)
_diffrn_detector_area_resol_mean  ?
_diffrn_measured_fraction_theta_full 0.990
_diffrn_measured_fraction_theta_max 0.949
_diffrn_measurement_device_type   'Bruker APEX-II CCD'
_diffrn_measurement_method        '\f and \w scans'
_diffrn_radiation_monochromator   'graphite'
_diffrn_radiation_type            MoK\a
_diffrn_radiation_wavelength      0.71073
_diffrn_source                    'fine-focus sealed tube'
_diffrn_standards_number          0
_reflns_number_gt                 2572
_reflns_number_total              2939
_reflns_threshold_expression      >0sigma(F)

#  
# Refinement details
#  
_refine_special_details          
;
  .  H thermal motions refined anisotropically.
  .  Hirshfeld atom refinement (HAR):
     .  Uses aspherical atomic scattering factors
        obtained from Hirshfeld partitioning of a
        gaussian quantum chemical wavefunction.
     .  Hirshfeld weight functions obtained from
        spherically averaged unrestricted atomic
        densities.
  .  Wavefunction type : rks becke88lyp using cluster
 charges, radius=8.0 angstrom
  .  Gaussian basis set: cc pVTZ
  .  Refinement based on |F| with weight=1/sigma(|F|)
  .  Negative |F|^^2 were pruned from the data
  .  Eigenvalues < 0.1E-04 removed from normal equations
  .  Reflection used in the refinement appear below
  .  Refined using the Tonto program:
     .  Version: 3.2 v. 196f026
     .  Platform: INTEL-ifort-on-LINUX
     .  Build date: Wed Feb  4 17:27:23 CET 2015
;

# Standard CIF keys and data

_refine_ls_structure_factor_coeff  F
_refine_ls_matrix_type             full
_refine_ls_R_factor_gt             0.0178
_refine_ls_wR_factor_gt            0.0200
_refine_ls_goodness_of_fit_ref     1.163400
_refine_ls_number_reflns           2939
_refine_ls_number_parameters       64
_refine_ls_number_restraints       0
_refine_ls_number_constraints      0
_refine_ls_hydrogen_treatment      refall
_refine_ls_weighting_scheme        sigma
_refine_ls_weighting_details       'w=1/\s(F)'
_refine_ls_shift/su_max            0.0100
_refine_ls_extinction_method       none

_refine_diff_density_max               0.142982
_refine_diff_density_min              -0.191030

# ---------------------
# Coordinates and ADP's
# ---------------------

loop_
_atom_site_label
_atom_site_fract_x
_atom_site_fract_y
_atom_site_fract_z
_atom_site_adp_type
_atom_site_occupancy
O1 0.43488(2) 0.44403(3) 0.349881(7) Uani 1.000000000
O2 0.24241(2) 0.74250(3) 0.463696(8) Uani 1.000000000
C1 0.40302(2) 0.55880(3) 0.448008(9) Uani 1.000000000
H1 0.300(1) 0.519(2) 0.2792(5) Uani 1.000000000
O5 0.13014(2) 0.63106(3) 0.178563(8) Uani 1.000000000
H3 0.1928(9) 0.694(2) 0.1134(4) Uani 1.000000000
H4 0.0085(9) 0.459(2) 0.1503(4) Uani 1.000000000

loop_
_atom_site_aniso_label
_atom_site_aniso_U_11
_atom_site_aniso_U_22
_atom_site_aniso_U_33
_atom_site_aniso_U_12
_atom_site_aniso_U_13
_atom_site_aniso_U_23
O1 0.01288(3) 0.01913(5) 0.00780(3) 0.00465(3) 0.00160(2) -0.00071(3)
O2 0.01115(3) 0.01828(4) 0.00945(3) 0.00539(3) 0.00110(2) -0.00074(3)
C1 0.00919(3) 0.01159(4) 0.00773(3) 0.00167(3) 0.00127(2) -0.00007(3)
H1 0.038(4) 0.061(4) 0.021(3) 0.003(4) 0.013(3) -0.005(3)
O5 0.01072(3) 0.01832(4) 0.00925(3) -0.00183(3) 0.00070(2) 0.00102(3)
H3 0.037(3) 0.037(3) 0.024(2) -0.002(2) 0.006(2) 0.003(2)
H4 0.031(3) 0.034(3) 0.035(3) -0.014(2) 0.010(2) -0.001(2)

loop_
_geom_bond_atom_site_label_1
_geom_bond_atom_site_label_2
_geom_bond_distance
 O1 C1 1.2873(1)
 O2 C1 1.2208(1)
 O1 H1 1.055(6)
 O5 H3 0.966(5)
 O5 H4 0.949(5)

loop_
_geom_angle_atom_site_label_1     
_geom_angle_atom_site_label_2
_geom_angle_atom_site_label_3
_geom_angle     
 O1 C1 O2  126.89(1)
 C1 O1 H1 112.5(3)
 H3 O5 H4 106.7(4)

# Standard CIF keys and data

# ---------------
# Reflection data
# ---------------

loop_
    _diffrn_refln_index_h
    _diffrn_refln_index_k
    _diffrn_refln_index_l
    _diffrn_refln_F_calc
    _diffrn_refln_F_meas
    _diffrn_refln_F_sigma
       2       0       0       12.315182       13.048755        0.105803
       3       0       0       50.715193       46.043458        0.524780
       4       0       0       17.182219       17.357419        0.217991
       5       0       0       20.412861       20.463382        0.231229
       6       0       0       39.327238       39.439194        0.450862
       7       0       0       26.718917       26.821819        0.443988
       8       0       0       13.459231       13.561711        0.131149
       9       0       0       10.654618       10.995454        0.250222
      10       0       0        6.967654        7.297876        0.212116
      11       0       0       14.579813       14.726846        0.233744
      12       0       0        3.032945        3.155852        0.095149
       1       1       0      101.115914       97.054624        1.066760
       2       1       0       48.457150       44.157785        0.516177
       3       1       0       26.919461       27.102583        0.303329
       4       1       0        4.047384        3.965224        0.063942
       5       1       0        1.666154        1.690621        0.074329
       6       1       0        2.093758        2.024253        0.085645
       7       1       0       23.359873       23.111253        0.265903
       8       1       0        0.038081        0.322180        0.322180
       9       1       0       14.712468       14.716997        0.156090
      10       1       0        7.905160        7.928051        0.096832
      11       1       0        0.726911        0.797120        0.223273
      12       1       0        7.396343        7.438615        0.098793
      13       1       0        2.886985        2.928891        0.113487
       0       2       0        9.416537        9.568281        0.118889
       1       2       0       45.770435       46.343176        0.526258
       2       2       0       58.546300       58.415409        0.658245
       3       2       0        3.579289        3.538926        0.067759
       4       2       0       27.953226       28.024275        0.320304
       5       2       0       12.829632       12.560255        0.148567
       6       2       0        0.619233        0.692604        0.139341
       7       2       0       15.164943       15.011995        0.172858
       8       2       0       16.524384       16.402134        0.193494
       9       2       0        3.405032        3.359464        0.088226
      10       2       0        7.747974        7.763376        0.108573
      11       2       0        0.912858        0.827345        0.257608
      12       2       0        2.097488        2.125700        0.128477
      13       2       0        2.493643        2.449571        0.264303
       1       3       0       11.270951       11.177209        0.152691
       2       3       0        9.207448        8.974742        0.224999
       3       3       0       21.560852       21.797706        0.228747
       4       3       0        6.036276        6.059785        0.072549
       5       3       0       28.294574       27.964442        0.305085
       6       3       0        0.121273        1.612948        0.532022
       7       3       0        1.945922        1.925773        0.071265
       8       3       0       10.703596       10.608016        0.132330
       9       3       0        3.674842        3.835101        0.106697
      10       3       0        2.270483        2.243301        0.091906
      11       3       0       11.085288       11.096396        0.118236
       0       4       0        4.223226        4.324118        0.101915
       1       4       0       10.691878       10.803240        0.116800
       2       4       0        9.013349        9.077059        0.104545
       3       4       0        6.386372        6.321155        0.086815
       4       4       0       20.733951       20.556021        0.258238
       5       4       0        7.569888        7.555395        0.159383
       6       4       0       10.431244       10.330537        0.141327
       7       4       0        8.043695        7.928556        0.093953
       8       4       0        0.256167        0.480937        0.287546
       9       4       0        0.268082        0.465618        0.465618
      10       4       0        3.978551        3.979698        0.089069
      11       4       0        3.147533        2.807775        0.221639
       1       5       0        5.266152        5.243567        0.072494
       2       5       0        8.552069        8.501882        0.096289
       3       5       0       10.449302       10.309219        0.115103
       4       5       0        1.101423        0.988686        0.139098
       5       5       0        5.683423        5.683221        0.164888
       6       5       0       13.071880       13.026128        0.284464
       7       5       0        9.405431        9.222364        0.107376
       8       5       0        2.610126        2.503737        0.105655
       9       5       0        0.001291        0.733348        0.733348
      10       5       0        3.437400        3.324004        0.201505
       0       6       0       10.460653       10.444616        0.131033
       1       6       0        6.275048        6.208220        0.150581
       2       6       0        2.346994        2.307076        0.095516
       3       6       0        0.634720        1.581834        0.223232
       4       6       0        2.390831        2.517380        0.099219
       5       6       0        6.518493        6.611581        0.203929
       6       6       0        8.443212        8.559439        0.113257
       7       6       0        2.262376        2.278179        0.109700
       8       6       0        0.988145        0.925959        0.310735
       9       6       0        0.389187        0.677200        0.593534
       1       7       0        3.575861        3.339162        0.189400
       2       7       0        2.735112        2.486242        0.208919
       3       7       0        2.729842        2.704182        0.227551
       4       7       0        1.340500        1.456777        0.275464
       5       7       0        3.300744        3.184808        0.111210
       6       7       0        3.376452        3.192648        0.107360
     -13       1       1        4.179678        4.079338        0.160793
     -12       1       1        3.528800        3.608324        0.091365
     -11       1       1        1.197834        1.054799        0.160539
     -10       1       1        4.615188        4.820062        0.086248
      -9       1       1        1.802541        1.811049        0.074501
      -8       1       1       13.779871       13.858211        0.151278
      -7       1       1       10.951557       10.997272        0.156608
      -6       1       1        3.022587        3.181981        0.094587
      -5       1       1       19.400612       19.421380        0.229194
      -4       1       1       24.378309       24.619504        0.310453
      -3       1       1       46.136640       46.516986        0.545908
      -2       1       1       34.645282       36.034428        0.407191
       0       1       1       55.230890       56.505309        0.640204
       1       1       1       15.688223       16.124826        0.177412
       2       1       1       20.908345       21.237938        0.237462
       3       1       1       53.510409       52.828969        0.721004
       4       1       1       32.088503       31.906739        0.363753
       5       1       1       26.775615       26.753131        0.299397
       6       1       1       34.873189       34.523470        0.392546
       7       1       1        2.681984        2.634673        0.079443
       8       1       1        1.660681        1.652755        0.069026
       9       1       1        1.178658        1.163787        0.127592
      10       1       1       14.433290       14.434334        0.151827
      11       1       1        4.978469        5.107935        0.080112
      12       1       1        4.550748        4.578974        0.085089
      13       1       1        3.657913        3.760452        0.154901
     -13       2       1        5.131087        5.200288        0.140348
     -12       2       1        9.181150        9.179542        0.190716
     -11       2       1        4.134240        4.175883        0.098261
     -10       2       1        1.867115        1.682320        0.119438
      -9       2       1        5.618069        5.649425        0.083906
      -8       2       1       16.053088       15.835403        0.192833
      -7       2       1        0.230293        0.400749        0.207617
      -6       2       1       21.661643       21.284266        0.241215
      -5       2       1        7.833059        7.794934        0.090455
      -4       2       1       18.865457       18.670029        0.219284
      -3       2       1       23.374930       23.559075        0.267875
      -2       2       1       31.381396       31.723335        0.367475
      -1       2       1       30.500533       30.613232        0.351375
       0       2       1       22.133075       22.144977        0.251142
       1       2       1       41.964420       42.359415        0.480780
       2       2       1        3.320475        3.358571        0.064334
       3       2       1        7.482381        7.156116        0.093397
       4       2       1       22.248394       22.149718        0.244696
       5       2       1       12.988684       12.827315        0.145438
       6       2       1        7.886221        7.820550        0.093519
       7       2       1        8.419420        8.304697        0.097566
       8       2       1       11.878768       11.815244        0.142627
       9       2       1        4.874623        4.900816        0.081065
      10       2       1        3.252810        3.232955        0.092414
      11       2       1        8.810952        8.809767        0.103046
      12       2       1        0.338900        0.633009        0.633009
      13       2       1        4.287036        4.283807        0.199446
     -12       3       1        3.162389        3.184651        0.176994
     -11       3       1        2.546478        2.703202        0.123008
     -10       3       1        4.058475        4.333820        0.086704
      -9       3       1        4.122931        3.984344        0.163481
      -8       3       1        1.372321        1.180212        0.120967
      -7       3       1        3.642572        3.569594        0.064169
      -6       3       1        9.252657        9.255215        0.106499
      -5       3       1       11.516333       11.412274        0.123341
      -4       3       1        5.723739        5.698245        0.069391
      -3       3       1        5.042903        5.077696        0.065112
      -2       3       1       30.449852       30.674419        0.348688
      -1       3       1        0.629375        0.771816        0.304376
       0       3       1       18.197400       18.181859        0.206598
       1       3       1       14.577489       14.165804        0.172949
       2       3       1       13.918717       13.844493        0.154716
       3       3       1        3.644905        3.683612        0.073626
       4       3       1       15.618657       15.513542        0.169488
       5       3       1       13.177946       12.963024        0.142338
       6       3       1        0.597973        0.546260        0.181294
       7       3       1       13.504377       13.426466        0.143394
       8       3       1        1.103360        1.126898        0.129301
       9       3       1        6.488572        6.451124        0.084571
      10       3       1        2.974216        2.746070        0.100810
      11       3       1        3.567888        3.701351        0.154099
     -11       4       1        2.886089        2.907422        0.215006
     -10       4       1        0.038756        0.477493        0.345584
      -9       4       1        8.604482        8.608775        0.100249
      -8       4       1       11.731923       11.662761        0.151462
      -7       4       1       11.718777       11.646029        0.128217
      -6       4       1        7.088557        7.109430        0.094161
      -5       4       1        4.565221        4.642736        0.075680
      -4       4       1        1.026891        0.989848        0.104919
      -3       4       1       11.685826       11.667476        0.125379
      -2       4       1       10.366188       10.378825        0.112861
      -1       4       1        6.259213        6.334745        0.078549
       0       4       1        8.943878        8.900674        0.100504
       1       4       1        2.033497        2.073427        0.087275
       2       4       1        0.381737        0.415090        0.283181
       3       4       1        1.495235        1.350037        0.114116
       4       4       1        1.931360        1.762924        0.083192
       5       4       1        5.498452        5.550495        0.087621
       6       4       1        0.489224        0.629126        0.228627
       7       4       1        3.131172        3.099758        0.111247
       8       4       1        3.848180        3.876596        0.079229
       9       4       1        3.893726        3.982336        0.103805
      10       4       1        5.742007        5.700000        0.087781
      11       4       1        4.640919        4.763402        0.156451
     -10       5       1        0.531405        0.775435        0.570496
      -9       5       1        3.155563        2.894581        0.125285
      -8       5       1        5.530771        5.423283        0.100126
      -7       5       1        4.960254        4.946413        0.079997
      -6       5       1        0.302187        0.457384        0.457384
      -5       5       1        4.183184        4.174446        0.073836
      -4       5       1        0.457552        0.477493        0.477493
      -3       5       1        1.025928        1.255070        0.120345
      -2       5       1        1.514344        1.355950        0.092225
      -1       5       1        8.055340        8.105369        0.093877
       0       5       1        0.547031        0.311609        0.311609
       1       5       1        0.702626        0.774855        0.181138
       2       5       1        4.980430        4.884363        0.071879
       3       5       1        7.599982        7.524427        0.113084
       4       5       1        3.625547        3.451811        0.081500
       5       5       1        0.955706        0.817007        0.252649
       6       5       1        5.162949        5.086453        0.091055
       7       5       1        0.735419        0.653146        0.332990
       8       5       1        1.224823        1.195031        0.189149
       9       5       1        2.370381        2.252621        0.134603
      10       5       1        4.043002        4.051913        0.102736
      -9       6       1        3.143177        2.895393        0.195819
      -8       6       1        1.439229        1.399286        0.189492
      -7       6       1       10.047075        9.782127        0.107262
      -6       6       1        3.305659        3.362291        0.083419
      -5       6       1        0.426807        0.437950        0.437950
      -4       6       1        0.805989        0.889719        0.228281
      -3       6       1        7.262769        7.167496        0.173499
      -2       6       1        1.917088        1.990904        0.103128
      -1       6       1        3.841452        3.621188        0.099256
       0       6       1        6.056926        5.882431        0.142484
       1       6       1        6.112652        6.116780        0.144595
       2       6       1        1.854953        1.732859        0.117960
       3       6       1        2.553363        2.222724        0.101073
       4       6       1        4.853704        4.888660        0.083975
       5       6       1        5.289500        5.221686        0.087389
       6       6       1        3.757681        3.678315        0.082484
       7       6       1        0.291617        0.526972        0.390591
       8       6       1        1.793164        1.721511        0.156455
      -6       7       1        5.941566        5.792409        0.089427
      -5       7       1        0.996721        0.930215        0.287409
      -4       7       1        0.426122        0.768310        0.534002
      -1       7       1        3.049329        3.157166        0.195309
       0       7       1        7.292107        7.196596        0.140110
       1       7       1        3.170836        3.253767        0.197135
       2       7       1        3.821900        3.521789        0.190423
       3       7       1        0.043871        0.525167        0.525167
       4       7       1        5.328658        5.512168        0.189105
       5       7       1        7.226652        6.923944        0.092546
       6       7       1        1.877904        1.751514        0.281106
     -13       0       2        0.340197        0.546168        0.546168
     -12       0       2        7.559031        7.425901        0.101012
     -11       0       2        4.864938        4.840455        0.106323
     -10       0       2        0.314414        0.402119        0.402119
      -9       0       2        5.088843        5.014978        0.099797
      -8       0       2        4.784698        4.921179        0.081137
      -7       0       2        9.784737        9.845354        0.111855
      -6       0       2       34.821479       35.126343        0.388180
      -5       0       2       24.247202       24.582921        0.249199
      -4       0       2       80.028858       75.957356        5.871409
      -3       0       2       10.012474        9.845303        0.108928
      -2       0       2       64.629373       58.997627       13.859063
      -1       0       2       71.695175       68.887590        0.769971
       0       0       2       30.101869       30.888024        0.494603
       1       0       2        8.152525        8.493409        0.116178
       3       0       2       35.181143       35.873249        0.421310
       4       0       2        0.109177        0.483218        0.256503
       5       0       2       66.876998       66.894469        0.752198
       6       0       2       13.912244       14.039231        0.155787
       7       0       2       15.214503       15.269250        0.281255
       8       0       2        9.927489        9.868283        0.156383
       9       0       2       17.455421       17.418955        0.313985
      10       0       2        4.279901        4.410669        0.095231
      11       0       2       12.620389       12.561051        0.130846
      12       0       2       11.339233       11.382443        0.149455
     -13       1       2        9.625183        9.390101        0.137156
     -12       1       2        2.572145        2.710480        0.101457
     -11       1       2        6.059446        6.179401        0.084485
     -10       1       2        1.803022        1.887829        0.086497
      -9       1       2        3.026662        2.908952        0.067913
      -8       1       2        0.166918        0.413763        0.213015
      -7       1       2       23.990649       23.941596        0.257635
      -6       1       2        6.747733        6.676526        0.088203
      -5       1       2       41.210397       41.477825        0.527245
      -4       1       2       19.293841       19.423954        0.214842
      -3       1       2       14.776933       14.969970        0.172335
      -2       1       2       60.468509       60.969419        2.618583
      -1       1       2       31.204833       32.161157        0.458791
       0       1       2       24.078852       24.789716        0.284206
       1       1       2       52.976457       54.240852        1.095485
       2       1       2        4.191884        4.227174        0.056443
       3       1       2       53.969415       54.813046        0.619043
       4       1       2       35.187510       35.073209        0.406943
       5       1       2       19.619569       19.479476        0.218116
       6       1       2       19.974110       19.670028        0.254055
       7       1       2        1.095074        1.245632        0.090643
       8       1       2        3.687971        3.676955        0.067385
       9       1       2        5.601762        5.517880        0.082073
      10       1       2        0.268022        0.459347        0.459347
      11       1       2        7.294177        7.148986        0.092854
      12       1       2        7.269673        7.241892        0.091437
     -13       2       2        0.510611        0.831505        0.481076
     -12       2       2        5.786802        5.750217        0.116302
     -11       2       2        1.459782        1.403032        0.148760
     -10       2       2        8.479047        8.387014        0.165457
      -9       2       2        0.291060        0.437493        0.437493
      -8       2       2       10.292193       10.357606        0.117977
      -7       2       2        1.476945        1.473601        0.064914
      -6       2       2       16.218656       15.924195        0.171418
      -5       2       2        2.075715        2.099619        0.104801
      -4       2       2        9.491688        9.325020        0.132741
      -3       2       2       33.991250       34.621236        0.405012
      -2       2       2       56.124733       56.735351        0.639985
      -1       2       2        7.423785        7.449094        0.102666
       0       2       2       28.894171       29.610809        0.344788
       1       2       2        0.906532        0.884986        0.091072
       2       2       2        4.288947        4.533100        0.067902
       3       2       2       42.952960       42.781772        0.488628
       4       2       2       44.229426       44.141137        0.505945
       5       2       2        4.715218        4.644567        0.064938
       6       2       2        0.587140        0.823954        0.103607
       7       2       2        6.489003        6.353582        0.083653
       8       2       2        0.934298        0.856388        0.161694
       9       2       2       15.280810       15.237126        0.176249
      10       2       2       13.647342       13.514437        0.250576
      11       2       2        0.451954        0.493457        0.493457
      12       2       2        0.318056        0.539444        0.539444
     -12       3       2        1.642877        1.530784        0.296240
     -11       3       2        4.606335        4.562346        0.086187
     -10       3       2        7.182233        7.272139        0.094326
      -9       3       2       23.237851       23.090907        0.273589
      -8       3       2        7.373604        7.325230        0.110523
      -7       3       2        3.537484        3.456733        0.063651
      -6       3       2        8.626139        8.626935        0.098570
      -5       3       2        0.716978        0.648922        0.144740
      -4       3       2        9.397341        9.366856        0.103218
      -3       3       2       40.753882       40.609482        0.453038
      -2       3       2       21.026120       21.130073        0.223376
      -1       3       2       14.544718       14.665265        0.177684
       0       3       2       27.634256       27.713535        0.315907
       1       3       2       17.458735       17.413213        0.190844
       2       3       2       24.465378       24.058055        0.264358
       3       3       2       11.671870       11.680753        0.136924
       4       3       2        2.506226        2.594764        0.063578
       5       3       2        5.893617        5.923428        0.080740
       6       3       2        2.134364        2.178761        0.093815
       7       3       2       12.147865       12.062753        0.140924
       8       3       2        7.871336        7.809994        0.095851
       9       3       2        4.076953        4.053024        0.089818
      10       3       2       10.935760       10.934807        0.131104
      11       3       2        2.769769        2.837411        0.214702
      12       3       2        1.070135        0.983260        0.599854
     -11       4       2        4.201275        4.217582        0.082730
     -10       4       2        8.098038        8.171536        0.098680
      -9       4       2        4.956292        4.826282        0.102089
      -8       4       2       11.209839       11.225418        0.142548
      -7       4       2        6.493133        6.543623        0.084985
      -6       4       2        0.020624        0.455412        0.455412
      -5       4       2        0.107998        0.296816        0.296816
      -4       4       2        5.816352        5.810508        0.078056
      -3       4       2        8.246546        8.332887        0.161045
      -2       4       2       20.146390       19.949436        0.226607
      -1       4       2        8.029904        7.957198        0.100990
       0       4       2       19.478615       19.344767        0.223836
       1       4       2       19.039236       19.203385        0.178139
       2       4       2        3.702586        3.662103        0.074625
       3       4       2        3.815921        3.749133        0.079528
       4       4       2        2.016699        2.008183        0.081243
       5       4       2        0.814605        0.951052        0.174071
       6       4       2       12.935607       12.929811        0.152878
       7       4       2        3.201537        3.287096        0.080852
       8       4       2        9.512848        9.320998        0.113664
       9       4       2        9.117024        8.947737        0.106753
      10       4       2        0.362251        0.586345        0.438021
      11       4       2        4.651472        4.553350        0.100823
     -10       5       2        6.500014        6.191365        0.146450
      -9       5       2        0.431245        0.535350        0.361857
      -8       5       2       13.011780       12.946042        0.126135
      -7       5       2       11.033451       10.928861        0.201326
      -6       5       2        2.058306        2.206422        0.090530
      -5       5       2        5.160732        5.112729        0.076759
      -4       5       2       11.922884       11.940687        0.130098
      -3       5       2        3.862964        3.938908        0.070059
      -2       5       2       10.166522       10.125710        0.150240
      -1       5       2       21.372154       21.242646        0.327101
       0       5       2        6.859921        6.867824        0.085715
       1       5       2        8.916151        8.928158        0.100587
       2       5       2        3.435904        3.286640        0.135925
       3       5       2        4.355134        4.419728        0.101280
       4       5       2        2.292627        2.298500        0.101820
       5       5       2        5.425700        5.642251        0.154173
       6       5       2        1.138252        1.335477        0.158575
       7       5       2        8.926802        8.876711        0.105109
       8       5       2        6.414279        6.335061        0.091344
       9       5       2        5.269205        5.085568        0.085668
      10       5       2        1.989049        1.618611        0.579091
      -9       6       2        1.281799        1.364368        0.178746
      -8       6       2        1.948331        1.819753        0.149453
      -7       6       2        4.335122        4.254880        0.102651
      -6       6       2        5.179126        5.207975        0.079622
      -5       6       2        1.432379        1.716741        0.105934
      -4       6       2        5.438930        5.377174        0.204457
      -3       6       2        3.371105        3.306509        0.108228
      -2       6       2        0.528605        0.621852        0.416669
      -1       6       2        6.490631        6.442049        0.140859
       0       6       2        7.764440        7.746289        0.098414
       1       6       2        4.143932        4.137270        0.099448
       2       6       2        6.634828        6.719003        0.131667
       3       6       2        2.827847        2.756556        0.086912
       4       6       2        1.810199        1.829918        0.104838
       5       6       2        5.105496        5.058854        0.088139
       6       6       2        5.385052        5.540397        0.166106
       7       6       2        3.799088        3.739652        0.095205
       8       6       2        5.572910        5.430930        0.218157
      -6       7       2        0.940542        1.021567        0.491379
      -5       7       2        2.379191        2.135135        0.250539
      -4       7       2        5.331853        5.049455        0.157830
      -3       7       2        5.811908        5.868219        0.143099
      -2       7       2        1.176970        1.161163        0.399126
      -1       7       2        0.614922        0.636710        0.636710
       0       7       2        0.501643        0.663325        0.663325
       1       7       2        2.094980        1.701676        0.293982
       2       7       2        1.473970        1.660482        0.304975
       3       7       2        4.746568        4.742046        0.164601
       4       7       2        2.284482        2.406782        0.221376
       5       7       2        3.135642        3.009900        0.228749
       6       7       2        1.939698        1.403460        0.350132
     -13       1       3        1.345931        1.206773        0.397081
     -12       1       3        0.616175        0.460109        0.358128
     -11       1       3        9.447458        9.501474        0.108125
     -10       1       3        3.808808        3.884714        0.070398
      -9       1       3        0.906039        0.907965        0.122408
      -8       1       3       11.151235       11.139120        0.137302
      -7       1       3        4.924569        5.068826        0.075030
      -6       1       3        2.844492        2.898707        0.083072
      -5       1       3       18.117436       18.464019        0.194919
      -4       1       3        3.482450        3.413796        0.099735
      -3       1       3       32.311879       32.817069        0.377895
      -2       1       3       11.802085       11.828356        0.129638
      -1       1       3       46.662363       48.293995        0.774210
       0       1       3       11.149845       11.033585        0.125790
       1       1       3       72.374161       70.213531        0.792641
       2       1       3       55.306988       56.431463        0.638094
       3       1       3       16.922306       16.627688        0.185973
       4       1       3       37.306453       37.315680        0.444825
       5       1       3        3.430099        3.361696        0.086486
       6       1       3       12.158262       11.734138        0.137156
       7       1       3        7.009083        6.937723        0.086592
       8       1       3       23.411652       23.518078        0.277596
       9       1       3       13.157656       13.028814        0.135017
      10       1       3        7.385306        7.327210        0.093331
      11       1       3        8.499942        8.485340        0.102083
      12       1       3        4.715574        4.631091        0.101521
     -13       2       3        2.536450        2.289956        0.216071
     -12       2       3        0.151463        0.441814        0.441814
     -11       2       3        2.889732        2.821489        0.099982
     -10       2       3       17.715008       17.863930        0.190787
      -9       2       3        2.115400        1.970330        0.082712
      -8       2       3        6.741710        6.645450        0.091519
      -7       2       3       12.184280       12.125593        0.137265
      -6       2       3       20.057475       19.888942        0.312170
      -5       2       3        5.299789        5.271053        0.079907
      -4       2       3       22.923534       23.003478        0.347574
      -3       2       3       44.263042       44.813056        0.514411
      -2       2       3        7.846956        7.979850        0.103429
      -1       2       3       33.670949       33.886871        0.390304
       0       2       3        0.846572        0.607124        0.184159
       1       2       3       48.605520       48.862051        0.551079
       2       2       3       10.527451       10.706073        0.125430
       3       2       3       26.156495       25.945905        0.295369
       4       2       3       19.216240       19.030239        0.210569
       5       2       3       12.675336       12.463547        0.146080
       6       2       3        9.471683        9.237153        0.110653
       7       2       3        5.580092        5.476495        0.074644
       8       2       3        5.764236        5.692188        0.090581
       9       2       3        5.731864        5.703771        0.098149
      10       2       3        7.126623        7.029651        0.168019
      11       2       3        2.468083        2.296911        0.133673
      12       2       3        3.699060        3.636207        0.213196
     -12       3       3        4.510694        4.430237        0.156714
     -11       3       3        1.517758        1.545218        0.138378
     -10       3       3        4.849405        4.913960        0.086849
      -9       3       3        9.014503        9.195434        0.108740
      -8       3       3        6.725074        6.774511        0.088481
      -7       3       3        3.728586        3.705401        0.070295
      -6       3       3        2.970225        3.331816        0.061954
      -5       3       3        6.382311        6.240994        0.074714
      -4       3       3       11.990090       11.918893        0.170276
      -3       3       3        5.220516        7.040241        0.085603
      -2       3       3        3.259178        3.219627        0.123339
      -1       3       3        9.582333        9.487413        0.109140
       0       3       3       23.606722       23.973736        0.265087
       1       3       3        0.519536        0.483942        0.307874
       2       3       3        5.606147        5.397685        0.082988
       3       3       3       25.560356       25.253119        0.274328
       4       3       3        3.126861        2.940969        0.060796
       5       3       3        5.344361        5.332167        0.071368
       6       3       3        2.271301        2.164602        0.074482
       7       3       3        9.949359        9.868384        0.119743
       8       3       3        1.986447        1.946741        0.093689
       9       3       3        9.541470        9.834175        0.121554
      10       3       3        4.962144        5.016274        0.087379
      11       3       3        3.044947        3.107781        0.125986
      12       3       3        3.993485        4.027034        0.209836
     -12       4       3        3.478306        3.268180        0.167696
     -11       4       3        5.813671        5.899322        0.101650
     -10       4       3        6.308966        6.202419        0.092591
      -9       4       3       11.521161       11.316360        0.120825
      -8       4       3       10.084697       10.266937        0.111151
      -7       4       3        2.058132        2.107012        0.077382
      -6       4       3        6.817589        6.868988        0.085258
      -5       4       3       12.349709       12.471568        0.137874
      -4       4       3       19.709701       19.637210        0.242365
      -3       4       3       19.576114       19.550959        0.203091
      -2       4       3       14.658772       14.655033        0.151930
      -1       4       3        0.400466        0.557853        0.198687
       0       4       3        5.098871        5.104900        0.071312
       1       4       3        9.714194        9.810454        0.121026
       2       4       3       18.905806       18.976564        0.202913
       3       4       3       10.865280       10.861860        0.142718
       4       4       3        4.156851        4.187123        0.080908
       5       4       3        2.830161        2.956163        0.073283
       6       4       3        1.269230        1.403068        0.112642
       7       4       3        2.730155        2.712397        0.099392
       8       4       3        4.031881        3.966863        0.129676
       9       4       3        0.229946        0.526972        0.526972
      10       4       3        3.123141        3.068778        0.100277
      11       4       3        1.224573        0.859011        0.663052
     -10       5       3        0.790444        0.952418        0.272197
      -9       5       3        0.889100        0.870460        0.259395
      -8       5       3        0.494686        0.470956        0.420956
      -7       5       3        4.793811        4.720275        0.079263
      -6       5       3        2.819908        2.824040        0.084167
      -5       5       3        4.482594        4.422443        0.080208
      -4       5       3        3.872721        3.781931        0.079634
      -3       5       3        5.444248        5.300377        0.079841
      -2       5       3        4.626105        4.606734        0.076944
      -1       5       3        2.798057        2.827543        0.084388
       0       5       3        2.676544        2.797481        0.143409
       1       5       3        1.887235        2.047755        0.092224
       2       5       3        2.863879        2.862796        0.075521
       3       5       3        0.368983        0.471487        0.471487
       4       5       3        4.731900        4.408741        0.110253
       5       5       3        2.720471        2.696424        0.100716
       6       5       3        2.081868        2.059102        0.113003
       7       5       3        3.010250        2.992340        0.102773
       8       5       3        4.918802        4.785708        0.088368
       9       5       3        3.134437        3.002932        0.101191
      -9       6       3        4.947048        4.758781        0.090163
      -8       6       3        1.425881        1.270000        0.156627
      -7       6       3        0.470377        0.447549        0.368176
      -6       6       3        1.532812        1.922992        0.105742
      -5       6       3       11.065100       10.950342        0.121215
      -4       6       3        8.964352        9.004110        0.104897
      -3       6       3        2.380085        2.856046        0.291402
      -2       6       3        9.980407        9.901263        0.350032
      -1       6       3        0.562497        0.667608        0.332048
       0       6       3        4.996444        5.155289        0.131545
       1       6       3        2.042431        1.935562        0.330539
       2       6       3        8.881292        9.160950        0.106172
       3       6       3        1.920316        2.423881        0.126687
       4       6       3        2.027535        2.184949        0.110991
       5       6       3        3.575645        3.506993        0.137720
       6       6       3        5.807915        5.833867        0.093658
       7       6       3        0.950752        0.785111        0.295418
       8       6       3        3.049597        2.830919        0.121509
      -6       7       3        1.488869        1.136838        0.449888
      -5       7       3        1.887685        1.821016        0.140748
      -4       7       3        5.486514        5.169429        0.210801
      -3       7       3        1.310633        1.312174        0.371802
      -2       7       3        1.149730        1.007869        0.461518
      -1       7       3        4.563874        4.524047        0.167328
       0       7       3        1.977674        1.988492        0.261298
       1       7       3        1.757557        1.418238        0.363582
       2       7       3        3.648464        3.670831        0.193332
       3       7       3        5.403055        5.217854        0.158704
       4       7       3        0.915275        1.002098        0.285578
       5       7       3        3.534626        3.399265        0.192865
       6       7       3        0.550024        0.882780        0.492267
     -13       0       4        0.853331        0.733008        0.347910
     -12       0       4       16.437528       16.710775        0.150582
     -11       0       4        7.722657        7.702207        0.096683
     -10       0       4        7.413193        7.462372        0.098270
      -9       0       4       19.257223       19.411079        0.203789
      -8       0       4        5.302041        5.214595        0.079812
      -7       0       4       16.340492       16.155804        0.162368
      -6       0       4        4.386253        4.574932        0.212249
      -5       0       4       11.090949       11.136876        0.140058
      -4       0       4       28.213596       28.622718        0.407829
      -3       0       4       23.563836       24.575801        0.421919
      -1       0       4       74.894570       74.276241        2.846835
       0       0       4       20.892202       21.676485        0.247999
       2       0       4        7.334443        7.392158        0.088803
       3       0       4       12.048000       11.787705        0.197192
       4       0       4       15.481098       16.015617        0.191901
       5       0       4        8.904266        8.724964        0.107018
       6       0       4        3.200285        3.151238        0.132149
       7       0       4       42.040130       41.642286        0.930249
       8       0       4       20.615548       20.606310        0.225436
       9       0       4        5.488823        5.483612        0.147790
      10       0       4        9.561756        9.561119        0.152028
      11       0       4        0.860531        0.594475        0.371315
      12       0       4        7.010310        7.090205        0.147006
     -13       1       4        2.787635        2.672059        0.224734
     -12       1       4        0.804959        0.970618        0.187420
     -11       1       4       15.154125       15.264010        0.189528
     -10       1       4        2.233564        2.220180        0.079339
      -9       1       4        8.169708        8.166211        0.094780
      -8       1       4       13.955859       13.901439        0.161715
      -7       1       4        1.684379        1.581202        0.117167
      -6       1       4       14.566034       14.468932        0.155652
      -5       1       4       24.784752       25.199206        0.329144
      -4       1       4       15.004826       15.096688        0.182266
      -3       1       4       38.655444       39.379309        0.449886
      -2       1       4       48.325899       48.236086        1.094173
      -1       1       4       40.017347       41.042539        0.504655
       0       1       4      100.397283       99.995000        1.726083
       1       1       4       20.905514       21.272047        0.238740
       2       1       4        7.826817        7.853025        0.095835
       3       1       4        9.165257        8.723589        0.112433
       4       1       4        4.398522        4.448595        0.077097
       5       1       4       16.085579       15.909117        0.205296
       6       1       4       19.020195       18.568252        0.232222
       7       1       4       15.209143       15.031301        0.164896
       8       1       4       14.749562       14.610955        0.174196
       9       1       4        4.057120        4.031749        0.097413
      10       1       4        7.813889        7.844935        0.102519
      11       1       4        3.319310        3.352163        0.096092
      12       1       4        1.802452        1.634503        0.178447
     -13       2       4        2.255805        2.398541        0.214028
     -12       2       4        0.875307        0.891516        0.241439
     -11       2       4        8.374131        8.369767        0.105325
     -10       2       4       13.424896       13.588966        0.161755
      -9       2       4        1.533607        1.460616        0.097972
      -8       2       4       10.173747       10.178900        0.119079
      -7       2       4        4.775771        4.683588        0.093272
      -6       2       4        5.862054        5.966238        0.078454
      -5       2       4       13.890315       13.486660        0.210742
      -4       2       4       20.450572       20.469978        0.394371
      -3       2       4       13.494297       13.517766        0.169733
      -2       2       4       12.398092       12.222929        0.145264
      -1       2       4       38.565645       39.174354        0.445166
       0       2       4       35.130575       35.284132        0.404769
       1       2       4       11.310265       11.464292        0.133361
       2       2       4        3.024291        2.890778        0.067376
       3       2       4       24.539568       24.588615        0.274422
       4       2       4       10.128687        9.936448        0.142215
       5       2       4       19.990863       19.818173        0.217408
       6       2       4       17.780966       17.443050        0.188486
       7       2       4        1.833326        1.885842        0.078496
       8       2       4        9.690851        9.682717        0.108376
       9       2       4       15.322899       15.143976        0.167995
      10       2       4        3.128640        3.051868        0.210407
      11       2       4        6.693030        6.713792        0.116595
      12       2       4        5.008402        5.043907        0.179136
     -12       3       4        0.908339        0.805667        0.514979
     -11       3       4        5.350372        5.299151        0.131560
     -10       3       4        8.097204        8.118805        0.114994
      -9       3       4       11.732145       11.601293        0.146600
      -8       3       4        0.125930        0.421426        0.421426
      -7       3       4       22.242135       22.064224        0.277990
      -6       3       4        5.324457        5.396944        0.069561
      -5       3       4        8.731242        8.547865        0.096061
      -4       3       4       39.803989       39.549842        0.431560
      -3       3       4       17.333018       17.320219        0.177874
      -2       3       4        7.739665        7.763376        0.096173
      -1       3       4       19.381294       19.234344        0.237766
       0       3       4       19.448958       19.382466        0.211394
       1       3       4        7.217862        7.175723        0.096034
       2       3       4       37.759407       37.425660        0.417282
       3       3       4       26.605848       26.355075        0.285937
       4       3       4       17.841556       17.768511        0.195521
       5       3       4        5.097840        4.966790        0.074653
       6       3       4        1.418630        1.351000        0.098083
       7       3       4        9.642891        9.635248        0.108076
       8       3       4        8.356978        8.365106        0.099938
       9       3       4        6.517320        6.523649        0.158667
      10       3       4        4.626119        4.659828        0.087630
      11       3       4        4.463945        4.507549        0.103460
     -12       4       4        3.146474        3.290593        0.170496
     -11       4       4        0.586706        0.694046        0.346483
     -10       4       4        1.368618        1.488288        0.139807
      -9       4       4        1.361534        1.458801        0.119286
      -8       4       4        8.464776        8.292647        0.100883
      -7       4       4        3.764651        3.773062        0.072387
      -6       4       4       16.559441       16.589756        0.205617
      -5       4       4       12.344221       12.443070        0.134943
      -4       4       4        2.090677        2.663194        0.078643
      -3       4       4       13.681292       13.736084        0.165896
      -2       4       4        1.778772        1.751142        0.098508
      -1       4       4        1.608406        1.738505        0.080223
       0       4       4        8.910043        8.944160        0.116986
       1       4       4        4.443784        4.424025        0.078338
       2       4       4       18.833539       18.682077        0.224558
       3       4       4       15.771201       15.667163        0.252560
       4       4       4        3.272100        3.110370        0.067263
       5       4       4       12.927406       12.883323        0.173090
       6       4       4        6.356860        6.263146        0.104981
       7       4       4        4.124103        3.937512        0.093295
       8       4       4        3.908444        3.836144        0.081414
       9       4       4        0.604265        0.536470        0.380585
      10       4       4        4.554174        4.631846        0.108463
      11       4       4        6.293980        6.170980        0.159907
     -10       5       4        3.712656        3.459191        0.352424
      -9       5       4        0.955459        1.063109        0.204156
      -8       5       4        0.847367        0.848764        0.257071
      -7       5       4        3.350153        3.239907        0.141037
      -6       5       4       15.270864       15.043936        0.186278
      -5       5       4       20.185710       20.661075        0.248578
      -4       5       4        1.898958        1.873526        0.098702
      -3       5       4        7.839212        7.704544        0.108558
      -2       5       4        4.690762        4.794267        0.083747
      -1       5       4        5.548134        5.698245        0.081574
       0       5       4       12.489683       12.565827        0.130796
       1       5       4       24.021123       24.279415        0.249018
       2       5       4        4.292488        4.411576        0.080756
       3       5       4        0.710184        0.715542        0.209083
       4       5       4       11.960321       12.144958        0.124974
       5       5       4        4.629942        4.745103        0.085167
       6       5       4        9.788974        9.711282        0.110605
       7       5       4        3.912130        4.072100        0.091648
       8       5       4        2.310187        2.337049        0.110460
       9       5       4        2.612627        2.749891        0.229395
      -9       6       4        1.427776        1.505291        0.125979
      -8       6       4        2.046616        1.928160        0.108874
      -7       6       4        2.107778        2.129413        0.111369
      -6       6       4        4.342284        4.227174        0.147958
      -5       6       4        4.137083        4.075291        0.091449
      -4       6       4        4.654404        4.639289        0.098694
      -3       6       4        2.739540        2.905632        0.097234
      -2       6       4        0.672222        0.822375        0.298829
      -1       6       4        3.338389        3.502570        0.105219
       0       6       4        2.133814        2.315211        0.150055
       1       6       4        5.706592        5.682341        0.331453
       2       6       4        6.580492        6.679371        0.097958
       3       6       4        2.583898        2.662086        0.143951
       4       6       4        0.843145        1.064237        0.173338
       5       6       4        3.192486        3.183080        0.086469
       6       6       4        1.247380        1.303687        0.146276
       7       6       4        4.998479        4.855718        0.142227
       8       6       4        4.111406        4.092310        0.125321
      -6       7       4        1.673064        1.462908        0.194405
      -5       7       4        1.579722        1.488993        0.168349
      -4       7       4        4.042781        3.951329        0.134262
      -3       7       4        5.336504        5.267732        0.152949
      -2       7       4        2.983129        3.017681        0.205387
      -1       7       4        4.590487        4.629795        0.165940
       0       7       4        0.575061        0.551906        0.551906
       1       7       4        3.161272        3.126372        0.216389
       2       7       4        5.166961        5.087042        0.162918
       3       7       4        2.122227        2.065357        0.263774
       4       7       4        0.750516        0.841665        0.530538
       5       7       4        2.750229        2.851245        0.216573
     -12       1       5       11.051563       11.122050        0.121141
     -11       1       5        3.685204        3.724245        0.074313
     -10       1       5        7.832726        7.890627        0.095244
      -9       1       5        4.431886        4.537951        0.067716
      -8       1       5       12.150251       12.111978        0.131994
      -7       1       5        3.804942        3.804602        0.070034
      -6       1       5       25.300243       25.366710        0.313567
      -5       1       5       14.371819       14.358969        0.255424
      -4       1       5        0.780568        0.933916        0.143537
      -3       1       5       37.097543       37.914905        0.438646
      -2       1       5       11.716505       11.775398        0.149135
      -1       1       5        2.766812        2.673462        0.055543
       0       1       5       21.265027       21.879214        0.244520
       1       1       5       27.319486       27.842414        0.317698
       2       1       5       11.700999       11.650751        0.133373
       3       1       5        5.621044        5.910922        0.082972
       4       1       5       24.439027       24.093153        0.304079
       5       1       5        2.758552        2.523826        0.180474
       6       1       5       19.682266       19.655788        0.215109
       7       1       5       16.294183       16.034962        0.217566
       8       1       5        0.074331        0.420000        0.420000
       9       1       5        6.283991        6.304998        0.095892
      10       1       5        4.861158        4.764347        0.093051
      11       1       5        9.014350        9.102747        0.107137
      12       1       5        4.800117        4.789259        0.176559
     -13       2       5        2.849474        2.732636        0.213311
     -12       2       5        7.089010        7.122570        0.093203
     -11       2       5        3.663289        3.662240        0.105837
     -10       2       5        0.378103        0.500999        0.417333
      -9       2       5        6.258199        6.256357        0.081974
      -8       2       5       14.877635       14.791890        0.162467
      -7       2       5        8.055192        8.037288        0.099782
      -6       2       5        5.375183        5.334698        0.080366
      -5       2       5       34.235862       34.204678        0.353533
      -4       2       5        6.168012        6.252759        0.201148
      -3       2       5        4.264605        4.201071        0.084519
      -2       2       5        4.444533        4.605974        0.081596
      -1       2       5       57.239407       57.465903        0.653052
       0       2       5       17.945618       18.120982        0.207021
       1       2       5       24.429346       24.625393        0.277498
       2       2       5       31.927990       31.781756        0.361858
       3       2       5       20.274445       20.081086        0.234172
       4       2       5        1.935099        1.925539        0.063873
       5       2       5        9.904979        9.787594        0.123899
       6       2       5       25.339583       25.040168        0.307396
       7       2       5        2.289482        2.170000        0.076176
       8       2       5        6.993390        6.905433        0.089862
       9       2       5        4.608000        4.605214        0.093452
      10       2       5        8.139934        7.985737        0.104050
      11       2       5        0.599246        0.630317        0.429320
      12       2       5        4.054358        4.042648        0.205591
     -12       3       5        0.454786        0.747663        0.546914
     -11       3       5        6.284222        6.408432        0.085932
     -10       3       5        0.606112        0.496488        0.496488
      -9       3       5        0.321581        0.652457        0.213937
      -8       3       5        2.489268        2.527786        0.073463
      -7       3       5       15.025075       14.970304        0.156122
      -6       3       5        2.024830        2.075139        0.061535
      -5       3       5        5.055342        4.920264        0.101136
      -4       3       5       13.692288       13.528858        0.142671
      -3       3       5       12.033854       11.978731        0.125883
      -2       3       5        6.474287        6.560793        0.104865
      -1       3       5        2.275010        2.364128        0.086651
       0       3       5       10.061029       10.263040        0.119570
       1       3       5       12.016548       11.827933        0.153174
       2       3       5        7.256685        7.085196        0.083982
       3       3       5        0.988911        0.917061        0.105396
       4       3       5        4.870796        4.904590        0.078204
       5       3       5       16.363130       16.276670        0.178844
       6       3       5        0.971814        0.993277        0.136948
       7       3       5        2.628290        2.558027        0.083517
       8       3       5       10.851612       10.723339        0.145059
       9       3       5        2.948138        2.860752        0.102491
      10       3       5        1.288158        1.211941        0.162369
      11       3       5        2.145652        2.342349        0.296940
     -12       4       5        3.809159        3.519091        0.168270
     -11       4       5        1.077137        1.210454        0.208906
     -10       4       5        2.597131        2.557812        0.089168
      -9       4       5        0.646360        0.532447        0.311314
      -8       4       5        4.359671        4.494886        0.077081
      -7       4       5       12.140741       12.101240        0.140888
      -6       4       5       15.818930       15.758172        0.168753
      -5       4       5        9.365281        9.330595        0.101565
      -4       4       5        8.621816        8.585395        0.102176
      -3       4       5        1.662398        1.766239        0.080238
      -2       4       5       15.037688       15.018655        0.165709
      -1       4       5       20.025478       19.906532        0.224306
       0       4       5       22.229903       22.360233        0.238750
       1       4       5       18.385179       18.538608        0.190856
       2       4       5       11.020759       10.963576        0.123834
       3       4       5        1.317999        1.246595        0.113061
       4       4       5       11.492089       11.439843        0.128786
       5       4       5       10.908880       10.932978        0.128349
       6       4       5        9.546926        9.593696        0.108444
       7       4       5       11.484370       11.536897        0.141723
       8       4       5        4.169404        4.209275        0.083018
       9       4       5        1.476207        1.391366        0.152657
      10       4       5        2.559685        2.759022        0.128299
     -10       5       5        4.365869        4.131344        0.172682
      -9       5       5        0.018595        0.507050        0.507050
      -8       5       5        2.996138        2.927934        0.101877
      -7       5       5        2.478980        2.514975        0.098904
      -6       5       5        0.391505        0.674759        0.286945
      -5       5       5        1.232835        1.432515        0.128867
      -4       5       5        0.580243        0.624260        0.267608
      -3       5       5        2.678539        2.707822        0.086410
      -2       5       5        5.250614        5.187099        0.080241
      -1       5       5        1.152521        0.582409        0.383411
       0       5       5        4.477156        4.601847        0.092080
       1       5       5        5.167714        5.202980        0.095436
       2       5       5        2.872179        2.793815        0.090298
       3       5       5        3.556920        3.443690        0.074714
       4       5       5        3.627044        3.635519        0.133091
       5       5       5        1.469163        1.498166        0.142548
       6       5       5        0.234862        0.503984        0.403984
       7       5       5        0.189791        0.430116        0.430116
       8       5       5        0.769663        0.691737        0.393911
       9       5       5        2.414415        2.513285        0.227131
      -9       6       5        4.647907        4.172889        0.171764
      -8       6       5        0.037413        0.535817        0.535817
      -7       6       5        2.707290        2.572431        0.272148
      -6       6       5        7.570782        7.560357        0.253511
      -5       6       5        3.022862        3.028779        0.218138
      -4       6       5        5.976639        5.993997        0.130636
      -3       6       5        2.208454        2.277850        0.103384
      -2       6       5        7.462455        7.517513        0.161223
      -1       6       5        2.220531        2.178118        0.132953
       0       6       5       13.355198       13.460683        0.149410
       1       6       5        8.551008        8.495234        0.161627
       2       6       5        1.215746        1.217497        0.176969
       3       6       5        4.551772        4.508880        0.115248
       4       6       5        4.003847        4.183300        0.080740
       5       6       5        6.928511        6.885928        0.089017
       6       6       5        2.752135        2.729304        0.101472
       7       6       5        5.012718        4.811029        0.096265
       8       6       5        0.534875        0.966799        0.463808
      -6       7       5        1.679448        1.608322        0.154603
      -5       7       5        0.616886        0.725741        0.725741
      -4       7       5        0.216804        0.526403        0.526403
      -3       7       5        3.320197        3.284052        0.195201
      -2       7       5        1.224652        1.082959        0.449871
      -1       7       5        1.259058        1.069720        0.460786
       0       7       5        2.368303        2.256590        0.243036
       1       7       5        4.853643        4.645751        0.153090
       2       7       5        0.082217        0.639766        0.639766
       3       7       5        0.405026        0.600167        0.600167
       4       7       5        2.436139        2.507788        0.222181
       5       7       5        2.255943        2.081490        0.250042
     -13       0       6       14.859671       15.252541        0.146913
     -12       0       6        5.204972        5.881751        0.196683
     -11       0       6        1.990126        1.903733        0.108740
     -10       0       6        8.763203        8.845168        0.265541
      -9       0       6       12.556597       12.716918        0.141545
      -8       0       6        0.326623        0.365513        0.365513
      -7       0       6       41.147035       41.260877        0.401484
      -6       0       6       32.990092       33.217315        0.359896
      -5       0       6       28.043368       28.032124        0.328695
      -4       0       6       17.222332       17.264704        0.199242
      -3       0       6        9.248921        9.955752        0.218761
      -2       0       6       33.900703       34.084161        0.403751
      -1       0       6       36.632804       36.879940        0.430112
       0       0       6       81.542293       77.954987        2.063551
       1       0       6       38.890517       38.944319        0.452372
       2       0       6        5.118862        5.143637        0.080930
       3       0       6       62.259223       62.564447        0.707353
       4       0       6        9.513813        9.159203        0.114260
       5       0       6        6.642622        6.490223        0.083196
       6       0       6       16.769947       17.718634        0.180675
       7       0       6        2.850958        2.721213        0.083183
       8       0       6        5.498041        5.369730        0.087117
       9       0       6       13.280824       13.275541        0.129820
      10       0       6       10.673797       10.416333        0.111965
      11       0       6        4.055765        3.823349        0.172322
     -13       1       6        0.511661        0.590593        0.489598
     -12       1       6        5.386394        5.392958        0.077980
     -11       1       6        1.168322        1.005734        0.145385
     -10       1       6        0.782660        0.643894        0.212617
      -9       1       6       11.995136       12.087597        0.134355
      -8       1       6        3.355737        3.305753        0.063068
      -7       1       6       11.177841       10.979071        0.125500
      -6       1       6       31.907713       31.939944        0.358145
      -5       1       6        5.200559        5.236506        0.206894
      -4       1       6       34.517927       34.471582        0.403269
      -3       1       6        1.630395        1.466049        0.093460
      -2       1       6        6.122763        6.121928        0.078088
      -1       1       6        1.796845        1.838668        0.085813
       0       1       6       45.302077       45.730843        0.521773
       1       1       6       37.234994       37.863571        0.432968
       2       1       6       53.089316       52.958474        0.598757
       3       1       6        5.503392        5.744737        0.082670
       4       1       6       16.314303       16.238842        0.184871
       5       1       6       23.266891       22.900000        0.261537
       6       1       6       11.855500       11.529527        0.151478
       7       1       6        2.579578        2.477014        0.083628
       8       1       6        5.249327        5.165559        0.075765
       9       1       6        7.127311        6.986630        0.133820
      10       1       6        7.098542        7.028015        0.097431
      11       1       6        4.745314        4.895100        0.093850
      12       1       6        8.813895        9.007219        0.142006
     -13       2       6        1.765196        1.770311        0.276490
     -12       2       6        1.274763        1.325556        0.217901
     -11       2       6        6.313161        6.332851        0.097388
     -10       2       6        0.379190        0.374299        0.374299
      -9       2       6       14.850946       14.882876        0.175735
      -8       2       6       19.260879       19.271482        0.206068
      -7       2       6        3.819482        3.848896        0.081005
      -6       2       6        2.726061        2.657988        0.124591
      -5       2       6       23.091140       22.901092        0.447584
      -4       2       6        6.123284        6.169522        0.205128
      -3       2       6       30.348030       30.329524        0.396766
      -2       2       6       21.812099       21.876014        0.244093
      -1       2       6       11.246068       11.164676        0.128373
       0       2       6        5.984373        5.974446        0.078260
       1       2       6       32.619195       32.819811        0.374318
       2       2       6        8.213606        8.253484        0.103453
       3       2       6       17.269168       17.150802        0.205006
       4       2       6        6.690171        6.764688        0.082996
       5       2       6       17.878249       17.742322        0.194958
       6       2       6        3.813923        3.792624        0.082503
       7       2       6        6.106711        6.113101        0.083092
       8       2       6        0.466696        0.433590        0.433590
       9       2       6        4.452866        4.504664        0.080074
      10       2       6        6.866710        6.897318        0.099819
      11       2       6       11.090879       11.033132        0.273485
      12       2       6        2.529914        2.531857        0.268718
     -13       3       6        5.188715        4.918333        0.146227
     -12       3       6        2.360370        2.472529        0.220064
     -11       3       6        4.267103        4.202856        0.088613
     -10       3       6        8.405744        8.352125        0.108704
      -9       3       6        2.567733        2.710037        0.076959
      -8       3       6       14.606223       14.530313        0.197484
      -7       3       6       10.216832       10.189210        0.113993
      -6       3       6        6.296219        6.791244        0.082295
      -5       3       6        5.569959        5.546711        0.073321
      -4       3       6        7.407321        7.269663        0.119768
      -3       3       6        0.657175        1.322876        0.136368
      -2       3       6       49.392169       48.859697        0.566012
      -1       3       6       26.399685       26.434258        0.290043
       0       3       6        0.982218        1.308625        0.079276
       1       3       6       17.069299       16.947271        0.189885
       2       3       6        3.998193        3.986477        0.062321
       3       3       6       11.384360       11.541664        0.126761
       4       3       6       26.383613       26.192556        0.291977
       5       3       6       24.317184       24.135658        0.257426
       6       3       6        1.108903        1.207849        0.129471
       7       3       6        6.569473        6.591813        0.085739
       8       3       6        9.609386        9.523602        0.148476
       9       3       6       10.155630       10.316492        0.120904
      10       3       6        9.427643        9.360769        0.108202
      11       3       6        3.696995        3.655954        0.213426
     -12       4       6        5.802839        5.730096        0.139747
     -11       4       6        6.584711        6.396562        0.148202
     -10       4       6        4.617812        4.591841        0.121382
      -9       4       6        7.074680        6.997500        0.115567
      -8       4       6        5.493087        5.444171        0.087680
      -7       4       6        5.215570        5.419779        0.083394
      -6       4       6        3.583477        3.509701        0.080561
      -5       4       6        0.217115        0.480000        0.280250
      -4       4       6       13.769164       13.733536        0.150458
      -3       4       6       12.854837       12.725958        0.185224
      -2       4       6        4.936168        5.045592        0.079104
      -1       4       6       23.112311       23.065992        0.307258
       0       4       6        6.388743        6.517285        0.085255
       1       4       6        7.177493        7.287729        0.088285
       2       4       6        4.796578        4.702340        0.080760
       3       4       6        1.323552        1.419014        0.090481
       4       4       6        9.365032        9.422473        0.105392
       5       4       6        7.339870        7.387692        0.092283
       6       4       6        2.245456        2.334245        0.077079
       7       4       6       13.938322       13.925875        0.151987
       8       4       6        4.850019        4.769696        0.076403
       9       4       6        5.713148        5.638085        0.083087
      10       4       6        2.289552        2.302238        0.197529
     -10       5       6        6.095489        5.790078        0.209666
      -9       5       6        2.178877        2.336557        0.107095
      -8       5       6        1.739984        1.831693        0.105136
      -7       5       6        6.942375        7.151433        0.107216
      -6       5       6        6.529121        6.565821        0.089788
      -5       5       6        7.538663        7.598289        0.108096
      -4       5       6        5.884254        5.755519        0.089568
      -3       5       6       15.182934       15.310127        0.197219
      -2       5       6        0.273061        0.446990        0.446990
      -1       5       6       14.318430       14.206689        0.224915
       0       5       6       21.716202       21.717274        0.505721
       1       5       6        1.135991        1.011830        0.164068
       2       5       6        3.392069        3.582178        0.082607
       3       5       6        9.919888        9.788616        0.110548
       4       5       6        7.817077        8.015298        0.098101
       5       5       6        6.341444        6.508840        0.099472
       6       5       6       16.917051       16.874537        0.227315
       7       5       6        2.659416        2.552038        0.106451
       8       5       6        6.630339        6.633023        0.096511
       9       5       6        0.472997        0.691448        0.691448
      -9       6       6        2.011403        2.147603        0.217888
      -8       6       6        1.618207        1.538441        0.171327
      -7       6       6        6.169897        6.074043        0.098091
      -6       6       6        2.513634        3.165596        0.099491
      -5       6       6        2.384089        2.334309        0.104489
      -4       6       6        3.195647        3.170647        0.093310
      -3       6       6        2.326784        2.453345        0.123023
      -2       6       6        0.314463        0.664379        0.664379
      -1       6       6        7.473124        7.621024        0.404376
       0       6       6        0.487735        0.890056        0.516292
       1       6       6        4.977908        4.991593        0.102012
       2       6       6        1.428257        1.257100        0.209054
       3       6       6        2.144772        2.273829        0.110314
       4       6       6        0.567201        0.385487        0.385487
       5       6       6        4.260063        4.300814        0.103672
       6       6       6        0.311519        0.642417        0.333387
       7       6       6        4.548460        4.451404        0.105602
      -6       7       6        2.763722        2.593685        0.117761
      -5       7       6        0.666892        0.605888        0.392112
      -4       7       6        2.292945        2.263935        0.124776
      -3       7       6        2.284441        1.930907        0.272926
      -2       7       6        4.464877        4.346033        0.173743
      -1       7       6        4.942900        4.744576        0.169863
       0       7       6        0.721856        0.752064        0.612421
       1       7       6        0.327855        0.588048        0.588048
       2       7       6        3.656663        3.581061        0.196685
       3       7       6        1.933745        1.917029        0.287182
       4       7       6        6.329863        6.304284        0.148718
       5       7       6        1.851057        1.422814        0.355996
     -13       1       7        0.988903        0.812158        0.318802
     -12       1       7        3.236740        3.109180        0.092195
     -11       1       7        2.960002        3.025607        0.077065
     -10       1       7       17.344430       17.448496        0.193351
      -9       1       7       10.535577       10.514276        0.127746
      -8       1       7       19.075945       18.968922        0.202995
      -7       1       7       18.560502       18.304644        0.278275
      -6       1       7        4.267980        4.171091        0.132651
      -5       1       7        2.624344        2.342648        0.295504
      -4       1       7       24.006133       24.361650        0.278876
      -3       1       7       48.300601       48.379024        0.552881
      -2       1       7       15.036342       15.114893        0.171333
      -1       1       7       52.519665       52.875798        0.616540
       0       1       7       15.008398       15.462859        0.174628
       1       1       7       11.089883       11.140018        0.130022
       2       1       7       14.002739       14.183089        0.162390
       3       1       7       14.110204       13.901439        0.159532
       4       1       7        7.542327        7.443588        0.088929
       5       1       7        5.687609        5.740906        0.069751
       6       1       7        8.821848        8.748371        0.102505
       7       1       7        2.932071        3.070342        0.071292
       8       1       7        1.440726        1.490268        0.104483
       9       1       7        9.183491        9.116523        0.104365
      10       1       7        0.348084        0.518941        0.373683
      11       1       7        5.505489        5.420517        0.097454
      12       1       7        3.959091        4.218768        0.194094
     -13       2       7        0.043286        0.588133        0.588133
     -12       2       7        4.654867        4.748368        0.101111
     -11       2       7        7.248284        7.466659        0.100181
     -10       2       7        2.867949        3.045472        0.080746
      -9       2       7        7.982449        8.012740        0.095796
      -8       2       7        6.388096        6.468539        0.080817
      -7       2       7       11.246364       11.236103        0.122147
      -6       2       7        1.236906        1.151086        0.115229
      -5       2       7       11.893201       11.936918        0.215143
      -4       2       7        6.723169        6.594012        0.090859
      -3       2       7       33.493987       33.447571        0.377494
      -2       2       7       15.132683       14.959612        0.169413
      -1       2       7        2.982458        3.082061        0.076932
       0       2       7       30.251536       30.440926        0.345412
       1       2       7       23.234373       23.306437        0.261047
       2       2       7       19.286635       19.320197        0.218626
       3       2       7        4.942518        4.961451        0.067476
       4       2       7       31.850054       31.470303        0.347000
       5       2       7        5.366701        5.263839        0.071152
       6       2       7        2.642098        2.651867        0.071925
       7       2       7        4.649673        4.571761        0.070761
       8       2       7       15.161069       15.133076        0.180150
       9       2       7        3.298182        3.384671        0.084671
      10       2       7        4.936511        4.877192        0.080422
      11       2       7       10.167309       10.398558        0.149167
     -12       3       7        2.891163        2.864385        0.210934
     -11       3       7        4.732208        4.820166        0.108160
     -10       3       7        1.923732        1.980934        0.096896
      -9       3       7       11.243764       11.277854        0.122138
      -8       3       7        8.236024        8.285530        0.112892
      -7       3       7        0.346588        0.512250        0.236569
      -6       3       7        6.936710        6.943774        0.085713
      -5       3       7       10.338472       10.213227        0.112237
      -4       3       7        5.752419        5.857901        0.079320
      -3       3       7        5.161195        5.191820        0.087607
      -2       3       7       23.174801       23.263706        0.253491
      -1       3       7        3.237972        3.416870        0.066348
       0       3       7        2.628884        2.616142        0.067770
       1       3       7       11.158018       11.184364        0.124527
       2       3       7       14.040520       13.872275        0.159871
       3       3       7        3.714168        3.732827        0.069496
       4       3       7        1.475968        1.474449        0.074771
       5       3       7        5.533928        5.355558        0.076922
       6       3       7        5.798065        5.724159        0.078542
       7       3       7        4.697758        4.692760        0.076052
       8       3       7        1.037643        0.592790        0.296986
       9       3       7        1.411726        1.476652        0.131512
      10       3       7        8.633513        8.713495        0.106638
      11       3       7        0.574039        0.715332        0.715332
     -12       4       7        1.322415        1.087934        0.414658
     -11       4       7        1.587729        1.597498        0.312197
     -10       4       7        0.421686        0.545527        0.411736
      -9       4       7        2.452749        2.561035        0.088304
      -8       4       7        4.249160        4.294182        0.085263
      -7       4       7        5.434937        5.471471        0.083151
      -6       4       7        0.024343        0.680735        0.680735
      -5       4       7        2.764520        2.765990        0.080194
      -4       4       7        7.802128        7.822915        0.126357
      -3       4       7       10.364324       10.429765        0.152119
      -2       4       7       15.581513       15.630739        0.167557
      -1       4       7       13.715511       13.562079        0.165811
       0       4       7        1.086338        1.111665        0.107275
       1       4       7        2.872830        2.889689        0.076683
       2       4       7       10.846646       10.920165        0.122017
       3       4       7       18.960546       19.002895        0.216463
       4       4       7       16.129385       16.087884        0.175310
       5       4       7       11.038224       10.991815        0.126273
       6       4       7        3.570146        3.513118        0.083541
       7       4       7        0.721771        0.364829        0.364829
       8       4       7        5.258429        5.252809        0.077579
       9       4       7       10.702330       10.859558        0.117584
      10       4       7        6.568866        6.554464        0.094975
     -10       5       7        0.394004        0.774597        0.774597
      -9       5       7        0.492418        0.387427        0.387427
      -8       5       7        5.535828        5.389527        0.085943
      -7       5       7        1.961119        2.120448        0.109379
      -6       5       7        4.151113        4.155719        0.086198
      -5       5       7        4.101363        4.030881        0.083603
      -4       5       7        0.599804        0.650461        0.266665
      -3       5       7        5.100290        5.148106        0.082142
      -2       5       7        1.283611        1.238951        0.133736
      -1       5       7        2.433784        2.540039        0.104470
       0       5       7        0.365408        0.691375        0.254454
       1       5       7        2.440368        2.652075        0.133603
       2       5       7        1.241960        1.312821        0.140175
       3       5       7        5.445835        5.474395        0.083013
       4       5       7        0.921777        1.051332        0.158080
       5       5       7        2.857965        2.718124        0.089170
       6       5       7        4.324471        4.376871        0.163796
       7       5       7        1.178120        1.151564        0.220060
       8       5       7        3.732443        3.985975        0.191374
      -9       6       7        0.089710        0.613188        0.613188
      -8       6       7        2.663481        2.536099        0.124191
      -7       6       7        3.887241        3.548380        0.109339
      -6       6       7        2.284344        2.047022        0.098176
      -5       6       7        3.284133        3.327612        0.141078
      -4       6       7        7.655956        7.533260        0.101571
      -3       6       7        2.182269        2.316031        0.193391
      -2       6       7        4.729472        4.697659        0.102335
      -1       6       7        7.521942        7.722500        0.103248
       0       6       7        1.021602        0.951735        0.317858
       1       6       7        1.405544        1.307173        0.206264
       2       6       7        5.903248        5.882091        0.093914
       3       6       7        9.512289        9.635455        0.129510
       4       6       7        2.273366        2.284557        0.140332
       5       6       7        8.518466        8.648352        0.102652
       6       6       7        3.567482        3.457166        0.113217
       7       6       7        4.664063        4.733286        0.095076
      -6       7       7        3.977570        3.685105        0.166299
      -5       7       7        3.805442        3.576031        0.330881
      -4       7       7        4.108921        4.105241        0.240140
      -3       7       7        1.336636        1.522432        0.348678
      -2       7       7        5.292275        5.297452        0.158678
      -1       7       7        0.923988        0.777303        0.588623
       0       7       7        0.171764        0.960833        0.513731
       1       7       7        0.785495        1.141359        0.464824
       2       7       7        4.388477        4.398750        0.177139
       3       7       7        0.298659        0.598999        0.598999
       4       7       7        1.668684        1.646329        0.318888
     -13       0       8        4.745848        4.628931        0.165748
     -12       0       8        1.137786        1.045658        0.262715
     -11       0       8       23.454126       23.495531        0.490532
     -10       0       8       10.584696       10.820813        0.123150
      -9       0       8        5.279503        5.273614        0.089503
      -8       0       8       18.074682       17.829750        0.263305
      -7       0       8        1.342793        0.855804        0.618317
      -6       0       8        2.673749        2.885983        0.173881
      -5       0       8       43.229756       43.623159        0.587011
      -4       0       8       62.306686       62.132198        0.697598
      -3       0       8       12.004288       12.201639        0.144691
      -2       0       8       54.364917       55.635690        0.638326
      -1       0       8       57.132024       58.258819        0.660816
       0       0       8       44.142845       44.282954        0.511388
       1       0       8       21.766134       21.831857        0.258262
       2       0       8       26.387845       26.179190        0.303912
       3       0       8        8.793924        8.292527        0.104304
       4       0       8        2.685188        2.601288        0.063435
       5       0       8       31.086059       31.127480        0.335760
       6       0       8       10.110341       10.116818        0.113818
       7       0       8       16.927098       17.054911        0.169711
       8       0       8       13.665979       13.876599        0.148161
       9       0       8        0.459239        0.547996        0.388309
      10       0       8        2.573831        2.586039        0.124617
      11       0       8        0.512381        0.604401        0.604401
     -13       1       8        4.885124        4.955199        0.102880
     -12       1       8        8.728293        8.837081        0.103697
     -11       1       8        2.890653        2.924791        0.089707
     -10       1       8       11.253574       11.332696        0.143415
      -9       1       8        5.562560        5.594640        0.081111
      -8       1       8        6.225778        6.214821        0.081388
      -7       1       8        0.040607        0.567098        0.509652
      -6       1       8        4.458565        4.546757        0.132236
      -5       1       8       10.625480       10.595754        0.158321
      -4       1       8       34.091801       34.368008        0.403615
      -3       1       8        7.931026        7.413097        0.101120
      -2       1       8       43.856581       44.038960        0.501964
      -1       1       8       24.657163       25.077281        0.284540
       0       1       8       13.445829       13.611025        0.160003
       1       1       8       24.722026       24.853370        0.282859
       2       1       8       17.608080       17.761194        0.200157
       3       1       8       15.932192       15.878602        0.181468
       4       1       8       13.688943       13.604411        0.154876
       5       1       8        3.076168        3.071547        0.048882
       6       1       8       16.749043       16.623778        0.181455
       7       1       8       17.503421       17.526266        0.180373
       8       1       8       11.279765       11.356056        0.123069
       9       1       8        3.344476        3.322349        0.082287
      10       1       8        2.928557        2.901120        0.122614
      11       1       8        1.238227        1.257378        0.489003
     -13       2       8        3.756959        3.760851        0.178115
     -12       2       8        5.205192        5.419871        0.123835
     -11       2       8        0.158539        0.514587        0.514587
     -10       2       8        7.549430        7.663224        0.095662
      -9       2       8       18.867185       18.889944        0.225272
      -8       2       8        6.626182        6.577233        0.085084
      -7       2       8       10.505217       10.428806        0.114253
      -6       2       8        9.345235        9.235259        0.232759
      -5       2       8        3.445397        3.669741        0.128837
      -4       2       8       23.329366       23.487869        0.257932
      -3       2       8       43.610680       43.787099        0.499802
      -2       2       8       14.040306       13.745545        0.154003
      -1       2       8       17.639167       17.528548        0.203133
       0       2       8        1.424902        1.799305        0.077330
       1       2       8        6.105225        6.149065        0.085073
       2       2       8       19.287552       19.267330        0.214509
       3       2       8       26.178986       26.005000        0.315702
       4       2       8        2.229721        2.123205        0.049995
       5       2       8        9.705812        9.518351        0.107028
       6       2       8        5.983639        5.828979        0.079719
       7       2       8        6.923626        6.711036        0.086611
       8       2       8        5.291546        5.144414        0.079437
       9       2       8        3.753080        3.738984        0.081936
      10       2       8        4.528918        4.460381        0.080313
      11       2       8        4.221218        4.319375        0.192875
     -12       3       8        0.329605        0.569210        0.569210
     -11       3       8        0.620503        0.605227        0.338019
     -10       3       8        6.157861        6.097294        0.090049
      -9       3       8        6.540582        6.509608        0.098446
      -8       3       8       11.940152       11.933147        0.131029
      -7       3       8        0.654873        0.663250        0.225186
      -6       3       8       16.185731       15.939260        0.179501
      -5       3       8        3.807616        3.806311        0.080187
      -4       3       8        1.207669        1.345920        0.146211
      -3       3       8       10.804230       10.883014        0.130340
      -2       3       8       12.994532       12.959167        0.143551
      -1       3       8        6.669015        6.564450        0.089035
       0       3       8       25.613709       25.548581        0.277451
       1       3       8       12.861377       12.854182        0.140410
       2       3       8        3.325196        3.366601        0.061302
       3       3       8       27.452628       27.402920        0.312331
       4       3       8       18.962381       18.815685        0.212459
       5       3       8        4.609609        4.671188        0.068689
       6       3       8        6.336115        6.202258        0.079513
       7       3       8        8.904188        8.764531        0.101275
       8       3       8        4.898668        4.916706        0.081109
       9       3       8       10.161500       10.109402        0.112402
      10       3       8       12.510629       12.617845        0.121845
     -12       4       8        1.833561        1.855559        0.251034
     -11       4       8        0.797545        0.830963        0.511589
     -10       4       8        4.432603        4.267318        0.167927
      -9       4       8        5.284084        5.157616        0.100146
      -8       4       8        5.207064        5.281477        0.097753
      -7       4       8       12.903103       13.088927        0.129760
      -6       4       8        6.677260        6.707011        0.099516
      -5       4       8       12.594796       12.960710        0.133785
      -4       4       8        5.334403        5.428536        0.077274
      -3       4       8        1.896668        1.815406        0.097064
      -2       4       8        1.891661        1.888439        0.083778
      -1       4       8        7.269864        7.269525        0.107263
       0       4       8        6.008273        6.049380        0.100515
       1       4       8       19.649910       19.669265        0.241450
       2       4       8        5.762821        5.793790        0.074174
       3       4       8       11.458117       11.561142        0.122173
       4       4       8       11.549721       11.668762        0.153120
       5       4       8        0.604180        0.386782        0.386782
       6       4       8        0.783983        0.779744        0.250310
       7       4       8        0.526801        0.517880        0.312454
       8       4       8        0.640813        0.632535        0.280114
       9       4       8        8.939028        8.829779        0.103096
      10       4       8        1.734454        1.694668        0.391480
     -10       5       8        1.206623        0.963431        0.504629
      -9       5       8        1.793940        1.681131        0.162019
      -8       5       8        7.029820        6.725177        0.364831
      -7       5       8        0.276329        0.661438        0.375256
      -6       5       8       10.021202       10.089103        0.119650
      -5       5       8        6.159020        6.225753        0.087919
      -4       5       8        7.074904        7.267393        0.093342
      -3       5       8        1.954449        1.960383        0.122558
      -2       5       8        2.712014        2.688624        0.110737
      -1       5       8        2.211908        2.093705        0.284451
       0       5       8        6.417785        6.292853        0.086566
       1       5       8        7.068731        7.250517        0.092096
       2       5       8       21.335716       21.470445        0.263606
       3       5       8        3.247089        3.185436        0.098528
       4       5       8        3.699284        3.739519        0.079327
       5       5       8        6.849050        6.868042        0.110972
       6       5       8        1.917362        1.883189        0.154721
       7       5       8        4.811870        4.766445        0.093866
       8       5       8       11.321511       11.291147        0.202414
      -9       6       8        1.190429        0.963950        0.445780
      -8       6       8        1.796864        1.666673        0.251682
      -7       6       8        5.136240        4.792703        0.242208
      -6       6       8        1.700019        1.685349        0.291182
      -5       6       8        8.409480        8.674445        0.104031
      -4       6       8        2.995714        2.997516        0.122207
      -3       6       8        0.887849        0.778460        0.349508
      -2       6       8        3.486307        3.604442        0.113883
      -1       6       8        4.016731        4.146927        0.106753
       0       6       8        2.296507        2.478709        0.128007
       1       6       8        8.796275        8.884425        0.231448
       2       6       8        2.126912        2.232443        0.112136
       3       6       8        1.219574        1.150304        0.197519
       4       6       8        3.524298        3.613862        0.097188
       5       6       8        2.105333        2.127604        0.216348
       6       6       8        2.365848        2.361715        0.128579
       7       6       8        4.372176        4.447808        0.166687
      -6       7       8        1.234457        0.873499        0.492316
      -5       7       8        0.491386        0.669179        0.455169
      -4       7       8        3.527030        3.389248        0.195660
      -3       7       8        1.268052        1.336039        0.397743
      -2       7       8        4.764450        4.750368        0.166156
      -1       7       8        1.635252        1.167005        0.464153
       0       7       8        2.539786        2.449490        0.235715
       1       7       8        0.696562        0.733417        0.612173
       2       7       8        1.603816        1.319129        0.415193
       3       7       8        2.682253        2.582460        0.222672
       4       7       8        4.777206        4.775877        0.159385
     -13       1       9        0.089114        0.460760        0.460760
     -12       1       9        8.434821        8.500412        0.103865
     -11       1       9        6.218970        6.241554        0.091188
     -10       1       9        7.991595        8.026768        0.107109
      -9       1       9       10.650768       10.537077        0.119304
      -8       1       9        9.393843        9.369578        0.109287
      -7       1       9        8.255203        8.453224        0.150875
      -6       1       9       16.949266       17.009703        0.203157
      -5       1       9       42.070758       42.265116        0.503770
      -4       1       9       17.508923       17.580956        0.206549
      -3       1       9       20.139088       20.217567        0.225818
      -2       1       9       12.177549       12.262137        0.143556
      -1       1       9       34.250827       33.729512        0.389596
       0       1       9       15.831058       15.862850        0.183564
       1       1       9       35.680769       35.652069        0.407920
       2       1       9       34.641839       34.263392        0.387294
       3       1       9        3.187462        3.119760        0.057832
       4       1       9       11.754302       11.678185        0.134355
       5       1       9        3.508135        3.531855        0.052918
       6       1       9       15.021879       15.079456        0.170063
       7       1       9        0.666704        0.551725        0.230633
       8       1       9        7.906939        7.898734        0.094953
       9       1       9        3.676478        3.587618        0.081480
      10       1       9        2.761338        2.724408        0.131630
      11       1       9        2.926482        3.047277        0.254519
     -13       2       9        2.898251        2.994077        0.204436
     -12       2       9        5.098266        5.208455        0.099639
     -11       2       9        0.292492        0.725948        0.725948
     -10       2       9        9.250785        9.202011        0.131840
      -9       2       9        2.952440        3.012889        0.082462
      -8       2       9        2.969989        2.924705        0.077777
      -7       2       9       10.582002       10.504761        0.116787
      -6       2       9       14.340743       14.376717        0.176365
      -5       2       9        1.004203        0.800937        0.220076
      -4       2       9        9.636406        9.642873        0.115334
      -3       2       9       18.585216       18.585478        0.204782
      -2       2       9       10.607336       10.613199        0.119868
      -1       2       9        7.348997        7.222603        0.086148
       0       2       9       19.148385       19.042321        0.208840
       1       2       9        7.019627        6.937867        0.083307
       2       2       9       22.700530       22.704405        0.255574
       3       2       9        3.868588        3.843956        0.054893
       4       2       9        9.699059        9.696030        0.109321
       5       2       9        8.399707        8.309332        0.095624
       6       2       9       15.038247       14.842507        0.155097
       7       2       9       11.620751       11.675616        0.126157
       8       2       9        0.901779        1.001449        0.178041
       9       2       9        9.915732        9.825426        0.118779
      10       2       9        1.675722        1.684933        0.186100
      11       2       9        2.276876        2.156247        0.310387
     -12       3       9        0.148034        0.495278        0.495278
     -11       3       9        2.804747        2.726261        0.105536
     -10       3       9        2.348735        2.376510        0.104264
      -9       3       9        2.956491        3.275210        0.093072
      -8       3       9        5.896093        5.801896        0.093394
      -7       3       9        7.844526        7.944306        0.098415
      -6       3       9       14.274980       14.212319        0.138584
      -5       3       9        0.565962        0.555698        0.267774
      -4       3       9       15.521568       15.517410        0.192593
      -3       3       9        5.698168        6.062920        0.083790
      -2       3       9        7.123039        7.319153        0.091636
      -1       3       9        2.652623        2.768429        0.076255
       0       3       9       16.629617       16.531485        0.173612
       1       3       9        8.174613        8.062134        0.096960
       2       3       9        3.029286        3.072865        0.060574
       3       3       9       15.151691       15.325143        0.168626
       4       3       9        6.363648        6.369380        0.080342
       5       3       9        1.320647        1.199917        0.119037
       6       3       9        4.590021        4.971519        0.089204
       7       3       9        8.066944        7.981541        0.118018
       8       3       9        0.689548        0.950158        0.261028
       9       3       9        0.794634        0.901499        0.280693
      10       3       9        1.846206        1.519671        0.229283
     -12       4       9        2.934534        2.857079        0.197361
     -11       4       9        3.853318        3.629738        0.183436
     -10       4       9        4.516450        4.465087        0.102519
      -9       4       9        3.285646        3.316625        0.104460
      -8       4       9        0.865667        0.743303        0.743303
      -7       4       9        5.916015        6.001750        0.146496
      -6       4       9        0.853186        0.657951        0.302564
      -5       4       9        0.329407        0.427902        0.427902
      -4       4       9        3.763589        3.627396        0.090589
      -3       4       9        1.764629        1.795132        0.107619
      -2       4       9        1.493113        1.510728        0.113195
      -1       4       9        2.936237        2.973651        0.097403
       0       4       9        6.444058        6.382319        0.088592
       1       4       9        8.903551        8.868145        0.134761
       2       4       9        6.661478        6.712526        0.093915
       3       4       9        8.033391        7.969128        0.093787
       4       4       9        2.559420        2.518730        0.098916
       5       4       9        7.026241        6.879099        0.097875
       6       4       9        6.958101        7.067390        0.090929
       7       4       9        8.088628        8.086161        0.097857
       8       4       9        9.061408        8.851779        0.103923
       9       4       9        5.764370        5.808528        0.097224
     -10       5       9        0.723671        0.699214        0.351076
      -9       5       9        4.809234        4.728848        0.097433
      -8       5       9        0.184541        0.419881        0.419881
      -7       5       9        0.549854        0.547905        0.442075
      -6       5       9        3.016660        2.926414        0.212413
      -5       5       9        4.272541        4.149096        0.140106
      -4       5       9        1.190316        1.059434        0.228952
      -3       5       9        5.333933        5.262224        0.095503
      -2       5       9        2.423426        2.340171        0.183437
      -1       5       9        6.667494        6.769047        0.096641
       0       5       9        0.990578        0.653070        0.592242
       1       5       9        2.136188        2.231054        0.123757
       2       5       9        6.004828        6.034153        0.097824
       3       5       9        1.573838        1.604338        0.127856
       4       5       9        0.003660        0.517397        0.517397
       5       5       9        1.521307        1.642224        0.135274
       6       5       9        2.924054        3.018344        0.099440
       7       5       9        0.313082        0.567979        0.443882
       8       5       9        4.207943        4.314047        0.098599
      -8       6       9        1.376630        1.103676        0.295468
      -7       6       9        3.578163        3.526046        0.126781
      -6       6       9        0.601853        0.616036        0.403904
      -5       6       9        3.934167        3.846817        0.109037
      -4       6       9        0.999474        1.111530        0.260002
      -3       6       9        5.036825        5.098431        0.102433
      -2       6       9        4.355848        4.239458        0.107993
      -1       6       9        0.513579        0.622495        0.399336
       0       6       9        1.806857        1.827786        0.157516
       1       6       9        8.542523        8.641991        0.107765
       2       6       9        1.892153        2.022597        0.150593
       3       6       9        2.076476        2.522499        0.129593
       4       6       9        3.299469        3.336765        0.119623
       5       6       9        3.663019        3.717392        0.107544
       6       6       9        1.766931        1.844614        0.148235
      -6       7       9        3.897672        3.916887        0.163754
      -5       7       9        3.713232        3.550634        0.279854
      -4       7       9        6.761666        6.659129        0.146372
      -3       7       9        1.319470        1.422674        0.374866
      -2       7       9        1.542155        1.669251        0.318178
      -1       7       9        0.825936        0.862670        0.522817
       0       7       9        6.497194        6.465060        0.153166
       1       7       9        5.279753        5.323533        0.161363
       2       7       9        1.365188        1.323556        0.401818
       3       7       9        3.417674        3.569874        0.190673
     -13       0      10        1.787072        1.810414        0.272949
     -12       0      10        4.010950        3.911266        0.106006
     -11       0      10        7.093467        6.951619        0.134288
     -10       0      10        8.750766        8.990328        0.105904
      -9       0      10       18.216540       18.354291        0.243797
      -8       0      10        6.558126        6.401016        0.098238
      -7       0      10        3.047470        2.524441        0.359077
      -6       0      10       43.757925       43.813696        0.626777
      -5       0      10       25.934338       26.381622        0.301362
      -4       0      10        3.401671        3.430598        0.186526
      -3       0      10        5.133486        5.248238        0.078422
      -2       0      10       35.903059       35.205539        0.414017
      -1       0      10        4.646925        4.533873        0.083255
       0       0      10       51.772319       51.604360        0.594361
       1       0      10       67.310851       67.743782        0.768189
       2       0      10       14.984855       15.096357        0.166186
       3       0      10        2.747427        2.749491        0.056723
       4       0      10        5.340105        5.377732        0.068400
       5       0      10       21.687967       21.895205        0.236258
       6       0      10       14.948061       14.908722        0.155418
       7       0      10       19.821941       19.820696        0.217125
       8       0      10        2.403893        2.397144        0.124326
       9       0      10        9.506925        9.572252        0.145799
     -13       1      10        4.654914        4.590316        0.131168
     -12       1      10        4.203582        4.122499        0.080099
     -11       1      10        4.870742        5.017270        0.086956
     -10       1      10        6.264956        6.361132        0.107413
      -9       1      10        2.679205        2.719173        0.083760
      -8       1      10       15.284303       15.138362        0.191790
      -7       1      10       13.846444       13.715684        0.177959
      -6       1      10       18.233709       18.281411        0.233974
      -5       1      10       13.129052       13.023056        0.164985
      -4       1      10        0.571162        0.556147        0.363274
      -3       1      10        4.852910        4.874628        0.078067
      -2       1      10       14.613463       14.753983        0.165631
      -1       1      10        0.630150        0.575760        0.166126
       0       1      10       31.347466       31.303195        0.354689
       1       1      10       21.936346       22.080082        0.247079
       2       1      10       16.684742       16.758878        0.186311
       3       1      10       23.718822       23.674248        0.263353
       4       1      10        1.296873        1.256025        0.055276
       5       1      10        2.221739        2.242253        0.051409
       6       1      10        1.417379        1.496329        0.078761
       7       1      10        4.563484        4.632062        0.086295
       8       1      10       11.015177       10.939378        0.119027
       9       1      10        7.709725        7.637277        0.099970
      10       1      10        5.860726        5.802413        0.169741
      11       1      10        5.983518        5.934391        0.161784
     -13       2      10        4.984934        5.073855        0.153285
     -12       2      10        0.727423        0.574804        0.574804
     -11       2      10        2.591416        2.453222        0.128378
     -10       2      10        2.326518        2.235487        0.090306
      -9       2      10        5.855180        5.917770        0.101328
      -8       2      10        8.411632        8.503411        0.135257
      -7       2      10       22.451210       22.510220        0.230408
      -6       2      10        7.965550        7.774510        0.102874
      -5       2      10        0.166974        0.432666        0.432666
      -4       2      10       14.265892       14.113114        0.160337
      -3       2      10        8.655173        8.513577        0.100552
      -2       2      10       24.550489       24.414545        0.269773
      -1       2      10       35.160091       35.115381        0.391758
       0       2      10       13.278163       13.120213        0.149863
       1       2      10        5.592276        5.483338        0.079451
       2       2      10       22.375373       22.274425        0.250347
       3       2      10        8.619653        8.596395        0.098101
       4       2      10       16.389158       16.393596        0.180330
       5       2      10       16.099862       16.147446        0.181231
       6       2      10        3.213198        3.132587        0.089151
       7       2      10        2.471004        2.270749        0.105247
       8       2      10        9.975609        9.950226        0.113204
       9       2      10        3.658827        3.661147        0.097441
      10       2      10        6.416687        6.361682        0.156362
     -12       3      10        0.705214        0.913345        0.487435
     -11       3      10        8.828045        8.690282        0.125178
     -10       3      10        6.988338        6.879317        0.093523
      -9       3      10        5.646056        5.580860        0.095425
      -8       3      10        7.803027        7.792881        0.097883
      -7       3      10        8.576028        8.535221        0.145168
      -6       3      10        1.824316        1.847620        0.107189
      -5       3      10        6.486538        6.497923        0.090661
      -4       3      10       20.542269       20.423026        0.244325
      -3       3      10       11.560339       11.508692        0.128886
      -2       3      10       12.112989       12.123943        0.145630
      -1       3      10       14.533671       14.599658        0.159090
       0       3      10        2.935973        2.868867        0.071762
       1       3      10        2.143486        2.155597        0.065645
       2       3      10        4.063377        3.947784        0.091491
       3       3      10        1.314709        1.214166        0.082840
       4       3      10        7.972536        8.045247        0.120034
       5       3      10       15.656298       15.507418        0.156848
       6       3      10       14.567925       14.649232        0.159236
       7       3      10        3.438446        3.503998        0.084787
       8       3      10        4.155323        4.156681        0.093062
       9       3      10        4.410673        4.318565        0.178516
      10       3      10        2.609229        2.530790        0.212321
     -11       4      10        4.743005        4.710096        0.162679
     -10       4      10        6.758269        6.779971        0.151999
      -9       4      10        1.910924        1.622467        0.134012
      -8       4      10        1.462513        1.538506        0.173698
      -7       4      10        1.309661        1.148129        0.210472
      -6       4      10        3.526228        3.449928        0.101196
      -5       4      10       12.350262       12.306096        0.157022
      -4       4      10        4.352121        4.268138        0.087827
      -3       4      10       15.637680       15.732133        0.169678
      -2       4      10       12.495270       12.471568        0.135847
      -1       4      10        0.005641        0.417133        0.417133
       0       4      10       10.369814       10.408650        0.113020
       1       4      10        0.470586        0.409268        0.301564
       2       4      10        3.303370        3.306811        0.073083
       3       4      10        8.467389        8.362416        0.105056
       4       4      10        2.981680        2.990217        0.082211
       5       4      10       10.141766       10.150369        0.113438
       6       4      10       10.847909       10.946232        0.118952
       7       4      10        1.459797        1.443884        0.136252
       8       4      10        6.121935        6.152967        0.119063
       9       4      10        2.547790        2.645165        0.132418
     -10       5      10        2.057509        2.217904        0.130442
      -9       5      10        2.330140        2.202181        0.131505
      -8       5      10        3.783912        3.824265        0.109833
      -7       5      10        5.808962        6.008993        0.100694
      -6       5      10        9.770329        9.794335        0.112187
      -5       5      10        4.662163        4.666369        0.100846
      -4       5      10        8.797876        8.894549        0.288330
      -3       5      10        5.270805        5.319304        0.107107
      -2       5      10        4.469338        4.585303        0.405350
      -1       5      10        9.605752        9.717459        0.145729
       0       5      10        1.122448        1.039952        0.234347
       1       5      10        3.821304        3.882911        0.103626
       2       5      10        4.839195        4.891728        0.114909
       3       5      10        0.669072        0.573411        0.401074
       4       5      10        9.703552        9.621279        0.136607
       5       5      10        1.068668        0.816517        0.281167
       6       5      10        1.644554        1.672961        0.134846
       7       5      10       11.504694       11.293804        0.124650
       8       5      10        2.348254        2.286088        0.220320
      -8       6      10        0.382113        0.648845        0.478845
      -7       6      10        1.517706        1.652997        0.319393
      -6       6      10        5.664704        5.731492        0.159060
      -5       6      10        7.654476        7.719845        0.151489
      -4       6      10        1.173024        0.955406        0.300348
      -3       6      10        4.301774        4.359128        0.107188
      -2       6      10        0.730128        0.646529        0.350894
      -1       6      10        1.775056        1.751628        0.168277
       0       6      10        8.550999        8.636377        0.205244
       1       6      10        6.347682        6.511682        0.181595
       2       6      10        0.111368        0.607701        0.607701
       3       6      10        3.598000        3.695538        0.111546
       4       6      10        0.213588        0.516914        0.516914
       5       6      10        0.924852        1.056598        0.480664
       6       6      10        6.556335        6.642740        0.143202
      -5       7      10        3.511981        3.462947        0.185600
      -4       7      10        1.193087        0.897329        0.501476
      -3       7      10        0.999351        0.850764        0.528740
      -2       7      10        2.937625        2.832419        0.227943
      -1       7      10        0.156049        0.508134        0.508134
       0       7      10        3.377995        3.255457        0.204719
       1       7      10        1.791683        1.454682        0.365692
       2       7      10        1.309765        1.032424        0.476547
       3       7      10        2.994029        3.000983        0.206793
     -13       1      11        0.109576        0.448999        0.448999
     -12       1      11        2.556150        2.631957        0.088338
     -11       1      11        5.212784        5.294148        0.080895
     -10       1      11        3.409027        3.558370        0.086915
      -9       1      11        6.492767        6.534600        0.091387
      -8       1      11        3.217566        3.424325        0.151864
      -7       1      11       17.398408       17.155757        0.246588
      -6       1      11        5.284105        5.125915        0.114927
      -5       1      11        1.036406        0.714213        0.369394
      -4       1      11        3.504287        3.562303        0.071744
      -3       1      11       32.794210       32.391820        0.363863
      -2       1      11       23.478279       23.421358        0.259536
      -1       1      11       22.131858       22.123517        0.244303
       0       1      11       37.010252       36.614888        0.433401
       1       1      11        0.613787        0.598832        0.143750
       2       1      11        3.384860        3.366601        0.051635
       3       1      11        9.531956        9.438538        0.106175
       4       1      11       28.979571       29.132284        0.324126
       5       1      11       13.902511       13.898921        0.153740
       6       1      11       14.536695       14.482403        0.157250
       7       1      11       10.403841       10.447488        0.115499
       8       1      11        6.288181        6.354919        0.100241
       9       1      11        1.121265        0.824985        0.383397
      10       1      11        4.961113        4.788737        0.184174
     -13       2      11        0.109156        0.536190        0.536190
     -12       2      11        7.445900        7.536710        0.146108
     -11       2      11        3.772722        3.816805        0.092963
     -10       2      11        8.631606        8.646097        0.227487
      -9       2      11        0.401393        0.651690        0.330287
      -8       2      11       11.380170       11.225863        0.131270
      -7       2      11       12.093137       12.003333        0.134045
      -6       2      11        1.153067        1.123121        0.119079
      -5       2      11       16.303476       16.172508        0.180947
      -4       2      11        7.092198        7.005926        0.093908
      -3       2      11       12.460865       12.355566        0.137137
      -2       2      11        9.593610        9.425391        0.109920
      -1       2      11       22.062715       22.036334        0.242298
       0       2      11        2.993345        3.045882        0.060133
       1       2      11        7.489332        7.554800        0.087002
       2       2      11       14.536706       14.485165        0.163503
       3       2      11        7.807569        7.819015        0.090367
       4       2      11        2.828912        2.783954        0.059693
       5       2      11        8.332864        8.324602        0.095204
       6       2      11        6.128517        6.092454        0.087540
       7       2      11        8.138837        8.131605        0.103093
       8       2      11        0.926589        0.774145        0.318843
       9       2      11        7.499865        7.611373        0.102778
      10       2      11        2.853051        2.873726        0.127037
     -12       3      11        3.204468        3.133449        0.201589
     -11       3      11        5.058001        5.202403        0.087425
     -10       3      11        0.164198        0.506261        0.506261
      -9       3      11        2.736352        2.777229        0.107135
      -8       3      11        6.032385        6.136856        0.260377
      -7       3      11        1.280383        1.078749        0.135881
      -6       3      11        5.345135        5.325692        0.078503
      -5       3      11        1.891265        1.790447        0.100417
      -4       3      11       11.518625       11.527359        0.132184
      -3       3      11        3.063962        3.170647        0.085521
      -2       3      11       11.490196       11.566330        0.134358
      -1       3      11       16.628705       16.794344        0.212728
       0       3      11        3.047264        3.153268        0.073690
       1       3      11       10.032007        9.934989        0.124433
       2       3      11        1.140842        1.158577        0.084240
       3       3      11       10.207616       10.195097        0.112438
       4       3      11        1.509990        1.394274        0.168183
       5       3      11       11.815358       11.706836        0.163006
       6       3      11        3.431820        3.277957        0.082804
       7       3      11        0.088512        0.441475        0.441475
       8       3      11        6.124627        6.016311        0.091955
       9       3      11        4.977836        4.991393        0.102119
      10       3      11        2.371694        2.477519        0.282069
     -11       4      11        0.749509        0.792591        0.518912
     -10       4      11        0.068764        0.506754        0.506754
      -9       4      11        5.894431        5.725295        0.316043
      -8       4      11       11.990453       12.247040        0.125572
      -7       4      11        9.571594        9.612076        0.267612
      -6       4      11        6.468039        6.463358        0.236722
      -5       4      11        1.488830        1.327554        0.153161
      -4       4      11        0.863935        1.075360        0.177084
      -3       4      11        5.026515        5.129035        0.088896
      -2       4      11       10.743585       11.020889        0.114928
      -1       4      11        4.371990        4.430801        0.080054
       0       4      11        1.960174        1.934968        0.083590
       1       4      11        2.971989        3.017880        0.076945
       2       4      11        1.212232        1.327554        0.110755
       3       4      11        0.434885        0.487545        0.297019
       4       4      11        1.712661        1.701705        0.100830
       5       4      11        4.143952        4.163292        0.078932
       6       4      11        3.425876        3.301212        0.077704
       7       4      11        0.112514        0.410853        0.410853
       8       4      11        1.341348        1.211693        0.273823
       9       4      11        0.997399        1.088623        0.560703
     -10       5      11        2.757893        2.685349        0.219949
      -9       5      11        0.424133        0.509706        0.509706
      -8       5      11        0.170453        0.506952        0.506952
      -7       5      11        7.715305        7.794998        0.104160
      -6       5      11        1.801409        1.870214        0.153385
      -5       5      11        0.572751        0.602993        0.389217
      -4       5      11        2.919515        3.017764        0.127332
      -3       5      11        2.954964        3.022929        0.118140
      -2       5      11        1.862155        1.863813        0.148733
      -1       5      11        3.178788        3.193118        0.098445
       0       5      11        4.926739        4.991493        0.100583
       1       5      11        2.425886        2.355313        0.304094
       2       5      11        1.437176        1.490369        0.173783
       3       5      11        0.104426        0.445646        0.445646
       4       5      11        6.889458        6.923872        0.096500
       5       5      11        0.053466        0.481144        0.481144
       6       5      11        0.055399        0.598916        0.598916
       7       5      11        2.902734        3.046916        0.222859
      -8       6      11        1.989204        2.035780        0.179251
      -7       6      11        3.371721        3.204684        0.203851
      -6       6      11        7.880063        7.928682        0.146909
      -5       6      11        2.137321        2.107107        0.188957
      -4       6      11        1.853656        2.023808        0.147002
      -3       6      11        1.607849        1.486371        0.162589
      -2       6      11        6.203836        6.302142        0.162354
      -1       6      11        0.183504        0.497092        0.497092
       0       6      11        2.930148        2.748818        0.127902
       1       6      11        1.021191        1.075360        0.315558
       2       6      11        4.619462        4.532218        0.105820
       3       6      11        4.014080        3.801579        0.196027
       4       6      11        0.602344        0.725672        0.601575
       5       6      11        1.290790        0.867640        0.509311
      -5       7      11        3.970206        3.854608        0.170724
      -4       7      11        2.180336        2.297412        0.235253
      -3       7      11        1.645963        1.377607        0.369539
      -2       7      11        4.357822        4.437116        0.170384
      -1       7      11        5.219288        5.439118        0.155842
       0       7      11        2.266516        2.275258        0.241788
       1       7      11        4.047981        3.770279        0.183776
       2       7      11        1.778999        1.610652        0.321815
     -13       0      12        8.595680        8.644247        0.135075
     -12       0      12        7.427742        7.693634        0.134930
     -11       0      12        4.052867        4.134005        0.100892
     -10       0      12        8.644354        8.718429        0.131637
      -9       0      12        0.122252        0.896214        0.458950
      -8       0      12        4.400996        4.407720        0.299923
      -7       0      12        5.837687        6.088514        0.261250
      -5       0      12       17.023200       16.860902        0.199569
      -4       0      12       40.060770       40.126550        0.445950
      -3       0      12       30.978404       31.134065        0.340234
      -2       0      12       10.548236       10.599528        0.120502
      -1       0      12       27.422744       27.275997        0.300823
       0       0      12        9.515481        9.671194        0.113370
       1       0      12        6.458061        6.273117        0.075537
       2       0      12       22.614801       22.593141        0.247447
       3       0      12       42.933565       43.054616        0.479859
       4       0      12        4.336423        4.395566        0.062669
       5       0      12       10.745481       10.694391        0.118948
       6       0      12       24.747029       24.945741        0.266195
       7       0      12       10.786429       10.814342        0.126031
       8       0      12       12.741636       12.851459        0.126287
       9       0      12        7.449330        7.486989        0.149005
     -13       1      12        4.636492        4.629687        0.090414
     -12       1      12        6.588333        6.680494        0.127479
     -11       1      12        9.227101        9.305590        0.105970
     -10       1      12        4.941505        5.166527        0.253585
      -9       1      12        0.615824        0.622736        0.332908
      -8       1      12        3.503704        3.340509        0.112661
      -7       1      12        4.418562        4.425607        0.094210
      -6       1      12       16.549270       16.508483        0.191927
      -5       1      12       12.777197       12.682665        0.142729
      -4       1      12       23.260775       23.210773        0.256471
      -3       1      12       18.869242       18.777114        0.208323
      -2       1      12        7.959731        7.939773        0.096942
      -1       1      12       24.012306       24.183052        0.268203
       0       1      12        1.193441        1.116154        0.076106
       1       1      12        3.537581        3.606383        0.053356
       2       1      12       12.707163       12.633685        0.140887
       3       1      12        8.552152        8.537037        0.098791
       4       1      12        8.695201        8.747457        0.099682
       5       1      12       19.114903       19.140272        0.210401
       6       1      12        2.103013        2.096831        0.073616
       7       1      12       10.024554       10.001000        0.123247
       8       1      12        5.307320        5.355931        0.124870
       9       1      12        2.512684        2.635071        0.114198
      10       1      12        2.113615        1.860430        0.338228
     -13       2      12        2.553252        2.658947        0.213053
     -12       2      12        2.636052        2.623585        0.235301
     -11       2      12        3.987738        4.021194        0.091181
     -10       2      12        5.674874        5.783597        0.097474
      -9       2      12        4.584201        4.564975        0.085355
      -8       2      12        7.248986        7.110696        0.108339
      -7       2      12        7.140674        7.183314        0.098118
      -6       2      12        7.642040        7.536710        0.091846
      -5       2      12       12.442720       12.472770        0.139077
      -4       2      12        2.241154        2.315103        0.063814
      -3       2      12        3.751230        3.737513        0.059470
      -2       2      12       26.838773       26.793283        0.296113
      -1       2      12       15.060484       15.003666        0.168236
       0       2      12       10.576497       10.512849        0.118139
       1       2      12        9.869483        9.796428        0.109788
       2       2      12        1.649991        1.745193        0.056762
       3       2      12       11.927840       11.909660        0.132988
       4       2      12       25.859737       25.877983        0.279741
       5       2      12       11.979126       11.826242        0.132654
       6       2      12        4.630879        4.651236        0.088014
       7       2      12        1.519427        1.409965        0.163088
       8       2      12        0.660698        0.843505        0.298252
       9       2      12        6.420539        6.425963        0.126757
      10       2      12        9.937536       10.199510        0.145655
     -12       3      12        1.605024        2.031625        0.245512
     -11       3      12        2.566748        2.538287        0.121036
     -10       3      12        0.163680        0.449222        0.449222
      -9       3      12       16.231742       16.392986        0.229138
      -8       3      12       18.008414       18.091158        0.212679
      -7       3      12        2.553861        2.495576        0.090062
      -6       3      12        1.634435        2.474389        0.216403
      -5       3      12        2.119312        2.110592        0.080543
      -4       3      12        9.038608        9.001444        0.099141
      -3       3      12       16.571309       16.664333        0.181918
      -2       3      12       23.686046       23.568199        0.357641
      -1       3      12        1.191023        1.328872        0.115488
       0       3      12        6.705345        7.629810        0.134078
       1       3      12       15.022334       14.980320        0.164113
       2       3      12        4.947514        5.000000        0.067050
       3       3      12       14.607649       14.551289        0.161362
       4       3      12        0.163413        0.354824        0.354824
       5       3      12        2.007064        1.925201        0.116860
       6       3      12        2.903133        2.904066        0.107997
       7       3      12        4.699245        4.816430        0.111220
       8       3      12        4.582706        4.646827        0.092269
       9       3      12        5.518845        5.412208        0.200875
     -11       4      12        4.514387        4.490768        0.165147
     -10       4      12        0.550587        0.783709        0.558765
      -9       4      12        6.088448        5.991828        0.474582
      -8       4      12       10.474320       10.513325        0.137873
      -7       4      12        4.671893        4.727156        0.102331
      -6       4      12        8.579170        8.876091        0.106656
      -5       4      12        3.502645        3.653355        0.143654
      -4       4      12        1.363836        1.465333        0.139475
      -3       4      12        4.363168        4.340737        0.093738
      -2       4      12        0.917135        0.860988        0.274047
      -1       4      12       11.600526       11.665333        0.147955
       0       4      12       12.509074       12.610710        0.134332
       1       4      12        3.177090        3.179151        0.077700
       2       4      12       14.990051       14.935193        0.177483
       3       4      12        3.348676        3.372684        0.087566
       4       4      12        1.118154        1.196746        0.147603
       5       4      12        2.001477        1.880558        0.107567
       6       4      12        1.381220        1.419824        0.135729
       7       4      12        5.650064        5.590617        0.099533
       8       4      12        6.010650        6.000333        0.095759
     -10       5      12        9.411954        9.331881        0.135360
      -9       5      12        4.350021        4.348103        0.167194
      -8       5      12        2.457043        2.379685        0.130907
      -7       5      12       12.444690       12.613485        0.402834
      -6       5      12        1.216574        1.194404        0.225383
      -5       5      12        8.459172        8.730578        0.238523
      -4       5      12        7.011451        7.015554        0.231602
      -3       5      12        8.937897        9.080804        0.108179
      -2       5      12        2.407906        2.353147        0.256054
      -1       5      12        9.434313        9.338951        0.108187
       0       5      12        7.147952        7.347857        0.102859
       1       5      12       11.872011       11.713240        0.121433
       2       5      12        2.252978        2.337092        0.128676
       3       5      12        3.202269        3.127459        0.116213
       4       5      12        3.457322        3.481953        0.092706
       5       5      12        0.544946        0.614410        0.340549
       6       5      12        1.843192        1.904705        0.146183
       7       5      12        2.818347        2.785283        0.226494
      -8       6      12        0.191459        0.613351        0.613351
      -7       6      12        0.189416        0.577495        0.577495
      -6       6      12        5.130158        5.334791        0.159176
      -5       6      12        0.796089        0.492747        0.492747
      -4       6      12        5.150044        5.192013        0.107035
      -3       6      12        4.819421        5.111262        0.105166
      -2       6      12        1.651077        1.619321        0.204506
      -1       6      12        0.987301        0.802870        0.355992
       0       6      12        5.453969        5.664009        0.164555
       1       6      12        0.878757        0.766746        0.428072
       2       6      12        6.913432        6.851496        0.149631
       3       6      12        4.093375        4.155839        0.181295
       4       6      12        1.076354        1.038027        0.457079
       5       6      12        1.845194        1.852458        0.269360
      -4       7      12        0.930441        1.068550        0.443091
      -3       7      12        6.230524        6.189588        0.146079
      -2       7      12        2.354370        2.212487        0.238887
      -1       7      12        0.725375        0.761840        0.553273
       0       7      12        0.135198        0.591861        0.591861
       1       7      12        0.342531        0.626897        0.626897
     -13       1      13        1.907227        1.836791        0.253029
     -12       1      13        2.190299        2.181078        0.221818
     -11       1      13        1.636108        1.685764        0.125540
     -10       1      13        8.587227        8.699310        0.136542
      -9       1      13        1.473498        1.590189        0.244715
      -8       1      13        0.386498        0.478226        0.350163
      -7       1      13        7.824736        7.638783        0.127591
      -6       1      13        5.687582        5.668510        0.079950
      -5       1      13        7.656287        7.633544        0.090998
      -4       1      13       10.124410       10.016986        0.120522
      -3       1      13        2.401493        2.356820        0.063133
      -2       1      13       14.778352       14.565027        0.161208
      -1       1      13        6.140782        6.112037        0.073329
       0       1      13       13.197518       12.999231        0.142715
       1       1      13        6.765764        6.680494        0.079964
       2       1      13       28.111773       28.071694        0.313812
       3       1      13       15.399323       15.464799        0.171990
       4       1      13        6.500639        6.386235        0.075688
       5       1      13       10.418113       10.523783        0.122340
       6       1      13        9.498445        9.571416        0.108171
       7       1      13       10.041353       10.035935        0.120291
       8       1      13        8.459211        8.541487        0.105611
       9       1      13       13.222854       13.392909        0.126786
      10       1      13        3.285048        3.306811        0.237446
     -13       2      13        2.256529        2.239062        0.213377
     -12       2      13        5.569402        5.501909        0.152142
     -11       2      13        1.762990        1.759403        0.106769
     -10       2      13        8.517014        8.520857        0.104682
      -9       2      13       14.209624       14.086873        0.159921
      -8       2      13        3.619497        3.628912        0.090692
      -7       2      13        5.718250        5.728438        0.080606
      -6       2      13        1.174118        1.065927        0.112984
      -5       2      13       21.954240       21.787611        0.232333
      -4       2      13        4.737370        4.644782        0.067774
      -3       2      13       18.826512       18.752333        0.215073
      -2       2      13       14.228222       14.223924        0.160496
      -1       2      13        9.290562        9.133510        0.106107
       0       2      13        8.197984        8.078304        0.094383
       1       2      13       13.412312       13.401492        0.150077
       2       2      13       15.341374       15.394804        0.171467
       3       2      13        4.316528        4.401931        0.060618
       4       2      13       13.335215       13.419016        0.147995
       5       2      13        0.226058        0.389230        0.317119
       6       2      13        6.803405        6.812195        0.099073
       7       2      13        5.157231        5.266878        0.115373
       8       2      13        5.044156        5.083208        0.136997
       9       2      13        0.062535        0.525452        0.525452
     -12       3      13        1.767074        1.414638        0.329004
     -11       3      13        3.973000        3.871176        0.100632
     -10       3      13        1.314604        1.245191        0.279945
      -9       3      13        6.583480        6.624953        0.115421
      -8       3      13        3.164806        3.129824        0.136098
      -7       3      13        7.030033        6.979255        0.089843
      -6       3      13        6.386009        6.514215        0.087007
      -5       3      13        0.481237        0.394588        0.327506
      -4       3      13        2.542988        2.663663        0.074686
      -3       3      13        7.711758        7.850478        0.094190
      -2       3      13        4.955705        5.047673        0.072233
      -1       3      13        2.782787        2.720092        0.088172
       0       3      13        0.428047        0.491833        0.298701
       1       3      13       13.707649       13.763720        0.141679
       2       3      13        0.826086        0.862786        0.131965
       3       3      13        8.966048        8.848559        0.100645
       4       3      13        9.348747        9.233797        0.105270
       5       3      13        5.317699        5.319774        0.097610
       6       3      13        2.011345        1.943142        0.128700
       7       3      13        3.225334        3.132683        0.107207
       8       3      13        6.495239        6.422227        0.101309
       9       3      13        1.426601        1.262379        0.511313
     -11       4      13        5.953197        5.976537        0.146014
     -10       4      13        6.883346        6.891299        0.146894
      -9       4      13        6.802266        6.733424        0.101004
      -8       4      13        8.337461        8.388385        0.154431
      -7       4      13        0.777860        0.705337        0.705337
      -6       4      13        9.361060        9.561328        0.298715
      -5       4      13        9.822955        9.796887        0.113551
      -4       4      13       13.403619       13.512957        0.212581
      -3       4      13       14.416168       14.471005        0.220041
      -2       4      13        8.387301        8.328865        0.100864
      -1       4      13        1.441406        1.277380        0.120574
       0       4      13        6.299533        6.306584        0.086053
       1       4      13        7.206845        7.164217        0.107730
       2       4      13        8.648959        8.611214        0.104452
       3       4      13        9.292643        9.182810        0.108506
       4       4      13        1.898706        1.895204        0.133785
       5       4      13        0.146483        0.498498        0.355320
       6       4      13        0.327623        0.519711        0.519711
       7       4      13        1.381396        1.530980        0.242609
       8       4      13        1.330217        1.437811        0.210293
     -10       5      13        0.029954        0.676092        0.556092
      -9       5      13        1.208391        0.831204        0.309189
      -8       5      13        0.858620        0.854400        0.523795
      -7       5      13        0.922583        0.931558        0.315360
      -6       5      13        1.959789        1.951154        0.169721
      -5       5      13        5.215051        5.142373        0.376557
      -4       5      13        1.834740        1.890899        0.146365
      -3       5      13        1.506490        1.452722        0.155147
      -2       5      13        6.090190        6.043509        0.139612
      -1       5      13        0.306870        0.479792        0.419792
       0       5      13        2.523527        2.543855        0.109559
       1       5      13        1.505235        1.582340        0.165089
       2       5      13        3.160049        3.180880        0.117222
       3       5      13        1.450643        1.502032        0.181010
       4       5      13        0.638768        0.626738        0.333651
       5       5      13        1.590488        1.456056        0.385075
       6       5      13        3.178796        3.243301        0.201426
      -7       6      13        1.699949        1.464206        0.340196
      -6       6      13        2.087116        2.397207        0.229051
      -5       6      13        3.108028        2.851298        0.153855
      -4       6      13       11.102395       11.175867        0.128243
      -3       6      13        3.353034        3.479799        0.100598
      -2       6      13        1.140864        0.874014        0.302524
      -1       6      13        4.586060        4.197261        0.181168
       0       6      13        5.375826        5.480876        0.100913
       1       6      13        3.768858        3.869755        0.188043
       2       6      13        2.000077        1.922420        0.274513
       3       6      13        4.900103        4.821929        0.162423
       4       6      13        0.826781        0.864639        0.498305
      -3       7      13        5.103894        5.044700        0.152359
      -2       7      13        0.293232        0.436119        0.436119
      -1       7      13        1.270001        1.543729        0.325206
     -11       0      14       14.675998       14.751949        0.162569
      -8       0      14       16.882208       16.588550        0.396577
      -7       0      14        8.269808        8.706147        0.114349
      -6       0      14       13.127494       12.846789        0.144821
      -5       0      14        2.105188        1.897024        0.132031
      -4       0      14        3.525040        3.587339        0.128004
      -3       0      14       10.945623       10.842970        0.118232
      -2       0      14       19.309738       19.264475        0.215591
      -1       0      14       18.082189       17.885189        0.198754
       0       0      14       18.739655       18.693849        0.203582
       1       0      14       23.926822       23.843657        0.268034
       2       0      14       25.482985       25.610545        0.280326
       3       0      14        4.921996        4.963869        0.067544
       4       0      14        0.672771        0.743976        0.153806
       5       0      14       10.131320       10.090094        0.112620
       6       0      14        5.334094        5.279015        0.089025
       7       0      14        8.836850        8.979978        0.136053
       8       0      14       23.119091       23.412390        0.278648
       9       0      14        0.597635        0.771233        0.771233
     -13       1      14        0.404944        0.490102        0.490102
     -12       1      14        1.011304        0.898165        0.534984
     -11       1      14        6.324420        6.277898        0.090330
     -10       1      14       10.669723       10.810180        0.115322
      -8       1      14        1.823957        1.896681        0.118339
      -7       1      14        9.975545        9.927789        0.117336
      -6       1      14       12.108730       11.805507        0.132461
      -5       1      14       13.227038       13.027279        0.143957
      -4       1      14       10.452156       10.437433        0.118033
      -3       1      14        1.422421        1.468264        0.066123
      -2       1      14       11.135938       11.051697        0.123293
      -1       1      14       17.409204       17.357131        0.191759
       0       1      14        7.752039        7.656696        0.087482
       1       1      14       28.963304       28.943048        0.319281
       2       1      14        4.560847        4.520288        0.058225
       3       1      14        2.020120        2.125371        0.049293
       4       1      14        3.967652        4.006994        0.057057
       5       1      14        1.329756        1.312364        0.077577
       6       1      14        0.791059        0.675944        0.239137
       7       1      14       12.416743       12.481186        0.145871
       8       1      14        0.329165        0.619919        0.368722
       9       1      14        7.686720        7.724506        0.111097
     -12       2      14        1.450724        1.522235        0.165069
     -11       2      14        2.985515        2.814090        0.105806
     -10       2      14        9.263542        9.321051        0.107366
      -9       2      14        5.478027        5.649425        0.091008
      -8       2      14        8.574718        8.606393        0.100395
      -7       2      14        4.823459        4.700851        0.075702
      -6       2      14        6.463611        6.501461        0.092561
      -5       2      14        2.117604        2.200114        0.096640
      -4       2      14       12.266182       12.084701        0.133969
      -3       2      14        2.264086        2.418119        0.070248
      -2       2      14        9.511302        9.431013        0.106690
      -1       2      14        2.842795        2.806724        0.062057
       0       2      14       19.556864       19.468436        0.215904
       1       2      14        6.602575        6.601818        0.086528
       2       2      14        3.255995        3.322499        0.054319
       3       2      14        7.329155        7.189019        0.085570
       4       2      14        8.360308        8.400298        0.100599
       5       2      14        6.271480        6.300079        0.080996
       6       2      14       14.801451       14.948244        0.158721
       7       2      14        6.594416        6.573127        0.099025
       8       2      14        1.465926        1.457772        0.231559
       9       2      14        6.861006        6.923005        0.097685
     -12       3      14        4.727051        4.788319        0.150755
     -11       3      14        1.647639        1.491006        0.167791
     -10       3      14        7.183024        7.096689        0.098904
      -9       3      14        6.215883        6.349724        0.089453
      -8       3      14        3.003894        2.867089        0.111676
      -7       3      14       12.074769       12.085115        0.152387
      -6       3      14       18.937251       18.895237        0.194435
      -5       3      14        2.308014        2.459817        0.128165
      -4       3      14       14.425630       14.430523        0.186577
      -3       3      14       21.376165       21.497442        0.244442
      -2       3      14        5.722382        5.720402        0.077442
      -1       3      14       13.185870       13.322537        0.157432
       0       3      14       13.542629       13.472194        0.144028
       1       3      14        9.874796        9.899040        0.109812
       2       3      14        7.459185        7.427651        0.090554
       3       3      14       17.830400       17.912007        0.193937
       4       3      14        0.405079        0.401871        0.401871
       5       3      14       13.806969       13.870112        0.167922
       6       3      14        0.639802        0.628967        0.384018
       7       3      14        1.337162        1.391151        0.179746
       8       3      14        6.009259        6.140603        0.099493
     -11       4      14        0.231011        0.521344        0.521344
     -10       4      14        0.986638        1.151564        0.415358
      -9       4      14        1.283510        1.458492        0.184522
      -8       4      14        0.069220        0.471275        0.471275
      -7       4      14        4.570597        4.621255        0.147331
      -6       4      14        9.382116        9.522185        0.110012
      -5       4      14        6.746510        6.898261        0.097599
      -4       4      14       11.985946       12.095454        0.233751
      -3       4      14        6.151691        6.148496        0.105152
      -2       4      14        7.429439        7.530870        0.118650
      -1       4      14        4.721548        4.718580        0.077891
       0       4      14        0.775174        0.918259        0.216262
       1       4      14        3.364517        3.320994        0.094541
       2       4      14        7.137234        7.069512        0.120771
       3       4      14        4.536993        4.472695        0.086352
       4       4      14       11.627858       11.578860        0.120239
       5       4      14        3.930973        3.872596        0.090798
       6       4      14        4.395889        4.375957        0.103955
       7       4      14        6.693191        6.616041        0.111274
      -9       5      14        1.063367        0.740540        0.330540
      -8       5      14        1.889914        1.888253        0.266803
      -7       5      14        2.635445        2.792096        0.130781
      -6       5      14        3.839963        3.966737        0.109795
      -5       5      14       17.486134       17.664654        0.638498
      -4       5      14        9.116783        9.336916        0.140449
      -3       5      14        3.145946        3.288465        0.100519
      -2       5      14        3.968184        3.901666        0.093123
      -1       5      14        3.411709        3.447753        0.102009
       0       5      14        9.447968        9.539497        0.108802
       1       5      14       11.152252       11.109905        0.126737
       2       5      14       10.796409       10.724738        0.357964
       3       5      14        3.186025        3.101903        0.204559
       5       5      14        4.229959        4.150301        0.169221
      -7       6      14        0.465578        0.579137        0.579137
      -6       6      14        2.331208        2.110118        0.243464
      -5       6      14        0.366757        0.542771        0.542771
      -4       6      14        5.465155        5.597946        0.101857
      -3       6      14        1.126402        1.172135        0.262849
      -2       6      14        3.082805        3.176476        0.181981
      -1       6      14        0.814785        0.720208        0.605317
       0       6      14        1.368349        1.406698        0.378350
       1       6      14        1.977301        1.846185        0.275676
       2       6      14        5.174985        5.072770        0.156980
       3       6      14        1.672011        1.464821        0.336947
     -12       1      15        9.268846        9.242348        0.101232
     -11       1      15        6.151045        6.128458        0.084039
     -10       1      15        0.478445        0.407308        0.407308
      -9       1      15        1.890165        1.737095        0.129022
      -8       1      15       10.141050       10.044401        0.126236
      -7       1      15        9.355527        9.264394        0.109286
      -6       1      15        4.773433        4.811860        0.078363
      -5       1      15       16.228303       15.979362        0.183793
      -4       1      15        0.910887        0.906808        0.113145
      -3       1      15        1.008659        0.960312        0.095269
      -2       1      15        8.722267        8.577645        0.099084
      -1       1      15        8.360522        8.264684        0.094249
       0       1      15        4.861921        4.853040        0.061277
       1       1      15        5.228866        5.304432        0.068212
       2       1      15        5.947600        5.923512        0.070992
       3       1      15        4.424541        4.428092        0.059454
       4       1      15        7.881417        7.914165        0.091377
       5       1      15       10.862258       10.910087        0.121204
       6       1      15        3.627203        3.527464        0.075653
       7       1      15       12.041194       12.127654        0.127654
       8       1      15        3.207057        3.196873        0.134685
       9       1      15        2.603501        2.739379        0.126795
     -12       2      15        0.656470        0.632456        0.418680
     -11       2      15        8.021998        8.078614        0.129589
     -10       2      15        0.606074        0.558032        0.300544
      -9       2      15        1.718280        1.733061        0.107638
      -8       2      15        0.984158        1.146473        0.202863
      -7       2      15       16.413786       16.264993        0.173380
      -6       2      15        4.265040        4.190227        0.084743
      -5       2      15        8.854233        8.895111        0.103695
      -4       2      15       15.183685       15.072491        0.169807
      -3       2      15       13.746415       13.693064        0.160511
      -2       2      15        3.883324        3.828969        0.067719
      -1       2      15        9.070375        8.927038        0.108251
       0       2      15       25.307377       25.323112        0.274160
       1       2      15        2.432455        2.394911        0.057584
       2       2      15        9.153408        9.145217        0.103757
       3       2      15        2.861596        2.816061        0.066443
       4       2      15       13.116571       13.210980        0.143081
       5       2      15        0.277188        0.416293        0.353843
       6       2      15       10.039078        9.990445        0.112035
       7       2      15        8.543295        8.683317        0.103865
       8       2      15        4.163364        4.316364        0.224299
     -12       3      15        1.390936        1.434852        0.301185
     -11       3      15        0.518413        0.700357        0.326325
     -10       3      15        4.020339        4.269660        0.087436
      -9       3      15        3.928102        4.327470        0.131401
      -8       3      15        1.771776        1.816095        0.114566
      -7       3      15        5.588210        5.553737        0.090497
      -6       3      15        8.984823        9.170605        0.112681
      -5       3      15        3.904125        3.836535        0.093809
      -4       3      15        6.097432        6.337429        0.090990
      -3       3      15        3.203966        3.289225        0.131219
      -2       3      15        8.630151        8.698793        0.121031
      -1       3      15        6.180388        6.227921        0.081296
       0       3      15        1.204376        1.419718        0.105450
       1       3      15        2.389679        2.450347        0.084422
       2       3      15        5.812016        5.734632        0.076805
       3       3      15        5.469496        5.503544        0.074824
       4       3      15        0.159256        0.404969        0.404969
       5       3      15        2.327299        2.355356        0.099253
       6       3      15        8.953487        8.927822        0.112381
       7       3      15        1.345879        1.247878        0.267113
       8       3      15        2.971451        3.011495        0.181830
     -10       4      15        0.299055        0.840595        0.480873
      -9       4      15        0.293996        0.689855        0.603832
      -8       4      15        4.211937        4.324465        0.175731
      -7       4      15        8.886200        8.906571        0.106855
      -6       4      15       11.973452       11.933147        0.122135
      -5       4      15        9.200224        9.322500        0.142848
      -4       4      15        2.360313        2.431337        0.101573
      -3       4      15        0.340669        0.702496        0.259890
      -2       4      15        8.113410        8.278345        0.101855
      -1       4      15       15.693822       15.686300        0.148604
       0       4      15       13.084425       13.011918        0.136359
       1       4      15       10.896912       10.999545        0.121126
       2       4      15        5.999444        5.969171        0.100866
       3       4      15        0.377589        0.680882        0.332170
       4       4      15        5.725919        5.714805        0.098846
       5       4      15        8.806095        8.890332        0.105800
       6       4      15        5.519806        5.616939        0.096431
       7       4      15        4.611068        4.691055        0.112737
      -9       5      15        3.800793        3.800000        0.171639
      -8       5      15        2.069642        2.153300        0.234316
      -7       5      15        0.755259        0.780833        0.542086
      -6       5      15        2.993969        3.048491        0.141139
      -5       5      15        0.708627        0.663928        0.347542
      -4       5      15        1.219180        1.371350        0.167356
      -3       5      15        0.407083        0.792275        0.356730
      -2       5      15        0.903745        0.761183        0.308635
      -1       5      15        2.731504        2.713337        0.109936
       0       5      15        3.294822        3.195935        0.101101
       1       5      15        1.127281        0.980000        0.465704
       2       5      15        2.703386        2.858129        0.220573
       5       5      15        2.302769        2.258141        0.233740
      -6       6      15        4.717271        4.639612        0.158876
      -5       6      15        4.997634        5.230965        0.154057
      -4       6      15        0.174623        0.591185        0.591185
      -3       6      15        1.100534        1.991884        0.197866
      -2       6      15        6.050658        5.900593        0.150637
      -1       6      15        5.718661        5.833267        0.149870
       0       6      15        3.269751        3.405730        0.194189
       1       6      15        8.688249        8.573622        0.135672
     -12       0      16       10.626242       10.548460        0.137408
     -11       0      16        2.979884        2.982382        0.220353
     -10       0      16        4.218215        4.361192        0.163931
      -9       0      16       11.608451       11.723054        0.140740
      -8       0      16        8.791338        8.992163        0.135753
      -7       0      16        6.809217        6.743441        0.159142
      -6       0      16       29.064542       29.050990        0.437357
      -5       0      16        0.865923        0.911482        0.229647
      -4       0      16       19.512490       19.320455        0.213650
      -3       0      16        9.528328        9.400372        0.112369
      -2       0      16        8.846735        8.771773        0.110364
      -1       0      16       12.324385       12.219656        0.133300
       0       0      16        8.475800        8.620035        0.097242
       1       0      16        9.121013        9.104340        0.105284
       2       0      16       15.313781       15.420117        0.171182
       3       0      16        8.544464        8.497529        0.101995
       4       0      16       17.778133       18.033303        0.202711
       5       0      16        9.966372       10.183320        0.124493
       6       0      16        3.721813        3.716181        0.100244
       7       0      16        7.411584        7.355950        0.102675
       8       0      16        2.309766        2.694736        0.130949
     -12       1      16        3.372203        3.433511        0.187899
     -11       1      16        3.917315        3.909987        0.079060
     -10       1      16        2.453847        2.241473        0.111238
      -9       1      16        4.036847        4.059803        0.105438
      -8       1      16        7.477755        7.392970        0.108946
      -7       1      16        6.067643        6.180777        0.089061
      -6       1      16        1.974148        1.888041        0.093383
      -5       1      16       18.935419       18.814888        0.202526
      -4       1      16       12.054882       11.884864        0.132418
      -3       1      16       14.545608       14.428791        0.159243
      -2       1      16        2.635384        2.637347        0.060062
      -1       1      16        6.522964        6.479969        0.076845
       0       1      16        4.919152        4.888251        0.069330
       1       1      16       12.405117       12.387494        0.137188
       2       1      16        1.751623        1.629632        0.057404
       3       1      16       19.622783       19.723083        0.220263
       4       1      16        4.587518        4.612158        0.063422
       5       1      16        0.772063        0.780897        0.166975
       6       1      16       13.017070       13.196212        0.139413
       7       1      16        0.818467        0.741485        0.294160
       8       1      16        2.058694        1.941391        0.189649
     -11       2      16        1.230515        1.137673        0.421363
     -10       2      16        2.110721        2.213549        0.165526
      -9       2      16        7.832357        7.805703        0.102846
      -8       2      16       15.375146       15.456067        0.189109
      -7       2      16        8.891061        8.832384        0.186980
      -6       2      16        1.472511        1.592106        0.111835
      -5       2      16        4.605008        4.604672        0.078525
      -4       2      16        8.110900        8.108822        0.099827
      -3       2      16        9.790669        9.832090        0.111031
      -2       2      16       15.741326       15.624660        0.174417
      -1       2      16        0.623997        0.576194        0.200961
       0       2      16        4.231760        4.222558        0.064554
       1       2      16        6.054300        6.023620        0.075007
       2       2      16        9.168254        9.187655        0.104373
       3       2      16        3.513452        3.554856        0.067020
       4       2      16        3.867909        3.831057        0.075927
       5       2      16        8.766785        8.625312        0.100172
       6       2      16        7.083181        7.102957        0.096175
       7       2      16        2.688980        2.577538        0.142748
       8       2      16        3.572801        3.568333        0.119855
     -11       3      16        4.800154        4.702978        0.089628
     -10       3      16        1.007220        1.059056        0.235345
      -9       3      16        4.380068        4.368295        0.086590
      -8       3      16       10.557465       10.613670        0.117957
      -7       3      16       11.919016       11.937336        0.240328
      -6       3      16        3.434352        3.503427        0.109756
      -5       3      16        0.065561        0.623057        0.299638
      -4       3      16        5.147917        5.137801        0.108686
      -3       3      16        0.170326        0.464220        0.464220
      -2       3      16       14.634153       14.709181        0.163047
      -1       3      16       27.473568       27.518358        0.288594
       0       3      16        2.811158        2.781331        0.087634
       1       3      16        1.376986        1.219139        0.134151
       2       3      16        4.916293        5.005897        0.083397
       3       3      16        7.285738        7.343501        0.088571
       4       3      16       12.228898       12.292274        0.137028
       5       3      16       14.542495       14.574292        0.151394
       6       3      16        6.010323        6.109092        0.102678
       7       3      16        3.560035        3.564688        0.117950
     -10       4      16        8.136525        8.213038        0.133187
      -9       4      16        0.428683        0.663023        0.590222
      -8       4      16        4.071035        4.201071        0.139668
      -7       4      16        7.759743        7.912332        0.133708
      -6       4      16        1.777301        1.918958        0.123130
      -5       4      16        0.093210        0.522590        0.522590
      -4       4      16        3.474447        3.596943        0.137752
      -3       4      16        5.141179        5.145678        0.104547
      -2       4      16        9.685122        9.936599        0.114328
      -1       4      16        5.192168        5.172040        0.090505
       0       4      16       10.357611       10.354226        0.119481
       1       4      16        9.067749        9.039303        0.165127
       2       4      16        0.112080        0.624260        0.432426
       3       4      16        3.882610        3.887416        0.091892
       4       4      16        1.219673        1.235476        0.243205
       5       4      16        2.924394        2.989415        0.227640
       6       4      16        4.968965        4.957721        0.098606
      -8       5      16        0.175623        0.556597        0.556597
      -7       5      16        1.150427        1.097770        0.271151
      -6       5      16        6.929703        7.026664        0.101203
      -5       5      16        2.210534        2.150674        0.125458
      -4       5      16        0.657723        0.656658        0.342334
      -3       5      16       10.518790       10.592922        0.169391
      -2       5      16        9.189165        9.275613        0.310793
      -1       5      16        1.204371        1.000600        0.315618
       0       5      16       12.343230       12.363656        0.164066
       1       5      16        6.649314        6.488451        0.098850
      -6       6      16        3.580265        3.477643        0.177188
      -5       6      16        1.155908        0.962964        0.453356
      -4       6      16        2.551789        2.616391        0.230096
      -3       6      16        0.606975        0.487442        0.487442
      -2       6      16        1.968925        1.869679        0.265466
      -1       6      16        1.946799        1.624346        0.284458
     -12       1      17        2.239583        1.982246        0.244633
     -11       1      17        0.949768        0.798248        0.539018
     -10       1      17        9.708920        9.711745        0.106851
      -9       1      17       15.114492       15.053571        0.227918
      -8       1      17        6.660542        6.709471        0.159356
      -7       1      17       12.065163       12.167580        0.121834
      -6       1      17        2.621159        2.606569        0.083773
      -5       1      17       10.368304       10.153325        0.118386
      -4       1      17        5.431997        5.458663        0.073312
      -3       1      17       19.832551       19.837591        0.214390
      -2       1      17       14.254040       14.219705        0.158055
      -1       1      17        3.357311        3.428702        0.057649
       0       1      17       11.497025       11.460803        0.128548
       1       1      17        4.937508        4.881905        0.062777
       2       1      17        5.405399        5.415903        0.067819
       3       1      17        2.907179        3.022565        0.061839
       4       1      17        7.512211        7.594142        0.090810
       5       1      17        0.778808        0.788480        0.176434
       6       1      17        1.609161        1.570955        0.110442
       7       1      17        4.683668        4.819336        0.095566
       8       1      17        1.002592        0.906973        0.605145
     -11       2      17        2.138768        2.127886        0.228939
     -10       2      17        4.861968        4.963668        0.149626
      -9       2      17        7.288454        7.150315        0.093828
      -8       2      17        3.602166        3.558792        0.164385
      -7       2      17        3.660692        3.791042        0.180779
      -6       2      17        7.782521        7.810762        0.130202
      -5       2      17        7.168979        7.212212        0.097930
      -4       2      17        6.969704        6.948453        0.087404
      -3       2      17        2.578780        2.545447        0.072089
      -2       2      17       19.137391       19.037594        0.215002
      -1       2      17        0.522915        0.696276        0.169683
       0       2      17        0.303129        0.477389        0.241380
       1       2      17        5.159563        5.195671        0.071610
       2       2      17       17.466545       17.512281        0.197837
       3       2      17        6.752413        6.810947        0.084209
       4       2      17        5.849882        5.784894        0.077881
       5       2      17       12.703474       12.822246        0.153387
       6       2      17        3.003701        2.971515        0.084977
       7       2      17        0.150251        0.522398        0.522398
     -10       3      17        3.008315        2.919246        0.192564
      -9       3      17        0.858726        0.775500        0.341449
      -8       3      17       10.212302       10.384122        0.114264
      -7       3      17        1.114080        1.021616        0.218497
      -6       3      17        2.024618        1.985548        0.113116
      -5       3      17        0.763893        0.795362        0.232601
      -4       3      17        9.694149        9.828632        0.109938
      -3       3      17        2.768598        2.768772        0.099334
      -2       3      17        5.397552        5.537508        0.093062
      -1       3      17        8.744969        8.796420        0.103261
       0       3      17        5.791490        5.768102        0.082154
       1       3      17        3.185991        3.195309        0.083879
       2       3      17        1.241572        1.259841        0.117169
       3       3      17        6.771688        6.820704        0.085052
       4       3      17        4.342307        4.307319        0.076007
       5       3      17        0.714677        0.684251        0.320246
       6       3      17        1.899341        1.949385        0.312986
       7       3      17        1.932454        1.751428        0.392531
     -10       4      17        2.245299        2.461382        0.220444
      -9       4      17        0.292158        0.569737        0.569737
      -8       4      17        0.280926        0.548361        0.464695
      -7       4      17        4.767894        4.679316        0.256986
      -6       4      17        0.893501        0.978366        0.333928
      -5       4      17        3.934930        3.982713        0.140578
      -4       4      17        5.482598        5.535431        0.145812
      -3       4      17        8.251171        8.375560        0.102833
      -2       4      17        8.430367        8.439491        0.103064
      -1       4      17        8.220778        8.128530        0.100890
       0       4      17        2.297508        2.222431        0.365417
       1       4      17        5.155503        5.032892        0.292850
       2       4      17        6.364588        6.492380        0.101684
       3       4      17       10.162603       10.160709        0.112823
       4       4      17       10.840600       10.945319        0.140227
       5       4      17        5.605159        5.671067        0.155815
      -8       5      17        0.854009        0.828553        0.471202
      -7       5      17        3.950772        3.847986        0.169808
      -6       5      17        1.280538        1.161508        0.257295
      -5       5      17        1.866983        1.993514        0.181609
      -4       5      17        3.305969        3.255918        0.293824
      -3       5      17        2.566570        2.542794        0.137570
      -2       5      17        2.003438        2.024796        0.158168
      -1       5      17        1.738238        1.381014        0.216884
       0       5      17        1.446025        0.983514        0.498952
       1       5      17        1.370176        1.348740        0.432771
      -5       6      17        2.256903        2.332359        0.203228
      -4       6      17        1.688564        1.801805        0.254775
      -3       6      17        6.672262        6.746406        0.135053
     -11       0      18        8.756962        8.744713        0.140121
     -10       0      18       19.776679       19.707866        0.161255
      -9       0      18        1.326116        1.656412        0.290505
      -8       0      18        4.007491        3.962827        0.172972
      -7       0      18        7.005779        6.867605        0.137375
      -6       0      18       10.008329        9.983136        0.157455
      -5       0      18       13.123540       13.057565        0.182395
      -4       0      18       29.446582       29.439939        0.300275
      -3       0      18       14.901334       14.925482        0.167772
      -2       0      18        5.759259        5.639149        0.078483
      -1       0      18       19.989578       20.083326        0.216268
       0       0      18        1.944753        3.300606        0.085330
       1       0      18       24.042952       24.060133        0.287460
       2       0      18        5.843345        5.887699        0.093478
       3       0      18        8.190024        8.319195        0.098611
       4       0      18        1.088260        1.061508        0.169937
       5       0      18        3.439101        3.499714        0.095159
       6       0      18        8.725871        8.907188        0.106847
       7       0      18       10.340375       10.454664        0.110100
       8       0      18        1.450417        1.411949        0.452470
     -10       1      18        3.917809        3.800132        0.100267
      -9       1      18        6.484869        6.480895        0.094973
      -8       1      18        8.185179        8.149540        0.099944
      -7       1      18        1.120948        1.088072        0.181044
      -6       1      18        2.072058        2.077162        0.097641
      -5       1      18        1.808600        1.796302        0.091866
      -4       1      18        2.528747        2.570019        0.072761
      -3       1      18       15.910775       15.918229        0.175294
      -2       1      18        7.468125        7.411950        0.091567
      -1       1      18        9.964442        9.874462        0.111266
       0       1      18       12.947480       12.931357        0.146601
       1       1      18        5.290219        5.206918        0.066490
       2       1      18       11.840043       11.916795        0.133332
       3       1      18        4.333117        4.339240        0.074618
       4       1      18        1.768914        1.696703        0.073835
       5       1      18        6.037243        6.105244        0.079632
       6       1      18        4.488569        4.486535        0.109550
       7       1      18        1.651862        1.413719        0.188729
     -11       2      18        3.792117        3.660191        0.170206
     -10       2      18        1.958193        1.816948        0.271050
      -9       2      18        9.620734        9.535460        0.143389
      -8       2      18        9.368691        9.364187        0.142907
      -7       2      18        5.488812        5.371871        0.155838
      -6       2      18       11.118776       11.216506        0.284443
      -5       2      18        5.618063        5.718129        0.093807
      -4       2      18        7.134811        7.249138        0.108550
      -3       2      18       16.857593       16.898225        0.196428
      -2       2      18       13.462057       13.449907        0.163824
      -1       2      18        5.990311        5.876734        0.076820
       0       2      18        8.786493        8.813002        0.109727
       1       2      18        0.988565        1.021665        0.141324
       2       2      18        3.863784        3.802236        0.071553
       3       2      18       11.664676       11.721775        0.141619
       4       2      18        5.978010        5.938434        0.080619
       5       2      18        4.309475        4.266146        0.090382
       6       2      18        2.195037        2.149186        0.128542
       7       2      18        5.017945        4.931633        0.104522
     -10       3      18        1.517868        1.593675        0.282225
      -9       3      18        4.198044        4.263097        0.165903
      -8       3      18        0.528094        0.662571        0.375343
      -7       3      18        7.937999        8.021908        0.098966
      -6       3      18        7.404668        7.313481        0.105291
      -5       3      18        9.028321        9.176764        0.107255
      -4       3      18        4.047488        4.018582        0.229783
      -3       3      18        4.866715        4.765816        0.087034
      -2       3      18        7.717162        7.809802        0.097474
      -1       3      18        2.717685        2.680728        0.125948
       0       3      18        5.498534        5.741690        0.087841
       1       3      18       15.420994       15.419468        0.199744
       2       3      18        3.170858        3.232955        0.074316
       3       3      18        3.670696        3.789987        0.072999
       4       3      18       14.476093       14.482748        0.158643
       5       3      18        0.582317        0.444522        0.444522
       6       3      18        7.254534        7.597894        0.220158
      -8       4      18        5.600542        5.408234        0.179564
      -7       4      18        0.627166        0.508527        0.508527
      -6       4      18        6.391813        6.451279        0.103523
      -5       4      18       10.239401       10.501905        0.338244
      -4       4      18        3.654456        3.738850        0.116420
      -3       4      18        5.144871        5.090088        0.095792
      -2       4      18        2.683559        2.604880        0.141711
      -1       4      18        0.448049        0.500600        0.500600
       0       4      18        3.902028        3.712950        0.119484
       1       4      18        2.208144        2.083891        0.158923
       2       4      18        8.348190        8.281606        0.197424
       3       4      18        7.820729        7.713300        0.153671
       4       4      18        1.148667        1.160302        0.479346
      -6       5      18        3.058371        2.766134        0.260641
      -5       5      18        2.916181        2.984996        0.252762
      -4       5      18        8.634865        8.656096        0.160450
      -3       5      18        2.849221        2.852315        0.252449
      -2       5      18        0.039718        0.764526        0.764526
      -1       5      18        0.056851        0.581120        0.581120
       0       5      18        2.442240        2.504815        0.252838
       1       5      18        0.248156        0.559553        0.559553
     -10       1      19        3.425321        3.336315        0.095791
      -9       1      19        4.237092        4.231784        0.089925
      -8       1      19        0.171664        0.482701        0.482701
      -7       1      19       13.064454       12.892246        0.183194
      -6       1      19        8.678056        8.598953        0.117562
      -5       1      19       16.294682       16.298773        0.179530
      -4       1      19       18.634694       18.586285        0.223551
      -3       1      19        1.330753        1.345437        0.093958
      -2       1      19        3.372966        3.442819        0.067319
      -1       1      19        8.037851        7.885049        0.099164
       0       1      19       18.280959       18.355653        0.200213
       1       1      19        8.802520        8.806759        0.100554
       2       1      19       14.940754       14.974979        0.166536
       3       1      19        7.103914        7.144998        0.086032
       4       1      19        2.999392        3.018162        0.065163
       5       1      19        2.310537        2.274137        0.088251
       6       1      19        6.149454        6.184658        0.086298
       7       1      19        5.173056        5.315825        0.101806
     -10       2      19        0.239339        0.582838        0.582838
      -9       2      19        4.984237        4.994097        0.158810
      -8       2      19        4.849490        4.506884        0.167298
      -7       2      19        1.365842        1.126233        0.426161
      -6       2      19        4.101220        3.952974        0.100961
      -5       2      19        8.566517        8.433623        0.140373
      -4       2      19        6.304372        6.279490        0.105675
      -3       2      19        1.546784        1.509967        0.109039
      -2       2      19        7.329167        7.236850        0.091222
      -1       2      19        5.153584        5.149757        0.078663
       0       2      19        9.000662        8.880991        0.111498
       1       2      19        6.256631        6.236586        0.092401
       2       2      19        0.721576        0.586771        0.280340
       3       2      19        9.747573        9.763299        0.110579
       4       2      19        4.279448        4.241462        0.074449
       5       2      19        4.237775        4.335089        0.111584
       6       2      19        0.628496        0.550636        0.550636
      -9       3      19        0.329074        0.678380        0.619220
      -8       3      19        2.515700        2.715714        0.218996
      -7       3      19        0.951998        0.886228        0.293354
      -6       3      19        9.910820        9.922449        0.195785
      -5       3      19        6.154625        6.252440        0.112326
      -4       3      19        0.281018        0.501697        0.501697
      -3       3      19        8.162070        8.263655        0.101425
      -2       3      19        3.006501        3.074963        0.106462
      -1       3      19        5.085562        5.082027        0.089633
       0       3      19        1.605617        1.540714        0.128836
       1       3      19        9.854280        9.720237        0.112011
       2       3      19        1.425940        1.346105        0.130129
       3       3      19        2.235736        2.184125        0.084529
       4       3      19        4.055521        4.002249        0.094437
       5       3      19        5.220798        5.204709        0.099712
      -7       4      19        2.152746        1.712162        0.418099
      -6       4      19        2.456879        2.582789        0.169223
      -5       4      19        1.716224        1.721656        0.176082
      -4       4      19        0.058290        0.662269        0.662269
      -3       4      19        1.348888        1.468026        0.466527
      -2       4      19        1.283401        1.105803        0.586476
      -1       4      19        1.965157        1.708947        0.361691
       0       4      19        4.755329        4.706272        0.223639
       1       4      19        5.333313        5.183242        0.172155
       2       4      19        4.915183        4.900612        0.178325
      -4       5      19        1.665774        1.487279        0.461755
      -3       5      19        0.506306        0.718123        0.718123
      -2       5      19        3.092928        2.820638        0.249121
      -1       5      19        1.544438        1.198666        0.522131
     -11       0      20        3.601419        3.458612        0.179741
     -10       0      20        3.392307        3.580503        0.119578
      -9       0      20        2.557047        2.284995        0.145252
      -8       0      20       16.248685       15.923881        0.420656
      -7       0      20        1.840033        1.846023        0.162544
      -6       0      20        7.999226        7.894302        0.104244
      -5       0      20       25.439184       25.451719        0.326234
      -4       0      20        0.277933        0.444860        0.444860
      -3       0      20        7.970492        7.831858        0.206506
      -2       0      20       10.499660       10.547512        0.114391
      -1       0      20       16.979033       16.935761        0.173900
       0       0      20        8.344171        8.734186        0.105397
       1       0      20       24.347418       24.514486        0.281657
       2       0      20       11.165442       11.382443        0.129443
       3       0      20       15.410516       15.409088        0.162449
       4       0      20        0.165317        0.435086        0.435086
       5       0      20        3.607073        3.588175        0.133758
       6       0      20       12.207075       12.192211        0.121171
     -10       1      20        0.373899        0.707319        0.571304
      -9       1      20        5.213877        5.164688        0.098427
      -8       1      20        2.721023        2.629239        0.096356
      -7       1      20        5.306360        5.356771        0.083063
      -6       1      20       13.381479       13.232158        0.228312
      -5       1      20        1.903209        1.941649        0.103634
      -4       1      20        8.814139        8.771032        0.122159
      -3       1      20        3.721893        3.597638        0.076417
      -2       1      20        2.531885        2.522756        0.077189
      -1       1      20        4.261903        4.362683        0.072112
       0       1      20        4.463892        4.493440        0.067719
       1       1      20        5.849774        5.856108        0.074153
       2       1      20       12.882580       12.880994        0.147573
       3       1      20        1.729655        1.717731        0.075507
       4       1      20       10.688528       10.709342        0.130117
       5       1      20        2.935956        3.002166        0.091754
       6       1      20        0.273900        0.499600        0.499600
     -10       2      20        1.482248        1.480574        0.331618
      -9       2      20        1.660231        1.297844        0.378497
      -8       2      20        1.710777        1.467447        0.321018
      -7       2      20       12.174465       11.929795        0.341007
      -6       2      20       11.489344       11.272089        0.120408
      -5       2      20        0.221470        0.457712        0.457712
      -4       2      20        0.843279        0.794733        0.267096
      -3       2      20        4.732147        4.840145        0.078632
      -2       2      20        6.761216        6.679222        0.093100
      -1       2      20       17.818535       17.544230        0.180187
       0       2      20       12.958895       12.900388        0.145389
       1       2      20        1.845049        1.860941        0.093570
       2       2      20        3.556371        3.677363        0.080559
       3       2      20        6.451317        6.472944        0.089841
       4       2      20        4.450804        4.446009        0.135209
       5       2      20       10.609833       10.710275        0.112634
       6       2      20        4.241224        4.099512        0.217631
      -9       3      20        0.648725        1.049238        0.440304
      -8       3      20        7.020064        6.907098        0.199043
      -7       3      20        4.051673        3.946517        0.128272
      -6       3      20        2.501515        2.434810        0.240408
      -5       3      20        1.339461        1.248559        0.224255
      -4       3      20        6.282214        6.284107        0.099610
      -3       3      20        5.250602        5.266783        0.090394
      -2       3      20        9.939793       10.060815        0.124518
      -1       3      20        1.265002        1.444541        0.165636
       0       3      20        8.931170        9.001722        0.104475
       1       3      20        1.304803        1.249320        0.157303
       2       3      20        1.389591        1.369891        0.139728
       3       3      20        1.738796        1.837879        0.112481
       4       3      20        0.535390        0.552721        0.552721
       5       3      20        1.497801        1.208263        0.518118
      -6       4      20        0.547025        0.659394        0.659394
      -5       4      20        0.271284        0.641405        0.641405
      -4       4      20        5.353957        5.090874        0.188222
      -3       4      20        7.666838        7.570667        0.164926
      -2       4      20        4.099973        4.132675        0.116209
      -1       4      20        7.941278        8.059032        0.158336
       0       4      20        5.090261        4.865285        0.192064
       1       4      20        4.054006        4.002124        0.210687
     -10       1      21        1.767981        1.708186        0.274485
      -9       1      21        6.632835        6.488143        0.093145
      -8       1      21        5.127432        5.053712        0.082796
      -7       1      21        4.390574        4.389647        0.082792
      -6       1      21        9.107143        8.943825        0.114442
      -5       1      21        2.516536        2.437540        0.093995
      -4       1      21        3.143197        2.971161        0.119074
      -3       1      21        7.274811        7.238232        0.089526
      -2       1      21       19.517447       19.398969        0.210170
      -1       1      21        9.513709        9.594165        0.108966
       0       1      21       10.295849       10.258655        0.116170
       1       1      21        8.020226        8.087027        0.095031
       2       1      21        7.894172        7.837474        0.100291
       3       1      21        5.339391        5.332073        0.069849
       4       1      21        9.578108        9.536823        0.117906
       5       1      21       12.443052       12.642389        0.143589
      -9       2      21        6.677141        6.748111        0.145006
      -8       2      21        0.197693        0.496991        0.496991
      -7       2      21        8.856244        8.567672        0.390814
      -6       2      21        3.167135        3.205308        0.107728
      -5       2      21        1.122311        0.949421        0.226579
      -4       2      21        5.405768        5.319398        0.125171
      -3       2      21        8.473213        8.410054        0.129232
      -2       2      21        1.920825        1.825322        0.105002
      -1       2      21        2.610123        2.687657        0.086773
       0       2      21        9.293570        9.226755        0.110889
       1       2      21        3.891580        3.858238        0.091807
       2       2      21        0.391405        0.540740        0.540740
       3       2      21        5.848712        5.900847        0.082085
       4       2      21        3.851701        3.767891        0.084007
       5       2      21        4.135607        4.142342        0.271038
      -8       3      21        0.395465        0.509804        0.509804
      -7       3      21        4.092310        4.173128        0.105943
      -6       3      21        1.550522        1.624038        0.172281
      -5       3      21        2.393890        2.456848        0.162441
      -4       3      21        3.189503        3.259294        0.119390
      -3       3      21        6.375680        6.719375        0.116573
      -2       3      21        0.110563        0.445533        0.445533
      -1       3      21        9.143985        9.278470        0.144960
       0       3      21        4.142258        4.103413        0.084583
       1       3      21        2.762571        2.761920        0.095649
       2       3      21        3.333825        3.274752        0.088061
       3       3      21        4.899979        4.935889        0.083570
       4       3      21        4.868748        4.835184        0.172137
      -5       4      21        1.093755        0.899333        0.672838
      -4       4      21        1.297498        1.288720        0.520931
      -3       4      21        2.042948        1.839484        0.400734
      -2       4      21        3.820461        3.923137        0.214093
      -1       4      21        3.928141        3.902948        0.210117
       0       4      21        0.099372        0.945093        0.603625
      -9       0      22        6.543005        6.439177        0.229588
      -8       0      22        1.350209        0.951945        0.330254
      -7       0      22        1.761007        1.640549        0.181268
      -6       0      22        4.182585        4.296161        0.108919
      -5       0      22        1.174333        1.511390        0.192451
      -4       0      22        2.943042        2.820035        0.130760
      -3       0      22       25.112804       24.776400        0.507078
      -2       0      22        5.389988        5.433415        0.102843
      -1       0      22        2.066225        1.954917        0.124425
       0       0      22       10.309635       10.446531        0.115993
       1       0      22        5.372350        5.196826        0.098199
       2       0      22       10.064279        9.940523        0.126401
       3       0      22       15.003661       15.028972        0.162567
       4       0      22       13.868924       14.047064        0.173348
       5       0      22        2.196660        2.112061        0.323094
      -9       1      22        0.407537        0.579655        0.579655
      -8       1      22        0.489326        0.604070        0.321404
      -7       1      22        2.920171        2.756302        0.096114
      -6       1      22        3.033944        3.088802        0.090703
      -5       1      22        3.060666        3.046982        0.105027
      -4       1      22       11.993243       11.766903        0.252998
      -3       1      22        3.735770        3.599861        0.086316
      -2       1      22        8.473680        8.447781        0.116514
      -1       1      22        9.010672        8.943266        0.111901
       0       1      22        5.202719        5.265453        0.079607
       1       1      22        4.464711        4.413389        0.067011
       2       1      22        2.076410        2.023833        0.074962
       3       1      22        2.452018        2.435200        0.076239
       4       1      22        5.557796        5.518786        0.111199
       5       1      22        1.032686        0.901332        0.704102
      -9       2      22        4.180740        4.293483        0.162745
      -8       2      22        1.139641        0.945304        0.386287
      -7       2      22        5.370098        5.241183        0.241383
      -6       2      22        0.942967        0.835524        0.309881
      -5       2      22        7.941105        7.708307        0.195718
      -4       2      22        5.012912        5.081929        0.090737
      -3       2      22        0.262796        0.416293        0.416293
      -2       2      22        7.910501        7.983921        0.098302
      -1       2      22       11.112583       11.196428        0.129812
       0       2      22        1.634567        1.692838        0.152676
       1       2      22        8.616862        8.507526        0.100684
       2       2      22        4.452881        4.472583        0.077700
       3       2      22        3.469377        3.352760        0.088867
       4       2      22        9.076990        9.366963        0.147853
      -7       3      22        4.232983        4.180670        0.164204
      -6       3      22        5.500384        5.482153        0.095781
      -5       3      22        0.934298        0.879773        0.328139
      -4       3      22        2.683905        2.787723        0.159986
      -3       3      22        8.131531        8.089685        0.101631
      -2       3      22        8.431566        8.452751        0.101703
      -1       3      22        5.847199        5.946427        0.090661
       0       3      22        5.342479        5.185653        0.088399
       1       3      22        0.063508        0.592959        0.592959
       2       3      22        5.524488        5.587307        0.120041
       3       3      22        6.206031        6.304364        0.148959
      -3       4      22        0.183636        0.744648        0.744648
      -2       4      22        1.299342        1.123343        0.558631
      -9       1      23        3.711881        3.662103        0.177566
      -8       1      23        2.546187        2.408900        0.135181
      -7       1      23        2.559770        2.589614        0.097506
      -6       1      23        3.698582        3.636207        0.084447
      -5       1      23        1.194639        1.235111        0.157707
      -4       1      23        7.804441        7.719326        0.112290
      -3       1      23        3.516484        3.461936        0.088066
      -2       1      23        0.082152        0.556237        0.313750
      -1       1      23        3.252062        3.305601        0.076050
       0       1      23        8.408058        8.233711        0.096636
       1       1      23        7.413440        7.393308        0.090226
       2       1      23        6.811721        6.740178        0.084729
       3       1      23       12.176192       12.130952        0.133452
       4       1      23        2.066078        1.941700        0.366454
      -8       2      23        4.245107        4.177679        0.160466
      -7       2      23        4.886307        5.002799        0.158524
      -6       2      23        1.947592        1.871871        0.162719
      -5       2      23        6.935899        6.458018        0.104358
      -4       2      23       10.883338       10.671926        0.135797
      -3       2      23        1.048042        0.690507        0.311693
      -2       2      23        8.308393        8.257360        0.136954
      -1       2      23        0.064926        0.547083        0.547083
       0       2      23        5.148257        5.090972        0.090072
       1       2      23        1.690622        1.839429        0.136960
       2       2      23        8.527901        8.672139        0.098984
       3       2      23        2.697353        2.458882        0.266691
      -6       3      23        2.374149        2.219955        0.214512
      -5       3      23        4.886075        5.015277        0.096435
      -4       3      23        1.624290        1.531698        0.253614
      -3       3      23        0.514125        0.538331        0.506708
      -2       3      23        2.775732        2.929949        0.295523
      -1       3      23        3.700189        3.764040        0.108497
       0       3      23        0.805968        0.736206        0.533969
      -8       0      24        2.019364        2.003222        0.241121
      -7       0      24        7.067524        6.857988        0.290416
      -6       0      24        8.926418        8.820998        0.158781
      -5       0      24        1.814443        1.777189        0.170111
      -4       0      24        3.428560        3.521363        0.224547
      -3       0      24        0.597207        1.802221        0.165547
      -2       0      24        0.645837        0.667458        0.405351
      -1       0      24       11.971218       11.826665        0.292368
       0       0      24        2.919183        3.461936        0.099645
       1       0      24        2.811973        2.714811        0.107245
       2       0      24       15.095917       15.050581        0.144542
       3       0      24        3.412580        3.589847        0.222801
      -8       1      24        7.500176        7.508062        0.137716
      -7       1      24        2.275673        2.388807        0.223859
      -6       1      24        1.276814        1.190924        0.212456
      -5       1      24       10.054915        9.715657        0.155061
      -4       1      24        4.169199        4.152228        0.145858
      -3       1      24        1.231318        1.218524        0.157816
      -2       1      24        3.841777        3.891915        0.129469
      -1       1      24        1.981921        1.871069        0.093065
       0       1      24        5.156991        5.183242        0.080204
       1       1      24        9.666696        9.524180        0.105953
       2       1      24        7.442274        7.500533        0.101277
      -7       2      24        5.439344        5.487440        0.145343
      -6       2      24        1.197118        1.289108        0.386778
      -5       2      24        3.238211        3.175217        0.184899
      -4       2      24        3.910035        3.894740        0.084622
      -3       2      24        4.252152        4.146203        0.122896
      -2       2      24        1.768437        1.634687        0.151683
      -1       2      24        1.541989        1.575024        0.151858
       0       2      24        6.864587        6.991781        0.097653
       1       2      24        8.038546        7.911258        0.135976
      -4       3      24        0.579850        0.745989        0.523953
      -3       3      24        8.456999        8.492173        0.133884
      -2       3      24        3.228209        3.233419        0.182026
      -7       1      25        6.898385        6.850620        0.139957
      -6       1      25        2.814005        3.040526        0.201195
      -5       1      25        2.609409        2.513145        0.223233
      -4       1      25        5.334728        5.373732        0.088848
      -3       1      25        2.860611        2.738047        0.095529
      -2       1      25        1.880535        1.919844        0.104437
      -1       1      25        2.974570        3.102483        0.108990
       0       1      25        2.506528        2.500180        0.117576
      -5       2      25        0.341608        0.548088        0.548088
      -4       2      25        4.548400        4.627959        0.158507
      -3       2      25        0.912593        0.879375        0.482638
      -2       2      25        9.784920        9.750538        0.138203
      -1       2      25        1.864190        1.680298        0.294477
      -5       0      26        9.407752        9.405902        0.134549
      -4       0      26        8.586296        8.524142        0.136234
      -3       0      26        5.243424        5.152087        0.151587
      -2       0      26        4.959120        5.022947        0.151295
      -1       0      26        6.410394        6.240192        0.137734
      -5       1      26        4.314259        4.409762        0.159938
      -4       1      26        3.896011        3.770942        0.167193
      -3       1      26       10.524158       10.428806        0.137062
      -2       1      26        3.207915        3.104561        0.194664

# start Validation Reply Form
_vrf_PLAT417_HAR_BLYP_oxa08_12
;
PROBLEM: Short Inter D-H..H-D
RESPONSE: This is a very strong hydrogen bond and this is the reason why
the distance is so short.
;
# end Validation Reply Form
