# Supplementary material for: On the accuracy and precision of X-ray and neutron diffraction results as a function of resolution and the electron density model
Source: IUCrJ. 2020 Aug 25;7(Pt 5):920–33. doi: 10.1107/S2052252520010441 (PMC7467170; doi:10.1107/S2052252520010441)
Supplement: Supplementary file 2 [file m-07-00920-sup2.zip › cif_deposition/HAR_BLYP_oxa09_08.cif]

# ========================
# TONTO generated CIF file
# ========================

data_HAR_BLYP_oxa09_08

_audit_creation_date               2016-1-14
_audit_creation_method             'Tonto 3.2.0 v. 196f026'

# --------------------
# Chemical information
# --------------------

_chemical_formula_sum             'C2 H6 O6'
_chemical_formula_moiety          'C2 H2 O4, 2(H2 O)'
_chemical_formula_weight           126.07
_chemical_compound_source          'see text'
_chemical_absolute_configuration   unk

# Tonto specific keys

_chemical_formula_spin_mult         1
_chemical_formula_n_electrons       106
_chemical_formula_n_alpha_electrons 53
_chemical_formula_n_beta_electrons  53

# --------------------
# Symmetry information
# --------------------

_symmetry_cell_setting             Monoclinic
_symmetry_space_group_name_H-M     'P 21/c'
_symmetry_space_group_name_Hall    '-P 2ybc'
_symmetry_Int_Tables_number        '14'

loop_
    _symmetry_equiv_pos_as_xyz
'+x, +y, +z'
'-x, -y, -z'
'-x, +y+1/2, -z+1/2'
'+x, -y+1/2, +z+1/2'

# ---------------------
# Unit cell information
# ---------------------

_cell_length_a                6.0903(2) 
_cell_length_b                3.4944(1) 
_cell_length_c                11.8336(4) 
_cell_angle_alpha             90.00 
_cell_angle_beta              103.913(2) 
_cell_angle_gamma             90.00 
_cell_volume                   244.45(1) 

_cell_formula_units_Z             2
_cell_measurement_reflns_used     2374
_cell_measurement_temperature     100(1)
_cell_measurement_theta_max       26.38
_cell_measurement_theta_min       3.45
_exptl_crystal_density_diffrn     1.712 
_exptl_crystal_F_000              132 
_exptl_absorpt_coefficient_mu     0.181 
_exptl_crystal_description        unspecified
_exptl_crystal_size_max              0.290
_exptl_crystal_size_mid              0.287  
_exptl_crystal_size_min              0.120                
_exptl_crystal_colour             colourless
_exptl_absorpt_correction_type    multi-scan
_exptl_absorpt_process_details
;
 Absorption correction done by SORTAV
 Blessing, R. H.: (1995) Acta Cryst. A51, 33-38
;
_exptl_absorpt_correction_T_min    0.950
_exptl_absorpt_correction_T_max    0.969

#=======================================================================

# EXPERIMENTAL DATA

_diffrn_reflns_av_R_equivalents   0.0000
_diffrn_reflns_av_unetI/netI      0.0249
_diffrn_reflns_limit_h_max        7
_diffrn_reflns_limit_h_min        -7
_diffrn_reflns_limit_k_max        4
_diffrn_reflns_limit_k_min        0
_diffrn_reflns_limit_l_max        14
_diffrn_reflns_limit_l_min        0
_diffrn_reflns_number             506
_diffrn_reflns_theta_full         26.00
_diffrn_reflns_theta_max          26.38
_diffrn_reflns_theta_min          3.45
_diffrn_ambient_temperature       100(1)
_diffrn_detector_area_resol_mean  ?
_diffrn_measured_fraction_theta_full 1.000
_diffrn_measured_fraction_theta_max 1.000
_diffrn_measurement_device_type   'Bruker APEX-II CCD'
_diffrn_measurement_method        '\f and \w scans'
_diffrn_radiation_monochromator   'graphite'
_diffrn_radiation_type            MoK\a
_diffrn_radiation_wavelength      0.71073
_diffrn_source                    'fine-focus sealed tube'
_diffrn_standards_number          0
_reflns_number_gt                 482
_reflns_number_total              506
_reflns_threshold_expression      >0sigma(F)

# Tonto-specific keys and data

_refine_ls_software                'Tonto'
_refine_ls_software_version        '3.2.0 v. 196f026'
_refine_ls_software_platform       'INTEL-ifort-on-LINUX'
_refine_ls_software_build_date     'Wed Feb  4 17:27:23 CET 2015'
_refine_ls_kind                    'Hirshfeld atom refinement (HAR)'

_refine_ls_QM_calc_method          'Kohn-Sham/becke88lyp/SCCF L=1 R=8.0 A'
_refine_ls_QM_calc_ao_kind         'restricted'
_refine_ls_QM_calc_basis           'cc-pVTZ'
_refine_ls_QM_calc_basis_kind      'cartesian'
_refine_ls_QM_calc_basis_max_l     '3'
_refine_ls_QM_calc_unit            'As listed in _atom_site.element() block'

_refine_ls_SVD_threshold           0.1E-04
_refine_ls_coordinate_system       cartesian

#  
# Refinement details
#  
_refine_special_details          
;
  .  H thermal motions refined anisotropically.
  .  Hirshfeld atom refinement (HAR):
     .  Uses aspherical atomic scattering factors
        obtained from Hirshfeld partitioning of a
        gaussian quantum chemical wavefunction.
     .  Hirshfeld weight functions obtained from
        spherically averaged unrestricted atomic
        densities.
  .  Wavefunction type : rks becke88lyp using cluster
 charges, radius=8.0 angstrom
  .  Gaussian basis set: cc pVTZ
  .  Refinement based on |F| with weight=1/sigma(|F|)
  .  Negative |F|^^2 were pruned from the data
  .  Eigenvalues < 0.1E-04 removed from normal equations
  .  Reflection used in the refinement appear below
  .  Refined using the Tonto program:
     .  Version: 3.2 v. 196f026
     .  Platform: INTEL-ifort-on-LINUX
     .  Build date: Wed Feb  4 17:27:23 CET 2015
;

# Standard CIF keys and data

_refine_ls_structure_factor_coeff  F
_refine_ls_matrix_type             full
_refine_ls_R_factor_gt             0.0102
_refine_ls_wR_factor_gt            0.0116
_refine_ls_goodness_of_fit_ref     0.844435
_refine_ls_number_reflns           506
_refine_ls_number_parameters       64
_refine_ls_number_restraints       0
_refine_ls_number_constraints      0
_refine_ls_hydrogen_treatment      refall
_refine_ls_weighting_scheme        sigma
_refine_ls_weighting_details       'w=1/\s(F)'
_refine_ls_shift/su_max            0.0100
_refine_ls_extinction_method       none

_refine_diff_density_max               0.077816
_refine_diff_density_min              -0.092131 

# ---------------------
# Coordinates and ADP's
# ---------------------

loop_
_atom_site_label
_atom_site_fract_x
_atom_site_fract_y
_atom_site_fract_z
_atom_site_adp_type
_atom_site_occupancy
O1 0.43496(4) 0.44400(7) 0.34995(2) Uani 1.000000000
O2 0.24246(3) 0.74232(7) 0.46368(2) Uani 1.000000000
C1 0.40296(5) 0.55883(8) 0.44794(2) Uani 1.000000000
H1 0.304(1) 0.519(2) 0.2795(6) Uani 1.000000000
O5 0.13025(4) 0.63108(8) 0.17861(2) Uani 1.000000000
H3 0.191(1) 0.697(2) 0.1136(6) Uani 1.000000000
H4 0.010(1) 0.462(2) 0.1506(5) Uani 1.000000000

loop_
_atom_site_aniso_label
_atom_site_aniso_U_11
_atom_site_aniso_U_22
_atom_site_aniso_U_33
_atom_site_aniso_U_12
_atom_site_aniso_U_13
_atom_site_aniso_U_23
O1 0.0121(1) 0.0181(1) 0.0072(1) 0.00462(9) 0.00138(9) -0.00065(8)
O2 0.0103(1) 0.0173(1) 0.0084(1) 0.00531(8) 0.00093(9) -0.00068(8)
C1 0.0087(2) 0.0106(1) 0.0073(2) 0.0013(1) 0.0013(1) 0.0001(1)
H1 0.034(4) 0.040(4) 0.043(6) -0.009(4) 0.028(4) -0.014(4)
O5 0.0100(1) 0.0173(1) 0.0089(1) -0.00199(9) 0.0006(1) 0.00107(9)
H3 0.032(3) 0.038(4) 0.025(3) -0.003(3) 0.007(3) 0.012(3)
H4 0.038(4) 0.042(4) 0.039(4) -0.001(3) 0.016(3) 0.001(4)

loop_
_geom_bond_atom_site_label_1
_geom_bond_atom_site_label_2
_geom_bond_distance
 O1 C1 1.2854(4)
 O2 C1 1.2202(4)
 O1 H1 1.040(8)
 O5 H3 0.959(7)
 O5 H4 0.939(7)

loop_
_geom_angle_atom_site_label_1     
_geom_angle_atom_site_label_2
_geom_angle_atom_site_label_3
_geom_angle     
 O1 C1 O2  127.05(2)
 C1 O1 H1 113.0(3)
 H3 O5 H4 106.7(5)

# Standard CIF keys and data

# ---------------
# Reflection data
# ---------------

loop_
    _diffrn_refln_index_h
    _diffrn_refln_index_k
    _diffrn_refln_index_l
    _diffrn_refln_F_calc
    _diffrn_refln_F_meas
    _diffrn_refln_F_sigma
       1       0       0       34.413132       33.763886        0.395038
       2       0       0        8.420113        8.671159        0.150302
       3       0       0       34.638418       34.749388        0.385017
       4       0       0       11.850029       11.798305        0.134258
       5       0       0       13.908962       13.982131        0.157154
       6       0       0       26.983032       27.181979        0.297783
       7       0       0       18.435268       18.327575        0.227851
       1       1       0       69.013997       69.164875        0.769700
       2       1       0       33.250979       33.644910        0.386378
       3       1       0       18.348005       18.381784        0.215332
       4       1       0        2.668272        2.731227        0.068766
       5       1       0        1.174205        1.318674        0.097486
       6       1       0        1.366046        1.314458        0.141854
       7       1       0       16.191420       16.200926        0.186557
       0       2       0        6.562972        6.506228        0.108806
       1       2       0       31.550817       31.833316        0.358723
       2       2       0       39.994816       40.308932        0.450934
       3       2       0        2.438992        2.438565        0.072979
       4       2       0       19.307154       19.249675        0.217072
       5       2       0        8.735748        8.755056        0.110693
       6       2       0        0.404997        0.349142        0.349142
       1       3       0        7.686311        7.705193        0.122713
       2       3       0        6.472231        6.497538        0.259029
       3       3       0       14.908188       14.767871        0.203187
       4       3       0        4.308816        4.329550        0.089738
       5       3       0       19.725501       19.824732        0.223457
       0       4       0        2.948906        2.780108        0.149120
       1       4       0        7.535872        7.592496        0.115866
       2       4       0        6.302873        6.416931        0.291982
      -7       1       1        7.506805        7.538037        0.115504
      -6       1       1        2.022233        2.052827        0.106600
      -5       1       1       13.353580       13.377593        0.154507
      -4       1       1       16.715112       16.673632        0.187880
      -3       1       1       31.414078       31.811633        0.355314
      -2       1       1       23.757753       24.062834        0.270399
      -1       1       1       94.293427       91.778592        1.155030
       0       1       1       37.718834       37.114552        0.396709
       1       1       1       10.614913       10.768937        0.130328
       2       1       1       14.210712       14.409372        0.165075
       3       1       1       36.637929       36.527798        0.428767
       4       1       1       21.865369       21.625217        0.242981
       5       1       1       18.307002       18.279223        0.205762
       6       1       1       24.036668       24.097925        0.275667
       7       1       1        1.926882        1.807678        0.088638
      -6       2       1       15.023976       15.025312        0.172366
      -5       2       1        5.477014        5.497272        0.100884
      -4       2       1       12.918336       12.873228        0.150414
      -3       2       1       16.215451       16.199691        0.185011
      -2       2       1       21.689034       21.391353        0.340225
      -1       2       1       21.025653       20.960439        0.230991
       0       2       1       15.247293       15.264665        0.200801
       1       2       1       28.837877       28.959454        0.324511
       2       2       1        2.256884        2.234055        0.073731
       3       2       1        4.974736        4.934471        0.079370
       4       2       1       15.316961       15.281361        0.174740
       5       2       1        8.901866        8.898090        0.122214
       6       2       1        5.458082        5.350888        0.084295
      -5       3       1        8.011279        8.016920        0.130412
      -4       3       1        4.007311        3.969383        0.120747
      -3       3       1        3.532970        3.356039        0.207548
      -2       3       1       21.237406       21.176166        0.274013
      -1       3       1        0.518291        0.686222        0.332668
       0       3       1       12.565227       12.697638        0.160892
       1       3       1        9.963780        9.974618        0.122410
       2       3       1        9.576378        9.668557        0.138867
       3       3       1        2.519141        2.840810        0.165814
       4       3       1       10.757677       10.770330        0.133601
       5       3       1        9.211878        9.234771        0.136914
      -3       4       1        8.209755        8.258147        0.152285
      -2       4       1        7.261029        7.256445        0.105152
      -1       4       1        4.350452        4.305346        0.104155
       0       4       1        6.221167        6.249080        0.097901
       1       4       1        1.524812        1.494891        0.123323
       2       4       1        0.231884        0.392046        0.392046
      -7       0       2        6.774426        6.851934        0.223133
      -6       0       2       23.984449       23.974987        0.265917
      -5       0       2       16.663354       16.750224        0.195466
      -4       0       2       54.617112       54.924038        0.608571
      -3       0       2        6.779232        6.758624        0.106031
      -2       0       2       44.134480       43.349394        0.526737
      -1       0       2       48.656839       48.205601        0.577458
       0       0       2       20.483877       20.761262        0.233963
       1       0       2        5.583158        5.614089        0.099019
       2       0       2      105.391842       99.995000        1.479164
       3       0       2       24.107920       23.591948        0.404451
       4       0       2        0.107423        0.510392        0.345468
       5       0       2       45.869873       45.720346        0.675479
       6       0       2        9.642988        9.556516        0.156037
       7       0       2       10.563018       10.725204        0.384991
      -7       1       2       16.690659       16.681727        0.196885
      -6       1       2        4.621409        4.515750        0.102701
      -5       1       2       28.210737       28.164872        0.327487
      -4       1       2       13.302754       13.190906        0.172458
      -3       1       2        9.962396       10.271319        0.121935
      -2       1       2       41.420588       41.706714        0.469474
      -1       1       2       21.144978       21.712439        0.245255
       0       1       2       16.506609       16.673632        0.186667
       1       1       2       35.966350       36.391070        0.407880
       2       1       2        2.934840        2.856571        0.081234
       3       1       2       36.926620       37.040788        0.418664
       4       1       2       24.086677       23.972901        0.276277
       5       1       2       13.465237       13.433168        0.155743
       6       1       2       13.818926       13.774251        0.164696
      -6       2       2       11.275695       11.202232        0.135615
      -5       2       2        1.348163        1.428146        0.181069
      -4       2       2        6.441952        6.340584        0.096707
      -3       2       2       23.508059       23.667277        0.268559
      -2       2       2       38.660800       38.815976        0.433167
      -1       2       2        5.014525        5.020458        0.083860
       0       2       2       19.867596       19.996500        0.238969
       1       2       2        0.476406        0.420833        0.211548
       2       2       2        2.953850        3.012706        0.067049
       3       2       2       29.435994       29.260041        0.339979
       4       2       2       30.408199       30.145315        0.348838
       5       2       2        3.268158        3.339012        0.075425
       6       2       2        0.397560        0.378814        0.378814
      -5       3       2        0.597797        0.505173        0.268741
      -4       3       2        6.550877        6.729487        0.128730
      -3       3       2       28.244109       28.446792        0.358717
      -2       3       2       14.625645       14.447837        0.183897
      -1       3       2       10.090432       10.114346        0.159448
       0       3       2       19.178345       19.002631        0.285794
       1       3       2       12.112535       12.104132        0.143362
       2       3       2       16.864999       16.780346        0.192398
       3       3       2        8.069045        8.023029        0.107349
       4       3       2        1.692171        1.806239        0.108712
       5       3       2        4.159535        4.254997        0.101444
      -3       4       2        5.859565        5.810680        0.111733
      -2       4       2       13.994670       14.103900        0.164388
      -1       4       2        5.595085        5.593300        0.115983
       0       4       2       13.565658       13.600735        0.175386
       1       4       2       13.335056       13.426466        0.157706
       2       4       2        2.552852        2.585440        0.141304
      -7       1       3        3.408498        3.223042        0.143919
      -6       1       3        1.912812        1.754309        0.194405
      -5       1       3       12.525989       12.678328        0.150758
      -4       1       3        2.267961        2.185864        0.073519
      -3       1       3       22.204569       22.426993        0.251781
      -2       1       3        7.883408        7.933284        0.102576
      -1       1       3       31.774899       32.624837        0.356277
       0       1       3        7.462612        7.422196        0.123361
       1       1       3       49.331056       49.291987        0.551244
       2       1       3       37.902628       37.830279        0.422793
       3       1       3       11.435338       11.369257        0.129595
       4       1       3       25.571279       25.505686        0.298742
       5       1       3        2.331673        2.401624        0.099517
       6       1       3        8.351377        8.429353        0.121225
      -6       2       3       13.796959       14.071247        0.178803
      -5       2       3        3.708638        3.709582        0.123637
      -4       2       3       15.716975       15.670354        0.182294
      -3       2       3       30.571100       30.574009        0.338930
      -2       2       3        5.411268        5.410730        0.093588
      -1       2       3       23.186233       23.098052        0.253140
       0       2       3        0.530742        0.424617        0.270345
       1       2       3       33.404462       33.417062        0.372092
       2       2       3        7.270112        7.403513        0.135019
       3       2       3       17.979565       17.926517        0.211551
       4       2       3       13.108973       13.044156        0.153461
       5       2       3        8.705619        8.790677        0.114560
       6       2       3        6.564546        6.554083        0.099007
      -5       3       3        4.347265        4.465535        0.085923
      -4       3       3        8.411835        8.463215        0.151356
      -3       3       3        3.378788        3.190455        0.216400
      -2       3       3        2.189064        2.292924        0.152317
      -1       3       3        6.520278        6.464054        0.128204
       0       3       3       16.463421       16.194752        0.181008
       1       3       3        0.431190        0.500799        0.261216
       2       3       3        3.801170        3.877628        0.157951
       3       3       3       17.643860       17.570714        0.221363
       4       3       3        2.077598        2.118844        0.089756
      -2       4       3       10.180911       10.123734        0.140248
      -1       4       3        0.310318        0.715542        0.236167
       0       4       3        3.507643        3.536241        0.090229
       1       4       3        6.744507        6.896593        0.141077
       2       4       3       13.230494       13.285330        0.164736
      -7       0       4       11.349983       11.321661        0.215356
      -6       0       4        3.038240        2.944147        0.246351
      -5       0       4        7.431124        7.467396        0.114165
      -4       0       4       19.433848       19.559652        0.216695
      -3       0       4       16.341748       16.415846        0.184087
      -2       0       4       79.272923       76.673594        1.358722
      -1       0       4       51.017965       50.270667        0.552160
       0       0       4       14.325849       14.543383        0.171536
       1       0       4       75.008594       73.165087        0.922856
       2       0       4        4.971954        4.997299        0.073784
       3       0       4        8.143872        8.087336        0.115009
       4       0       4       10.672818       10.862780        0.144572
       5       0       4        6.093522        6.225753        0.100314
       6       0       4        2.193425        2.180344        0.108557
      -7       1       4        1.040169        0.704840        0.492237
      -6       1       4       10.100297        9.976071        0.135645
      -5       1       4       17.048682       17.027625        0.208291
      -4       1       4       10.302345       10.319399        0.124302
      -3       1       4       26.507620       26.805410        0.318998
      -2       1       4       33.141957       33.398204        0.369731
      -1       1       4       27.305114       27.526351        0.367743
       0       1       4       68.569754       67.356885        0.749904
       1       1       4       14.267933       14.327945        0.170261
       2       1       4        5.342339        5.338445        0.082496
       3       1       4        6.139112        6.061188        0.079466
       4       1       4        3.053741        3.049475        0.067513
       5       1       4       11.082836       10.914211        0.127645
       6       1       4       13.070037       13.131260        0.155899
      -6       2       4        4.191327        4.097438        0.085705
      -5       2       4        9.534029        9.597187        0.137483
      -4       2       4       13.940073       14.017132        0.163613
      -3       2       4        9.235389        9.255971        0.124870
      -2       2       4        8.382795        8.447011        0.131905
      -1       2       4       26.633846       26.810073        0.396629
       0       2       4       24.035552       23.886398        0.276442
       1       2       4        7.738722        7.733046        0.094525
       2       2       4        1.990211        1.757470        0.096295
       3       2       4       16.949022       16.889346        0.193538
       4       2       4        6.964227        6.867241        0.124838
       5       2       4       13.794349       13.684298        0.162094
      -5       3       4        6.058207        6.055163        0.126673
      -4       3       4       27.744429       27.968911        0.319680
      -3       3       4       11.962924       11.802118        0.224122
      -2       3       4        5.340261        5.379684        0.146043
      -1       3       4       13.331970       13.313151        0.176181
       0       3       4       13.465237       13.283072        0.154477
       1       3       4        4.996206        5.078582        0.103344
       2       3       4       26.185924       26.192556        0.292556
       3       3       4       18.361834       18.322118        0.208035
       4       3       4       12.374389       12.478381        0.146309
      -2       4       4        1.223376        1.335403        0.122184
      -1       4       4        1.184396        1.021861        0.143681
       0       4       4        6.224584        6.114327        0.095939
       1       4       4        3.077812        3.102354        0.119000
      -7       1       5        2.614457        2.331630        0.627870
      -6       1       5       17.353371       17.336955        0.191693
      -5       1       5        9.780248        9.741766        0.175105
      -4       1       5        0.436387        0.414849        0.205326
      -3       1       5       25.558860       25.539773        0.332036
      -2       1       5        7.957948        7.935805        0.097629
      -1       1       5        1.903809        1.850351        0.077839
       0       1       5       14.649760       14.784789        0.166308
       1       1       5       18.509077       18.567175        0.219968
       2       1       5        7.863360        7.838303        0.101185
       3       1       5        3.890931        3.993870        0.062077
       4       1       5       16.808752       16.729913        0.188753
       5       1       5        1.938776        1.997198        0.072490
       6       1       5       13.631187       13.685394        0.158384
      -6       2       5        3.750018        3.677227        0.104413
      -5       2       5       23.669715       23.522967        0.275172
      -4       2       5        4.304270        4.336358        0.094071
      -3       2       5        2.938217        2.915184        0.157105
      -2       2       5        3.211607        3.216520        0.088581
      -1       2       5       39.312716       39.297964        0.439246
       0       2       5       12.463574       12.473171        0.154080
       1       2       5       16.744899       16.884905        0.191493
       2       2       5       21.779893       21.777511        0.244513
       3       2       5       13.948572       13.849910        0.161959
       4       2       5        1.367155        1.365577        0.106490
       5       2       5        6.749056        6.734167        0.102651
      -5       3       5        3.449808        3.328513        0.156448
      -4       3       5        9.492007        9.520557        0.128006
      -3       3       5        8.291565        8.279372        0.122902
      -2       3       5        4.508012        4.505108        0.117854
      -1       3       5        1.686136        1.823787        0.170820
       0       3       5        6.979362        7.135054        0.099146
       1       3       5        8.237394        8.036666        0.126609
       2       3       5        4.970272        4.921585        0.095303
       3       3       5        0.662022        0.601082        0.224652
       4       3       5        3.436127        3.446447        0.083116
      -2       4       5       10.555920       10.254267        0.180043
      -1       4       5       14.052437       14.068049        0.173086
       0       4       5       15.498770       15.650879        0.189313
       1       4       5       12.899884       12.932131        0.171253
      -7       0       6       28.442155       28.210636        0.317985
      -6       0       6       22.695591       22.388837        0.223999
      -5       0       6       19.148734       18.968922        0.323279
      -4       0       6       11.884990       11.902101        0.146676
      -3       0       6        6.306021        6.223584        0.098145
      -2       0       6       23.015986       23.065342        0.274116
      -1       0       6       24.798832       24.697571        0.289785
       0       0       6       55.428971       55.262736        0.636003
       1       0       6       26.210221       26.129103        0.287856
       2       0       6        3.504626        3.619807        0.090501
       3       0       6       42.675118       42.532341        0.493549
       4       0       6        6.451202        6.495460        0.141249
       5       0       6        4.538967        4.545107        0.094040
       6       0       6       11.625871       11.827088        0.149331
      -7       1       6        7.756742        7.824960        0.168917
      -6       1       6       22.004189       21.757298        0.298733
      -5       1       6        3.619498        3.630840        0.081897
      -4       1       6       23.707178       23.650581        0.270889
      -3       1       6        1.079361        1.094440        0.106918
      -2       1       6        4.190335        4.140773        0.063274
      -1       1       6        1.223625        1.233613        0.083526
       0       1       6       30.900642       30.894012        0.344217
       1       1       6       25.406652       25.583393        0.291299
       2       1       6       36.346669       36.141112        0.404017
       3       1       6        3.760711        3.786555        0.082503
       4       1       6       11.258636       11.256554        0.134953
       5       1       6       15.974750       15.982803        0.181221
      -6       2       6        1.819308        1.737930        0.139305
      -5       2       6       15.968235       16.052414        0.188304
      -4       2       6        4.405567        4.531777        0.128028
      -3       2       6       20.931078       20.753795        0.291390
      -2       2       6       14.986238       14.812495        0.176580
      -1       2       6        7.760616        7.655194        0.127645
       0       2       6        4.002013        4.098414        0.079584
       1       2       6       22.479369       22.473095        0.251709
       2       2       6        5.632093        5.706750        0.087676
       3       2       6       11.854004       11.775398        0.140537
       4       2       6        4.626410        4.632926        0.087708
       5       2       6       12.498153       12.376995        0.168391
      -5       3       6        3.897219        3.837186        0.120198
      -4       3       6        5.140293        5.108816        0.102320
      -3       3       6        0.334432        0.479375        0.479375
      -2       3       6       34.300505       33.998088        0.402702
      -1       3       6       18.321969       18.383144        0.223023
       0       3       6        0.713703        0.825106        0.198209
       1       3       6       11.774798       11.794490        0.148461
       2       3       6        2.777295        2.799464        0.083475
       3       3       6        7.891254        8.040274        0.125098
      -7       1       7       12.852850       12.658594        0.165796
      -6       1       7        2.909700        2.803391        0.174342
      -5       1       7        1.905468        1.660512        0.225207
      -4       1       7       16.501550       16.705089        0.205392
      -3       1       7       33.088912       32.889512        0.365521
      -2       1       7       10.202910       10.230347        0.118967
      -1       1       7       35.800031       36.217675        0.402734
       0       1       7       10.477177       10.607073        0.126615
       1       1       7        7.614428        7.570733        0.096377
       2       1       7        9.629668        9.795969        0.116196
       3       1       7        9.575828        9.497421        0.115736
       4       1       7        5.081347        5.163429        0.081697
       5       1       7        3.918906        3.982587        0.085152
      -6       2       7        0.817200        0.890898        0.474365
      -5       2       7        8.283374        8.575780        0.153369
      -4       2       7        4.738752        4.621363        0.138396
      -3       2       7       23.058689       23.095021        0.264559
      -2       2       7       10.398985       10.246951        0.137549
      -1       2       7        2.097683        2.034945        0.170059
       0       2       7       20.783505       20.988807        0.234771
       1       2       7       15.959495       15.908488        0.180488
       2       2       7       13.312167       13.369742        0.159140
       3       2       7        3.452653        3.484250        0.081604
       4       2       7       21.910881       22.074873        0.252636
      -4       3       7        4.076647        4.186407        0.136468
      -3       3       7        3.568363        3.548380        0.110939
      -2       3       7       16.026942       16.033091        0.186956
      -1       3       7        2.347463        2.299413        0.146322
       0       3       7        1.763096        1.736548        0.089005
       1       3       7        7.768038        7.774317        0.102094
       2       3       7        9.647311        9.503683        0.119601
       3       3       7        2.512109        2.451897        0.099898
      -7       0       8        1.069083        0.775758        0.775758
      -6       0       8        1.826954        1.931528        0.223283
      -5       0       8       29.823556       29.671704        0.338957
      -4       0       8       42.681392       42.537630        0.526322
      -3       0       8        8.282463        8.258450        0.199542
      -2       0       8       37.155911       37.684214        0.413985
      -1       0       8       39.201820       39.008332        0.440470
       0       0       8       30.085313       30.017661        0.358430
       1       0       8       14.970882       14.703401        0.188925
       2       0       8       17.897326       17.956057        0.224729
       3       0       8        5.883775        5.681901        0.103192
       4       0       8        1.824627        1.683182        0.118158
       5       0       8       21.513735       21.531837        0.263551
      -6       1       8        3.146112        3.036198        0.113203
      -5       1       8        7.303503        7.433303        0.117840
      -4       1       8       23.401039       23.190731        0.258657
      -3       1       8        5.355248        5.160233        0.090814
      -2       1       8       30.028835       29.931255        0.354236
      -1       1       8       16.854494       17.066048        0.192696
       0       1       8        9.246913        9.209940        0.109556
       1       1       8       16.937456       16.938713        0.191176
       2       1       8       12.151405       12.189750        0.141098
       3       1       8       10.875327       10.934807        0.149168
       4       1       8        9.430699        9.296989        0.113253
      -6       2       8        6.408462        6.786383        0.110157
      -5       2       8        2.415424        2.505294        0.165081
      -4       2       8       16.217436       16.065802        0.209573
      -3       2       8       29.972595       30.281182        0.348257
      -2       2       8        9.585838        9.415678        0.130960
      -1       2       8       12.144312       12.111978        0.148700
       0       2       8        0.977947        1.031164        0.117107
       1       2       8        4.307839        4.270597        0.083355
       2       2       8       13.240458       13.110683        0.161938
       3       2       8       18.047468       18.010552        0.204935
       4       2       8        1.526110        1.348147        0.156300
      -4       3       8        0.841670        0.726292        0.246500
      -3       3       8        7.538708        7.672027        0.110744
      -2       3       8        8.971114        8.954496        0.122622
      -1       3       8        4.618118        4.543787        0.093281
       0       3       8       17.817490       17.612212        0.202731
       1       3       8        8.946568        8.847486        0.119714
       2       3       8        2.295442        2.342050        0.094051
      -6       1       9       11.809335       11.963277        0.149302
      -5       1       9       29.099616       29.099485        0.328840
      -4       1       9       11.950078       12.019567        0.144383
      -3       1       9       13.785889       13.856406        0.163343
      -2       1       9        8.431105        8.468707        0.112691
      -1       1       9       23.416658       23.196551        0.259246
       0       1       9       10.933976       10.869223        0.128645
       1       1       9       24.328268       24.431537        0.273723
       2       1       9       23.722153       23.724671        0.265984
       3       1       9        2.119111        2.136165        0.089802
       4       1       9        8.132591        8.081955        0.114647
      -5       2       9        0.664904        0.953415        0.305032
      -4       2       9        6.689819        6.803161        0.139603
      -3       2       9       12.937802       12.731850        0.167217
      -2       2       9        7.286367        7.109079        0.105865
      -1       2       9        4.995370        5.008093        0.078388
       0       2       9       13.208490       13.206816        0.164577
       1       2       9        4.773047        4.811445        0.094242
       2       2       9       15.664390       15.649281        0.180926
       3       2       9        2.728826        2.693993        0.084070
      -4       3       9       10.790113       10.900917        0.157082
      -3       3       9        3.957418        3.913183        0.127420
      -2       3       9        5.119666        5.163235        0.124684
      -1       3       9        1.823768        1.813670        0.178647
       0       3       9       11.445997       11.405262        0.139828
       1       3       9        5.641256        5.651991        0.088179
      -6       0      10       30.363055       30.357042        0.349710
      -5       0      10       17.949997       18.108562        0.231761
      -4       0      10        2.447636        2.659624        0.223870
      -3       0      10        3.578047        3.738716        0.349469
      -2       0      10       24.419528       24.311931        0.286112
      -1       0      10        3.274220        3.270627        0.091161
       0       0      10       35.466986       35.657818        0.398493
       1       0      10       46.087123       46.175968        0.521505
       2       0      10       10.412564       10.323759        0.149281
       3       0      10        1.951542        1.835293        0.132325
       4       0      10        3.896801        3.885357        0.125171
      -6       1      10       12.774412       12.819516        0.157368
      -5       1      10        9.120019        8.981258        0.142650
      -4       1      10        0.333549        0.410244        0.313290
      -3       1      10        3.454032        3.512834        0.086757
      -2       1      10       10.071266       10.151847        0.130869
      -1       1      10        0.310488        0.266271        0.266271
       0       1      10       21.481354       21.570814        0.241960
       1       1      10       15.117596       15.212495        0.173213
       2       1      10       11.533378       11.717508        0.139512
       3       1      10       16.390891       16.451444        0.190140
      -5       2      10        0.016227        0.563116        0.563116
      -4       2      10        9.934756       10.080179        0.169074
      -3       2      10        5.970367        5.992662        0.115758
      -2       2      10       17.055935       16.797917        0.207558
      -1       2      10       24.261724       24.081321        0.272079
       0       2      10        9.032905        9.077775        0.113178
       1       2      10        3.827597        3.828969        0.089316
       2       2      10       15.447304       15.355455        0.185748
       3       2      10        6.080738        5.965484        0.095305
      -3       3      10        8.135827        8.225448        0.117243
      -2       3      10        8.413830        8.614987        0.162887
      -1       3      10       10.194004       10.168087        0.163588
       0       3      10        2.075316        1.906384        0.095804
      -6       1      11        3.658843        3.411012        0.145127
      -5       1      11        0.721104        0.723671        0.277353
      -4       1      11        2.372767        2.489337        0.101493
      -3       1      11       22.593587       22.394642        0.254182
      -2       1      11       16.171981       15.948354        0.183837
      -1       1      11       15.205802       15.244671        0.174834
       0       1      11       25.414985       25.581048        0.287570
       1       1      11        0.379279        0.528772        0.528772
       2       1      11        2.359271        2.351191        0.087522
       3       1      11        6.480503        6.646352        0.109228
      -4       2      11        4.917871        5.062806        0.131680
      -3       2      11        8.571784        8.559731        0.155209
      -2       2      11        6.635438        6.627368        0.119296
      -1       2      11       15.254499       15.318616        0.179263
       0       2      11        2.068005        2.176764        0.084636
       1       2      11        5.234571        5.298585        0.086483
       2       2      11       10.076794        9.985189        0.126437
      -5       0      12       11.768317       11.909240        0.220357
      -4       0      12       27.679562       27.406021        0.319678
      -3       0      12       21.450888       21.465321        0.299310
      -2       0      12        7.236957        7.237679        0.134440
      -1       0      12       18.684546       18.674046        0.211381
       0       0      12        6.650609        6.755516        0.099692
       1       0      12        4.440654        4.454773        0.088653
       2       0      12       15.617470       15.650240        0.188351
      -5       1      12        8.877391        8.854716        0.134108
      -4       1      12       16.101565       16.214191        0.191707
      -3       1      12       13.044499       12.963024        0.176704
      -2       1      12        5.380900        5.374012        0.113783
      -1       1      12       16.625420       16.621673        0.190604
       0       1      12        0.755168        0.774403        0.136908
       1       1      12        2.561354        2.580097        0.074463
       2       1      12        8.687147        8.698391        0.151754
      -4       2      12        1.509876        1.461609        0.192751
      -3       2      12        2.571510        2.364149        0.145613
      -2       2      12       18.717692       18.597312        0.220696
      -1       2      12       10.484970       10.276186        0.128280
       0       2      12        7.456912        7.373398        0.103598
       1       2      12        6.857540        6.833301        0.097724
      -4       1      13        7.068586        7.038324        0.111275
      -3       1      13        1.543766        1.369124        0.133972
      -2       1      13       10.154389       10.062306        0.149688
      -1       1      13        4.246586        4.219005        0.080043
       0       1      13        9.110253        9.087959        0.119124
       1       1      13        4.664103        4.708078        0.080444
      -2       2      13        9.860693        9.926983        0.138521
      -1       2      13        6.364685        6.400703        0.098561
      -4       0      14        2.196442        2.478467        0.323102
      -3       0      14        7.486892        7.533923        0.122446
      -2       0      14       13.425987       13.487031        0.163743
      -1       0      14       12.450849       12.643971        0.169998
       0       0      14       12.947010       13.046839        0.161188
      -3       1      14        1.080648        0.939468        0.301738
      -2       1      14        7.606683        7.681016        0.106783
      -1       1      14       12.096131       12.085115        0.158254

# start Validation Reply Form
_vrf_PLAT088_HAR_BLYP_oxa09_08
;
PROBLEM: Poor Data / Parameter Ratio ....................       7.89 Note 
RESPONSE: The goal of the study was to check how cutting diffraction data
to different resolutions influences refinement results, thus a decreased
data / parameter ratio is a natural consequence of the data cutting procedure.
;
_vrf_PLAT417_HAR_BLYP_oxa09_08
;
PROBLEM: Short Inter D-H..H-D
RESPONSE: This is a very strong hydrogen bond and this is the reason why
the distance is so short.
;
# end Validation Reply Form
