# Supplementary material for: On the accuracy and precision of X-ray and neutron diffraction results as a function of resolution and the electron density model
Source: IUCrJ. 2020 Aug 25;7(Pt 5):920–33. doi: 10.1107/S2052252520010441 (PMC7467170; doi:10.1107/S2052252520010441)
Supplement: Supplementary file 2 [file m-07-00920-sup2.zip › cif_deposition/HAR_BLYP_oxa09_12.cif]

# ========================
# TONTO generated CIF file
# ========================

data_HAR_BLYP_oxa09_12

_audit_creation_date               2016-1-14
_audit_creation_method             'Tonto 3.2.0 v. 196f026'

# --------------------
# Chemical information
# --------------------

_chemical_formula_sum             'C2 H6 O6'
_chemical_formula_moiety          'C2 H2 O4, 2(H2 O)'
_chemical_formula_weight           126.07
_chemical_compound_source          'see text'
_chemical_absolute_configuration   unk

# --------------------
# Symmetry information
# --------------------

_symmetry_cell_setting             Monoclinic
_symmetry_space_group_name_H-M     'P 21/c'
_symmetry_space_group_name_Hall    '-P 2ybc'
_symmetry_Int_Tables_number        '14'

loop_
    _symmetry_equiv_pos_as_xyz
'+x, +y, +z'
'-x, -y, -z'
'-x, +y+1/2, -z+1/2'
'+x, -y+1/2, +z+1/2'

# ---------------------
# Unit cell information
# ---------------------

_cell_length_a                6.0903(2) 
_cell_length_b                3.4959(1) 
_cell_length_c                11.8348(3) 
_cell_angle_alpha             90.00 
_cell_angle_beta              103.917(1) 
_cell_angle_gamma             90.00 
_cell_volume                   244.58(1) 

_cell_formula_units_Z             2
_cell_measurement_temperature     100(1)
_cell_measurement_reflns_used        5430
_cell_measurement_theta_min          3.4464
_cell_measurement_theta_max          63.0239
_exptl_crystal_density_diffrn     1.712 
_exptl_crystal_F_000              132 
_exptl_absorpt_coefficient_mu     0.181 
_exptl_crystal_description        unspecified
_exptl_crystal_size_max              0.290
_exptl_crystal_size_mid              0.287  
_exptl_crystal_size_min              0.120                
_exptl_crystal_colour             colourless
_exptl_absorpt_correction_type    multi-scan
_exptl_absorpt_process_details
;
 Absorption correction done by SORTAV
 Blessing, R. H.: (1995) Acta Cryst. A51, 33-38
;
_exptl_absorpt_correction_T_min    0.950
_exptl_absorpt_correction_T_max    0.969

#=======================================================================

# EXPERIMENTAL DATA

_diffrn_reflns_av_R_equivalents   0.0000
_diffrn_reflns_av_unetI/netI      0.0322
_diffrn_reflns_limit_h_max        13
_diffrn_reflns_limit_h_min        -14
_diffrn_reflns_limit_k_max        8
_diffrn_reflns_limit_k_min        0
_diffrn_reflns_limit_l_max        28
_diffrn_reflns_limit_l_min        0
_diffrn_reflns_number             3149
_diffrn_reflns_theta_full         26.00
_diffrn_reflns_theta_max          58.52
_diffrn_reflns_theta_min          3.45
_diffrn_ambient_temperature       100(1)
_diffrn_detector_area_resol_mean  ?
_diffrn_measured_fraction_theta_full 1.000
_diffrn_measured_fraction_theta_max 0.888
_diffrn_measurement_device_type   'Bruker APEX-II CCD'
_diffrn_measurement_method        '\f and \w scans'
_diffrn_radiation_monochromator   'graphite'
_diffrn_radiation_type            MoK\a
_diffrn_radiation_wavelength      0.71073
_diffrn_source                    'fine-focus sealed tube'
_diffrn_standards_number          0
_reflns_number_gt                 2440
_reflns_number_total              3149
_reflns_threshold_expression      >0sigma(F)

#  
# Refinement details
#  
_refine_special_details          
;
  .  H thermal motions refined anisotropically.
  .  Hirshfeld atom refinement (HAR):
     .  Uses aspherical atomic scattering factors
        obtained from Hirshfeld partitioning of a
        gaussian quantum chemical wavefunction.
     .  Hirshfeld weight functions obtained from
        spherically averaged unrestricted atomic
        densities.
  .  Wavefunction type : rks becke88lyp using cluster
 charges, radius=8.0 angstrom
  .  Gaussian basis set: cc pVTZ
  .  Refinement based on |F| with weight=1/sigma(|F|)
  .  Negative |F|^^2 were pruned from the data
  .  Eigenvalues < 0.1E-04 removed from normal equations
  .  Reflection used in the refinement appear below
  .  Refined using the Tonto program:
     .  Version: 3.2 v. 196f026
     .  Platform: INTEL-ifort-on-LINUX
     .  Build date: Wed Feb  4 17:27:23 CET 2015
;

# Standard CIF keys and data

_refine_ls_structure_factor_coeff  F
_refine_ls_matrix_type             full
_refine_ls_R_factor_gt             0.0296
_refine_ls_wR_factor_gt            0.0212
_refine_ls_goodness_of_fit_ref     0.890573
_refine_ls_number_reflns           3149
_refine_ls_number_parameters       64
_refine_ls_number_restraints       0
_refine_ls_number_constraints      0
_refine_ls_hydrogen_treatment      refall
_refine_ls_weighting_scheme        sigma
_refine_ls_weighting_details       'w=1/\s(F)'
_refine_ls_shift/su_max            0.0100
_refine_ls_extinction_method       none

_refine_diff_density_max           0.176263
_refine_diff_density_min          -0.188860

# ---------------------
# Coordinates and ADP's
# ---------------------

loop_
_atom_site_label
_atom_site_fract_x
_atom_site_fract_y
_atom_site_fract_z
_atom_site_adp_type
_atom_site_occupancy
O1 0.43492(2) 0.44402(4) 0.34991(1) Uani 1.000000000
O2 0.24242(2) 0.74245(4) 0.46368(1) Uani 1.000000000
C1 0.40305(2) 0.55883(4) 0.44799(1) Uani 1.000000000
H1 0.302(1) 0.521(2) 0.2792(5) Uani 1.000000000
O5 0.13012(2) 0.63096(4) 0.17860(1) Uani 1.000000000
H3 0.192(1) 0.697(2) 0.1135(5) Uani 1.000000000
H4 0.0105(9) 0.458(2) 0.1506(5) Uani 1.000000000

loop_
_atom_site_aniso_label
_atom_site_aniso_U_11
_atom_site_aniso_U_22
_atom_site_aniso_U_33
_atom_site_aniso_U_12
_atom_site_aniso_U_13
_atom_site_aniso_U_23
O1 0.01259(4) 0.01874(5) 0.00780(4) 0.00463(3) 0.00159(3) -0.00076(3)
O2 0.01094(4) 0.01790(5) 0.00922(5) 0.00538(3) 0.00106(3) -0.00066(3)
C1 0.00892(4) 0.01109(4) 0.00767(5) 0.00163(3) 0.00123(4) -0.00009(3)
H1 0.031(3) 0.043(4) 0.038(5) -0.001(3) 0.021(3) -0.010(4)
O5 0.01051(4) 0.01796(5) 0.00923(5) -0.00188(3) 0.00071(3) 0.00100(3)
H3 0.036(3) 0.039(4) 0.024(3) -0.005(3) 0.010(2) 0.011(3)
H4 0.032(3) 0.043(4) 0.034(3) -0.004(3) 0.008(3) -0.004(3)

loop_
_geom_bond_atom_site_label_1
_geom_bond_atom_site_label_2
_geom_bond_distance
 O1 C1 1.2863(2)
 O2 C1 1.2210(2)
 O1 H1 1.049(7)
 O5 H3 0.964(6)
 O5 H4 0.943(6)

loop_
_geom_angle_atom_site_label_1     
_geom_angle_atom_site_label_2
_geom_angle_atom_site_label_3
_geom_angle     
 O1 C1 O2  126.98(1)
 C1 O1 H1 112.7(3)
 H3 O5 H4 106.9(5)

# Standard CIF keys and data

# ---------------
# Reflection data
# ---------------

loop_
    _diffrn_refln_index_h
    _diffrn_refln_index_k
    _diffrn_refln_index_l
    _diffrn_refln_F_calc
    _diffrn_refln_F_meas
    _diffrn_refln_F_sigma
       1       0       0       34.156330       34.135026        0.370103
       2       0       0        8.269055        8.625022        0.143395
       3       0       0       34.181477       34.500435        0.385922
       4       0       0       11.677321       11.332696        0.204803
       5       0       0       13.716849       13.494073        0.204980
       6       0       0       26.637887       26.537332        0.396177
       7       0       0       18.114171       18.223885        0.220830
       8       0       0        9.081096        9.194727        0.236211
       9       0       0        7.261516        7.197777        0.125649
      10       0       0        4.739937        4.801250        0.161099
      11       0       0        9.958593       10.095048        0.130110
      12       0       0        2.088310        1.868770        0.481398
       1       1       0       68.432749       69.147957        0.797317
       2       1       0       32.819097       33.693323        0.374859
       3       1       0       18.124087       18.224434        0.219713
       4       1       0        2.645699        2.710941        0.068177
       5       1       0        1.174863        1.315067        0.096133
       6       1       0        1.387088        1.298769        0.143130
       7       1       0       15.845896       15.901887        0.177384
       8       1       0        0.042305        0.506952        0.324743
       9       1       0       10.000093        9.957711        0.122468
      10       1       0        5.383263        5.415810        0.085801
      11       1       0        0.479890        0.637887        0.637887
      12       1       0        5.069918        5.087632        0.090133
       0       2       0        6.485404        6.433195        0.095609
       1       2       0       31.206325       31.449165        0.362030
       2       2       0       39.533884       39.888595        0.456248
       3       2       0        2.413504        2.423737        0.068891
       4       2       0       19.036407       18.963913        0.214513
       5       2       0        8.614716        8.595813        0.105642
       6       2       0        0.449503        0.379078        0.352620
       7       2       0       10.321777       10.485705        0.136308
       8       2       0       11.293344       11.231207        0.153752
       9       2       0        2.316821        2.394849        0.115704
      10       2       0        5.282283        5.421623        0.113234
      11       2       0        0.600560        0.710985        0.504830
      12       2       0        1.433904        1.522268        0.372920
      13       2       0        1.717007        1.573690        0.609688
       1       3       0        7.582189        7.588742        0.137769
       2       3       0        6.303091        6.425185        0.272624
       3       3       0       14.715619       14.478260        0.206960
       4       3       0        4.182835        4.202618        0.112875
       5       3       0       19.244917       19.252013        0.234652
       6       3       0        0.042404        0.442832        0.442832
       7       3       0        1.338641        1.354659        0.107502
       8       3       0        7.364255        7.260923        0.098940
       9       3       0        2.515130        2.322843        0.358944
      10       3       0        1.546767        1.602248        0.227403
      11       3       0        7.642356        7.222880        0.278386
      12       3       0        3.709008        3.836274        0.339419
      13       3       0        0.264540        0.941860        0.941860
       0       4       0        2.899783        2.640492        0.145658
       1       4       0        7.360144        7.427988        0.101665
       2       4       0        6.222136        6.370086        0.179367
       3       4       0        4.358229        4.503665        0.096398
       4       4       0       14.165054       14.439529        0.164726
       5       4       0        5.144462        5.117030        0.090401
       6       4       0        7.164624        6.957945        0.093763
       7       4       0        5.525520        5.476860        0.087426
       8       4       0        0.206374        0.521153        0.521153
       9       4       0        0.174722        0.580345        0.580345
      10       4       0        2.750858        2.868222        0.279381
      11       4       0        2.175031        2.090263        0.531065
      12       4       0        3.403475        3.045653        0.326241
       1       5       0        3.657880        3.727868        0.132454
       2       5       0        5.890626        5.919797        0.127388
       3       5       0        7.174727        7.098521        0.169452
       4       5       0        0.756023        0.612454        0.253149
       5       5       0        3.917151        3.895382        0.080805
       6       5       0        9.038235        8.951033        0.109540
       7       5       0        6.505564        6.388036        0.094229
       8       5       0        1.853073        1.906069        0.158099
       9       5       0        0.008634        0.558749        0.558749
      10       5       0        2.384100        2.625052        0.111489
      11       5       0        0.265264        0.690362        0.690362
       0       6       0        7.293540        7.386068        0.204007
       1       6       0        4.362473        4.308596        0.117773
       2       6       0        1.619674        1.686298        0.143054
       3       6       0        0.429900        0.397492        0.397492
       4       6       0        1.640304        1.673888        0.124985
       5       6       0        4.555998        4.705847        0.133430
       6       6       0        5.874017        5.920473        0.088921
       7       6       0        1.604313        1.687957        0.134574
       8       6       0        0.696115        0.546717        0.546717
       9       6       0        0.284482        0.758551        0.376714
       1       7       0        2.507065        2.562674        0.147742
       2       7       0        1.932255        1.984162        0.171099
       3       7       0        1.918691        2.177407        0.118742
       4       7       0        0.939215        0.543415        0.368773
       5       7       0        2.302341        2.459858        0.114458
       6       7       0        2.382777        2.407717        0.135317
       7       7       0        0.020395        0.496286        0.496286
     -12       1       1        2.421588        2.370717        0.184442
     -11       1       1        0.817355        0.612127        0.388744
     -10       1       1        3.162563        3.237901        0.099270
      -9       1       1        1.198416        1.244387        0.157327
      -8       1       1        9.367375        9.647331        0.120527
      -7       1       1        7.443049        7.416266        0.112294
      -6       1       1        2.002707        2.047853        0.103682
      -5       1       1       13.149666       13.207195        0.151928
      -4       1       1       16.391777       16.427416        0.184264
      -3       1       1       31.189196       31.555824        0.353740
      -2       1       1       23.542646       24.001875        0.279312
      -1       1       1       93.564143       91.568390        1.218846
       0       1       1       37.408091       37.010809        0.393054
       1       1       1       10.516775       10.788420        0.129621
       2       1       1       14.110295       14.399306        0.164489
       3       1       1       36.237908       36.243620        0.454795
       4       1       1       21.573828       21.383639        0.238190
       5       1       1       18.155364       18.103315        0.202477
       6       1       1       23.629203       23.720455        0.290773
       7       1       1        1.873036        1.789888        0.087302
       8       1       1        1.143257        1.222825        0.140050
       9       1       1        0.807758        0.934719        0.247187
      10       1       1        9.861329        9.833514        0.125528
      11       1       1        3.425406        3.592492        0.113699
      12       1       1        3.143267        3.280091        0.106450
     -13       2       1        3.551897        3.434822        0.294280
     -12       2       1        6.322311        6.581033        0.243447
     -11       2       1        2.838330        2.934808        0.148090
     -10       2       1        1.264426        0.899611        0.395032
      -9       2       1        3.855524        3.821780        0.165005
      -8       2       1       10.953734       11.009541        0.131582
      -7       2       1        0.209691        0.581979        0.313279
      -6       2       1       14.657417       14.613350        0.233503
      -5       2       1        5.402181        5.451972        0.089510
      -4       2       1       12.846060       12.675962        0.147594
      -3       2       1       15.880090       15.955563        0.181534
      -2       2       1       21.381971       21.468815        0.238883
      -1       2       1       20.672263       20.779317        0.232784
       0       2       1       15.069052       15.081777        0.184462
       1       2       1       28.432132       28.545402        0.319351
       2       2       1        2.224273        2.184834        0.066155
       3       2       1        4.980521        4.857880        0.077817
       4       2       1       15.041781       15.046927        0.171780
       5       2       1        8.810213        8.701552        0.146904
       6       2       1        5.384149        5.233355        0.082432
       7       2       1        5.743702        5.762552        0.135652
       8       2       1        8.076712        8.048416        0.117653
       9       2       1        3.315332        3.297272        0.105094
      10       2       1        2.246519        2.241495        0.211052
      11       2       1        6.051142        6.180453        0.144229
      12       2       1        0.209087        0.581979        0.581979
      13       2       1        2.971566        2.472974        0.375499
     -13       3       1        2.077696        1.921614        0.484847
     -12       3       1        2.168553        1.873633        0.592110
     -11       3       1        1.759138        1.900526        0.241581
     -10       3       1        2.794511        2.886139        0.339573
      -9       3       1        2.846100        2.881753        0.128301
      -8       3       1        0.909831        0.476340        0.356758
      -7       3       1        2.479390        2.433372        0.101742
      -6       3       1        6.273438        6.330719        0.162007
      -5       3       1        7.800992        7.767689        0.133359
      -4       3       1        3.906765        3.878531        0.131932
      -3       3       1        3.390423        3.295603        0.198669
      -2       3       1       20.812560       20.766078        0.793597
      -1       3       1        0.530375        0.701285        0.368869
       0       3       1       12.413674       12.511195        0.157248
       1       3       1        9.803247        9.787696        0.119191
       2       3       1        9.439914        9.468210        0.136543
       3       3       1        2.420566        2.332745        0.235366
       4       3       1       10.570735       10.473777        0.123898
       5       3       1        8.980563        9.035430        0.138464
       6       3       1        0.403730        0.991716        0.475673
       7       3       1        9.260416        9.259806        0.122082
       8       3       1        0.755964        0.493559        0.493559
       9       3       1        4.428049        4.227174        0.130102
      10       3       1        2.016374        1.904521        0.551820
      11       3       1        2.467155        2.319267        0.938651
      12       3       1        0.907542        0.980306        0.980306
      13       3       1        0.115970        0.912031        0.912031
     -12       4       1        1.323410        1.085910        0.794362
     -11       4       1        1.988308        2.093466        0.186033
     -10       4       1        0.034000        0.538052        0.538052
      -9       4       1        5.983503        6.047313        0.121776
      -8       4       1        8.083198        8.174656        0.115934
      -7       4       1        8.054642        8.020910        0.143918
      -6       4       1        4.884920        4.819959        0.103074
      -5       4       1        3.138686        3.241450        0.074906
      -4       4       1        0.670508        0.681029        0.307398
      -3       4       1        8.010055        8.044936        0.207654
      -2       4       1        7.138380        7.095139        0.103644
      -1       4       1        4.285607        4.224098        0.090334
       0       4       1        6.052508        6.131476        0.093679
       1       4       1        1.438354        1.469149        0.126503
       2       4       1        0.280026        0.395095        0.395095
       3       4       1        1.019093        0.992623        0.220742
       4       4       1        1.320010        1.405205        0.166173
       5       4       1        3.788203        3.548944        0.081091
       6       4       1        0.328965        0.590593        0.265478
       7       4       1        2.193631        2.185864        0.126543
       8       4       1        2.643429        2.731721        0.153718
       9       4       1        2.671911        2.630152        0.097387
      10       4       1        3.964004        3.579665        0.419760
      11       4       1        3.251476        3.236356        0.330328
      12       4       1        2.182646        2.178417        0.453859
     -11       5       1        1.000995        1.451206        0.640096
     -10       5       1        0.361508        0.574543        0.574543
      -9       5       1        2.200098        2.143478        0.111042
      -8       5       1        3.844765        3.916887        0.096154
      -7       5       1        3.417567        3.586921        0.094357
      -6       5       1        0.208948        0.488057        0.372732
      -5       5       1        2.909799        2.763711        0.079219
      -4       5       1        0.324807        0.420000        0.380000
      -3       5       1        0.715257        0.846050        0.238678
      -2       5       1        1.039827        0.876185        0.228806
      -1       5       1        5.558371        5.719003        0.101086
       0       5       1        0.386749        0.745922        0.301850
       1       5       1        0.504634        0.386523        0.386523
       2       5       1        3.451853        3.388362        0.085636
       3       5       1        5.241708        5.281950        0.079163
       4       5       1        2.545663        2.709428        0.086472
       5       5       1        0.671019        0.835225        0.206098
       6       5       1        3.586180        3.551619        0.086940
       7       5       1        0.495210        0.494166        0.396186
       8       5       1        0.848446        0.580431        0.580431
       9       5       1        1.640517        1.634289        0.138127
      10       5       1        2.824924        2.704977        0.128817
      11       5       1        0.333818        0.924878        0.924878
     -10       6       1        3.361401        3.348731        0.238586
      -9       6       1        2.214964        2.165456        0.127540
      -8       6       1        1.024445        1.008811        0.273216
      -7       6       1        7.021240        6.985914        0.129676
      -6       6       1        2.297230        2.351957        0.105203
      -5       6       1        0.312826        0.472758        0.410308
      -4       6       1        0.555895        0.469042        0.402709
      -3       6       1        5.063274        5.175713        0.087098
      -2       6       1        1.345094        1.334391        0.168844
      -1       6       1        2.678864        2.450143        0.341660
       0       6       1        4.191590        4.557850        0.113641
       1       6       1        4.255964        4.577008        0.113601
       2       6       1        1.271990        1.475500        0.141296
       3       6       1        1.776778        1.683835        0.118076
       4       6       1        3.391721        3.430015        0.095648
       5       6       1        3.679160        3.857849        0.086377
       6       6       1        2.619330        2.713430        0.158924
       7       6       1        0.225041        0.836600        0.335302
       8       6       1        1.265479        1.210661        0.258296
       9       6       1        2.185934        1.915255        0.157443
      -7       7       1        1.025747        0.794418        0.455744
      -6       7       1        4.197415        4.033485        0.115450
      -5       7       1        0.717470        0.894148        0.390362
      -4       7       1        0.293711        0.487032        0.487032
      -3       7       1        1.576575        1.502864        0.138313
      -2       7       1        4.251628        4.558070        0.119602
      -1       7       1        2.169214        1.747770        0.755097
       0       7       1        5.134952        5.050545        0.356399
       1       7       1        2.234154        2.425015        0.149735
       2       7       1        2.676432        2.533476        0.145464
       3       7       1        0.016994        0.412553        0.412553
       4       7       1        3.762221        3.950190        0.098048
       5       7       1        5.090698        5.006196        0.108952
       6       7       1        1.348059        1.445372        0.204364
       7       7       1        1.326019        1.431607        0.198157
     -13       0       2        0.225482        0.796053        0.796053
     -12       0       2        5.181706        5.238034        0.104711
     -11       0       2        3.331698        3.247307        0.093737
     -10       0       2        0.197573        0.634508        0.634508
      -9       0       2        3.447039        3.596387        0.143417
      -8       0       2        3.255309        3.148571        0.328146
      -7       0       2        6.627903        6.789330        0.222519
      -6       0       2       23.543895       23.737734        0.240074
      -5       0       2       16.279324       16.550227        0.186853
      -4       0       2       54.112180       53.926431        0.639472
      -3       0       2        6.701612        6.717366        0.094753
      -2       0       2       43.772837       43.143713        0.559444
      -1       0       2       48.329131       48.318837        0.550019
       0       0       2       20.317292       20.712557        0.222071
       1       0       2        5.551920        5.604819        0.088389
       2       0       2      104.483937       99.995000        1.209019
       3       0       2       23.653945       23.729939        0.284684
       4       0       2        0.138593        0.481456        0.330791
       5       0       2       45.184755       44.927275        0.524572
       6       0       2        9.456635        9.344196        0.178826
       7       0       2       10.274062       10.508092        0.164495
       8       0       2        6.763809        6.860029        0.243837
       9       0       2       11.894284       11.795762        0.148874
      10       0       2        2.948942        3.039095        0.091401
      11       0       2        8.660863        8.630527        0.118301
      12       0       2        7.785726        7.537175        0.215358
     -13       1       2        6.617744        6.616721        0.160484
     -12       1       2        1.762202        1.918724        0.168609
     -11       1       2        4.158929        4.274927        0.090790
     -10       1       2        1.232768        1.323065        0.123982
      -9       1       2        2.070943        2.228206        0.101777
      -8       1       2        0.075410        0.597997        0.597997
      -7       1       2       16.252009       16.366124        0.253396
      -6       1       2        4.576517        4.488095        0.101069
      -5       1       2       27.872674       27.822653        0.307929
      -4       1       2       13.043208       13.122500        0.151763
      -3       1       2        9.918867       10.118794        0.117794
      -2       1       2       40.897883       41.461307        0.486803
      -1       1       2       20.997045       21.607175        0.244591
       0       1       2       16.261806       16.512117        0.200158
       1       1       2       35.677075       36.395467        0.422004
       2       1       2        2.833753        2.830106        0.069979
       3       1       2       36.441024       36.728735        0.414688
       4       1       2       23.823305       23.696624        0.265235
       5       1       2       13.208127       13.243111        0.168327
       6       1       2       13.503081       13.588966        0.153937
       7       1       2        0.719571        0.801249        0.174591
       8       1       2        2.516203        2.663194        0.084589
       9       1       2        3.829458        3.664969        0.114054
      10       1       2        0.178922        0.454973        0.454973
      11       1       2        4.975785        4.940344        0.130251
      12       1       2        4.990492        4.966085        0.130798
     -13       2       2        0.345725        0.909890        0.909890
     -12       2       2        3.974581        4.053394        0.139955
     -11       2       2        1.001157        0.773369        0.394819
     -10       2       2        5.796714        5.727652        0.093826
      -9       2       2        0.227677        0.509608        0.509608
      -8       2       2        6.993536        6.971227        0.100855
      -7       2       2        0.977617        1.052046        0.206055
      -6       2       2       11.001703       10.851728        0.163884
      -5       2       2        1.305299        1.347034        0.218716
      -4       2       2        6.361303        6.230088        0.093558
      -3       2       2       23.108544       23.380761        0.264533
      -2       2       2       38.236434       38.105511        0.430586
      -1       2       2        4.971926        4.982670        0.079712
       0       2       2       19.665587       19.808332        0.227729
       1       2       2        0.542003        0.417732        0.208209
       2       2       2        2.896052        2.980403        0.062852
       3       2       2       29.054813       29.036701        0.326772
       4       2       2       29.945289       29.789763        0.334373
       5       2       2        3.244276        3.317831        0.079621
       6       2       2        0.364020        0.343511        0.343511
       7       2       2        4.423011        4.564428        0.082575
       8       2       2        0.634304        0.643894        0.295613
       9       2       2       10.447542       10.367256        0.189339
      10       2       2        9.362006        9.332095        0.131008
      11       2       2        0.324263        0.537494        0.537494
      12       2       2        0.192029        0.548179        0.548179
      13       2       2        2.628494        2.520179        0.352738
     -13       3       2        1.211738        0.920054        0.920054
     -12       3       2        1.140172        1.299500        0.365048
     -11       3       2        3.151062        3.289377        0.147085
     -10       3       2        4.967164        5.036765        0.127488
      -9       3       2       15.953172       15.918857        0.183864
      -8       3       2        5.049162        5.115760        0.089131
      -7       3       2        2.435608        2.338568        0.102858
      -6       3       2        5.904108        5.927057        0.092761
      -5       3       2        0.466173        0.492341        0.284977
      -4       3       2        6.465348        6.775544        0.110411
      -3       3       2       27.747336       27.854443        0.361535
      -2       3       2       14.351576       14.291256        0.181330
      -1       3       2        9.978364        9.951934        0.154027
       0       3       2       18.844284       18.793882        0.238559
       1       3       2       11.920147       11.860438        0.139944
       2       3       2       16.639775       16.561401        0.189779
       3       3       2        7.936135        7.782288        0.107849
       4       3       2        1.731773        1.785217        0.094211
       5       3       2        4.037158        4.140894        0.089104
       6       3       2        1.440480        1.185917        0.185218
       7       3       2        8.281389        8.148435        0.132140
       8       3       2        5.367400        5.484797        0.133536
       9       3       2        2.792391        2.444770        0.341606
      10       3       2        7.534424        7.719845        0.194953
      11       3       2        1.921686        1.774119        0.215498
      12       3       2        0.723935        0.951262        0.951262
     -12       4       2        1.779960        1.364221        0.698789
     -11       4       2        2.904569        2.540689        0.365327
     -10       4       2        5.589692        5.593121        0.182391
      -9       4       2        3.400085        3.451087        0.115821
      -8       4       2        7.713516        7.723859        0.137226
      -7       4       2        4.476923        4.656071        0.083545
      -6       4       2        0.031763        0.372290        0.372290
      -5       4       2        0.054438        0.393319        0.393319
      -4       4       2        3.991388        3.825049        0.092757
      -3       4       2        5.641982        5.672125        0.120008
      -2       4       2       13.709645       13.675160        0.158134
      -1       4       2        5.461460        5.498818        0.106787
       0       4       2       13.297474       13.228001        0.152451
       1       4       2       13.055002       13.060628        0.151329
       2       4       2        2.523513        2.696943        0.135029
       3       4       2        2.652232        2.551411        0.177006
       4       4       2        1.365545        1.339627        0.174595
       5       4       2        0.555159        0.802371        0.183017
       6       4       2        8.881401        8.814250        0.116779
       7       4       2        2.188656        2.349702        0.094264
       8       4       2        6.540133        6.593937        0.099708
       9       4       2        6.280834        6.333482        0.094332
      10       4       2        0.245531        0.671491        0.489282
      11       4       2        3.217648        3.070782        0.345750
      12       4       2        0.261972        0.708520        0.708520
     -10       5       2        4.549495        4.610315        0.098330
      -9       5       2        0.332951        0.469787        0.469787
      -8       5       2        9.017696        9.063995        0.112459
      -7       5       2        7.650013        7.640942        0.165717
      -6       5       2        1.446097        1.441215        0.132093
      -5       5       2        3.567496        3.475773        0.088001
      -4       5       2        8.246719        8.117142        0.110707
      -3       5       2        2.690378        2.668127        0.081391
      -2       5       2        7.023229        6.800809        0.120165
      -1       5       2       14.677280       14.878844        0.171363
       0       5       2        4.705525        4.793120        0.133936
       1       5       2        6.153846        6.236185        0.104219
       2       5       2        2.356936        2.253176        0.109720
       3       5       2        3.010285        3.016571        0.078119
       4       5       2        1.584786        1.607949        0.102027
       5       5       2        3.748711        3.880077        0.090750
       6       5       2        0.811743        0.563738        0.337906
       7       5       2        6.181668        6.326610        0.105678
       8       5       2        4.435771        4.399204        0.187791
       9       5       2        3.645439        3.617458        0.096946
      10       5       2        1.360950        1.172902        0.444068
      11       5       2        2.071683        1.446962        0.634497
     -10       6       2        2.574327        2.443031        0.121910
      -9       6       2        0.901843        0.934291        0.318012
      -8       6       2        1.357489        1.239355        0.248799
      -7       6       2        3.022206        3.061144        0.276579
      -6       6       2        3.631819        3.692018        0.103983
      -5       6       2        1.008738        0.936963        0.271005
      -4       6       2        3.767924        3.873112        0.099123
      -3       6       2        2.342584        2.563962        0.111290
      -2       6       2        0.340774        0.630793        0.464060
      -1       6       2        4.521858        4.820270        0.112085
       0       6       2        5.395765        5.240324        0.153675
       1       6       2        2.854188        2.835101        0.129718
       2       6       2        4.620855        4.666155        0.092644
       3       6       2        1.998941        2.054556        0.096828
       4       6       2        1.265143        1.329474        0.134400
       5       6       2        3.581610        3.627809        0.088459
       6       6       2        3.758665        3.868850        0.096583
       7       6       2        2.660610        2.542951        0.233492
       8       6       2        3.889093        3.816543        0.118841
       9       6       2        0.559167        0.494672        0.494672
      -8       7       2        2.155106        1.942164        0.143108
      -7       7       2        0.884598        0.823347        0.351966
      -6       7       2        0.655170        0.768180        0.768180
      -5       7       2        1.667568        1.515157        0.163010
      -4       7       2        3.763905        3.771604        0.099820
      -3       7       2        4.076003        4.299767        0.115033
      -2       7       2        0.828934        0.932792        0.718782
      -1       7       2        0.437931        0.601332        0.601332
       0       7       2        0.342283        0.780192        0.780192
       1       7       2        1.456663        1.616787        0.196681
       2       7       2        1.030535        0.913017        0.651101
       3       7       2        3.348625        3.388362        0.107356
       4       7       2        1.598385        1.635848        0.174650
       5       7       2        2.206462        2.332059        0.140713
       6       7       2        1.365867        1.297189        0.230700
       7       7       2        0.500204        0.540000        0.486148
      -4       8       2        0.956553        0.619193        0.619193
     -13       1       3        0.937197        1.110270        0.214223
     -12       1       3        0.414256        0.726223        0.726223
     -11       1       3        6.462563        6.500077        0.095625
     -10       1       3        2.604959        2.581143        0.079244
      -9       1       3        0.593248        0.563383        0.563383
      -8       1       3        7.583706        7.630007        0.102258
      -7       1       3        3.336936        3.181666        0.139463
      -6       1       3        1.807500        1.770565        0.150966
      -5       1       3       12.363335       12.515191        0.152748
      -4       1       3        2.284809        2.211063        0.065160
      -3       1       3       21.963725       22.169799        0.256561
      -2       1       3        7.880687        7.898354        0.095726
      -1       1       3       31.525189       32.562709        0.354325
       0       1       3        7.437654        7.407834        0.099414
       1       1       3       48.867747       49.264693        0.565207
       2       1       3       37.366553       37.653287        0.424669
       3       1       3       11.410479       11.132834        0.136017
       4       1       3       25.241779       25.126082        0.293845
       5       1       3        2.338313        2.363895        0.091804
       6       1       3        8.186888        8.291562        0.116356
       7       1       3        4.781714        4.792181        0.078266
       8       1       3       15.929070       15.796835        0.178577
       9       1       3        8.993969        8.976246        0.119046
      10       1       3        5.070812        5.057569        0.116010
      11       1       3        5.838240        5.896270        0.126521
      12       1       3        3.220103        3.215743        0.104151
     -13       2       3        1.745559        1.663821        0.214614
     -12       2       3        0.133763        0.557853        0.557853
     -11       2       3        1.995318        2.063880        0.132585
     -10       2       3       12.131983       12.220884        0.144874
      -9       2       3        1.457278        1.179195        0.203746
      -8       2       3        4.608498        4.465311        0.094384
      -7       2       3        8.283788        8.309212        0.143613
      -6       2       3       13.611469       13.953853        0.165089
      -5       2       3        3.722129        3.577289        0.118243
      -4       2       3       15.458002       15.397727        0.178989
      -3       2       3       30.112962       30.022991        0.354995
      -2       2       3        5.405551        5.341161        0.081218
      -1       2       3       22.859360       23.019991        0.251373
       0       2       3        0.515663        0.441362        0.242113
       1       2       3       32.926027       32.916561        0.369826
       2       2       3        7.109249        7.212974        0.095672
       3       2       3       17.779218       17.768230        0.202069
       4       2       3       12.954834       12.857294        0.164382
       5       2       3        8.558158        8.629948        0.109561
       6       2       3        6.397412        6.379185        0.124906
       7       2       3        3.776443        3.890373        0.101441
       8       2       3        3.915111        3.912288        0.102433
       9       2       3        3.922589        4.010362        0.118575
      10       2       3        4.867664        5.128158        0.130058
      11       2       3        1.698897        1.630613        0.241225
      12       2       3        2.538338        2.576354        0.331493
      13       2       3        3.591315        3.823742        0.285946
     -13       3       3        0.083112        0.840298        0.840298
     -12       3       3        3.110280        3.072361        0.211522
     -11       3       3        1.018904        0.839881        0.413266
     -10       3       3        3.306564        3.284205        0.148124
      -9       3       3        6.185648        6.165144        0.181416
      -8       3       3        4.611969        4.693719        0.101552
      -7       3       3        2.557464        2.584589        0.119716
      -6       3       3        1.982960        1.967003        0.110474
      -5       3       3        4.310396        4.256407        0.082919
      -4       3       3        8.144515        8.221253        0.142577
      -3       3       3        3.366570        3.149365        0.205609
      -2       3       3        2.112479        2.253841        0.148728
      -1       3       3        6.472148        6.382241        0.123887
       0       3       3       16.145097       15.922625        0.172387
       1       3       3        0.412457        0.479583        0.297374
       2       3       3        3.796701        3.835362        0.172439
       3       3       3       17.312527       17.213948        0.201893
       4       3       3        2.053053        2.157823        0.087920
       5       3       3        3.636641        3.626155        0.089066
       6       3       3        1.562232        1.628957        0.237195
       7       3       3        6.791731        6.756626        0.136430
       8       3       3        1.354998        1.410425        0.186007
       9       3       3        6.565928        6.724507        0.122235
      10       3       3        3.407034        3.505710        0.422692
      11       3       3        2.073869        2.011691        0.194055
      12       3       3        2.758517        3.098774        0.331230
     -12       4       3        2.409850        1.995520        0.513056
     -11       4       3        4.048050        3.797368        0.300512
     -10       4       3        4.405799        4.388052        0.128005
      -9       4       3        7.934053        8.015048        0.103285
      -8       4       3        6.959796        6.920549        0.110777
      -7       4       3        1.436827        1.474856        0.111368
      -6       4       3        4.678659        4.570011        0.078575
      -5       4       3        8.507991        8.410529        0.111433
      -4       4       3       13.520957       13.639648        0.245993
      -3       4       3       13.445682       13.489626        0.154334
      -2       4       3        9.949101        9.849873        0.119303
      -1       4       3        0.311437        0.661891        0.261641
       0       4       3        3.466434        3.447463        0.090679
       1       4       3        6.663823        6.730750        0.098104
       2       4       3       12.930172       12.949131        0.156164
       3       4       3        7.473306        7.537573        0.103596
       4       4       3        2.840756        3.032013        0.093169
       5       4       3        1.918600        1.983809        0.081206
       6       4       3        0.881861        0.965453        0.303562
       7       4       3        1.854529        1.851864        0.109681
       8       4       3        2.801373        2.787687        0.103046
       9       4       3        0.178818        0.526498        0.526498
      10       4       3        2.165948        2.065914        0.333892
      11       4       3        0.843306        0.846877        0.846877
     -11       5       3        0.489114        0.980714        0.874884
     -10       5       3        0.542475        0.486621        0.486621
      -9       5       3        0.629846        0.586174        0.411532
      -8       5       3        0.324479        0.518363        0.518363
      -7       5       3        3.328965        3.177892        0.083704
      -6       5       3        1.963625        1.918333        0.107338
      -5       5       3        3.067502        3.100855        0.136382
      -4       5       3        2.677463        2.660132        0.105234
      -3       5       3        3.750800        3.629049        0.087863
      -2       5       3        3.213029        3.098354        0.127294
      -1       5       3        1.937184        1.908402        0.132508
       0       5       3        1.875912        1.860081        0.142641
       1       5       3        1.314568        1.287362        0.155240
       2       5       3        2.002170        1.893013        0.084063
       3       5       3        0.276289        0.463465        0.366512
       4       5       3        3.277701        3.170962        0.097690
       5       5       3        1.865089        1.926292        0.096264
       6       5       3        1.465158        1.567897        0.157719
       7       5       3        2.092985        2.178050        0.111144
       8       5       3        3.422857        3.609432        0.112004
       9       5       3        2.194043        2.363409        0.106375
      10       5       3        1.229250        0.861220        0.861220
     -10       6       3        1.918912        1.689763        0.158816
      -9       6       3        3.470744        3.493422        0.122814
      -8       6       3        1.015056        1.012176        0.305918
      -7       6       3        0.342028        0.598415        0.598415
      -6       6       3        1.050275        0.738580        0.331763
      -5       6       3        7.724554        7.781195        0.138355
      -4       6       3        6.240860        6.369223        0.098736
      -3       6       3        1.663244        1.786505        0.126324
      -2       6       3        6.935196        6.757144        0.165711
      -1       6       3        0.390827        0.819085        0.819085
       0       6       3        3.489588        3.470303        0.128746
       1       6       3        1.428892        1.382317        0.358696
       2       6       3        6.178600        6.264184        0.086725
       3       6       3        1.347196        1.274049        0.147017
       4       6       3        1.412264        1.270512        0.143702
       5       6       3        2.486672        2.575578        0.092354
       6       6       3        4.063123        4.037945        0.141793
       7       6       3        0.649215        0.934880        0.251652
       8       6       3        2.124115        2.087966        0.130799
       9       6       3        1.825934        1.881808        0.116220
      -8       7       3        1.000253        0.788733        0.421991
      -7       7       3        0.741903        0.629921        0.411517
      -6       7       3        1.051466        0.645678        0.414594
      -5       7       3        1.328143        1.122542        0.574089
      -4       7       3        3.850452        3.869755        0.100537
      -3       7       3        0.932806        0.999200        0.312905
      -2       7       3        0.824372        0.877439        0.771138
      -1       7       3        3.220387        3.277194        0.287378
       0       7       3        1.368755        1.356060        0.563659
       1       7       3        1.245411        0.910934        0.711434
       2       7       3        2.582096        2.555915        0.328001
       3       7       3        3.805864        3.868074        0.099388
       4       7       3        0.668577        0.710070        0.345379
       5       7       3        2.503323        2.384387        0.258122
       6       7       3        0.390031        0.546626        0.546626
       7       7       3        3.895282        3.738181        0.111337
     -13       0       4        0.611347        0.945251        0.655596
     -12       0       4       11.264866       11.041286        0.144039
     -11       0       4        5.303872        5.341723        0.164175
     -10       0       4        5.025165        4.963164        0.185089
      -9       0       4       13.097957       13.172319        0.154255
      -8       0       4        3.603717        3.605829        0.289204
      -7       0       4       11.169264       11.213831        0.210195
      -6       0       4        2.946599        2.889533        0.264957
      -5       0       4        7.354960        7.488257        0.114113
      -4       0       4       19.117565       19.295336        0.212360
      -3       0       4       16.045170       16.196296        0.176933
      -2       0       4       78.541732       76.565397        1.309766
      -1       0       4       50.602411       50.258930        0.582476
       0       0       4       14.160590       14.550945        0.160670
       1       0       4       74.183960       72.714304        1.155237
       2       0       4        4.932756        4.992494        0.068979
       3       0       4        8.095294        7.898924        0.120042
       4       0       4       10.457492       10.620264        0.136944
       5       0       4        5.921417        6.113837        0.108672
       6       0       4        2.124224        2.186527        0.104701
       7       0       4       28.517334       28.180667        1.208274
       8       0       4       14.031518       14.149205        0.240934
       9       0       4        3.692756        3.684427        0.111333
      10       0       4        6.536579        6.363961        0.135558
      11       0       4        0.576648        1.049095        0.664517
      12       0       4        4.812274        4.520619        0.234362
     -13       1       4        1.894693        1.948050        0.157352
     -12       1       4        0.558480        1.121740        0.233652
     -11       1       4       10.359351       10.244999        0.132136
     -10       1       4        1.511029        1.494390        0.134537
      -9       1       4        5.558214        5.614089        0.088874
      -8       1       4        9.470027        9.400479        0.115652
      -7       1       4        1.105592        0.765180        0.404209
      -6       1       4        9.966366        9.840376        0.132338
      -5       1       4       16.743219       16.647823        0.192125
      -4       1       4       10.164532       10.178900        0.123056
      -3       1       4       26.227257       26.562568        0.312615
      -2       1       4       32.816381       33.133367        0.367836
      -1       1       4       27.007542       27.766887        0.350833
       0       1       4       67.835836       67.480738        0.778489
       1       1       4       14.190201       14.279356        0.164470
       2       1       4        5.303716        5.299057        0.076605
       3       1       4        6.151795        6.011572        0.077434
       4       1       4        3.014627        3.026913        0.068450
       5       1       4       10.864394       10.812030        0.130738
       6       1       4       12.889507       12.949131        0.163593
       7       1       4       10.297159       10.200000        0.123294
       8       1       4       10.017421       10.027961        0.121397
       9       1       4        2.760968        2.467124        0.136287
      10       1       4        5.327779        5.339663        0.190974
      11       1       4        2.259154        2.308419        0.122144
      12       1       4        1.240238        1.286507        0.227876
     -13       2       4        1.561435        1.269606        0.781037
     -12       2       4        0.634927        0.641561        0.460177
     -11       2       4        5.741079        5.710517        0.126969
     -10       2       4        9.189036        9.212492        0.112217
      -9       2       4        1.041385        0.903161        0.271813
      -8       2       4        6.945653        6.995356        0.108629
      -7       2       4        3.192636        3.083440        0.106965
      -6       2       4        4.048734        3.988358        0.084642
      -5       2       4        9.427207        9.429422        0.133939
      -4       2       4       13.769708       13.786225        0.166387
      -3       2       4        9.123485        9.000056        0.156640
      -2       2       4        8.299122        8.410648        0.109564
      -1       2       4       26.276186       26.752383        0.375120
       0       2       4       23.710269       23.581985        0.260535
       1       2       4        7.678723        7.594077        0.094477
       2       2       4        1.966815        1.715634        0.088028
       3       2       4       16.726050       16.643918        0.191258
       4       2       4        6.860958        6.651391        0.111054
       5       2       4       13.540058       13.467739        0.167739
       6       2       4       12.085300       12.018735        0.144814
       7       2       4        1.246214        1.259286        0.264248
       8       2       4        6.639072        6.554159        0.097689
       9       2       4       10.468215       10.397596        0.149181
      10       2       4        2.167449        1.997749        0.191427
      11       2       4        4.579403        4.479397        0.135436
      12       2       4        3.457203        3.729343        0.287977
     -13       3       4        3.627893        3.712950        0.301939
     -12       3       4        0.639170        0.933702        0.933702
     -11       3       4        3.719695        3.687818        0.340879
     -10       3       4        5.559348        5.603124        0.170077
      -9       3       4        8.049578        7.925276        0.116883
      -8       3       4        0.097722        0.551634        0.551634
      -7       3       4       15.200060       15.300980        0.174183
      -6       3       4        3.702330        3.802105        0.153132
      -5       3       4        5.912923        5.892198        0.136245
      -4       3       4       27.199357       27.104797        0.310208
      -3       3       4       11.730697       11.597845        0.284136
      -2       3       4        5.273050        5.308484        0.126978
      -1       3       4       13.132533       13.195075        0.173170
       0       3       4       13.229243       13.062925        0.169128
       1       3       4        4.949139        4.971619        0.086438
       2       3       4       25.743508       25.644298        0.290994
       3       3       4       18.085889       17.987774        0.217855
       4       3       4       12.147982       12.150720        0.140308
       5       3       4        3.489174        3.400441        0.138387
       6       3       4        0.995363        0.846936        0.202265
       7       3       4        6.602433        6.576777        0.088326
       8       3       4        5.712325        5.752304        0.138125
       9       3       4        4.464933        4.381780        0.389663
      10       3       4        3.173578        2.865135        0.241302
      11       3       4        3.080914        2.611628        0.264694
      12       3       4        3.726347        3.661420        0.340878
     -12       4       4        2.178528        1.833167        0.548137
     -11       4       4        0.418564        0.775629        0.775629
     -10       4       4        0.957946        1.080324        0.347385
      -9       4       4        0.952800        0.434971        0.434971
      -8       4       4        5.813563        5.748565        0.139554
      -7       4       4        2.592727        2.603190        0.079067
      -6       4       4       11.347171       11.064357        0.151979
      -5       4       4        8.473362        8.237597        0.147665
      -4       4       4        1.487843        1.701441        0.122232
      -3       4       4        9.415511        9.375020        0.232646
      -2       4       4        1.198614        1.405240        0.152763
      -1       4       4        1.112480        1.026158        0.145703
       0       4       4        6.111825        5.896864        0.104627
       1       4       4        3.012423        2.973298        0.138743
       2       4       4       12.831941       12.837056        0.148872
       3       4       4       10.760845       10.597641        0.130550
       4       4       4        2.256388        2.176626        0.082706
       5       4       4        8.886156        8.754485        0.107115
       6       4       4        4.361993        4.276798        0.082039
       7       4       4        2.815702        2.796426        0.128300
       8       4       4        2.686922        2.740365        0.095011
       9       4       4        0.409419        0.480833        0.480833
      10       4       4        3.136636        2.751254        0.555508
      11       4       4        4.360269        4.288939        0.286565
     -11       5       4        3.236366        3.220559        0.126694
     -10       5       4        2.582171        2.764724        0.108825
      -9       5       4        0.690792        0.556237        0.556237
      -8       5       4        0.600650        0.496387        0.496387
      -7       5       4        2.286953        2.086432        0.162634
      -6       5       4       10.565762       10.544667        0.192855
      -5       5       4       13.957224       14.103191        0.165831
      -4       5       4        1.325822        1.108242        0.315462
      -3       5       4        5.385671        5.327851        0.087050
      -2       5       4        3.243684        3.211853        0.097692
      -1       5       4        3.824317        3.956134        0.105161
       0       5       4        8.632257        8.557570        0.185473
       1       5       4       16.539850       16.352370        0.213287
       2       5       4        2.988846        3.023888        0.076822
       3       5       4        0.484116        0.400500        0.360500
       4       5       4        8.238096        8.251364        0.165388
       5       5       4        3.209818        3.193274        0.081201
       6       5       4        6.759596        6.871026        0.096663
       7       5       4        2.735143        2.706806        0.222133
       8       5       4        1.596445        1.709678        0.133829
       9       5       4        1.814561        1.807540        0.124507
      10       5       4        2.213311        2.037842        0.425173
     -10       6       4        0.686253        0.467654        0.467654
      -9       6       4        1.008137        0.632851        0.418608
      -8       6       4        1.401475        1.636398        0.180823
      -7       6       4        1.470741        1.521217        0.165082
      -6       6       4        3.025822        2.754215        0.196755
      -5       6       4        2.856054        2.824199        0.105854
      -4       6       4        3.246921        3.571834        0.127999
      -3       6       4        1.889599        1.780730        0.129882
      -2       6       4        0.457099        0.424971        0.424971
      -1       6       4        2.342052        2.143455        0.379908
       0       6       4        1.470549        1.407729        0.207687
       1       6       4        3.988474        4.157403        0.124042
       2       6       4        4.582992        4.673008        0.107156
       3       6       4        1.770493        1.874060        0.130357
       4       6       4        0.561737        0.857263        0.308082
       5       6       4        2.202472        2.150837        0.134553
       6       6       4        0.864706        0.817190        0.409391
       7       6       4        3.507626        3.459335        0.108664
       8       6       4        2.904013        2.961537        0.097623
       9       6       4        0.703492        0.762168        0.286248
      -8       7       4        1.726442        1.588332        0.312401
      -7       7       4        1.417335        1.335515        0.207330
      -6       7       4        1.195807        0.814862        0.465148
      -5       7       4        1.124670        1.138947        0.214880
      -4       7       4        2.834780        2.719209        0.106854
      -3       7       4        3.751263        3.636344        0.122372
      -2       7       4        2.096722        1.835211        0.466270
      -1       7       4        3.226244        3.475917        0.292523
       0       7       4        0.399947        0.958228        0.680559
       1       7       4        2.230420        2.176603        0.389091
       2       7       4        3.636096        3.795260        0.171174
       3       7       4        1.483314        1.476347        0.281483
       4       7       4        0.519158        0.573934        0.573934
       5       7       4        1.942633        1.736203        0.172393
       6       7       4        0.694629        0.470532        0.470532
       7       7       4        0.990730        1.214496        0.231846
     -14       1       5        1.045626        0.709718        0.709718
     -13       1       5        5.475297        5.432127        0.133542
     -12       1       5        7.602113        7.724118        0.178590
     -11       1       5        2.531145        2.555895        0.094026
     -10       1       5        5.344626        5.371685        0.086612
      -9       1       5        3.031993        3.115494        0.089523
      -8       1       5        8.315508        8.226786        0.105948
      -7       1       5        2.578334        2.218197        0.549006
      -6       1       5       17.057198       17.153134        0.189349
      -5       1       5        9.730295        9.734218        0.127554
      -4       1       5        0.529398        0.359583        0.231912
      -3       1       5       25.233886       25.463503        0.318921
      -2       1       5        7.889312        7.909614        0.093861
      -1       1       5        1.936316        1.863035        0.066984
       0       1       5       14.463341       14.817220        0.165257
       1       1       5       18.424987       18.576060        0.213054
       2       1       5        7.864124        7.810058        0.104021
       3       1       5        3.813181        3.942715        0.060963
       4       1       5       16.440118       16.464507        0.185380
       5       1       5        1.885151        1.927434        0.072467
       6       1       5       13.346768       13.393282        0.166415
       7       1       5       11.086901       11.153475        0.139393
       8       1       5        0.080966        0.468935        0.468935
       9       1       5        4.292609        4.127106        0.123732
      10       1       5        3.309289        3.486402        0.135731
      11       1       5        6.178855        6.029760        0.103293
     -14       2       5        2.051906        1.674993        0.384721
     -13       2       5        1.957398        2.111871        0.174166
     -12       2       5        4.882270        4.863332        0.126878
     -11       2       5        2.520762        2.586774        0.110063
     -10       2       5        0.272239        0.531507        0.531507
      -9       2       5        4.266629        4.378813        0.097224
      -8       2       5       10.124050        9.981783        0.134753
      -7       2       5        5.548925        5.436911        0.122214
      -6       2       5        3.637066        3.573094        0.108126
      -5       2       5       23.257332       23.055368        0.261948
      -4       2       5        4.205204        4.231076        0.107242
      -3       2       5        2.924935        2.852963        0.144920
      -2       2       5        3.117836        3.161819        0.082241
      -1       2       5       38.803195       38.885473        0.443439
       0       2       5       12.316290       12.225792        0.144402
       1       2       5       16.519559       16.576489        0.188689
       2       2       5       21.591871       21.467417        0.241961
       3       2       5       13.709811       13.600368        0.159758
       4       2       5        1.321450        1.330338        0.107473
       5       2       5        6.731086        6.528936        0.113018
       6       2       5       17.195118       17.066634        0.242247
       7       2       5        1.532097        1.612110        0.130928
       8       2       5        4.763436        4.883544        0.099090
       9       2       5        3.148281        3.172538        0.121801
      10       2       5        5.559238        5.570189        0.305305
      11       2       5        0.404420        0.559285        0.559285
      12       2       5        2.788854        3.230635        0.302837
     -13       3       5        2.669175        2.873552        0.322572
     -12       3       5        0.312973        0.880057        0.880057
     -11       3       5        4.335400        4.357178        0.152300
     -10       3       5        0.413377        0.545436        0.545436
      -9       3       5        0.267700        0.516527        0.403390
      -8       3       5        1.704782        1.777498        0.141680
      -7       3       5       10.248268        9.950126        0.126226
      -6       3       5        1.399517        1.141665        0.651461
      -5       3       5        3.415688        3.235892        0.165062
      -4       3       5        9.328977        9.242673        0.123298
      -3       3       5        8.097577        8.028387        0.112012
      -2       3       5        4.372239        4.396590        0.152771
      -1       3       5        1.579600        1.835020        0.165380
       0       3       5        6.922955        7.017692        0.104371
       1       3       5        8.109736        7.914354        0.105769
       2       3       5        4.863681        4.785290        0.079549
       3       3       5        0.649944        0.579310        0.239604
       4       3       5        3.306705        3.353506        0.080739
       5       3       5       11.138039       11.053054        0.137011
       6       3       5        0.653558        0.429767        0.305671
       7       3       5        1.803216        1.842390        0.104201
       8       3       5        7.416825        7.355270        0.102340
       9       3       5        2.000070        2.097403        0.263500
      10       3       5        0.872229        0.699071        0.491948
      11       3       5        1.489311        1.434155        0.267493
      12       3       5        3.263339        3.166386        0.300902
     -12       4       5        2.653749        2.512986        0.375862
     -11       4       5        0.744160        0.974679        0.974679
     -10       4       5        1.816103        1.678869        0.538474
      -9       4       5        0.442141        0.801249        0.319793
      -8       4       5        3.050982        3.209517        0.097926
      -7       4       5        8.343905        8.167007        0.116789
      -6       4       5       10.865793       10.488088        0.120832
      -5       4       5        6.444001        6.339006        0.143685
      -4       4       5        5.899516        5.934981        0.154410
      -3       4       5        1.125186        1.100091        0.274440
      -2       4       5       10.267176       10.094058        0.132130
      -1       4       5       13.744418       13.638915        0.240034
       0       4       5       15.193582       15.226621        0.185012
       1       4       5       12.625843       12.525175        0.159496
       2       4       5        7.563244        7.638979        0.107180
       3       4       5        0.879488        0.990303        0.173480
       4       4       5        7.882296        7.875024        0.095178
       5       4       5        7.456897        7.536909        0.095538
       6       4       5        6.576448        6.560945        0.113387
       7       4       5        7.898252        7.945817        0.105153
       8       4       5        2.872159        2.829523        0.094948
       9       4       5        1.001932        0.578360        0.441978
      10       4       5        1.788995        1.745136        0.245003
      11       4       5        1.282881        1.252677        0.742579
     -11       5       5        1.290778        1.246475        0.498946
     -10       5       5        3.043728        3.248384        0.130372
      -9       5       5        0.001802        0.553715        0.553715
      -8       5       5        2.079105        2.122970        0.146078
      -7       5       5        1.734299        1.789441        0.136625
      -6       5       5        0.312722        0.432319        0.432319
      -5       5       5        0.840124        0.462601        0.445281
      -4       5       5        0.412886        0.446318        0.339080
      -3       5       5        1.819397        1.873419        0.101782
      -2       5       5        3.615842        3.360803        0.094460
      -1       5       5        0.802683        0.965039        0.178083
       0       5       5        3.114381        3.236665        0.231336
       1       5       5        3.558649        3.606383        0.098677
       2       5       5        1.989495        1.871042        0.121471
       3       5       5        2.478693        2.465968        0.091079
       4       5       5        2.529116        2.495576        0.091018
       5       5       5        1.004380        0.501498        0.375403
       6       5       5        0.147507        0.699929        0.699929
       7       5       5        0.159153        0.563826        0.563826
       8       5       5        0.526809        0.654141        0.336178
       9       5       5        1.682725        1.708098        0.233141
      10       5       5        1.562946        1.561730        0.246055
     -10       6       5        1.802805        1.707806        0.156451
      -9       6       5        3.251991        3.210919        0.150690
      -8       6       5        0.024316        0.619435        0.619435
      -7       6       5        1.904313        1.936698        0.221735
      -6       6       5        5.311469        5.386650        0.100442
      -5       6       5        2.099905        2.231345        0.120800
      -4       6       5        4.151484        4.237806        0.102108
      -3       6       5        1.529298        1.326235        0.163480
      -2       6       5        5.179793        5.111458        0.108059
      -1       6       5        1.566826        1.282225        0.569133
       0       6       5        9.289155        9.177963        0.121639
       1       6       5        5.957957        6.049793        0.106478
       2       6       5        0.851796        0.839702        0.285988
       3       6       5        3.167777        3.423156        0.126491
       4       6       5        2.786519        2.747708        0.104661
       5       6       5        4.837837        4.838492        0.121713
       6       6       5        1.937527        1.967257        0.169258
       7       6       5        3.504274        3.486402        0.088756
       8       6       5        0.370125        0.467547        0.467547
      -8       7       5        0.744987        0.718331        0.366906
      -7       7       5        2.657524        2.394306        0.164059
      -6       7       5        1.196005        1.104219        0.341133
      -5       7       5        0.416176        0.555518        0.555518
      -4       7       5        0.148512        0.450222        0.450222
      -3       7       5        2.336106        2.312920        0.141285
      -2       7       5        0.832633        0.987320        0.684005
      -1       7       5        0.892400        1.017104        0.675929
       0       7       5        1.643594        1.753910        0.456258
       1       7       5        3.420600        3.473039        0.288545
       2       7       5        0.078727        0.444072        0.444072
       3       7       5        0.267510        0.468722        0.468722
       4       7       5        1.711692        1.373208        0.186490
       5       7       5        1.582203        1.545736        0.161431
       6       7       5        1.178860        1.116781        0.225939
     -13       0       6       10.238081       10.793517        0.179846
     -12       0       6        3.574396        3.511979        0.116836
     -11       0       6        1.343202        1.199291        0.483470
     -10       0       6        5.985912        5.937003        0.142868
      -9       0       6        8.592662        8.624152        0.125623
      -8       0       6        0.182155        0.691520        0.691520
      -7       0       6       27.802538       27.883328        0.314324
      -6       0       6       22.372071       22.254887        0.226269
      -5       0       6       18.934732       19.096858        0.215651
      -4       0       6       11.702210       11.740954        0.142247
      -3       0       6        6.234112        6.202016        0.087116
      -2       0       6       22.839334       23.172829        0.260169
      -1       0       6       24.601654       24.869660        0.266815
       0       0       6       54.986548       55.623646        0.644104
       1       0       6       26.093022       26.144789        0.309155
       2       0       6        3.431144        3.605967        0.084178
       3       0       6       41.910797       41.770205        0.479649
       4       0       6        6.399274        6.290231        0.105006
       5       0       6        4.489672        4.508437        0.093349
       6       0       6       11.373629       11.621962        0.143286
       7       0       6        1.993317        1.952358        0.426317
       8       0       6        3.734014        3.701216        0.212233
       9       0       6        9.046139        8.759795        0.135816
      10       0       6        7.283964        6.855873        0.214036
      11       0       6        2.738760        2.683822        0.327278
     -14       1       6        3.442183        3.832232        0.245032
     -13       1       6        0.354193        0.438406        0.438406
     -12       1       6        3.703279        3.752866        0.119823
     -11       1       6        0.783092        0.881306        0.249641
     -10       1       6        0.542351        0.407799        0.381341
      -9       1       6        8.148663        8.059901        0.120631
      -8       1       6        2.253368        2.379202        0.095126
      -7       1       6        7.563454        7.721593        0.184485
      -6       1       6       21.569637       21.508138        0.240792
      -5       1       6        3.583098        3.557527        0.081179
      -4       1       6       23.387151       23.323808        0.261067
      -3       1       6        1.089110        1.094486        0.100806
      -2       1       6        4.166188        4.141377        0.059710
      -1       1       6        1.226692        1.262854        0.084423
       0       1       6       30.626473       30.852391        0.344523
       1       1       6       25.115154       25.473516        0.285225
       2       1       6       35.834232       35.685151        0.401727
       3       1       6        3.718719        3.773195        0.070763
       4       1       6       11.022578       11.071134        0.142730
       5       1       6       15.709823       15.659183        0.204410
       6       1       6        8.080932        8.018977        0.107277
       7       1       6        1.754288        1.720291        0.110539
       8       1       6        3.582912        3.540904        0.092281
       9       1       6        4.841294        4.705422        0.111187
      10       1       6        4.844494        4.815911        0.104330
      11       1       6        3.257353        3.356933        0.113324
     -14       2       6        5.136036        5.256900        0.182454
     -13       2       6        1.231534        1.483273        0.489744
     -12       2       6        0.883201        0.643117        0.553675
     -11       2       6        4.333422        4.296976        0.216412
     -10       2       6        0.207532        0.428719        0.428719
      -9       2       6       10.160871       10.148399        0.171927
      -8       2       6       13.120361       12.996153        0.152867
      -7       2       6        2.566760        2.594032        0.161112
      -6       2       6        1.867196        1.734243        0.128006
      -5       2       6       15.618073       15.728636        0.184506
      -4       2       6        4.351589        4.480737        0.160783
      -3       2       6       20.650890       20.830266        0.246292
      -2       2       6       14.839779       14.658445        0.173625
      -1       2       6        7.599527        7.646241        0.113844
       0       2       6        4.011061        4.037202        0.083975
       1       2       6       22.129501       22.149944        0.247889
       2       2       6        5.517204        5.620854        0.091478
       3       2       6       11.699023       11.581451        0.138112
       4       2       6        4.510922        4.576352        0.086363
       5       2       6       12.157669       12.097107        0.158514
       6       2       6        2.605056        2.640246        0.109910
       7       2       6        4.155938        4.086441        0.100716
       8       2       6        0.329766        0.592537        0.592537
       9       2       6        3.064776        3.031930        0.127502
      10       2       6        4.716975        4.869086        0.161858
      11       2       6        7.618708        7.659634        0.127171
     -13       3       6        3.585538        3.516390        0.300959
     -12       3       6        1.624943        1.704289        0.339957
     -11       3       6        2.933341        2.810925        0.258867
     -10       3       6        5.777246        5.619698        0.114064
      -9       3       6        1.799011        1.900289        0.121723
      -8       3       6        9.997889        9.964788        0.120907
      -7       3       6        6.988493        6.904346        0.093620
      -6       3       6        4.299172        4.328510        0.131130
      -5       3       6        3.777766        3.659372        0.133609
      -4       3       6        4.969783        4.930010        0.102278
      -3       3       6        0.324040        0.437607        0.413112
      -2       3       6       33.707731       33.230408        0.479683
      -1       3       6       18.031613       18.061838        0.219753
       0       3       6        0.672264        0.825045        0.197590
       1       3       6       11.611708       11.542097        0.155701
       2       3       6        2.730208        2.767147        0.082170
       3       3       6        7.744543        7.906643        0.105297
       4       3       6       17.972977       17.846568        0.201172
       5       3       6       16.576119       16.428025        0.183333
       6       3       6        0.725380        0.834566        0.180807
       7       3       6        4.489092        4.502999        0.112213
       8       3       6        6.601612        6.353267        0.106268
       9       3       6        6.971609        7.066682        0.124060
      10       3       6        6.492974        6.303729        0.380132
      11       3       6        2.548204        2.753906        0.373969
     -11       4       6        4.553127        4.111812        0.293828
     -10       4       6        3.202823        3.251000        0.155842
      -9       4       6        4.878089        4.888456        0.097840
      -8       4       6        3.801301        3.838750        0.113565
      -7       4       6        3.544065        3.605274        0.096998
      -6       4       6        2.445813        2.361186        0.080813
      -5       4       6        0.148507        0.318119        0.318119
      -4       4       6        9.382499        9.318315        0.139808
      -3       4       6        8.751994        8.700977        0.165521
      -2       4       6        3.419130        3.365561        0.137094
      -1       4       6       15.882048       15.842980        0.268642
       0       4       6        4.362912        4.188795        0.102476
       1       4       6        4.941865        5.036566        0.117725
       2       4       6        3.271370        3.358422        0.100202
       3       4       6        0.919161        0.972265        0.184738
       4       4       6        6.381336        6.402734        0.121970
       5       4       6        5.038446        5.065669        0.080992
       6       4       6        1.564184        1.457772        0.118892
       7       4       6        9.572877        9.661780        0.139176
       8       4       6        3.331972        3.464968        0.130301
       9       4       6        3.930877        3.828577        0.111589
      10       4       6        1.589704        1.523417        0.653360
      11       4       6        1.114755        0.881703        0.881703
     -11       5       6        3.183558        3.114338        0.238177
     -10       5       6        4.224462        4.277149        0.119986
      -9       5       6        1.530592        1.357940        0.577171
      -8       5       6        1.201280        0.919674        0.499317
      -7       5       6        4.838023        4.978855        0.099614
      -6       5       6        4.511589        4.427076        0.087375
      -5       5       6        5.198974        5.033786        0.095365
      -4       5       6        4.052265        3.800921        0.094170
      -3       5       6       10.454392       10.279591        0.139079
      -2       5       6        0.144727        0.422019        0.422019
      -1       5       6        9.861267        9.586918        0.117071
       0       5       6       14.989779       14.798311        0.165129
       1       5       6        0.798136        0.591185        0.270717
       2       5       6        2.353701        2.403373        0.086564
       3       5       6        6.836022        6.919032        0.093125
       4       5       6        5.390327        5.370009        0.094974
       5       5       6        4.404259        4.420068        0.107876
       6       5       6       11.708030       12.047406        0.139426
       7       5       6        1.844979        1.689290        0.181311
       8       5       6        4.582806        4.522499        0.133536
       9       5       6        0.311361        0.450777        0.450777
      10       5       6        1.782170        1.813036        0.177218
     -10       6       6        1.621142        1.564193        0.169561
      -9       6       6        1.387365        1.430629        0.203234
      -8       6       6        1.136480        0.892917        0.504201
      -7       6       6        4.330756        4.402386        0.103200
      -6       6       6        1.742344        1.562338        0.403287
      -5       6       6        1.658235        1.614652        0.210159
      -4       6       6        2.225844        2.219414        0.144613
      -3       6       6        1.593993        1.615457        0.146886
      -2       6       6        0.227580        0.532823        0.532823
      -1       6       6        5.167479        5.304149        0.502171
       0       6       6        0.340219        0.520673        0.520673
       1       6       6        3.474118        3.583295        0.103208
       2       6       6        1.013927        0.881419        0.406340
       3       6       6        1.503126        1.479459        0.141289
       4       6       6        0.398961        0.526308        0.526308
       5       6       6        2.956165        3.037153        0.111713
       6       6       6        0.254278        0.664154        0.303598
       7       6       6        3.183577        3.212476        0.098636
       8       6       6        0.396638        0.476025        0.466025
      -7       7       6        1.582432        1.465708        0.184927
      -6       7       6        1.943691        1.975146        0.151303
      -5       7       6        0.479800        0.735935        0.326057
      -4       7       6        1.605615        1.405133        0.214881
      -3       7       6        1.612703        1.285379        0.617697
      -2       7       6        3.130586        2.986804        0.297399
      -1       7       6        3.473583        3.636482        0.269139
       0       7       6        0.521050        0.805481        0.805481
       1       7       6        0.235609        0.603158        0.492705
       2       7       6        2.569918        2.561386        0.116432
       3       7       6        1.355078        1.274009        0.247121
       4       7       6        4.461300        4.466430        0.113730
       5       7       6        1.303927        1.261903        0.247408
       6       7       6        0.421621        0.471911        0.471911
     -14       1       7        4.651481        4.679957        0.221258
     -13       1       7        0.688748        0.790886        0.790886
     -12       1       7        2.201852        2.165341        0.260426
     -11       1       7        2.060225        2.164186        0.130691
     -10       1       7       11.871902       11.852848        0.148575
      -9       1       7        7.195053        7.183732        0.121721
      -8       1       7       12.930577       13.098855        0.170205
      -7       1       7       12.628270       12.332477        0.157092
      -6       1       7        2.911772        2.661259        0.501097
      -5       1       7        1.863992        1.582814        0.232703
      -4       1       7       16.253392       16.399390        0.184582
      -3       1       7       32.739587       32.817221        0.368030
      -2       1       7       10.116406       10.213716        0.118173
      -1       1       7       35.416817       36.079080        0.404439
       0       1       7       10.292471       10.561723        0.124291
       1       1       7        7.530997        7.502533        0.094564
       2       1       7        9.418776        9.676931        0.113930
       3       1       7        9.525599        9.405530        0.113921
       4       1       7        5.079564        5.023246        0.080777
       5       1       7        3.860831        3.904357        0.093582
       6       1       7        5.931102        6.080378        0.117409
       7       1       7        1.986145        2.002399        0.118918
       8       1       7        0.978070        0.834446        0.393878
       9       1       7        6.262948        6.292853        0.219633
      10       1       7        0.215807        0.484665        0.484665
      11       1       7        3.782430        3.587896        0.131308
     -14       2       7        0.727068        0.768180        0.768180
     -13       2       7        0.040197        0.534416        0.534416
     -12       2       7        3.199675        3.045456        0.184687
     -11       2       7        4.960847        4.981466        0.142251
     -10       2       7        1.971374        2.206740        0.114492
      -9       2       7        5.449326        5.392495        0.140828
      -8       2       7        4.347599        4.250294        0.117015
      -7       2       7        7.625080        7.570733        0.129698
      -6       2       7        0.770224        1.128805        0.240154
      -5       2       7        8.186581        8.432615        0.166721
      -4       2       7        4.665821        4.628067        0.164100
      -3       2       7       22.772136       22.934908        0.271281
      -2       2       7       10.325785       10.188229        0.134374
      -1       2       7        2.007014        1.995896        0.166716
       0       2       7       20.454587       20.639525        0.232664
       1       2       7       15.687499       15.587495        0.176784
       2       2       7       13.103872       13.102290        0.155089
       3       2       7        3.342560        3.403528        0.081029
       4       2       7       21.567388       21.423352        0.275302
       5       2       7        3.712779        3.544150        0.096107
       6       2       7        1.812968        1.839783        0.117604
       7       2       7        3.155869        3.153046        0.127835
       8       2       7       10.328496       10.265476        0.129895
       9       2       7        2.264905        2.279517        0.178565
      10       2       7        3.395515        3.356635        0.139494
      11       2       7        6.983361        6.903043        0.121819
     -13       3       7        2.628844        2.853647        0.243379
     -12       3       7        1.981325        1.995971        0.185032
     -11       3       7        3.282514        3.281920        0.150786
     -10       3       7        1.297763        1.519177        0.219908
      -9       3       7        7.723424        7.760090        0.103133
      -8       3       7        5.609736        5.781955        0.099790
      -7       3       7        0.258369        0.409023        0.409023
      -6       3       7        4.733203        4.840351        0.108544
      -5       3       7        6.955928        7.086889        0.111002
      -4       3       7        4.013729        4.075537        0.143362
      -3       3       7        3.511886        3.400735        0.112575
      -2       3       7       15.798721       15.648962        0.205516
      -1       3       7        2.213184        2.258539        0.140687
       0       3       7        1.760090        1.639665        0.103370
       1       3       7        7.566273        7.578192        0.098687
       2       3       7        9.519125        9.290425        0.116004
       3       3       7        2.471940        2.428745        0.095142
       4       3       7        1.035447        0.990757        0.182549
       5       3       7        3.771149        3.742593        0.106248
       6       3       7        3.938203        3.794733        0.093517
       7       3       7        3.207074        3.052753        0.087066
       8       3       7        0.676340        0.597997        0.345806
       9       3       7        0.961718        0.680955        0.459822
      10       3       7        5.924386        5.917685        0.231738
      11       3       7        0.397846        0.721595        0.721595
     -12       4       7        0.906780        0.945516        0.833266
     -11       4       7        1.071041        1.110630        0.333778
     -10       4       7        0.303949        0.465188        0.465188
      -9       4       7        1.683315        1.594616        0.134684
      -8       4       7        2.948462        2.808647        0.104502
      -7       4       7        3.726747        3.781799        0.111921
      -6       4       7        0.004449        0.427902        0.323979
      -5       4       7        1.891412        1.777948        0.091117
      -4       4       7        5.293331        5.141109        0.101863
      -3       4       7        7.177439        6.978324        0.138148
      -2       4       7       10.689695       10.751744        0.154575
      -1       4       7        9.383373        9.591976        0.130686
       0       4       7        0.755542        0.722426        0.305413
       1       4       7        1.971085        2.100167        0.135657
       2       4       7        7.407721        7.529011        0.101561
       3       4       7       12.988974       12.824196        0.145079
       4       4       7       11.079755       10.981803        0.127311
       5       4       7        7.590637        7.495399        0.098643
       6       4       7        2.446497        2.490823        0.086452
       7       4       7        0.457563        0.405093        0.405093
       8       4       7        3.633337        3.633731        0.130732
       9       4       7        7.405555        7.765501        0.238549
      10       4       7        4.545251        4.541806        0.272965
     -11       5       7        0.079725        0.620161        0.620161
     -10       5       7        0.296478        0.633877        0.416391
      -9       5       7        0.336304        0.592537        0.440221
      -8       5       7        3.848248        3.754464        0.115508
      -7       5       7        1.354228        1.473533        0.134354
      -6       5       7        2.857805        2.945777        0.089695
      -5       5       7        2.837683        2.779406        0.092605
      -4       5       7        0.431891        0.517107        0.517107
      -3       5       7        3.540075        3.433657        0.083284
      -2       5       7        0.926572        1.105939        0.165566
      -1       5       7        1.673821        1.423517        0.223600
       0       5       7        0.228154        0.519326        0.519326
       1       5       7        1.682449        1.636123        0.175199
       2       5       7        0.846610        0.909010        0.201056
       3       5       7        3.739843        3.731488        0.086491
       4       5       7        0.625488        0.921954        0.189493
       5       5       7        2.015534        2.099095        0.108241
       6       5       7        2.992755        3.077369        0.135363
       7       5       7        0.810612        1.000050        0.234740
       8       5       7        2.593585        2.354082        0.135523
       9       5       7        0.536492        0.623057        0.487042
     -10       6       7        1.243437        1.080694        0.254680
      -9       6       7        0.050632        0.620322        0.620322
      -8       6       7        1.867094        1.811850        0.543741
      -7       6       7        2.693579        2.524044        0.227939
      -6       6       7        1.602548        1.213178        0.262388
      -5       6       7        2.281216        2.299717        0.135023
      -4       6       7        5.337119        5.169236        0.090949
      -3       6       7        1.517847        1.534959        0.158805
      -2       6       7        3.286458        3.116761        0.102379
      -1       6       7        5.255773        5.172620        0.229645
       0       6       7        0.694083        0.943027        0.795379
       1       6       7        0.959438        0.797810        0.318852
       2       6       7        4.098259        3.963332        0.086091
       3       6       7        6.613129        6.612261        0.127973
       4       6       7        1.590328        1.448620        0.131958
       5       6       7        5.949690        5.935150        0.088612
       6       6       7        2.501152        2.461260        0.094405
       7       6       7        3.256722        3.173957        0.135207
       8       6       7        0.266294        0.463033        0.463033
      -7       7       7        1.190763        0.883403        0.431518
      -6       7       7        2.784576        2.635564        0.478020
      -5       7       7        2.685529        2.426026        0.145368
      -4       7       7        2.900879        3.046621        0.133461
      -3       7       7        0.946730        0.520096        0.520096
      -2       7       7        3.721917        3.894997        0.271187
      -1       7       7        0.656101        0.562406        0.562406
       0       7       7        0.143232        0.574630        0.533399
       1       7       7        0.573555        0.733076        0.733076
       2       7       7        3.075163        3.134837        0.156498
       3       7       7        0.207766        0.429651        0.429651
       4       7       7        1.173034        1.532841        0.160543
       5       7       7        1.568156        1.622837        0.152123
       6       7       7        2.446233        2.183025        0.184726
     -14       0       8        1.322941        0.978008        0.620237
     -13       0       8        3.233387        3.163858        0.269726
     -12       0       8        0.745500        0.771233        0.771233
     -11       0       8       16.067082       16.112418        0.366942
     -10       0       8        7.242189        7.232427        0.254390
      -9       0       8        3.556548        3.862383        0.309637
      -8       0       8       12.308200       12.324366        0.233047
      -7       0       8        0.941697        0.792654        0.727079
      -6       0       8        1.845852        1.926577        0.172525
      -5       0       8       29.237294       29.259870        0.389990
      -4       0       8       42.157675       42.290779        0.515188
      -3       0       8        8.116229        8.253181        0.159789
      -2       0       8       36.672967       37.536516        0.421290
      -1       0       8       38.704546       38.942907        0.436804
       0       0       8       29.790220       29.713128        0.389418
       1       0       8       14.741188       14.608559        0.165222
       2       0       8       17.787990       17.827787        0.213021
       3       0       8        5.892048        5.600804        0.099804
       4       0       8        1.807921        1.636643        0.117992
       5       0       8       20.960914       20.675831        0.226626
       6       0       8        6.835403        6.891517        0.093576
       7       0       8       11.478392       11.453820        0.147185
       8       0       8        9.287358        9.234880        0.152094
       9       0       8        0.279685        0.699357        0.699357
      10       0       8        1.753513        1.034215        0.601664
      11       0       8        0.348545        0.604401        0.604401
     -14       1       8        1.451121        1.691124        0.426371
     -13       1       8        3.351651        3.541892        0.199737
     -12       1       8        5.976307        6.130498        0.115932
     -11       1       8        1.980177        2.172510        0.122315
     -10       1       8        7.684426        7.690254        0.121040
      -9       1       8        3.792341        3.515964        0.169622
      -8       1       8        4.270109        4.122863        0.206743
      -7       1       8        0.034199        0.802558        0.512214
      -6       1       8        2.992456        2.981023        0.101301
      -5       1       8        7.167288        7.309514        0.113126
      -4       1       8       23.050162       23.051898        0.258478
      -3       1       8        5.368007        5.193843        0.094627
      -2       1       8       29.571981       29.881098        0.343833
      -1       1       8       16.606072       17.017932        0.194139
       0       1       8        9.111710        9.118662        0.107946
       1       1       8       16.727622       16.797619        0.189187
       2       1       8       11.891902       12.003749        0.138675
       3       1       8       10.739923       10.850806        0.129333
       4       1       8        9.218382        9.230710        0.115503
       5       1       8        2.117859        1.922004        0.108168
       6       1       8       11.342615       11.268097        0.168097
       7       1       8       11.879585       11.749468        0.145589
       8       1       8        7.692260        7.405471        0.117536
       9       1       8        2.266113        1.932925        0.194852
      10       1       8        1.993417        1.937369        0.260080
      11       1       8        0.867529        0.937923        0.937923
     -14       2       8        1.726498        1.353329        0.485804
     -13       2       8        2.590362        2.659643        0.287260
     -12       2       8        3.598859        3.795260        0.143411
     -11       2       8        0.144203        0.466047        0.466047
     -10       2       8        5.179702        5.218333        0.100521
      -9       2       8       12.879410       12.800000        0.155238
      -8       2       8        4.493625        4.431704        0.109089
      -6       2       8        6.275068        6.576473        0.104225
      -5       2       8        2.386049        2.417478        0.144396
      -4       2       8       15.953016       15.860958        0.192838
      -3       2       8       29.486200       29.960641        0.349663
      -2       2       8        9.504619        9.403776        0.128863
      -1       2       8       11.916693       11.898319        0.145447
       0       2       8        0.927830        1.009158        0.120114
       1       2       8        4.153167        4.195712        0.078674
       2       2       8       13.074070       12.968038        0.155153
       3       2       8       17.722376       17.548504        0.199441
       4       2       8        1.484884        1.463250        0.121087
       5       2       8        6.602810        6.574952        0.102704
       6       2       8        4.079674        3.764970        0.201966
       7       2       8        4.700392        4.661438        0.133635
       8       2       8        3.607014        3.328062        0.122286
       9       2       8        2.570225        2.260951        0.164359
      10       2       8        3.104802        2.994378        0.289734
     -13       3       8        0.549636        0.807651        0.807651
     -12       3       8        0.210747        0.752330        0.462675
     -11       3       8        0.435610        0.866891        0.528808
     -10       3       8        4.226055        4.294415        0.101087
      -9       3       8        4.476490        4.391241        0.144007
      -8       3       8        8.165871        7.967371        0.117658
      -7       3       8        0.440112        0.738580        0.240082
      -6       3       8       11.064655       11.236103        0.150977
      -5       3       8        2.662711        2.587644        0.101884
      -4       3       8        0.758749        0.684836        0.264479
      -3       3       8        7.441399        7.467597        0.112938
      -2       3       8        8.794336        8.700747        0.117741
      -1       3       8        4.544711        4.444772        0.090120
       0       3       8       17.409537       17.104970        0.202308
       1       3       8        8.775732        8.677269        0.112224
       2       3       8        2.268921        2.335294        0.090434
       3       3       8       18.706497       18.369540        0.211071
       4       3       8       12.979953       12.579746        0.156381
       5       3       8        3.135687        3.073516        0.079138
       6       3       8        4.319804        4.260516        0.078412
       7       3       8        6.081005        6.098032        0.093701
       8       3       8        3.377450        3.143947        0.092275
       9       3       8        6.990418        6.591586        0.171850
      10       3       8        8.626317        8.479387        0.175894
      11       3       8        1.979284        1.615457        0.616157
     -12       4       8        1.293299        0.766485        0.766485
     -11       4       8        0.550588        0.990606        0.306939
     -10       4       8        3.050158        3.074654        0.102164
      -9       4       8        3.638388        3.585666        0.093246
      -8       4       8        3.593980        3.575752        0.108620
      -7       4       8        8.864729        8.676347        0.103891
      -6       4       8        4.588970        4.458924        0.089027
      -5       4       8        8.639010        8.447958        0.104278
      -4       4       8        3.662462        3.596387        0.080139
      -3       4       8        1.314233        1.304531        0.140357
      -2       4       8        1.276828        0.915478        0.250121
      -1       4       8        4.907947        4.813419        0.205057
       0       4       8        4.116528        4.152108        0.109584
       1       4       8       13.424492       13.282319        0.155248
       2       4       8        3.916743        3.948291        0.083061
       3       4       8        7.858493        7.820166        0.096954
       4       4       8        7.928788        7.899557        0.111361
       5       4       8        0.433944        0.433705        0.433705
       6       4       8        0.553675        0.395474        0.395474
       7       4       8        0.384228        0.486210        0.391342
       8       4       8        0.446165        0.691881        0.532822
       9       4       8        6.148406        6.308645        0.415004
      10       4       8        1.205982        1.271535        0.711267
     -11       5       8        1.876293        1.702968        0.373457
     -10       5       8        0.853335        1.107700        0.582438
      -9       5       8        1.238181        0.921737        0.261435
      -8       5       8        4.843889        4.705104        0.165500
      -7       5       8        0.191770        0.422966        0.422966
      -6       5       8        6.930626        6.864984        0.100887
      -5       5       8        4.252875        4.270714        0.084308
      -4       5       8        4.897416        4.790720        0.093061
      -3       5       8        1.359266        1.161292        0.142273
      -2       5       8        1.885522        1.821483        0.111278
      -1       5       8        1.496241        1.351259        0.136475
       0       5       8        4.399276        4.574822        0.102575
       1       5       8        4.858495        4.929402        0.082960
       2       5       8       14.705524       14.714958        0.175357
       3       5       8        2.263700        2.193422        0.088808
       4       5       8        2.570025        2.369325        0.085359
       5       5       8        4.738587        4.744787        0.118665
       6       5       8        1.296329        1.346328        0.165058
       7       5       8        3.344813        3.363480        0.098362
       8       5       8        7.869846        8.118189        0.108258
       9       5       8        3.994600        3.858368        0.108568
     -10       6       8        2.272703        2.127863        0.130540
      -9       6       8        0.862735        0.630317        0.630317
      -8       6       8        1.272281        0.902219        0.344366
      -7       6       8        3.565694        3.749133        0.134579
      -6       6       8        1.180270        1.215360        0.168030
      -5       6       8        5.869845        5.927984        0.118854
      -4       6       8        2.096439        1.932408        0.196551
      -3       6       8        0.619740        0.686513        0.332677
      -2       6       8        2.432299        2.522360        0.122506
      -1       6       8        2.790657        2.700574        0.135832
       0       6       8        1.613463        1.859193        0.135680
       1       6       8        6.108275        6.105326        0.105992
       2       6       8        1.478483        1.564033        0.119180
       3       6       8        0.845733        0.720833        0.352594
       4       6       8        2.423454        2.469453        0.115542
       5       6       8        1.465342        1.810055        0.127825
       6       6       8        1.650563        1.551612        0.143315
       7       6       8        3.065875        3.005678        0.108887
       8       6       8        0.485906        0.423084        0.423084
      -7       7       8        0.174143        0.648999        0.648999
      -6       7       8        0.854162        0.477912        0.477912
      -5       7       8        0.352454        0.460326        0.460326
      -4       7       8        2.476050        2.569280        0.138313
      -3       7       8        0.893302        0.853464        0.335294
      -2       7       8        3.351281        3.353058        0.163074
      -1       7       8        1.145946        0.943027        0.358647
       0       7       8        1.780255        1.645874        0.201401
       1       7       8        0.477798        0.578965        0.578965
       2       7       8        1.131225        0.769935        0.501607
       3       7       8        1.881566        1.710994        0.172423
       4       7       8        3.360706        3.203436        0.109248
       5       7       8        0.528975        0.442493        0.442493
     -14       1       9        0.826297        1.026596        0.611145
     -13       1       9        0.042790        0.521249        0.521249
     -12       1       9        5.816761        6.081118        0.152543
     -11       1       9        4.276067        4.112177        0.196184
     -10       1       9        5.438605        5.382472        0.143579
      -9       1       9        7.244921        7.152412        0.143846
      -8       1       9        6.363973        6.271204        0.171614
      -7       1       9        5.613751        5.570368        0.127850
      -6       1       9       11.513924       11.683321        0.144691
      -5       1       9       28.611934       28.561688        0.325541
      -4       1       9       11.760976       11.850738        0.154585
      -3       1       9       13.598716       13.697810        0.159716
      -2       1       9        8.345017        8.354340        0.108796
      -1       1       9       23.164039       23.026072        0.260528
       0       1       9       10.758072       10.738249        0.125050
       1       1       9       24.056501       24.169609        0.271701
       2       1       9       23.360430       23.424133        0.263606
       3       1       9        2.121350        2.076319        0.088556
       4       1       9        7.911745        7.742416        0.102782
       5       1       9        2.345451        2.414664        0.093565
       6       1       9       10.176735       10.373042        0.131460
       7       1       9        0.461336        0.515170        0.515170
       8       1       9        5.362289        5.143248        0.103010
       9       1       9        2.508848        2.490261        0.119333
      10       1       9        1.882276        1.995144        0.383592
     -14       2       9        2.057904        1.698735        0.394434
     -13       2       9        2.003881        1.799583        0.416760
     -12       2       9        3.528215        3.841875        0.284066
     -11       2       9        0.193768        0.545161        0.545161
     -10       2       9        6.326700        6.295792        0.162767
      -9       2       9        1.988709        2.288974        0.127701
      -8       2       9        2.027842        2.149721        0.119549
      -7       2       9        7.185034        6.729710        0.286574
      -6       2       9        9.751331        9.917812        0.128073
      -5       2       9        0.691765        0.928601        0.325111
      -4       2       9        6.650989        6.683562        0.157920
      -3       2       9       12.699283       12.612692        0.161989
      -2       2       9        7.191690        7.011776        0.103448
      -1       2       9        4.925920        4.959738        0.079369
       0       2       9       13.018788       13.001923        0.167204
       1       2       9        4.721860        4.702021        0.098761
       2       2       9       15.372194       15.355455        0.177181
       3       2       9        2.684231        2.649585        0.079371
       4       2       9        6.547795        6.549580        0.093188
       5       2       9        5.687407        5.698245        0.127608
       6       2       9       10.211337       10.169562        0.120184
       7       2       9        7.950060        7.916944        0.104582
       8       2       9        0.645357        0.572101        0.572101
       9       2       9        6.778082        6.918887        0.212920
      10       2       9        1.122791        0.754188        0.754188
     -13       3       9        2.426771        2.215965        0.305363
     -12       3       9        0.114355        0.651997        0.501664
     -11       3       9        1.914590        1.482633        0.661962
     -10       3       9        1.638152        1.674813        0.149100
      -9       3       9        2.037876        1.938814        0.157859
      -8       3       9        4.018696        3.935988        0.104931
      -7       3       9        5.366694        5.334229        0.154364
      -6       3       9        9.735632        9.935693        0.132275
      -5       3       9        0.338439        0.550908        0.550908
      -4       3       9       10.553502       10.524258        0.133396
      -3       3       9        3.920790        3.814315        0.118642
      -2       3       9        4.961410        4.960141        0.114525
      -1       3       9        1.820759        1.822142        0.129008
       0       3       9       11.260721       11.108105        0.134500
       1       3       9        5.565469        5.541390        0.083735
       2       3       9        2.070700        2.141121        0.095687
       3       3       9       10.287962       10.306309        0.128391
       4       3       9        4.322335        4.144153        0.071807
       5       3       9        0.907949        0.762693        0.203050
       6       3       9        3.123609        3.064294        0.113345
       7       3       9        5.513289        5.421254        0.158271
       8       3       9        0.449258        0.442719        0.442719
       9       3       9        0.535831        0.797433        0.797433
      10       3       9        1.248024        0.806288        0.806288
     -12       4       9        2.039021        2.144248        0.142824
     -11       4       9        2.684882        2.523470        0.109593
     -10       4       9        3.143066        3.116184        0.192470
      -9       4       9        2.228598        2.343246        0.097739
      -8       4       9        0.594504        0.584637        0.326567
      -7       4       9        4.060226        4.073205        0.079335
      -6       4       9        0.588486        0.619677        0.273990
      -5       4       9        0.223400        0.359026        0.359026
      -4       4       9        2.541032        2.465461        0.071970
      -3       4       9        1.211797        1.352036        0.133594
      -2       4       9        1.057369        0.651460        0.296495
      -1       4       9        2.057662        1.725717        0.141104
       0       4       9        4.411532        4.350402        0.091529
       1       4       9        6.070038        6.019385        0.095704
       2       4       9        4.593865        4.407380        0.072406
       3       4       9        5.555851        5.553107        0.080813
       4       4       9        1.760279        1.484790        0.108236
       5       4       9        4.810566        4.709246        0.123507
       6       4       9        4.779153        4.889683        0.103453
       7       4       9        5.583511        5.663479        0.111813
       8       4       9        6.250683        6.379812        0.118183
       9       4       9        4.016092        4.128317        0.132569
      10       4       9        0.809998        0.944193        0.944193
     -11       5       9        0.275483        0.730753        0.730753
     -10       5       9        0.523413        0.707248        0.520701
      -9       5       9        3.362414        3.282073        0.118372
      -8       5       9        0.099319        0.512152        0.512152
      -7       5       9        0.373807        0.443847        0.443847
      -6       5       9        2.077947        1.986832        0.108481
      -5       5       9        2.950200        2.841690        0.077128
      -4       5       9        0.795098        0.696060        0.273686
      -3       5       9        3.680314        3.675051        0.085622
      -2       5       9        1.683257        1.704113        0.117859
      -1       5       9        4.612673        4.583339        0.093796
       0       5       9        0.697934        0.625460        0.319355
       1       5       9        1.468973        1.491509        0.109048
       2       5       9        4.165762        4.287540        0.097433
       3       5       9        1.099581        0.998148        0.175531
       4       5       9        0.026200        0.448107        0.365645
       5       5       9        1.032783        1.092978        0.170264
       6       5       9        2.014142        2.093251        0.103904
       7       5       9        0.204355        0.505371        0.376530
       8       5       9        2.907109        2.839454        0.107989
       9       5       9        0.582430        0.786766        0.430816
      -9       6       9        0.452920        0.533104        0.533104
      -8       6       9        0.964061        0.796743        0.627038
      -7       6       9        2.527027        2.432571        0.139843
      -6       6       9        0.422988        0.584637        0.347782
      -5       6       9        2.718355        2.735288        0.138694
      -4       6       9        0.686854        0.444072        0.444072
      -3       6       9        3.496095        3.487119        0.122004
      -2       6       9        3.011089        2.864804        0.291673
      -1       6       9        0.365877        0.566039        0.566039
       0       6       9        1.268253        0.966902        0.260078
       1       6       9        5.949282        6.057392        0.096604
       2       6       9        1.328000        1.255349        0.165073
       3       6       9        1.439161        1.400536        0.137761
       4       6       9        2.312554        2.511294        0.092452
       5       6       9        2.527246        2.642707        0.101172
       6       6       9        1.237261        1.266333        0.175600
       7       6       9        3.858566        3.856942        0.091706
      -7       7       9        0.815293        0.894651        0.301776
      -6       7       9        2.775895        2.660244        0.313161
      -5       7       9        2.630820        2.419814        0.125822
      -4       7       9        4.747537        4.637133        0.276743
      -3       7       9        0.939959        0.874586        0.523302
      -2       7       9        1.071351        1.225683        0.264330
      -1       7       9        0.562121        0.567715        0.567715
       0       7       9        4.575098        4.619957        0.120623
       1       7       9        3.718573        3.738181        0.220370
       2       7       9        0.958854        1.075686        0.384817
       3       7       9        2.390055        2.389623        0.134053
       4       7       9        0.658583        0.481352        0.481352
       5       7       9        1.258045        1.055320        0.197474
     -14       0      10        1.975218        1.978939        0.359526
     -13       0      10        1.242553        1.081388        0.658422
     -12       0      10        2.776221        2.864018        0.281887
     -11       0      10        4.833616        4.923109        0.138550
     -10       0      10        5.947955        6.050785        0.123560
      -9       0      10       12.381393       12.502000        0.250877
      -8       0      10        4.484401        4.590860        0.285050
      -7       0      10        2.061039        2.432653        0.344520
      -6       0      10       29.746908       29.777676        0.344871
      -5       0      10       17.559052       17.829470        0.211581
      -4       0      10        2.398517        2.622518        0.244704
      -3       0      10        3.411494        3.551901        0.144996
      -2       0      10       24.153357       24.077791        0.333528
      -1       0      10        3.246582        3.201874        0.090444
       0       0      10       34.960699       35.396751        0.400609
       1       0      10       45.347565       45.661253        0.532991
       2       0      10       10.197035       10.233279        0.130309
       3       0      10        1.894935        1.797415        0.126696
       4       0      10        3.692173        3.834449        0.119210
       5       0      10       14.628204       14.694217        0.204220
       6       0      10       10.175222       10.158248        0.147753
       7       0      10       13.443275       13.193180        0.246752
     -14       1      10        1.188724        0.903438        0.664273
     -13       1      10        3.221443        3.251000        0.137160
     -12       1      10        2.886253        3.092604        0.192742
     -11       1      10        3.321859        3.194683        0.108585
     -10       1      10        4.261952        4.207850        0.142508
      -9       1      10        1.820446        1.967943        0.156811
      -8       1      10       10.383106       10.213716        0.263339
      -7       1      10        9.388836        9.389569        0.131653
      -6       1      10       12.419784       12.576566        0.157628
      -5       1      10        8.993887        8.843189        0.133540
      -4       1      10        0.391140        0.407554        0.323292
      -3       1      10        3.359942        3.495283        0.086324
      -2       1      10        9.882775       10.029955        0.123896
      -1       1      10        0.348387        0.315119        0.290624
       0       1      10       21.104371       21.321116        0.239845
       1       1      10       14.844558       15.054567        0.171355
       2       1      10       11.312698       11.650751        0.137281
       3       1      10       16.038533       16.175599        0.186540
       4       1      10        0.904880        0.881986        0.175304
       5       1      10        1.532763        1.371605        0.265983
       6       1      10        0.975130        0.962756        0.251068
       7       1      10        3.149585        3.185593        0.119488
       8       1      10        7.496093        7.399054        0.127328
       9       1      10        5.258705        5.113414        0.227106
      10       1      10        3.999602        3.912288        0.245410
     -14       2      10        0.537864        0.826620        0.690605
     -13       2      10        3.452496        3.612063        0.278896
     -12       2      10        0.491977        0.900333        0.759977
     -11       2      10        1.771136        1.600344        0.164308
     -10       2      10        1.590805        1.584645        0.160953
      -9       2      10        3.996528        3.890501        0.092607
      -8       2      10        5.755464        5.699035        0.105378
      -7       2      10       15.309818       14.833408        0.282807
      -6       2      10        5.473706        5.489718        0.148370
      -5       2      10        0.029998        0.555248        0.555248
      -4       2      10        9.738720        9.858448        0.144644
      -3       2      10        5.861304        5.927225        0.112933
      -2       2      10       16.712128       16.555664        0.204517
      -1       2      10       23.803659       23.691138        0.268926
       0       2      10        8.910966        8.945725        0.111134
       1       2      10        3.800496        3.798289        0.096668
       2       2      10       15.141089       15.117209        0.186368
       3       2      10        5.852164        5.776591        0.092226
       4       2      10       11.117290       11.090987        0.134254
       5       2      10       10.932641       11.012266        0.126955
       6       2      10        2.169158        2.192624        0.105976
       7       2      10        1.678887        1.743990        0.157925
       8       2      10        6.836068        6.666933        0.118346
       9       2      10        2.495099        2.501160        0.320793
      10       2      10        4.406779        4.548077        0.224536
     -13       3      10        3.520395        3.514399        0.253571
     -12       3      10        0.474074        0.824500        0.824500
     -11       3      10        6.097668        6.077746        0.237027
     -10       3      10        4.792385        4.996199        0.111017
      -9       3      10        3.878770        3.787611        0.109297
      -8       3      10        5.360602        5.416456        0.131099
      -7       3      10        5.847605        5.715680        0.086115
      -6       3      10        1.248707        1.234949        0.129734
      -5       3      10        4.378697        4.165453        0.085747
      -4       3      10       14.063251       13.853519        0.185308
      -3       3      10        7.936682        7.933095        0.110116
      -2       3      10        8.228420        8.365405        0.175289
      -1       3      10        9.950964        9.835294        0.131944
       0       3      10        2.002278        1.880133        0.094636
       1       3      10        1.462095        1.533525        0.110395
       2       3      10        2.695420        2.639280        0.087869
       3       3      10        0.921212        1.013953        0.253558
       4       3      10        5.420753        5.451147        0.078345
       5       3      10       10.686927       10.662082        0.123582
       6       3      10        9.993213        9.902474        0.117537
       7       3      10        2.337967        2.470708        0.144488
       8       3      10        2.863387        2.732728        0.221453
       9       3      10        3.064199        3.255457        0.137605
     -12       4      10        0.034767        0.595651        0.456726
     -11       4      10        3.282457        3.227848        0.307231
     -10       4      10        4.682738        4.661545        0.111600
      -9       4      10        1.313144        1.322876        0.153132
      -8       4      10        1.007299        0.956765        0.206166
      -7       4      10        0.897120        0.437379        0.399962
      -6       4      10        2.393997        2.411037        0.091942
      -5       4      10        8.450105        8.169517        0.125761
      -4       4      10        2.989672        3.032046        0.110453
      -3       4      10       10.761833       10.673800        0.164756
      -2       4      10        8.587332        8.505645        0.111004
      -1       4      10        0.017129        0.548999        0.548999
       0       4      10        7.110390        6.946510        0.104069
       1       4      10        0.308572        0.577321        0.253748
       2       4      10        2.233398        2.218400        0.075225
       3       4      10        5.772548        5.667892        0.094204
       4       4      10        2.033719        2.040931        0.089573
       5       4      10        6.953329        7.012204        0.141178
       6       4      10        7.457000        7.494465        0.101427
       7       4      10        1.023890        0.687968        0.339256
       8       4      10        4.219398        4.352011        0.179602
       9       4      10        1.746393        1.903707        0.182167
     -11       5      10        0.736167        0.716101        0.716101
     -10       5      10        1.442591        1.599437        0.189650
      -9       5      10        1.614701        1.563905        0.130971
      -8       5      10        2.641949        2.663644        0.093936
      -7       5      10        4.037817        4.154034        0.091769
      -6       5      10        6.740833        6.666783        0.160479
      -5       5      10        3.197947        3.260368        0.085152
      -4       5      10        6.066947        5.899322        0.084169
      -3       5      10        3.616727        3.433511        0.147785
      -2       5      10        3.090267        3.054816        0.092992
      -1       5      10        6.628609        6.735800        0.101269
       0       5      10        0.766731        0.618628        0.295518
       1       5      10        2.669748        2.767652        0.110210
       2       5      10        3.357031        3.299848        0.083018
       3       5      10        0.466018        0.674907        0.351025
       4       5      10        6.678404        6.837836        0.094617
       5       5      10        0.742082        0.803928        0.266527
       6       5      10        1.151458        1.109685        0.216152
       7       5      10        7.976891        8.055185        0.102764
       8       5      10        1.660881        1.739770        0.128684
       9       5      10        0.875625        0.629524        0.419048
      -9       6      10        1.659193        1.350629        0.669748
      -8       6      10        0.271514        0.538888        0.538888
      -7       6      10        1.075707        0.687314        0.403765
      -6       6      10        3.968807        3.795392        0.116533
      -5       6      10        5.331254        5.405368        0.088696
      -4       6      10        0.829156        0.616847        0.323248
      -3       6      10        2.974999        2.883938        0.138233
      -2       6      10        0.491196        0.554346        0.554346
      -1       6      10        1.239742        1.131769        0.178721
       0       6      10        5.954714        6.043923        0.091444
       1       6      10        4.433722        4.495220        0.091585
       2       6      10        0.068617        0.571139        0.571139
       3       6      10        2.508909        2.561406        0.091649
       4       6      10        0.136256        0.515752        0.515752
       5       6      10        0.655753        0.573585        0.336520
       6       6      10        4.570819        4.609772        0.088489
       7       6      10        2.455529        2.494153        0.108383
      -7       7      10        0.206816        0.489796        0.489796
      -6       7      10        0.551398        0.448888        0.448888
      -5       7      10        2.470777        2.233719        0.133362
      -4       7      10        0.825268        0.833547        0.336757
      -3       7      10        0.704713        0.728903        0.367655
      -2       7      10        2.062921        2.128450        0.164220
      -1       7      10        0.095245        0.428719        0.428719
       0       7      10        2.370166        2.163585        0.213380
       1       7      10        1.256121        1.223315        0.269533
       2       7      10        0.926099        0.749800        0.421166
       3       7      10        2.119779        1.945379        0.110822
       4       7      10        0.139936        0.469148        0.426722
     -14       1      11        0.941765        0.906918        0.659532
     -13       1      11        0.068843        0.708096        0.708096
     -12       1      11        1.757327        1.837934        0.240905
     -11       1      11        3.557438        3.367343        0.305971
     -10       1      11        2.325219        2.286023        0.142824
      -9       1      11        4.450121        4.353734        0.319505
      -8       1      11        2.212722        2.037842        0.724906
      -7       1      11       11.862749       11.856644        0.151944
      -6       1      11        3.575143        3.398088        0.134501
      -5       1      11        0.733247        0.758156        0.267646
      -4       1      11        2.390094        2.427324        0.097667
      -3       1      11       22.202120       22.013178        0.257949
      -2       1      11       15.899667       15.768323        0.180507
      -1       1      11       14.923886       15.065855        0.172568
       0       1      11       24.997425       25.265589        0.284997
       1       1      11        0.359268        0.543139        0.543139
       2       1      11        2.298932        2.327295        0.092211
       3       1      11        6.373518        6.554083        0.109240
       4       1      11       19.558128       19.882404        0.226616
       5       1      11        9.448258        9.301882        0.132803
       6       1      11        9.862324        9.901162        0.126705
       7       1      11        7.077575        6.929574        0.277357
       8       1      11        4.264773        4.132433        0.160406
     -13       2      11        0.054537        0.759342        0.759342
     -12       2      11        5.117807        5.238988        0.168387
     -11       2      11        2.587831        2.633591        0.293356
     -10       2      11        5.913466        5.914305        0.180981
      -9       2      11        0.258389        0.517494        0.517494
      -8       2      11        7.743381        7.762023        0.148548
      -7       2      11        8.263324        8.029508        0.115659
      -6       2      11        0.828484        0.907138        0.284483
      -5       2      11       11.093234       11.124747        0.157979
      -4       2      11        4.810000        4.908156        0.125166
      -3       2      11        8.431242        8.407556        0.129634
      -2       2      11        6.523640        6.498307        0.108863
      -1       2      11       14.932214       14.928496        0.175869
       0       2      11        2.019525        2.139603        0.084512
       1       2      11        5.161164        5.200096        0.093630
       2       2      11        9.857463        9.751410        0.126235
       3       2      11        5.240025        5.221686        0.098308
       4       2      11        1.910668        1.916194        0.116500
       5       2      11        5.682548        5.728176        0.109546
       6       2      11        4.114175        4.119709        0.121584
       7       2      11        5.551160        5.586323        0.115491
       8       2      11        0.620059        0.631744        0.433249
     -13       3      11        0.668652        1.222743        0.533468
     -12       3      11        2.202741        2.042596        0.381001
     -11       3      11        3.477129        3.657458        0.312163
     -10       3      11        0.113044        0.545711        0.545711
      -9       3      11        1.875615        1.857741        0.146016
      -8       3      11        4.158493        4.119223        0.114102
      -7       3      11        0.844882        1.122185        0.212570
      -6       3      11        3.609824        3.439622        0.103457
      -5       3      11        1.285322        1.205985        0.171142
      -4       3      11        7.856265        7.830390        0.138186
      -3       3      11        2.069796        1.950103        0.186952
      -2       3      11        7.796617        8.012989        0.166589
      -1       3      11       11.302595       11.260995        0.161445
       0       3      11        2.102161        2.201727        0.104204
       1       3      11        6.811088        6.782772        0.111491
       2       3      11        0.729252        0.456727        0.282946
       3       3      11        6.956351        6.814176        0.091826
       4       3      11        1.047234        1.112699        0.130712
       5       3      11        8.035856        8.012553        0.100157
       6       3      11        2.338497        2.152742        0.122718
       7       3      11        0.033128        0.478853        0.414045
       8       3      11        4.186412        4.225518        0.127225
       9       3      11        3.419395        3.482671        0.258854
     -12       4      11        2.178128        1.680357        0.473419
     -11       4      11        0.516949        0.485180        0.485180
     -10       4      11        0.029069        0.482494        0.482494
      -9       4      11        4.090568        4.307900        0.118747
      -8       4      11        8.269365        8.325143        0.104194
      -7       4      11        6.557262        6.291105        0.095138
      -6       4      11        4.423897        4.522499        0.090683
      -5       4      11        1.052102        1.021372        0.157080
      -4       4      11        0.613675        0.492646        0.366155
      -3       4      11        3.455952        3.347238        0.082578
      -2       4      11        7.326446        7.240097        0.095168
      -1       4      11        2.977469        3.032046        0.082418
       0       4      11        1.320567        1.407480        0.229261
       1       4      11        2.015019        1.972334        0.084928
       2       4      11        0.843795        1.068082        0.125639
       3       4      11        0.314521        0.591185        0.591185
       4       4      11        1.186524        1.277850        0.117677
       5       4      11        2.891876        2.954031        0.088739
       6       4      11        2.354006        2.387006        0.093581
       7       4      11        0.060658        0.529623        0.385400
       8       4      11        0.960311        1.180339        0.299203
       9       4      11        0.691493        0.716170        0.716170
     -11       5      11        0.803211        0.629365        0.524008
     -10       5      11        1.906667        1.900263        0.140860
      -9       5      11        0.286232        0.529056        0.529056
      -8       5      11        0.105902        0.471487        0.439864
      -7       5      11        5.344832        5.151408        0.092554
      -6       5      11        1.233276        1.269252        0.158351
      -5       5      11        0.376821        0.497393        0.330660
      -4       5      11        2.049982        1.905991        0.098700
      -3       5      11        2.054568        2.124453        0.094872
      -2       5      11        1.322733        1.284912        0.133696
      -1       5      11        2.185477        1.993815        0.099851
       0       5      11        3.403482        3.464968        0.119224
       1       5      11        1.653105        1.589906        0.151573
       2       5      11        0.992334        0.839285        0.321116
       3       5      11        0.076679        0.528867        0.528867
       4       5      11        4.777690        4.984777        0.086818
       5       5      11        0.035574        0.679043        0.329186
       6       5      11        0.020354        0.429185        0.429185
       7       5      11        2.028579        2.088995        0.113951
       8       5      11        1.081004        0.886228        0.311946
      -9       6      11        4.796255        4.547857        0.186206
      -8       6      11        1.412545        1.385208        0.180467
      -7       6      11        2.363748        2.213662        0.104444
      -6       6      11        5.486347        5.485344        0.111612
      -5       6      11        1.509745        1.443364        0.127233
      -4       6      11        1.297215        1.436767        0.143013
      -3       6      11        1.106728        0.931397        0.233686
      -2       6      11        4.327006        4.441846        0.100188
      -1       6      11        0.104232        0.486826        0.391433
       0       6      11        2.010255        1.944711        0.128671
       1       6      11        0.692529        0.666708        0.333092
       2       6      11        3.216069        3.101919        0.148429
       3       6      11        2.783586        2.643388        0.122713
       4       6      11        0.410174        0.548908        0.343482
       5       6      11        0.909736        0.806908        0.291641
       6       6      11        3.836378        3.804077        0.090184
      -6       7      11        2.184703        1.923850        0.116864
      -5       7      11        2.803127        2.619007        0.123031
      -4       7      11        1.535937        1.381991        0.195821
      -3       7      11        1.164073        1.223029        0.351995
      -2       7      11        3.058661        3.088640        0.282950
      -1       7      11        3.688047        4.143791        0.239818
       0       7      11        1.624733        1.343540        0.389025
       1       7      11        2.837140        2.841936        0.107032
       2       7      11        1.254891        1.144814        0.311748
       3       7      11        2.841738        2.696257        0.106372
       4       7      11        0.764651        0.575239        0.378262
     -14       0      12        1.466443        1.126898        0.563605
     -13       0      12        5.911979        6.023703        0.206230
     -12       0      12        5.085676        5.261179        0.228287
     -11       0      12        2.782730        2.508685        0.310094
     -10       0      12        5.931389        5.774080        0.197881
      -9       0      12        0.051051        0.701285        0.701285
      -8       0      12        2.994148        3.068713        0.348787
      -7       0      12        3.946172        4.340737        0.140023
      -6       0      12        0.046740        0.611310        0.611310
      -5       0      12       11.545692       11.663190        0.282944
      -4       0      12       27.115969       27.075265        0.363845
      -3       0      12       21.033916       21.180179        0.283529
      -2       0      12        7.157961        7.117654        0.160859
      -1       0      12       18.442262       18.457519        0.209231
       0       0      12        6.444144        6.656350        0.097616
       1       0      12        4.329523        4.389305        0.086864
       2       0      12       15.241105       15.335254        0.188307
       3       0      12       28.934685       29.212326        0.348681
       4       0      12        2.940255        3.016720        0.151463
       5       0      12        7.294237        7.004499        0.135219
       6       0      12       16.817953       16.460559        0.259942
       7       0      12        7.294395        6.961394        0.272522
     -14       1      12        2.036667        2.126194        0.320730
     -13       1      12        3.185817        3.300909        0.133891
     -12       1      12        4.522249        4.545877        0.127280
     -11       1      12        6.325184        6.060693        0.126470
     -10       1      12        3.390537        3.536806        0.178980
      -9       1      12        0.398783        0.526403        0.526403
      -8       1      12        2.394833        2.225399        0.125399
      -7       1      12        3.008279        3.097951        0.142684
      -6       1      12       11.220481       11.204017        0.174965
      -5       1      12        8.638504        8.598256        0.127010
      -4       1      12       15.780072       15.817395        0.186657
      -3       1      12       12.793396       12.648715        0.155917
      -2       1      12        5.313425        5.249857        0.088268
      -1       1      12       16.267470       16.357873        0.187529
       0       1      12        0.802472        0.799625        0.148549
       1       1      12        2.452644        2.534581        0.078955
       2       1      12        8.551526        8.546169        0.152540
       3       1      12        5.836501        5.907707        0.095306
       4       1      12        5.890981        5.811712        0.102071
       5       1      12       12.948962       12.788276        0.149842
       6       1      12        1.426162        1.222007        0.216124
       7       1      12        6.840267        6.583008        0.251895
       8       1      12        3.610111        3.628636        0.382716
     -13       2      12        1.748741        1.822800        0.402589
     -12       2      12        1.808499        1.867726        0.335407
     -11       2      12        2.736527        2.817605        0.296157
     -10       2      12        3.884550        3.988233        0.356704
      -9       2      12        3.105678        3.136383        0.105575
      -8       2      12        4.975810        4.797812        0.154430
      -7       2      12        4.855722        5.012784        0.098824
      -6       2      12        5.234269        5.110284        0.156497
      -5       2      12        8.453786        8.541253        0.135838
      -4       2      12        1.494255        1.391258        0.196436
      -3       2      12        2.487724        2.343288        0.137296
      -2       2      12       18.223654       18.061561        0.216674
      -1       2      12       10.227131       10.127685        0.131686
       0       2      12        7.230003        7.261818        0.099835
       1       2      12        6.675714        6.695820        0.094532
       2       2      12        1.025561        0.998449        0.178266
       3       2      12        8.078361        8.267708        0.119150
       4       2      12       17.586343       17.342722        0.217302
       5       2      12        8.136092        8.042823        0.116159
       6       2      12        3.152035        3.216675        0.118127
       7       2      12        1.028619        1.194027        0.241924
     -13       3      12        1.639746        1.447066        0.259969
     -12       3      12        1.099145        1.514133        0.508300
     -11       3      12        1.787186        1.799750        0.453087
     -10       3      12        0.136869        0.537773        0.537773
      -9       3      12       11.144518       11.230761        0.130761
      -8       3      12       12.327312       12.221702        0.157292
      -7       3      12        1.755072        1.841765        0.113211
      -6       3      12        1.114231        0.841427        0.240428
      -5       3      12        1.461972        1.399643        0.122889
      -4       3      12        6.158127        5.975450        0.102801
      -3       3      12       11.267392       11.249000        0.217228
      -2       3      12       16.142183       15.869152        0.298025
      -1       3      12        0.862202        0.810370        0.319046
       0       3      12        4.610835        4.498555        0.111757
       1       3      12       10.260656       10.142978        0.125493
       2       3      12        3.331809        3.439622        0.074804
       3       3      12        9.969369        9.925271        0.116499
       4       3      12        0.151617        0.508232        0.508232
       5       3      12        1.425338        1.518420        0.111793
       6       3      12        1.986206        1.863089        0.114833
       7       3      12        3.209051        3.303029        0.134749
       8       3      12        3.143724        2.774004        0.128442
     -12       4      12        0.469370        0.484355        0.484355
     -11       4      12        3.107659        2.963427        0.105578
     -10       4      12        0.393523        0.448553        0.448553
      -9       4      12        4.200876        4.289755        0.106933
      -8       4      12        7.200414        7.161564        0.115643
      -7       4      12        3.213694        3.295907        0.097938
      -6       4      12        5.871416        5.684013        0.088300
      -5       4      12        2.399935        2.314541        0.084137
      -4       4      12        0.952113        1.146473        0.193110
      -3       4      12        2.954411        2.925799        0.084074
      -2       4      12        0.638428        0.398999        0.398999
      -1       4      12        7.964749        7.894238        0.112915
       0       4      12        8.565830        8.468176        0.106537
       1       4      12        2.196473        2.244348        0.086827
       2       4      12       10.277938       10.278619        0.119386
       3       4      12        2.292492        2.413752        0.083924
       4       4      12        0.811640        0.647302        0.261686
       5       4      12        1.375464        1.438471        0.117525
       6       4      12        0.966504        0.688912        0.293817
       7       4      12        3.873344        3.833797        0.100702
       8       4      12        4.144166        4.316480        0.123152
       9       4      12        1.265656        0.860174        0.319064
     -11       5      12        1.591970        1.395027        0.206961
     -10       5      12        6.545825        6.542247        0.159850
      -9       5      12        3.055478        3.136957        0.142212
      -8       5      12        1.707633        1.377026        0.151709
      -7       5      12        8.603074        8.694366        0.115438
      -6       5      12        0.840219        0.555248        0.401625
      -5       5      12        5.853715        5.952310        0.086733
      -4       5      12        4.851433        4.870318        0.082312
      -3       5      12        6.150538        6.262348        0.098339
      -2       5      12        1.671763        1.724355        0.097825
      -1       5      12        6.485956        6.570388        0.092811
       0       5      12        4.910999        4.882827        0.088455
       1       5      12        8.194356        8.302229        0.102229
       2       5      12        1.569025        1.661234        0.111428
       3       5      12        2.221278        2.155087        0.111634
       4       5      12        2.365081        2.335380        0.094644
       5       5      12        0.388113        0.712531        0.289447
       6       5      12        1.254710        1.351148        0.146698
       7       5      12        1.984573        2.000700        0.117378
       8       5      12        1.270757        1.227966        0.247813
      -9       6      12        2.782665        2.954827        0.126700
      -8       6      12        0.108586        0.450999        0.450999
      -7       6      12        0.127012        0.497293        0.497293
      -6       6      12        3.584085        3.808543        0.091690
      -5       6      12        0.565250        0.480208        0.480208
      -4       6      12        3.594688        3.682255        0.098123
      -3       6      12        3.369773        3.115092        0.157272
      -2       6      12        1.156812        1.236649        0.165154
      -1       6      12        0.716557        0.700357        0.372333
       0       6      12        3.801970        3.706076        0.104965
       1       6      12        0.610686        0.536470        0.388146
       2       6      12        4.807265        5.036963        0.097328
       3       6      12        2.873014        2.915442        0.085848
       4       6      12        0.757946        0.606300        0.362374
       5       6      12        1.286519        1.344954        0.223169
       6       6      12        2.060810        1.991658        0.110860
      -6       7      12        1.463713        0.971700        0.273631
      -5       7      12        0.707447        0.862670        0.323133
      -4       7      12        0.657591        0.616523        0.405335
      -3       7      12        4.386550        4.457914        0.217631
      -2       7      12        1.658552        1.300577        0.551310
      -1       7      12        0.516494        0.497594        0.497594
       0       7      12        0.096808        0.501697        0.501697
       1       7      12        0.231563        0.449333        0.449333
       2       7      12        0.475866        0.721526        0.346960
       3       7      12        1.574370        1.481317        0.163933
     -14       1      13        2.300573        1.656653        0.414397
     -13       1      13        1.313228        1.398785        0.362253
     -12       1      13        1.519750        1.615488        0.394054
     -11       1      13        1.108703        1.205114        0.283919
     -10       1      13        5.834066        5.937676        0.105610
      -9       1      13        1.003168        1.176180        1.092514
      -8       1      13        0.256637        0.618385        0.429705
      -7       1      13        5.341391        5.220441        0.126915
      -6       1      13        3.860170        3.827532        0.117411
      -5       1      13        5.216855        5.240897        0.109815
      -4       1      13        6.880081        6.860466        0.105468
      -3       1      13        1.609535        1.324349        0.141217
      -2       1      13        9.972092        9.984087        0.126146
      -1       1      13        4.154296        4.155478        0.079574
       0       1      13        8.887421        8.938512        0.119669
       1       1      13        4.509464        4.598587        0.079295
       2       1      13       18.977282       19.242141        0.246352
       3       1      13       10.453834       10.677547        0.137148
       4       1      13        4.423565        4.381324        0.101955
       5       1      13        7.085999        6.963045        0.119727
       6       1      13        6.414586        6.365611        0.233156
       7       1      13        6.840248        6.697164        0.151936
     -13       2      13        1.567688        1.897367        0.379539
     -12       2      13        3.846411        3.788403        0.283978
     -11       2      13        1.245679        0.933220        0.729259
     -10       2      13        5.821219        5.995665        0.105589
      -9       2      13        9.697939        9.614936        0.191296
      -8       2      13        2.441572        2.550490        0.112376
      -7       2      13        3.880842        3.922499        0.109102
      -6       2      13        0.782785        0.452659        0.415242
      -5       2      13       14.943390       14.817220        0.229896
      -4       2      13        3.179370        3.036561        0.134665
      -3       2      13       12.758971       12.753039        0.189202
      -2       2      13        9.636784        9.653549        0.146867
      -1       2      13        6.288233        6.254598        0.093430
       0       2      13        5.539429        5.467998        0.088686
       1       2      13        9.041608        9.181013        0.128555
       2       2      13       10.371896       10.391343        0.131713
       3       2      13        2.954901        3.020513        0.086523
       4       2      13        9.024900        9.010660        0.111222
       5       2      13        0.168396        0.533385        0.533385
       6       2      13        4.643871        4.476941        0.129758
       7       2      13        3.506485        3.500000        0.266890
     -13       3      13        0.223071        0.900833        0.900833
     -12       3      13        1.199127        0.815046        0.392672
     -11       3      13        2.752198        2.942193        0.125102
     -10       3      13        0.892390        1.131548        0.291072
      -9       3      13        4.482154        4.483302        0.118557
      -8       3      13        2.154230        2.280351        0.137176
      -7       3      13        4.763056        4.684122        0.084666
      -6       3      13        4.358484        4.426398        0.167995
      -5       3      13        0.320807        0.544059        0.544059
      -4       3      13        1.779909        1.793098        0.102654
      -3       3      13        5.277276        5.179286        0.112827
      -2       3      13        3.360084        3.267874        0.129244
      -1       3      13        1.868194        1.833548        0.138851
       0       3      13        0.289508        0.561249        0.561249
       1       3      13        9.276045        9.277392        0.110440
       2       3      13        0.565976        0.377094        0.377094
       3       3      13        6.105350        6.172925        0.088025
       4       3      13        6.377588        6.327954        0.090567
       5       3      13        3.626546        3.707020        0.093158
       6       3      13        1.362624        1.340410        0.225018
       7       3      13        2.185089        2.044872        0.365050
       8       3      13        4.436482        4.356145        0.241415
       9       3      13        1.008967        1.060047        0.598311
     -12       4      13        2.622252        2.681082        0.260813
     -11       4      13        4.114710        3.949810        0.097149
     -10       4      13        4.793127        5.063793        0.231713
      -9       4      13        4.713416        4.686043        0.107834
      -8       4      13        5.717235        5.673447        0.091243
      -7       4      13        0.517694        0.479583        0.479583
      -6       4      13        6.406244        6.543546        0.115794
      -5       4      13        6.745073        6.639126        0.095962
      -4       4      13        9.188546        8.885775        0.116340
      -3       4      13        9.900497        9.821303        0.142202
      -2       4      13        5.703011        5.727652        0.097466
      -1       4      13        0.952422        0.859186        0.274036
       0       4      13        4.279698        4.289522        0.088570
       1       4      13        4.906782        4.868470        0.083702
       2       4      13        5.938796        5.858157        0.110983
       3       4      13        6.342616        6.327480        0.121193
       4       4      13        1.270563        1.238830        0.133163
       5       4      13        0.112104        0.404969        0.404969
       6       4      13        0.216333        0.526972        0.526972
       7       4      13        0.935787        1.288216        0.220648
       8       4      13        0.922088        0.622415        0.475445
       9       4      13        0.411128        0.710141        0.710141
     -10       5      13        0.003183        0.565597        0.494886
      -9       5      13        0.856554        0.590169        0.338972
      -8       5      13        0.613579        0.788416        0.282254
      -7       5      13        0.628100        0.536377        0.410679
      -6       5      13        1.344926        1.298461        0.157584
      -5       5      13        3.584236        3.723171        0.097843
      -4       5      13        1.280354        1.374445        0.140184
      -3       5      13        1.015098        1.043072        0.234184
      -2       5      13        4.232223        4.207374        0.087908
      -1       5      13        0.204738        0.553534        0.553534
       0       5      13        1.762230        1.875313        0.114916
       1       5      13        1.053851        0.994082        0.184947
       2       5      13        2.185111        2.151465        0.100245
       3       5      13        1.053845        0.805729        0.302341
       4       5      13        0.451215        0.561516        0.561516
       5       5      13        1.097985        1.106436        0.309943
       6       5      13        2.197298        2.167672        0.113554
       7       5      13        0.068756        0.506458        0.506458
      -9       6      13        1.274884        1.038894        0.335616
      -8       6      13        2.113975        2.037523        0.103253
      -7       6      13        1.175411        1.261666        0.161302
      -6       6      13        1.484307        1.488288        0.157912
      -5       6      13        2.185983        2.126241        0.114301
      -4       6      13        7.715387        7.772065        0.107798
      -3       6      13        2.335076        2.188287        0.117901
      -2       6      13        0.796158        0.498899        0.388899
      -1       6      13        3.189606        3.175846        0.098835
       0       6      13        3.753474        3.962701        0.094368
       1       6      13        2.645850        2.743793        0.112254
       2       6      13        1.376946        1.660873        0.116237
       3       6      13        3.401879        3.626982        0.108034
       4       6      13        0.557356        0.725190        0.389779
       5       6      13        0.865135        0.718540        0.314436
      -5       7      13        0.653665        0.511859        0.511859
      -4       7      13        1.019294        0.525167        0.482740
      -3       7      13        3.587790        3.610817        0.123411
      -2       7      13        0.185602        0.486313        0.486313
      -1       7      13        0.909722        0.867756        0.363772
       0       7      13        0.879249        0.648691        0.443752
       1       7      13        2.784965        2.720386        0.154261
       2       7      13        1.544715        1.467413        0.189485
     -14       0      14        0.103838        0.561338        0.561338
     -13       0      14        2.185142        1.743531        0.427438
     -12       0      14        4.006997        4.258756        0.264259
     -11       0      14       10.009879       10.127685        0.177810
     -10       0      14        1.565363        1.586852        0.434333
      -9       0      14        2.425985        2.337028        0.293453
      -7       0      14        5.604853        5.961292        0.175015
      -6       0      14        8.921567        8.953658        0.181715
      -5       0      14        1.490317        0.939734        0.462869
      -4       0      14        2.322739        2.573480        0.179676
      -3       0      14        7.345276        7.373941        0.115635
      -2       0      14       13.055812       13.219682        0.159054
      -1       0      14       12.166389       12.435433        0.151297
       0       0      14       12.718077       12.780063        0.172129
       1       0      14       16.150471       16.155185        0.193669
       2       0      14       17.319396       17.489997        0.220660
       3       0      14        3.279646        3.302878        0.366553
       4       0      14        0.429744        0.542218        0.542218
       5       0      14        6.808293        6.831471        0.122000
       6       0      14        3.600494        3.563425        0.168724
       7       0      14        6.040338        5.802155        0.294161
     -13       1      14        0.275185        0.562850        0.562850
     -12       1      14        0.668198        0.608276        0.608276
     -11       1      14        4.333321        4.667762        0.121665
     -10       1      14        7.276685        7.243411        0.454449
      -9       1      14        6.357284        6.252200        0.204473
      -8       1      14        1.250805        1.042305        0.522113
      -7       1      14        6.811085        6.752037        0.122406
      -6       1      14        8.241594        8.027453        0.128276
      -5       1      14        8.987417        8.741853        0.132963
      -4       1      14        7.045341        7.214569        0.126057
      -3       1      14        0.986597        0.938296        0.260653
      -2       1      14        7.489384        7.480775        0.110701
      -1       1      14       11.770468       11.792370        0.142478
       0       1      14        5.210121        5.233068        0.081952
       1       1      14       19.588422       19.720041        0.241078
       2       1      14        3.090695        3.168754        0.095482
       3       1      14        1.420897        1.212477        0.146362
       4       1      14        2.709276        2.756864        0.095849
       5       1      14        0.944583        0.978162        0.239988
       6       1      14        0.510975        0.589576        0.589576
       7       1      14        8.440548        8.342721        0.310661
     -13       2      14        2.975817        3.274141        0.268147
     -12       2      14        0.997088        0.990404        0.672127
     -11       2      14        2.055851        1.894598        0.434289
     -10       2      14        6.335025        6.438245        0.121284
      -9       2      14        3.727733        3.975928        0.129241
      -8       2      14        5.836619        5.808786        0.205127
      -7       2      14        3.274978        3.226143        0.116159
      -6       2      14        4.422480        4.409649        0.103026
      -5       2      14        1.453909        1.172391        0.314894
      -4       2      14        8.322283        8.257179        0.227608
      -3       2      14        1.506904        1.630859        0.291269
      -2       2      14        6.452474        6.382711        0.106406
      -1       2      14        1.921867        2.026154        0.111996
       0       2      14       13.229475       13.149525        0.161068
       1       2      14        4.477920        4.596956        0.088186
       2       2      14        2.210095        2.328991        0.080747
       3       2      14        4.996023        4.876987        0.082719
       4       2      14        5.727460        5.819192        0.120947
       5       2      14        4.262579        4.243583        0.118174
       6       2      14       10.100271        9.888731        0.169780
       7       2      14        4.469934        4.413615        0.253928
     -12       3      14        3.273310        3.021870        0.335665
     -11       3      14        1.141792        0.884195        0.302559
     -10       3      14        4.955654        4.887740        0.099734
      -9       3      14        4.271660        4.192135        0.101537
      -8       3      14        2.029073        1.752227        0.139280
      -7       3      14        8.249656        8.126869        0.123057
      -6       3      14       12.938049       12.576963        0.149172
      -5       3      14        1.570767        1.427971        0.140259
      -4       3      14        9.847888        9.558661        0.160736
      -3       3      14       14.554306       14.242542        0.199750
      -2       3      14        3.903916        3.876338        0.086484
      -1       3      14        8.976589        8.932973        0.117021
       0       3      14        9.173705        9.142046        0.110656
       1       3      14        6.694968        6.766757        0.116569
       2       3      14        5.065512        5.101960        0.082199
       3       3      14       12.146645       12.129303        0.198251
       4       3      14        0.271360        0.472652        0.380457
       5       3      14        9.451170        9.395212        0.120461
       6       3      14        0.452844        0.633640        0.465414
       7       3      14        0.866282        1.145688        0.464365
       8       3      14        4.125649        4.073573        0.126803
       9       3      14        1.811541        1.700735        0.396473
     -12       4      14        4.803228        4.792598        0.184671
     -11       4      14        0.151111        0.671491        0.671491
     -10       4      14        0.697383        0.690362        0.373187
      -9       4      14        0.901653        0.841368        0.326878
      -8       4      14        0.041877        0.531601        0.531601
      -7       4      14        3.120093        3.011113        0.215992
      -6       4      14        6.432135        6.285698        0.094172
      -5       4      14        4.637503        4.655212        0.109775
      -4       4      14        8.205517        8.062692        0.111843
      -3       4      14        4.209450        4.267083        0.089883
      -2       4      14        5.104546        5.193843        0.089922
      -1       4      14        3.247261        3.325658        0.097036
       0       4      14        0.497463        0.564535        0.368066
       1       4      14        2.302226        2.305602        0.091172
       2       4      14        4.869508        4.824417        0.094618
       3       4      14        3.093835        3.108456        0.085858
       4       4      14        7.983778        8.099753        0.125984
       5       4      14        2.696556        2.759239        0.097097
       6       4      14        3.058439        3.098096        0.127507
       7       4      14        4.594531        4.667976        0.125510
       8       4      14        0.817401        0.664906        0.436871
     -10       5      14        1.634291        1.509801        0.204581
      -9       5      14        0.730009        0.530283        0.484457
      -8       5      14        1.295713        1.065223        0.200816
      -7       5      14        1.840379        1.946715        0.116606
      -6       5      14        2.683941        2.649566        0.174127
      -5       5      14       12.072749       11.987076        0.193434
      -4       5      14        6.303710        6.148496        0.100273
      -3       5      14        2.174846        2.167648        0.131991
      -2       5      14        2.718154        2.652056        0.189232
      -1       5      14        2.332578        2.255926        0.120276
       0       5      14        6.517570        6.605377        0.100609
       1       5      14        7.702176        7.923825        0.102636
       2       5      14        7.426180        7.529741        0.128728
       3       5      14        2.208466        2.267664        0.109100
       4       5      14        0.407519        0.543231        0.543231
       5       5      14        2.918689        2.936767        0.095728
       6       5      14        4.900645        5.005697        0.116525
       7       5      14        2.896519        2.947830        0.233240
      -8       6      14        1.216718        1.042065        0.187548
      -7       6      14        0.305625        0.535630        0.535630
      -6       6      14        1.613940        1.714147        0.121539
      -5       6      14        0.238219        0.522494        0.522494
      -4       6      14        3.807707        3.845517        0.364281
      -3       6      14        0.806166        0.562494        0.393675
      -2       6      14        2.135149        2.005592        0.125592
      -1       6      14        0.557529        0.539259        0.359537
       0       6      14        0.958132        1.294141        0.201209
       1       6      14        1.399427        1.290116        0.287819
       2       6      14        3.640976        3.713489        0.096584
       3       6      14        1.172589        0.919619        0.266626
       4       6      14        2.098162        2.002798        0.202604
       5       6      14        0.179766        0.451996        0.451996
      -5       7      14        1.129981        0.595231        0.595231
      -4       7      14        1.219616        0.929785        0.401675
      -3       7      14        2.054150        1.777864        0.160613
      -2       7      14        0.522479        0.648999        0.439476
      -1       7      14        3.411819        3.416431        0.158057
       0       7      14        1.521018        1.598937        0.191706
       1       7      14        0.166574        0.485077        0.485077
     -13       1      15        2.097153        2.253087        0.232592
     -12       1      15        6.358724        6.673155        0.112439
     -11       1      15        4.211745        4.274927        0.283060
     -10       1      15        0.341340        0.735051        0.735051
      -9       1      15        1.299133        0.895879        0.543459
      -8       1      15        6.876668        6.953057        0.102509
      -7       1      15        6.373604        6.363254        0.148272
      -6       1      15        3.216725        3.273988        0.130105
      -5       1      15       10.950915       10.770330        0.172688
      -4       1      15        0.613524        0.583095        0.583095
      -3       1      15        0.664861        0.835045        0.400189
      -2       1      15        5.881101        5.918784        0.095039
      -1       1      15        5.673193        5.624500        0.092864
       0       1      15        3.306904        3.242684        0.092287
       1       1      15        3.615692        3.552745        0.095000
       2       1      15        3.966834        3.906149        0.116162
       3       1      15        2.989338        3.183709        0.089520
       4       1      15        5.316328        5.307353        0.096403
       5       1      15        7.369192        7.295478        0.124983
       6       1      15        2.480455        2.581104        0.122162
     -13       2      15        1.260596        1.105758        0.581067
     -12       2      15        0.447741        0.755315        0.755315
     -11       2      15        5.512051        5.869071        0.221860
     -10       2      15        0.408354        0.485386        0.485386
      -9       2      15        1.207971        1.329774        0.206476
      -8       2      15        0.655535        0.564801        0.431010
      -7       2      15       11.169036       10.926573        0.154387
      -6       2      15        2.950603        2.891781        0.097484
      -5       2      15        6.015872        5.999500        0.130429
      -4       2      15       10.279407        9.992047        0.148724
      -3       2      15        9.308157        9.320515        0.146585
      -2       2      15        2.612229        2.530474        0.107707
      -1       2      15        6.118938        6.024450        0.110484
       0       2      15       17.155666       16.965553        0.207869
       1       2      15        1.663516        1.546609        0.154740
       2       2      15        6.169878        6.222459        0.087559
       3       2      15        1.958460        2.042401        0.111701
       4       2      15        8.869699        8.936890        0.157197
       5       2      15        0.198831        0.577668        0.577668
       6       2      15        6.814564        6.944422        0.182026
       7       2      15        5.812467        5.974027        0.208353
     -12       3      15        0.964886        1.116288        0.526628
     -11       3      15        0.345775        0.495984        0.495984
     -10       3      15        2.774235        2.744923        0.112832
      -9       3      15        2.698139        2.831183        0.106977
      -8       3      15        1.243710        1.193943        0.331273
      -7       3      15        3.797499        3.835101        0.090772
      -6       3      15        6.114622        6.125031        0.094939
      -5       3      15        2.624630        2.552920        0.108845
      -4       3      15        4.132318        4.122014        0.091381
      -3       3      15        2.164594        2.225960        0.102473
      -2       3      15        5.884227        5.775725        0.103424
      -1       3      15        4.208033        4.215329        0.098291
       0       3      15        0.806553        0.526023        0.278233
       1       3      15        1.647069        1.727599        0.131573
       2       3      15        3.948072        3.804208        0.084934
       3       3      15        3.680513        3.693779        0.122784
       4       3      15        0.109661        0.534135        0.534135
       5       3      15        1.597947        1.623145        0.228369
       6       3      15        6.087959        6.220450        0.276546
       7       3      15        0.925155        1.146778        0.302326
       8       3      15        2.041512        1.549097        0.554612
     -11       4      15        1.437322        1.250120        0.197029
     -10       4      15        0.208435        0.500899        0.500899
      -9       4      15        0.214617        0.507839        0.507839
      -8       4      15        2.921143        2.872664        0.118231
      -7       4      15        6.149146        6.075278        0.092971
      -6       4      15        8.209266        8.197866        0.126682
      -5       4      15        6.304868        6.287686        0.107476
      -4       4      15        1.653832        1.426079        0.162829
      -3       4      15        0.224072        0.428486        0.428486
      -2       4      15        5.566678        5.577992        0.109995
      -1       4      15       10.733010       10.873362        0.162153
       0       4      15        8.938188        8.957232        0.150700
       1       4      15        7.446141        7.549238        0.106188
       2       4      15        4.128160        4.260868        0.087381
       3       4      15        0.242868        0.541479        0.541479
       4       4      15        3.957884        3.951835        0.139487
       5       4      15        6.031441        6.284505        0.094271
       6       4      15        3.762679        3.760053        0.109026
       7       4      15        3.184692        3.189514        0.312189
       8       4      15        2.655359        2.487227        0.129368
     -10       5      15        0.106344        0.459130        0.459130
      -9       5      15        2.635799        2.585092        0.105535
      -8       5      15        1.448336        1.333679        0.191094
      -7       5      15        0.506827        0.871608        0.357896
      -6       5      15        2.093109        2.151651        0.107757
      -5       5      15        0.503482        0.552449        0.351700
      -4       5      15        0.830952        0.489898        0.489898
      -3       5      15        0.244374        0.628172        0.370296
      -2       5      15        0.634162        0.701356        0.437727
      -1       5      15        1.850254        1.779466        0.141999
       0       5      15        2.287463        2.337499        0.129649
       1       5      15        0.793597        0.518459        0.518459
       2       5      15        1.854697        1.888015        0.124439
       3       5      15        2.434838        2.478387        0.103160
       4       5      15        0.035975        0.525547        0.525547
       5       5      15        1.639126        1.844397        0.124223
       6       5      15        0.955524        0.935201        0.322828
      -8       6      15        3.492840        3.510271        0.087552
      -7       6      15        0.112269        0.466690        0.466690
      -6       6      15        3.307423        3.264047        0.140107
      -5       6      15        3.501827        3.424909        0.125818
      -4       6      15        0.102844        0.594559        0.594559
      -3       6      15        0.750681        0.570877        0.388120
      -2       6      15        4.181246        4.285440        0.122629
      -1       6      15        3.984934        3.892043        0.113022
       0       6      15        2.293763        2.539114        0.116141
       1       6      15        6.037102        6.042682        0.102143
       2       6      15        0.414814        0.455631        0.455631
       3       6      15        1.540414        1.586474        0.136957
       4       6      15        0.756536        0.860872        0.264633
      -4       7      15        0.224268        0.448999        0.448999
      -3       7      15        0.422166        0.439545        0.439545
      -2       7      15        1.102083        1.133799        0.299832
      -1       7      15        1.205421        1.159224        0.267036
       0       7      15        0.594972        0.542033        0.542033
     -13       0      16        5.336817        5.476495        0.193693
     -12       0      16        7.304718        7.675611        0.183215
     -11       0      16        2.057048        1.955454        0.390238
     -10       0      16        2.905507        2.810391        0.274765
      -7       0      16        4.621862        5.157131        0.336446
      -6       0      16       19.690182       19.394845        0.245171
      -5       0      16        0.597751        0.727255        0.398165
      -4       0      16       13.232736       12.816396        0.219968
      -3       0      16        6.469191        6.320127        0.114323
      -2       0      16        5.910879        6.065971        0.115929
      -1       0      16        8.339159        8.213891        0.118275
       0       0      16        5.666923        5.483612        0.141234
       1       0      16        6.040992        6.039868        0.256357
       2       0      16       10.348561       10.134594        0.146101
       3       0      16        5.813214        5.913206        0.141031
       4       0      16       12.071339       11.987076        0.210405
       5       0      16        6.746392        6.763653        0.192123
       6       0      16        2.509655        2.208121        0.528806
     -13       1      16        3.489474        3.614831        0.257897
     -12       1      16        2.315540        2.344355        0.328766
     -11       1      16        2.703433        2.648566        0.301546
     -10       1      16        1.702003        1.370219        0.536612
      -9       1      16        2.774269        2.771552        0.382221
      -8       1      16        5.062932        5.068432        0.094500
      -7       1      16        4.115888        4.150783        0.163930
      -6       1      16        1.355724        1.216183        0.349061
      -5       1      16       12.863460       12.670043        0.176445
      -4       1      16        8.181672        8.133142        0.115661
      -3       1      16        9.882266        9.835954        0.130028
      -2       1      16        1.828221        1.718459        0.108521
      -1       1      16        4.366557        4.342465        0.084414
       0       1      16        3.401003        3.379941        0.105036
       1       1      16        8.401716        8.492820        0.119828
       2       1      16        1.217792        1.037642        0.174392
       3       1      16       13.278040       13.094274        0.165623
       4       1      16        3.129765        3.134868        0.100334
       5       1      16        0.555761        0.526878        0.437435
       6       1      16        8.861509        8.829779        0.335546
     -13       2      16        3.213890        3.169227        0.129984
     -12       2      16        0.807989        0.744849        0.744849
     -11       2      16        0.844633        0.786766        0.786766
     -10       2      16        1.457344        1.701088        0.181318
      -9       2      16        5.372035        5.605355        0.108719
      -8       2      16       10.514359       10.685504        0.147003
      -7       2      16        6.013492        6.063003        0.096932
      -6       2      16        1.028911        0.910494        0.257119
      -5       2      16        3.137714        3.241913        0.146917
      -4       2      16        5.537397        5.446926        0.111010
      -3       2      16        6.676927        6.666633        0.127138
      -2       2      16       10.694943       10.862320        0.144578
      -1       2      16        0.357925        0.395221        0.395221
       0       2      16        2.936563        2.861433        0.084546
       1       2      16        4.124636        4.257229        0.087817
       2       2      16        6.225619        6.355942        0.102383
       3       2      16        2.420800        2.384764        0.119306
       4       2      16        2.636237        2.487730        0.121615
       5       2      16        5.982999        6.015148        0.141052
       6       2      16        4.848847        4.932241        0.242145
       7       2      16        1.835555        2.078750        0.378220
     -12       3      16        2.211780        2.251844        0.311225
     -11       3      16        3.310532        3.386739        0.106800
     -10       3      16        0.697521        0.534790        0.473146
      -9       3      16        3.009017        2.912387        0.127966
      -8       3      16        7.255561        7.353163        0.113618
      -7       3      16        8.198994        8.279130        0.108879
      -6       3      16        2.317298        2.175408        0.109881
      -5       3      16        0.051215        0.432319        0.432319
      -4       3      16        3.480908        3.408812        0.096864
      -3       3      16        0.099004        0.426380        0.426380
      -2       3      16        9.984749        9.978377        0.132718
      -1       3      16       18.718208       18.704545        0.241609
       0       3      16        1.907517        1.863786        0.094323
       1       3      16        0.960577        0.945198        0.177996
       2       3      16        3.397772        3.389395        0.105800
       3       3      16        4.933703        5.009391        0.092278
       4       3      16        8.366630        8.490936        0.110006
       5       3      16        9.922899       10.151355        0.292349
       6       3      16        4.093156        4.296161        0.133350
       7       3      16        2.442151        2.490703        0.211865
       8       3      16        2.721034        2.650547        0.281117
     -11       4      16        1.247796        1.352627        0.175682
     -10       4      16        5.627415        5.621388        0.097621
      -9       4      16        0.287265        0.654905        0.386204
      -8       4      16        2.814987        2.843660        0.093769
      -7       4      16        5.344507        5.418487        0.143736
      -6       4      16        1.245925        1.370219        0.151121
      -5       4      16        0.017333        0.425911        0.425911
      -4       4      16        2.383094        2.237789        0.152651
      -3       4      16        3.506757        3.330315        0.112552
      -2       4      16        6.621241        6.679371        0.109059
      -1       4      16        3.568224        3.828316        0.119542
       0       4      16        7.116865        7.271382        0.096914
       1       4      16        6.208418        6.338691        0.092492
       2       4      16        0.039706        0.539630        0.539630
       3       4      16        2.678027        2.774491        0.095312
       4       4      16        0.829362        0.614980        0.360814
       5       4      16        1.956843        2.096378        0.129629
       6       4      16        3.429503        3.356933        0.159434
       7       4      16        1.913891        2.052998        0.152366
     -10       5      16        0.135181        0.505470        0.505470
      -9       5      16        5.021258        5.007594        0.129172
      -8       5      16        0.141261        0.536377        0.536377
      -7       5      16        0.794953        0.660227        0.392272
      -6       5      16        4.811793        4.911517        0.115998
      -5       5      16        1.545687        1.380906        0.151434
      -4       5      16        0.484081        0.626977        0.323003
      -3       5      16        7.249706        7.275301        0.224485
      -2       5      16        6.328066        6.485985        0.114643
      -1       5      16        0.838617        0.945040        0.316231
       0       5      16        8.511889        8.627398        0.112940
       1       5      16        4.606724        4.660150        0.129918
       2       5      16        4.527769        4.638750        0.125104
       3       5      16        3.582043        3.669605        0.094413
       4       5      16        4.860335        4.999300        0.090532
       5       5      16        2.832277        2.929590        0.106436
       6       5      16        3.240477        3.281311        0.126315
      -7       6      16        2.267929        2.173707        0.142106
      -6       6      16        2.504007        2.395496        0.176487
      -5       6      16        0.816523        0.754851        0.321492
      -4       6      16        1.788091        1.823678        0.206891
      -3       6      16        0.405407        0.464973        0.464973
      -2       6      16        1.371517        1.120045        0.328464
      -1       6      16        1.343558        1.179110        0.195850
       0       6      16        2.347302        2.482942        0.266097
       1       6      16        1.919334        1.936776        0.140140
       2       6      16        1.840922        1.670868        0.156867
       3       6      16        0.809685        0.575413        0.362106
     -13       1      17        2.448489        2.519305        0.276049
     -12       1      17        1.546106        1.249840        0.577531
     -11       1      17        0.670403        0.957392        0.685179
     -10       1      17        6.630420        6.811755        0.206832
      -9       1      17       10.320911       10.571660        0.154367
      -8       1      17        4.518956        4.414182        0.106978
      -7       1      17        8.173686        8.004499        0.219064
      -6       1      17        1.790832        1.265741        0.356785
      -5       1      17        7.031671        6.652969        0.240793
      -4       1      17        3.686872        3.766829        0.107594
      -3       1      17       13.368563       13.401119        0.179168
      -2       1      17        9.605053        9.667626        0.123623
      -1       1      17        2.218779        2.330815        0.093607
       0       1      17        7.725514        7.930448        0.106446
       1       1      17        3.318681        3.314363        0.098154
       2       1      17        3.636231        3.752199        0.100624
       3       1      17        1.995866        2.084274        0.117628
       4       1      17        5.058735        5.028519        0.267006
       5       1      17        0.527723        0.677348        0.677348
     -12       2      17        0.983024        0.777303        0.410424
     -11       2      17        1.481932        1.167818        0.620005
     -10       2      17        3.310235        3.342454        0.326331
      -9       2      17        4.976422        5.124841        0.264389
      -8       2      17        2.490136        2.475419        0.119618
      -7       2      17        2.506249        2.677219        0.121265
      -6       2      17        5.301552        5.307636        0.090453
      -5       2      17        4.847519        4.689136        0.137324
      -4       2      17        4.765371        4.699894        0.125290
      -3       2      17        1.767345        1.277576        0.248644
      -2       2      17       12.946588       12.781627        0.164972
      -1       2      17        0.407991        0.575152        0.307944
       0       2      17        0.221409        0.548544        0.308127
       1       2      17        3.500206        3.532987        0.153047
       2       2      17       11.832235       11.624973        0.158500
       3       2      17        4.595003        4.608362        0.142156
       4       2      17        3.954976        4.017835        0.188214
       5       2      17        8.645027        8.848559        0.186689
       6       2      17        2.000906        1.793711        0.448275
       7       2      17        0.119294        0.625300        0.625300
     -12       3      17        0.826955        1.001748        0.315964
     -11       3      17        3.661731        3.773062        0.100733
     -10       3      17        2.089267        2.270749        0.122377
      -9       3      17        0.603674        0.601581        0.601581
      -8       3      17        6.980111        7.043508        0.116459
      -7       3      17        0.761907        0.808826        0.483404
      -6       3      17        1.416760        1.633187        0.156061
      -5       3      17        0.534712        0.595063        0.427731
      -4       3      17        6.587948        6.738917        0.101749
      -3       3      17        1.922945        1.868208        0.110994
      -2       3      17        3.654410        3.689444        0.102663
      -1       3      17        5.906373        5.942054        0.090387
       0       3      17        3.921188        4.025295        0.100120
       1       3      17        2.168517        2.181444        0.133201
       2       3      17        0.832627        0.617576        0.297732
       3       3      17        4.628783        4.767284        0.091816
       4       3      17        2.945205        3.001483        0.112071
       5       3      17        0.464526        0.475920        0.475920
       6       3      17        1.298509        0.835344        0.501728
       7       3      17        1.306226        1.426955        0.515527
       8       3      17        2.507412        1.877978        0.378978
     -11       4      17        0.029081        0.468402        0.468402
     -10       4      17        1.538117        1.570064        0.162086
      -9       4      17        0.225618        0.705124        0.444548
      -8       4      17        0.220490        0.481975        0.438386
      -7       4      17        3.280054        3.479511        0.100310
      -6       4      17        0.616085        0.527352        0.527352
      -5       4      17        2.715561        2.690948        0.107133
      -4       4      17        3.740844        3.775579        0.115252
      -3       4      17        5.651583        5.447385        0.132594
      -2       4      17        5.821146        5.789041        0.159477
      -1       4      17        5.635974        5.909145        0.110870
       0       4      17        1.556546        1.352553        0.156351
       1       4      17        3.494671        3.313910        0.091023
       2       4      17        4.341998        4.453650        0.092572
       3       4      17        6.976012        7.270213        0.113608
       4       4      17        7.444981        7.627647        0.106211
       5       4      17        3.859712        3.942842        0.367509
       6       4      17        1.171962        0.750933        0.415821
       7       4      17        1.031222        1.248759        0.332244
      -9       5      17        0.388320        0.491121        0.491121
      -8       5      17        0.586486        0.414005        0.414005
      -7       5      17        2.723940        2.641288        0.097511
      -6       5      17        0.871172        0.647225        0.411853
      -5       5      17        1.280632        1.376227        0.151114
      -4       5      17        2.288471        2.125394        0.127195
      -3       5      17        1.779699        1.825733        0.269680
      -2       5      17        1.380424        1.411028        0.421836
      -1       5      17        1.239604        0.717426        0.717426
       0       5      17        0.996199        1.070140        0.618587
       1       5      17        0.912213        0.828312        0.378645
       2       5      17        0.619941        0.493559        0.493559
       3       5      17        0.061986        0.538331        0.538331
       4       5      17        1.857304        1.945713        0.124999
       5       5      17        0.988178        0.832106        0.380221
      -7       6      17        0.615346        0.528299        0.331068
      -6       6      17        2.032844        1.754280        0.124955
      -5       6      17        1.560681        1.543664        0.150682
      -4       6      17        1.182242        0.990909        0.240176
      -3       6      17        4.646010        4.556863        0.116705
      -2       6      17        0.512973        0.755050        0.303718
      -1       6      17        2.582139        2.063928        0.458936
       0       6      17        1.393207        1.237053        0.302494
       1       6      17        2.277781        2.441823        0.189935
       2       6      17        1.069801        0.642339        0.524866
       3       6      17        4.143974        3.902563        0.216780
     -13       0      18        1.769926        1.936595        0.323213
     -12       0      18        1.268990        1.206482        0.553949
      -7       0      18        4.801155        4.960242        0.363939
      -6       0      18        6.759828        6.687451        0.156142
      -5       0      18        8.940496        8.987714        0.161843
      -4       0      18       19.897176       20.015494        0.572500
      -3       0      18        9.998052       10.016486        0.144810
      -2       0      18        3.963135        3.947658        0.131639
      -1       0      18       13.516072       13.562448        0.178876
       0       0      18        1.229475        0.932094        0.392094
       1       0      18       16.261823       16.180544        0.212451
       2       0      18        3.948990        3.775977        0.421278
       3       0      18        5.428814        5.286398        0.274811
       4       0      18        0.724789        0.507050        0.507050
     -13       1      18        1.700264        1.779466        0.365854
     -12       1      18        0.372622        0.582323        0.582323
     -11       1      18        5.222115        5.408142        0.222296
     -10       1      18        2.680616        2.529783        0.132889
      -9       1      18        4.456254        4.519181        0.116682
      -8       1      18        5.592539        5.586860        0.221508
      -7       1      18        0.793858        0.555968        0.555968
      -6       1      18        1.453447        1.109865        0.331341
      -5       1      18        1.231984        1.400643        0.245437
      -4       1      18        1.773109        1.818653        0.162060
      -3       1      18       10.784876       10.807405        0.139228
      -2       1      18        5.063434        4.973932        0.090388
      -1       1      18        6.760204        6.784910        0.115577
       0       1      18        8.800564        8.708215        0.123111
       1       1      18        3.536925        3.537089        0.104889
       2       1      18        8.086370        8.070626        0.141691
       3       1      18        2.956378        2.921763        0.164337
       4       1      18        1.144328        0.831805        0.335821
     -12       2      18        3.918244        4.010237        0.243541
     -11       2      18        2.608978        2.617575        0.108173
     -10       2      18        1.348130        1.142585        0.228637
      -9       2      18        6.576633        6.773625        0.110743
      -8       2      18        6.397955        6.302381        0.148114
      -7       2      18        3.766735        3.671240        0.186702
      -6       2      18        7.593016        7.469270        0.100688
      -5       2      18        3.772672        3.578687        0.129774
      -4       2      18        4.809836        4.765816        0.161796
      -3       2      18       11.452495       11.222745        0.188707
      -2       2      18        9.113800        9.387492        0.151367
      -1       2      18        4.110089        4.103535        0.097914
       0       2      18        5.959948        5.928153        0.121347
       1       2      18        0.729927        1.094806        0.194861
       2       2      18        2.584780        2.498700        0.124484
       3       2      18        7.954809        8.048292        0.232347
       4       2      18        4.061814        4.071609        0.171481
       5       2      18        2.994603        3.022532        0.294309
       6       2      18        1.501531        1.118347        0.666020
     -11       3      18        0.254258        0.600333        0.600333
     -10       3      18        1.042826        0.967988        0.279221
      -9       3      18        2.860743        2.868379        0.108832
      -8       3      18        0.367498        0.672533        0.506400
      -7       3      18        5.441565        5.422361        0.098735
      -6       3      18        5.068841        5.009591        0.097259
      -5       3      18        6.202934        6.149309        0.094806
      -4       3      18        2.772735        2.730201        0.093499
      -3       3      18        3.313378        3.387625        0.092932
      -2       3      18        5.330589        5.348084        0.117118
      -1       3      18        1.869938        1.932796        0.148139
       0       3      18        3.769310        3.776771        0.106621
       1       3      18       10.499598       10.262553        0.135856
       2       3      18        2.148397        2.055116        0.120484
       3       3      18        2.497308        2.744868        0.135021
       4       3      18        9.927350        9.910399        0.507846
       5       3      18        0.436895        1.056409        0.676936
       6       3      18        4.993292        5.192783        0.220963
       7       3      18        3.194115        3.312401        0.293130
     -10       4      18        0.402579        0.686804        0.354539
      -9       4      18        0.907631        0.840595        0.325522
      -8       4      18        3.853961        3.880335        0.114967
      -7       4      18        0.413891        0.447661        0.447661
      -6       4      18        4.395046        4.333705        0.092125
      -5       4      18        7.023888        6.986702        0.144407
      -4       4      18        2.538729        2.516664        0.102104
      -3       4      18        3.562127        3.365709        0.120097
      -2       4      18        1.819257        1.608757        0.397725
      -1       4      18        0.265974        0.663777        0.535325
       0       4      18        2.658068        2.472023        0.105465
       1       4      18        1.543111        1.527383        0.227730
       2       4      18        5.731232        5.987904        0.130260
       3       4      18        5.355814        5.517155        0.165240
       4       4      18        0.802049        0.736885        0.446885
       5       4      18        4.741154        4.850567        0.116964
       6       4      18        1.363499        1.125567        0.398724
      -9       5      18        0.214400        0.462385        0.462385
      -8       5      18        0.039968        0.419762        0.419762
      -7       5      18        3.307996        3.405290        0.091682
      -6       5      18        2.103690        2.042915        0.123904
      -5       5      18        2.021836        2.112297        0.166687
      -4       5      18        5.970753        6.167982        0.114966
      -3       5      18        2.005113        2.067607        0.169661
      -2       5      18        0.039997        0.572626        0.572626
      -1       5      18        0.043352        0.605640        0.526268
       0       5      18        1.645394        1.740402        0.214820
       1       5      18        0.174480        0.568243        0.568243
       2       5      18        6.901019        7.094434        0.138645
       3       5      18        6.555832        6.745072        0.114537
       4       5      18        1.262295        1.271731        0.253939
      -6       6      18        0.990675        0.918912        0.243413
      -5       6      18        3.191920        3.233110        0.101178
      -4       6      18        3.467215        3.516106        0.129367
      -3       6      18        0.141715        0.529528        0.529528
      -2       6      18        0.421932        0.477493        0.477493
      -1       6      18        1.377506        1.330376        0.247048
       0       6      18        0.065004        0.767398        0.410747
       1       6      18        2.583229        2.762336        0.334745
     -12       1      19        2.056067        2.002124        0.155830
     -11       1      19        5.745403        5.764894        0.205038
     -10       1      19        2.344315        2.456522        0.201328
      -9       1      19        2.858148        3.112989        0.120682
      -8       1      19        0.107259        0.542679        0.542679
      -6       1      19        5.903749        5.809991        0.139894
      -5       1      19       11.020010       11.126545        0.168899
      -4       1      19       12.599568       12.778498        0.169374
      -3       1      19        0.875391        0.812588        0.293647
      -2       1      19        2.266312        2.199795        0.181133
      -1       1      19        5.372093        5.419594        0.113748
       0       1      19       12.328938       12.220065        0.159386
       1       1      19        5.947549        5.890586        0.144457
       2       1      19       10.062881        9.988443        0.142480
       3       1      19        4.803278        4.870729        0.166050
     -12       2      19        3.088977        2.765050        0.618914
     -11       2      19        1.700223        1.614187        0.149127
     -10       2      19        0.132570        0.531037        0.531037
      -9       2      19        3.410149        3.390280        0.124549
      -8       2      19        3.277534        3.195622        0.107257
      -7       2      19        0.903825        1.068504        0.331754
      -6       2      19        2.811418        2.652810        0.147336
      -5       2      19        5.785605        5.618185        0.136306
      -4       2      19        4.290630        4.122499        0.246806
      -3       2      19        1.087637        1.234706        0.336375
      -2       2      19        4.976609        4.997299        0.111606
      -1       2      19        3.481684        3.584969        0.124333
       0       2      19        6.068280        6.072891        0.139679
       1       2      19        4.295197        4.485309        0.101361
       2       2      19        0.448968        0.526213        0.526213
       3       2      19        6.606732        6.246919        0.156599
       4       2      19        2.872778        2.604227        0.331388
       5       2      19        2.870425        3.023706        0.300730
     -11       3      19        0.203258        0.543691        0.410650
     -10       3      19        1.585707        1.349370        0.187992
      -9       3      19        0.204751        0.463141        0.463141
      -8       3      19        1.747310        1.933468        0.161887
      -7       3      19        0.619272        0.505371        0.505371
      -6       3      19        6.733339        6.785941        0.110164
      -5       3      19        4.200121        4.264270        0.094258
      -4       3      19        0.195793        0.609918        0.609918
      -3       3      19        5.549277        5.424850        0.099346
      -2       3      19        2.040913        1.978560        0.226875
      -1       3      19        3.483521        3.586363        0.102830
       0       3      19        1.081138        0.699500        0.355116
       1       3      19        6.669587        6.803088        0.162455
       2       3      19        1.002494        0.703278        0.431616
       3       3      19        1.528511        1.263843        0.604753
       4       3      19        2.729432        2.702591        0.301946
       5       3      19        3.564695        3.733765        0.288333
       6       3      19        0.841656        0.870747        0.870747
     -10       4      19        1.845567        1.859677        0.186895
      -9       4      19        1.393260        1.077265        0.246001
      -8       4      19        0.078382        0.582237        0.582237
      -7       4      19        1.462840        1.230610        0.182659
      -6       4      19        1.653283        1.830437        0.121051
      -5       4      19        1.167099        1.222947        0.220401
      -4       4      19        0.058234        0.766355        0.319477
      -3       4      19        0.890303        0.632456        0.466624
      -2       4      19        0.898222        0.638592        0.638592
      -1       4      19        1.343309        1.264674        0.256606
       0       4      19        3.281185        3.083683        0.399898
       1       4      19        3.659004        3.569314        0.175201
       2       4      19        3.359577        3.611786        0.129976
       3       4      19        1.793129        1.508145        0.576909
       4       4      19        0.913121        0.512933        0.512933
       5       4      19        2.182559        2.004495        0.443726
      -8       5      19        1.735314        1.887353        0.108196
      -7       5      19        1.295706        1.199833        0.169882
      -6       5      19        0.761765        0.849765        0.256385
      -5       5      19        1.760064        1.839538        0.116517
      -4       5      19        1.179278        1.171580        0.258782
      -3       5      19        0.337553        0.599166        0.536716
      -2       5      19        2.118770        2.010199        0.168461
      -1       5      19        1.063411        1.223274        0.288983
       0       5      19        2.387213        2.381029        0.150984
       1       5      19        0.964873        0.894986        0.382053
       2       5      19        1.660760        1.534699        0.170441
       3       5      19        1.137358        1.377534        0.235869
      -5       6      19        0.166368        0.394715        0.394715
      -4       6      19        1.329171        1.306905        0.166905
      -3       6      19        0.825767        0.900056        0.249979
      -2       6      19        1.029866        0.624019        0.436669
      -1       6      19        2.680079        2.468096        0.136144
       0       6      19        0.463011        0.685565        0.685565
      -9       0      20        1.764922        1.649333        0.422712
      -6       0      20        5.396926        5.158973        0.309849
      -5       0      20       17.266862       17.220918        0.239457
      -4       0      20        0.178860        0.584294        0.584294
      -3       0      20        5.461917        5.028021        0.164895
      -2       0      20        7.032326        7.107602        0.132790
      -1       0      20       11.371554       11.169602        0.170965
       0       0      20        5.651381        5.334135        0.149157
       1       0      20       16.473909       16.143110        0.246255
       2       0      20        7.547204        7.512922        0.214292
       3       0      20       10.465489       10.304368        0.173721
     -12       1      20        3.217084        3.372684        0.267527
     -11       1      20        1.164729        1.159569        0.591326
     -10       1      20        0.229617        1.076151        0.278090
      -9       1      20        3.537883        3.432492        0.251611
      -8       1      20        1.866650        1.829207        0.419420
      -7       1      20        3.623178        3.313156        0.393909
      -6       1      20        9.094101        9.241483        0.280065
      -5       1      20        1.299848        1.162110        0.761735
      -4       1      20        6.036392        5.865578        0.111275
      -3       1      20        2.511763        2.630133        0.123223
      -2       1      20        1.792848        1.728988        0.151839
      -1       1      20        2.868699        2.762318        0.234216
       0       1      20        3.045722        3.135203        0.159989
       1       1      20        3.921708        3.878660        0.151865
       2       1      20        8.766966        8.752314        0.148594
       3       1      20        1.155435        1.150869        0.393836
     -11       2      20        1.126887        1.072986        0.230906
     -10       2      20        1.020514        0.924229        0.407412
      -9       2      20        1.149928        0.850000        0.316427
      -8       2      20        1.185241        1.066114        0.306246
      -7       2      20        8.313667        8.371260        0.127172
      -6       2      20        7.816380        7.942040        0.151084
      -5       2      20        0.185595        0.810370        0.501987
      -4       2      20        0.553492        0.881306        0.881306
      -3       2      20        3.257653        3.125172        0.186210
      -2       2      20        4.556751        4.699574        0.153807
      -1       2      20       12.115619       11.876026        0.182011
       0       2      20        8.764302        8.523849        0.141188
       1       2      20        1.193077        1.146211        0.403446
       2       2      20        2.420476        2.480826        0.146817
       3       2      20        4.415230        4.943885        0.269059
     -11       3      20        0.110721        0.462385        0.462385
     -10       3      20        4.605624        4.544117        0.099232
      -9       3      20        0.441962        0.555788        0.442210
      -8       3      20        4.833003        4.992795        0.099330
      -7       3      20        2.742635        2.578682        0.138313
      -6       3      20        1.672555        1.681785        0.149270
      -5       3      20        0.927988        0.584466        0.584466
      -4       3      20        4.276289        4.055490        0.107326
      -3       3      20        3.580945        3.403821        0.123273
      -2       3      20        6.786888        6.747073        0.148665
      -1       3      20        0.860595        0.603241        0.603241
       0       3      20        6.165769        6.165955        0.106087
       1       3      20        0.860874        1.512977        0.516082
       2       3      20        0.968303        0.948103        0.774610
       3       3      20        1.143932        1.489027        0.537344
       4       3      20        0.396931        0.939628        0.764413
       5       3      20        1.040690        1.310114        0.593107
      -9       4      20        4.124863        4.133280        0.097068
      -8       4      20        0.944755        1.135914        0.179410
      -7       4      20        0.884327        0.686950        0.312918
      -6       4      20        0.360976        0.506853        0.506853
      -5       4      20        0.187108        0.523737        0.523737
      -4       4      20        3.653959        3.674643        0.107852
      -3       4      20        5.257519        5.254236        0.313589
      -2       4      20        2.824608        2.962246        0.127673
      -1       4      20        5.463167        5.080157        0.234128
       0       4      20        3.463263        3.636482        0.379950
       1       4      20        2.822706        2.388116        0.666199
       2       4      20        0.976256        1.190630        0.295476
       3       4      20        0.069750        0.578360        0.578360
       4       4      20        2.310907        2.224028        0.249060
      -7       5      20        3.194779        3.236819        0.146188
      -6       5      20        2.715208        2.663607        0.145115
      -5       5      20        2.834873        2.720956        0.311931
      -4       5      20        0.974193        0.989848        0.256023
      -3       5      20        2.735630        2.860210        0.103781
      -2       5      20        3.873960        4.053887        0.131388
      -1       5      20        0.159342        0.430465        0.430465
       0       5      20        2.810226        3.015510        0.183161
       1       5      20        2.597279        2.097546        0.350406
       2       5      20        1.246233        0.848528        0.382374
       3       5      20        0.300301        0.632297        0.632297
     -10       1      21        1.201845        1.451069        0.438695
      -9       1      21        4.536166        4.467997        0.209476
      -8       1      21        3.511225        3.493852        0.266159
      -7       1      21        2.971922        2.838345        0.455426
      -6       1      21        6.190811        5.738292        0.312797
      -5       1      21        1.690111        1.206151        0.773832
      -4       1      21        2.147113        2.043771        0.179850
      -3       1      21        4.888771        4.619632        0.130868
      -2       1      21       13.172779       12.975747        0.176919
      -1       1      21        6.447834        6.315774        0.161751
       0       1      21        6.956138        6.987346        0.123236
       1       1      21        5.439809        5.495999        0.129808
     -11       2      21        3.318259        3.340659        0.119634
     -10       2      21        1.743750        1.797164        0.203803
      -9       2      21        4.573197        4.574385        0.136255
      -8       2      21        0.109939        0.625620        0.625620
      -7       2      21        6.014907        6.091141        0.157508
      -6       2      21        2.175019        2.187464        0.345455
      -5       2      21        0.800055        1.409752        0.722948
      -4       2      21        3.659208        3.486832        0.182290
      -3       2      21        5.693553        5.780052        0.209953
      -2       2      21        1.299996        1.121338        0.316727
      -1       2      21        1.797130        1.979646        0.278647
       0       2      21        6.261869        6.179482        0.497405
     -10       3      21        2.909640        3.047753        0.102724
      -9       3      21        1.123434        1.286079        0.191319
      -8       3      21        0.263232        0.516333        0.516333
      -7       3      21        2.822392        2.907886        0.106708
      -6       3      21        1.068630        1.199708        0.267024
      -5       3      21        1.596157        1.732455        0.175503
      -4       3      21        2.137947        1.754109        0.169086
      -3       3      21        4.329868        4.414635        0.108360
      -2       3      21        0.052237        0.527826        0.527826
      -1       3      21        6.205378        5.983394        0.209140
       2       3      21        2.271918        2.361101        0.373867
      -9       4      21        1.451778        1.615673        0.146796
      -8       4      21        4.562341        4.590969        0.145072
      -7       4      21        4.787954        4.787693        0.093228
      -6       4      21        2.016472        1.962142        0.112007
      -5       4      21        0.749803        0.818780        0.303125
      -4       4      21        0.868113        0.579396        0.528406
      -3       4      21        1.419414        1.058773        0.650729
      -2       4      21        2.610667        2.578507        0.313314
      -1       4      21        2.634795        2.709391        0.291251
       0       4      21        0.090205        0.943981        0.703773
       1       4      21        0.490361        0.588897        0.588897
       2       4      21        0.849541        0.909230        0.383969
       3       4      21        0.177296        0.544610        0.544610
      -7       5      21        1.465103        1.293020        0.207202
      -6       5      21        3.146494        3.240988        0.089480
      -5       5      21        0.790351        0.581464        0.581464
      -4       5      21        0.105513        0.525452        0.525452
      -3       5      21        0.447179        0.551271        0.551271
      -2       5      21        2.061832        2.028349        0.160061
      -1       5      21        0.709615        0.853053        0.735155
       0       5      21        1.287834        1.161249        0.569219
       1       5      21        0.723023        0.676387        0.676387
      -9       0      22        4.524862        4.572199        0.207797
      -6       0      22        2.794761        2.524599        0.450087
      -5       0      22        0.823220        0.851058        0.851058
      -4       0      22        1.993835        1.938376        0.574961
      -3       0      22       17.019648       16.885793        0.277963
      -2       0      22        3.661872        3.744863        0.609740
      -1       0      22        1.451387        1.044318        0.674724
       0       0      22        7.014099        7.148776        0.294507
     -10       1      22        5.788606        5.798534        0.171279
      -9       1      22        0.270870        0.585491        0.585491
      -8       1      22        0.280412        0.656734        0.656734
      -5       1      22        2.049866        1.640061        0.691958
      -4       1      22        8.139229        7.926412        0.137381
      -3       1      22        2.505277        2.388535        0.171397
      -2       1      22        5.799568        5.909653        0.163785
      -1       1      22        6.092111        6.142231        0.157834
       0       1      22        3.583106        3.253460        0.175473
     -11       2      22        2.208820        2.009278        0.320492
     -10       2      22        0.417874        0.676387        0.676387
      -9       2      22        2.876728        2.807454        0.251794
      -8       2      22        0.791743        0.808022        0.395712
      -7       2      22        3.704206        3.875177        0.252747
      -6       2      22        0.664685        0.933435        0.658480
      -5       2      22        5.431125        5.557607        0.201396
      -3       2      22        0.141014        0.666258        0.666258
      -2       2      22        5.391359        5.165753        0.412228
     -10       3      22        1.775702        1.713476        0.170589
      -9       3      22        2.689370        2.710867        0.145911
      -8       3      22        8.394213        8.527485        0.175958
      -7       3      22        2.887703        2.859248        0.128772
      -6       3      22        3.801776        3.943476        0.123921
      -5       3      22        0.660287        0.642106        0.444622
      -4       3      22        1.773527        1.509934        0.475816
      -3       3      22        5.550869        5.612753        0.207386
      -8       4      22        0.637688        0.468722        0.385655
      -7       4      22        5.353668        5.362462        0.086195
      -6       4      22        1.240124        1.294063        0.151304
      -5       4      22        2.776000        2.813379        0.313779
      -4       4      22        2.890831        3.218385        0.251400
      -3       4      22        0.149810        0.730685        0.730685
      -2       4      22        0.846758        0.719583        0.719583
      -1       4      22        1.914534        1.564577        0.484299
       0       4      22        1.853502        1.776176        0.408879
       1       4      22        4.710670        4.800833        0.215967
       2       4      22        2.588239        2.852893        0.243583
      -5       5      22        3.411375        3.076264        0.535201
      -4       5      22        4.191188        4.054997        0.216247
      -3       5      22        2.269807        1.948333        0.308699
      -2       5      22        2.412720        2.115774        0.353021
      -1       5      22        0.611915        0.951315        0.622529
       0       5      22        2.956164        3.123604        0.254179
     -10       1      23        1.096998        0.948841        0.571615
      -9       1      23        2.522182        2.401687        0.285960
      -8       1      23        1.735330        1.774768        0.410839
     -10       2      23        1.383032        1.439757        0.192480
      -9       2      23        4.765788        4.882725        0.196361
      -8       2      23        2.907102        2.988913        0.258766
      -7       2      23        3.327123        3.166860        0.278088
      -6       2      23        1.327191        1.267399        0.552976
      -5       2      23        4.689822        4.802395        0.210119
      -9       3      23        0.266554        0.918423        0.337475
      -8       3      23        2.900400        3.007624        0.328090
      -7       3      23        0.685137        0.591439        0.591439
      -6       3      23        1.621148        1.540487        0.353179
      -5       3      23        3.335120        3.534544        0.121920
      -4       3      23        1.108281        0.703989        0.405325
      -7       4      23        0.967319        0.953153        0.241184
      -6       4      23        3.217780        3.314815        0.098140
      -5       4      23        5.170881        5.130302        0.197453
      -4       4      23        3.980592        4.055244        0.242502
      -3       4      23        4.697030        4.683588        0.220742
      -2       4      23        3.153398        3.467420        0.267576
      -1       4      23        0.125918        0.563116        0.563116
       0       4      23        1.710488        1.413966        0.483160
      -9       0      24        3.447764        3.227693        0.243065
     -10       1      24        3.658757        3.545138        0.203581
      -9       1      24        1.230919        1.081989        0.541526
      -8       1      24        5.131390        5.219100        0.191973
      -7       1      24        1.562718        1.442775        0.491933
      -9       2      24        3.089297        3.171908        0.243256
      -8       2      24        0.837038        0.634350        0.634350
      -7       2      24        3.726764        3.425055        0.249681
      -6       2      24        0.841796        1.149565        0.576154
      -5       2      24        2.252312        2.258185        0.306212
      -4       2      24        2.671695        2.336279        0.287157
      -8       3      24        0.181035        0.730685        0.400988
      -7       3      24        2.680721        2.369430        0.196690
      -6       3      24        7.293699        7.332871        0.307204
      -5       3      24        5.082193        5.089597        0.181543
      -4       3      24        0.359176        0.511859        0.511859
      -6       4      24        0.141667        0.428602        0.428602
      -5       4      24        4.241076        4.324928        0.222246
      -4       4      24        0.508903        0.733962        0.733962
      -3       4      24        3.308728        3.282530        0.262761
      -2       4      24        4.231083        4.457466        0.210702
      -9       1      25        1.346915        1.166576        0.514273
      -8       1      25        0.766881        0.689202        0.689202
      -7       1      25        4.669321        4.540595        0.216129
      -8       2      25        1.484177        1.305220        0.492755
      -7       2      25        2.725141        2.678899        0.266535
      -6       2      25        5.952467        5.935150        0.183193
      -5       2      25        0.254534        0.802683        0.722683
      -4       2      25        3.070750        2.821613        0.250485
      -3       2      25        0.632957        0.646452        0.646452
      -7       3      25        0.802818        0.793158        0.677400
      -6       3      25        2.447329        2.478750        0.259448
      -5       3      25        1.580835        1.210248        0.487683
      -8       0      26        4.542677        4.546537        0.190507
      -8       1      26        1.826072        1.540422        0.418682
      -7       1      26        1.314223        1.074244        0.582919
      -6       1      26        2.138006        2.543560        0.283649
      -7       2      26        4.401759        4.637995        0.188950
      -6       2      26        0.359046        0.764984        0.764984
      -5       2      26        0.907959        0.740270        0.740270
      -4       2      26        1.976878        1.758607        0.350382
      -5       3      26        1.078663        0.963795        0.530436
      -7       1      27        0.995478        0.930645        0.593006
      -6       1      27        2.294124        2.421466        0.272281
      -6       2      27        1.072810        0.899222        0.581417
      -5       2      27        1.136594        1.070607        0.514190
      -4       2      27        4.471257        4.493662        0.176719
      -5       1      28        0.297415        0.623378        0.623378
      -4       1      28        0.598724        0.561516        0.561516

# start Validation Reply Form
_vrf_PLAT417_HAR_BLYP_oxa09_12
;
PROBLEM: Short Inter D-H..H-D
RESPONSE: This is a very strong hydrogen bond and this is the reason why
the distance is so short.
;
# end Validation Reply Form
