# Supplementary material for: On the accuracy and precision of X-ray and neutron diffraction results as a function of resolution and the electron density model
Source: IUCrJ. 2020 Aug 25;7(Pt 5):920–33. doi: 10.1107/S2052252520010441 (PMC7467170; doi:10.1107/S2052252520010441)
Supplement: Supplementary file 2 [file m-07-00920-sup2.zip › cif_deposition/HAR_BLYP_oxa10_05.cif]

# ========================
# TONTO generated CIF file
# ========================

data_HAR_BLYP_oxa10_05

_audit_creation_date               2016-1-14
_audit_creation_method             'Tonto 3.2.0 v. 196f026'

# --------------------
# Chemical information

_chemical_formula_sum             'C2 H6 O6'
_chemical_formula_moiety          'C2 H2 O4, 2(H2 O)'
_chemical_formula_weight           126.07
_chemical_compound_source          'see text'
_chemical_absolute_configuration   unk

# --------------------
# Symmetry information
# --------------------

_symmetry_cell_setting             Monoclinic
_symmetry_space_group_name_H-M     'P 21/c'
_symmetry_space_group_name_Hall    '-P 2ybc'
_symmetry_Int_Tables_number        '14'

loop_
    _symmetry_equiv_pos_as_xyz
'+x, +y, +z'
'-x, -y, -z'
'-x, +y+1/2, -z+1/2'
'+x, -y+1/2, +z+1/2'

# ---------------------
# Unit cell information
# ---------------------

_cell_length_a                      6.0951(2)
_cell_length_b                      3.4947(1)
_cell_length_c                      11.8498(3)
_cell_angle_alpha                   90.00
_cell_angle_beta                    103.939(1)
_cell_angle_gamma                   90.00
_cell_volume  244.97(1)

_cell_formula_units_Z             2
_cell_measurement_reflns_used     8725
_cell_measurement_temperature     100(1)
_cell_measurement_theta_max       45.30
_cell_measurement_theta_min       3.44
_exptl_crystal_density_diffrn     1.709
_exptl_crystal_F_000              132 
_exptl_absorpt_coefficient_mu     0.181 
_exptl_crystal_description        unspecified
_exptl_crystal_size_max              0.254
_exptl_crystal_size_mid              0.199  
_exptl_crystal_size_min              0.184                
_exptl_crystal_colour             colourless
_exptl_absorpt_correction_type    multi-scan
_exptl_absorpt_process_details
;
 Absorption correction done by SORTAV
 Blessing, R. H.: (1995) Acta Cryst. A51, 33-38
;
_exptl_absorpt_correction_T_min    0.882
_exptl_absorpt_correction_T_max    1.095

#=======================================================================

# EXPERIMENTAL DATA

_diffrn_reflns_av_R_equivalents   0.0000
_diffrn_reflns_av_unetI/netI      0.0350
_diffrn_reflns_limit_h_max        11
_diffrn_reflns_limit_h_min        -12
_diffrn_reflns_limit_k_max        6
_diffrn_reflns_limit_k_min        0
_diffrn_reflns_limit_l_max        23
_diffrn_reflns_limit_l_min        0
_diffrn_reflns_number             2042
_diffrn_reflns_theta_full         26.00
_diffrn_reflns_theta_max          45.33
_diffrn_reflns_theta_min          3.44
_diffrn_ambient_temperature       100(1)
_diffrn_detector_area_resol_mean  ?
_diffrn_measured_fraction_theta_full 1.000
_diffrn_measured_fraction_theta_max 0.999
_diffrn_measurement_device_type   'Bruker APEX-II CCD'
_diffrn_measurement_method        '\f and \w scans'
_diffrn_radiation_monochromator   'graphite'
_diffrn_radiation_type            MoK\a
_diffrn_radiation_wavelength      0.71073
_diffrn_source                    'fine-focus sealed tube'
_diffrn_standards_number          0
_reflns_number_gt                 1846
_reflns_number_total              2042
_reflns_threshold_expression      >0sigma(F)

#  
# Refinement details
#  
_refine_special_details          
;
  .  H thermal motions refined anisotropically.
  .  Hirshfeld atom refinement (HAR):
     .  Uses aspherical atomic scattering factors
        obtained from Hirshfeld partitioning of a
        gaussian quantum chemical wavefunction.
     .  Hirshfeld weight functions obtained from
        spherically averaged unrestricted atomic
        densities.
  .  Wavefunction type : rks becke88lyp using cluster
 charges, radius=8.0 angstrom
  .  Gaussian basis set: cc pVTZ
  .  Refinement based on |F| with weight=1/sigma(|F|)
  .  Negative |F|^^2 were pruned from the data
  .  Eigenvalues < 0.1E-04 removed from normal equations
  .  Reflection used in the refinement appear below
  .  Refined using the Tonto program:
     .  Version: 3.2 v. 196f026
     .  Platform: INTEL-ifort-on-LINUX
     .  Build date: Wed Feb  4 17:27:23 CET 2015
;

# Standard CIF keys and data

_refine_ls_structure_factor_coeff  F
_refine_ls_matrix_type             full
_refine_ls_R_factor_gt             0.0193
_refine_ls_wR_factor_gt            0.0213
_refine_ls_goodness_of_fit_ref     0.951333
_refine_ls_number_reflns           2042
_refine_ls_number_parameters       64
_refine_ls_number_restraints       0
_refine_ls_number_constraints      0
_refine_ls_hydrogen_treatment      refall
_refine_ls_weighting_scheme        sigma
_refine_ls_weighting_details       'w=1/\s(F)'
_refine_ls_shift/su_max            0.0100
_refine_ls_extinction_method       none

_refine_diff_density_max               0.140283
_refine_diff_density_min              -0.196425 

# ---------------------
# Coordinates and ADP's
# ---------------------

loop_
_atom_site_label
_atom_site_fract_x
_atom_site_fract_y
_atom_site_fract_z
_atom_site_adp_type
_atom_site_occupancy
O1 0.43489(2) 0.44407(5) 0.34987(1) Uani 1.000000000
O2 0.24243(2) 0.74243(5) 0.46370(1) Uani 1.000000000
C1 0.40306(2) 0.55884(5) 0.44800(1) Uani 1.000000000
H1 0.302(1) 0.518(3) 0.2792(7) Uani 1.000000000
O5 0.13012(2) 0.63115(5) 0.17857(1) Uani 1.000000000
H3 0.190(1) 0.695(2) 0.1131(6) Uani 1.000000000
H4 0.010(1) 0.456(2) 0.1504(6) Uani 1.000000000

loop_
_atom_site_aniso_label
_atom_site_aniso_U_11
_atom_site_aniso_U_22
_atom_site_aniso_U_33
_atom_site_aniso_U_12
_atom_site_aniso_U_13
_atom_site_aniso_U_23
O1 0.01211(5) 0.01765(7) 0.00694(4) 0.00458(4) 0.00135(3) -0.00065(4)
O2 0.01035(4) 0.01671(6) 0.00851(5) 0.00524(4) 0.00075(3) -0.00066(4)
C1 0.00834(5) 0.01002(6) 0.00687(5) 0.00160(4) 0.00089(4) -0.00007(4)
H1 0.030(4) 0.032(5) 0.033(5) 0.010(4) 0.011(4) -0.001(4)
O5 0.00992(4) 0.01677(6) 0.00836(4) -0.00180(4) 0.00037(3) 0.00100(4)
H3 0.035(4) 0.039(5) 0.026(3) 0.001(4) 0.006(3) 0.007(3)
H4 0.026(3) 0.044(5) 0.030(4) -0.009(3) 0.006(3) -0.006(4)

loop_
_geom_bond_atom_site_label_1
_geom_bond_atom_site_label_2
_geom_bond_distance
 O1 C1 1.2882(2)
 O2 C1 1.2217(2)
 O1 H1 1.049(8)
 O5 H3 0.960(7)
 O5 H4 0.950(7)

loop_
_geom_angle_atom_site_label_1     
_geom_angle_atom_site_label_2
_geom_angle_atom_site_label_3
_geom_angle     
 O1 C1 O2  126.98(1)
 C1 O1 H1 112.8(4)
 H3 O5 H4 106.1(6)

# Standard CIF keys and data

# ---------------
# Reflection data
# ---------------

loop_
    _diffrn_refln_index_h
    _diffrn_refln_index_k
    _diffrn_refln_index_l
    _diffrn_refln_F_calc
    _diffrn_refln_F_meas
    _diffrn_refln_F_sigma
       1       0       0       34.497104       33.573650        0.441491
       2       0       0        8.333947        8.641180        0.135653
       3       0       0       34.681861       34.643181        0.555353
       4       0       0       11.878326       11.897899        0.300054
       5       0       0       14.022074       14.254473        0.243763
       6       0       0       27.238858       27.343738        0.500675
       7       0       0       18.679593       19.357686        0.370585
       8       0       0        9.439067        9.408719        0.253502
       9       0       0        7.534012        7.898101        0.181884
      10       0       0        4.940858        5.049257        0.210353
      11       0       0       10.514613       10.812493        0.319162
       1       1       0       69.311494       68.305124        0.919740
       2       1       0       33.257293       34.300000        0.440585
       3       1       0       18.350487       18.500811        0.237733
       4       1       0        2.772570        2.784942        0.103356
       5       1       0        1.095548        1.071308        0.147024
       6       1       0        1.455009        1.405667        0.132207
       7       1       0       16.351731       16.770212        0.275667
       8       1       0        0.045076        0.548726        0.548726
       9       1       0       10.425289       10.521882        0.155590
      10       1       0        5.659584        5.712618        0.146919
      11       1       0        0.526749        0.506063        0.303085
       0       2       0        6.616870        6.425418        0.175378
       1       2       0       31.868187       31.503809        0.505422
       2       2       0       40.276192       40.564763        0.565263
       3       2       0        2.562134        2.566690        0.115058
       4       2       0       19.447960       19.293781        0.266170
       5       2       0        8.873536        9.061015        0.140645
       6       2       0        0.449604        0.476865        0.305985
       7       2       0       10.698641       10.913295        0.171786
       8       2       0       11.763676       11.640447        0.197545
       9       2       0        2.430074        2.467225        0.089285
      10       2       0        5.617778        5.708240        0.106454
      11       2       0        0.637546        0.491833        0.322423
       1       3       0        7.861854        7.791534        0.177074
       2       3       0        6.423048        6.476342        0.141438
       3       3       0       15.228049       15.287250        0.278585
       4       3       0        4.292834        4.461726        0.133332
       5       3       0       20.008425       19.954448        0.345777
       6       3       0        0.053296        0.519230        0.519230
       7       3       0        1.394319        1.395672        0.124177
       8       3       0        7.705358        7.710058        0.200531
       9       3       0        2.689682        2.683971        0.113134
      10       3       0        1.631337        1.591383        0.122880
       0       4       0        3.047528        3.266497        0.416760
       1       4       0        7.699258        7.721464        0.269149
       2       4       0        6.539490        6.722202        0.307687
       3       4       0        4.585922        4.634436        0.174504
       4       4       0       14.872972       14.721753        0.355821
       5       4       0        5.415504        5.561385        0.128338
       6       4       0        7.574963        7.455803        0.214809
       7       4       0        5.828734        5.852777        0.258852
       8       4       0        0.238205        0.484665        0.484665
       9       4       0        0.191383        0.481664        0.481664
       1       5       0        3.853530        3.982336        0.120601
       2       5       0        6.276612        6.476110        0.159228
       3       5       0        7.645949        7.677630        0.169767
       4       5       0        0.809463        0.478435        0.349206
       5       5       0        4.225368        4.346838        0.131746
       6       5       0        9.684468        9.848502        0.216109
       7       5       0        6.972446        6.717961        0.187571
       8       5       0        1.958071        1.986127        0.202171
       0       6       0        7.835728        7.977092        0.210433
       1       6       0        4.712848        4.777028        0.135369
       2       6       0        1.759129        1.549516        0.184342
       3       6       0        0.488969        0.702424        0.702424
       4       6       0        1.819559        1.847187        0.177816
       5       6       0        4.955120        5.034978        0.150205
       6       6       0        6.416034        6.572519        0.261180
     -11       1       1        0.884670        0.957079        0.183904
     -10       1       1        3.302238        3.406905        0.081698
      -9       1       1        1.280887        1.349407        0.093899
      -8       1       1        9.706940        9.919224        0.164686
      -7       1       1        7.652752        7.741318        0.146056
      -6       1       1        2.097028        2.079687        0.126255
      -5       1       1       13.404265       13.572398        0.193310
      -4       1       1       16.707393       16.979694        0.230962
      -3       1       1       31.684046       31.985622        0.415383
      -2       1       1       23.819552       24.108712        0.293591
      -1       1       1       94.954702       90.375882        1.351784
       0       1       1       37.937198       37.243791        0.600511
       1       1       1       10.643614       11.042645        0.151823
       2       1       1       14.244266       14.511375        0.187618
       3       1       1       36.897250       37.027962        0.488805
       4       1       1       21.957783       21.914607        0.294015
       5       1       1       18.533613       18.745133        0.258651
       6       1       1       24.317301       24.341528        0.440064
       7       1       1        1.930756        1.899263        0.129772
       8       1       1        1.155581        1.153906        0.172988
       9       1       1        0.873580        0.579310        0.268665
      10       1       1       10.353627       10.797685        0.236435
      11       1       1        3.602977        3.728807        0.110244
     -11       2       1        3.028709        3.105205        0.089430
     -10       2       1        1.354353        1.339440        0.105301
      -9       2       1        4.008698        4.025792        0.080161
      -8       2       1       11.416020       11.325193        0.162756
      -7       2       1        0.202804        0.569912        0.569912
      -6       2       1       15.155926       15.163773        0.235611
      -5       2       1        5.468221        5.506542        0.108764
      -4       2       1       13.223831       13.047988        0.186806
      -3       2       1       16.239332       16.402744        0.222509
      -2       2       1       21.794448       21.555742        0.354798
      -1       2       1       21.070386       20.909089        0.303265
       0       2       1       15.308310       15.000000        0.222314
       1       2       1       28.929589       28.919371        0.486291
       2       2       1        2.416252        2.271519        0.115992
       3       2       1        5.122097        5.070010        0.105738
       4       2       1       15.596237       15.563740        0.231095
       5       2       1        9.112237        9.228272        0.141303
       6       2       1        5.536475        5.651991        0.112316
       7       2       1        5.986070        6.043261        0.123548
       8       2       1        8.392791        8.505410        0.181349
       9       2       1        3.487062        3.526046        0.098802
      10       2       1        2.372766        2.378739        0.101658
      11       2       1        6.412248        6.510146        0.154440
     -10       3       1        2.973863        3.101097        0.094304
      -9       3       1        3.067379        3.147253        0.109326
      -8       3       1        0.940194        0.852526        0.234950
      -7       3       1        2.589004        2.629544        0.101046
      -6       3       1        6.534799        6.655299        0.178880
      -5       3       1        8.106469        8.250758        0.171587
      -4       3       1        4.115946        4.093654        0.122760
      -3       3       1        3.460742        3.640742        0.134176
      -2       3       1       21.526947       21.128890        0.390520
      -1       3       1        0.526281        0.415812        0.415812
       0       3       1       12.802867       12.526771        0.244263
       1       3       1       10.014478        9.845050        0.219614
       2       3       1        9.811811        9.755563        0.254142
       3       3       1        2.627451        2.580543        0.137307
       4       3       1       10.960548       11.307962        0.212467
       5       3       1        9.372817        9.694483        0.182753
       6       3       1        0.460130        0.577495        0.577495
       7       3       1        9.675635        9.737145        0.214173
       8       3       1        0.766044        0.836899        0.189056
       9       3       1        4.705277        4.760462        0.133908
      10       3       1        2.126399        2.203679        0.131434
      -9       4       1        6.352789        6.506228        0.131669
      -8       4       1        8.520914        8.544413        0.200014
      -7       4       1        8.517639        8.401250        0.140923
      -6       4       1        5.142316        5.235552        0.164457
      -5       4       1        3.299143        3.251615        0.144526
      -4       4       1        0.685814        0.545344        0.447876
      -3       4       1        8.431946        8.428642        0.365020
      -2       4       1        7.376069        7.805511        0.369450
      -1       4       1        4.429291        4.294531        0.346874
       0       4       1        6.346761        6.432262        0.346213
       1       4       1        1.447849        0.721873        0.721873
       2       4       1        0.277197        0.547175        0.547175
       3       4       1        1.062250        0.814494        0.368960
       4       4       1        1.331378        1.174564        0.298436
       5       4       1        4.018187        4.165333        0.117865
       6       4       1        0.375751        0.472758        0.472758
       7       4       1        2.254647        2.314022        0.119461
       8       4       1        2.833428        2.763784        0.122099
       9       4       1        2.814498        2.927661        0.127126
      -8       5       1        4.101544        4.185690        0.123301
      -7       5       1        3.621034        3.488983        0.126989
      -6       5       1        0.234391        0.391152        0.391152
      -5       5       1        3.110153        3.060572        0.107438
      -4       5       1        0.322198        0.448107        0.315442
      -3       5       1        0.783474        0.559911        0.273554
      -2       5       1        1.102009        1.275774        0.132708
      -1       5       1        5.832324        5.849444        0.127819
       0       5       1        0.423075        0.363731        0.363731
       1       5       1        0.550234        0.770195        0.610508
       2       5       1        3.663291        3.765501        0.120916
       3       5       1        5.545146        5.571535        0.210378
       4       5       1        2.719102        2.823916        0.142032
       5       5       1        0.685590        0.617576        0.362821
       6       5       1        3.781443        3.868979        0.194064
       7       5       1        0.499877        0.553986        0.358026
       8       5       1        0.881731        0.901610        0.283144
      -6       6       1        2.464051        2.537558        0.133478
      -5       6       1        0.346686        0.420951        0.420951
      -4       6       1        0.635237        0.767007        0.543400
      -3       6       1        5.468822        5.620676        0.142994
      -2       6       1        1.442458        1.494490        0.245370
      -1       6       1        2.887511        2.741186        0.150028
       0       6       1        4.529857        4.920163        0.135291
       1       6       1        4.609818        4.530894        0.137490
       2       6       1        1.378368        1.393557        0.196477
       3       6       1        1.942687        1.706400        0.178885
       4       6       1        3.681922        3.808412        0.189848
       5       6       1        3.979872        4.181029        0.150644
     -12       0       2        5.513133        5.470740        0.151248
     -11       0       2        3.486529        3.492134        0.100969
     -10       0       2        0.215343        0.338969        0.338969
      -9       0       2        3.595660        3.663878        0.089944
      -8       0       2        3.371256        3.459769        0.127802
      -7       0       2        6.781281        6.701567        0.201490
      -6       0       2       24.117677       24.376423        0.431695
      -5       0       2       16.663503       16.900592        0.259678
      -4       0       2       55.048935       54.677692        0.977971
      -3       0       2        6.918009        6.771854        0.121365
      -2       0       2       44.334117       43.839138        0.617384
      -1       0       2       48.953870       48.701951        0.676228
       0       0       2       20.596167       21.193631        0.335539
       1       0       2        5.598232        5.653583        0.103628
       2       0       2      106.129857       99.995000        1.382780
       3       0       2       23.899572       23.943684        0.339659
       4       0       2        0.120977        0.442945        0.332491
       5       0       2       46.268642       46.160589        0.686641
       6       0       2        9.730779        9.716172        0.179663
       7       0       2       10.645569       10.875661        0.212172
       8       0       2        7.001009        7.359076        0.146726
       9       0       2       12.426307       12.630123        0.430533
      10       0       2        3.057837        3.120224        0.331049
      11       0       2        9.147584        9.287895        0.307751
     -11       1       2        4.366419        4.525704        0.091406
     -10       1       2        1.284599        1.300961        0.095640
      -9       1       2        2.139460        2.116105        0.077453
      -8       1       2        0.095700        0.318434        0.318434
      -7       1       2       16.759086       16.504848        0.279559
      -6       1       2        4.663430        4.626554        0.114902
      -5       1       2       28.577831       28.700697        0.422613
      -4       1       2       13.333711       13.461055        0.182877
      -3       1       2       10.130878       10.393748        0.139481
      -2       1       2       41.474616       42.114606        0.524703
      -1       1       2       21.391094       22.169799        0.303615
       0       1       2       16.460296       16.630695        0.268849
       1       1       2       36.387774       36.950913        0.503554
       2       1       2        2.871911        2.886087        0.081894
       3       1       2       37.262115       37.563546        0.501031
       4       1       2       24.340575       24.298354        0.344440
       5       1       2       13.578778       13.693064        0.187139
       6       1       2       13.931669       14.095744        0.205460
       7       1       2        0.756546        0.692820        0.240493
       8       1       2        2.588746        2.618358        0.102707
       9       1       2        3.997897        4.093409        0.121005
      10       1       2        0.177186        0.455961        0.419905
      11       1       2        5.281226        5.354251        0.170623
     -11       2       2        1.062582        1.010792        0.141252
     -10       2       2        6.063162        6.017391        0.099622
      -9       2       2        0.236257        0.418569        0.281456
      -8       2       2        7.299261        7.253827        0.198757
      -7       2       2        1.045879        1.122408        0.218970
      -6       2       2       11.371389       11.560277        0.186183
      -5       2       2        1.331185        1.423763        0.140875
      -4       2       2        6.603115        6.357987        0.121001
      -3       2       2       23.682229       23.863152        0.333596
      -2       2       2       39.075213       39.109973        0.593353
      -1       2       2        5.078721        4.974937        0.101745
       0       2       2       20.131882       20.094775        0.325608
       1       2       2        0.432971        0.569210        0.233353
       2       2       2        3.084165        3.112041        0.106762
       3       2       2       29.696970       29.462349        0.428403
       4       2       2       30.786916       30.783437        0.444024
       5       2       2        3.315610        3.394407        0.099714
       6       2       2        0.366926        0.336452        0.336452
       7       2       2        4.592537        4.548626        0.140112
       8       2       2        0.684677        0.772722        0.235787
       9       2       2       10.976695       10.917875        0.270810
      10       2       2        9.887298        9.913879        0.171703
      11       2       2        0.349873        0.385876        0.385876
     -10       3       2        5.225644        5.142567        0.132777
      -9       3       2       16.773390       16.618363        0.361980
      -8       3       2        5.307076        5.249190        0.098268
      -7       3       2        2.523357        2.604189        0.097518
      -6       3       2        6.104557        6.160519        0.242581
      -5       3       2        0.466993        0.458148        0.458148
      -4       3       2        6.682583        6.676751        0.143528
      -3       3       2       28.613076       28.762649        0.465476
      -2       3       2       14.714821       14.629422        0.289269
      -1       3       2       10.255721        9.940473        0.175433
       0       3       2       19.352735       18.983414        0.385833
       1       3       2       12.232097       12.104958        0.204958
       2       3       2       17.134176       17.201163        0.353908
       3       3       2        8.182767        8.264200        0.160620
       4       3       2        1.771081        1.785469        0.173421
       5       3       2        4.195553        4.252764        0.137427
       6       3       2        1.516704        1.360625        0.171297
       7       3       2        8.662508        8.827401        0.197858
       8       3       2        5.705230        5.738641        0.103572
       9       3       2        2.959503        2.994128        0.098994
      10       3       2        8.023868        8.306082        0.153782
      -9       4       2        3.584248        3.549225        0.104955
      -8       4       2        8.146360        8.302951        0.224523
      -7       4       2        4.727302        4.786961        0.096013
      -6       4       2        0.033882        0.329545        0.329545
      -5       4       2        0.038834        0.394462        0.394462
      -4       4       2        4.185174        4.325737        0.172786
      -3       4       2        5.948070        6.168225        0.255781
      -2       4       2       14.294473       14.154505        0.530995
      -1       4       2        5.714918        5.836523        0.347352
       0       4       2       13.847876       14.267796        0.518978
       1       4       2       13.663344       13.435401        0.496313
       2       4       2        2.597542        2.738923        0.230577
       3       4       2        2.785257        2.818386        0.140308
       4       4       2        1.431227        1.326575        0.171326
       5       4       2        0.577415        0.561694        0.324207
       6       4       2        9.400157        9.374060        0.167703
       7       4       2        2.337991        2.332467        0.104665
       8       4       2        6.997533        7.063002        0.138264
       9       4       2        6.740313        6.825467        0.124721
      -8       5       2        9.717089        9.769340        0.175800
      -7       5       2        8.177067        8.156592        0.153468
      -6       5       2        1.532808        1.465367        0.122348
      -5       5       2        3.786785        3.830144        0.107779
      -4       5       2        8.794497        8.658984        0.140768
      -3       5       2        2.794770        2.725491        0.106980
      -2       5       2        7.405528        7.490794        0.124452
      -1       5       2       15.584905       16.276056        0.289812
       0       5       2        5.020557        5.143151        0.123489
       1       5       2        6.528785        6.518052        0.131973
       2       5       2        2.542736        2.549078        0.128954
       3       5       2        3.220146        3.256532        0.130832
       4       5       2        1.685783        1.734849        0.163353
       5       5       2        4.016417        4.217108        0.149185
       6       5       2        0.845104        0.537680        0.431850
       7       5       2        6.701652        6.627669        0.248641
      -6       6       2        3.933877        3.881237        0.114806
      -5       6       2        1.059627        1.044557        0.198626
      -4       6       2        4.079565        4.024053        0.204367
      -3       6       2        2.540268        2.641628        0.152572
      -2       6       2        0.437937        0.534041        0.534041
      -1       6       2        4.880158        5.014280        0.135960
       0       6       2        5.860314        5.759687        0.139100
       1       6       2        3.118650        3.218074        0.142363
       2       6       2        4.990889        4.974435        0.138527
       3       6       2        2.142047        2.265745        0.158448
       4       6       2        1.383862        1.552128        0.194225
       5       6       2        3.870998        3.882525        0.149966
     -11       1       3        6.758429        6.839006        0.110484
     -10       1       3        2.710890        2.876265        0.098982
      -9       1       3        0.624944        0.675574        0.156922
      -8       1       3        7.806435        7.686677        0.126849
      -7       1       3        3.467950        3.511695        0.129979
      -6       1       3        1.929196        1.929689        0.130578
      -5       1       3       12.575027       12.758135        0.183955
      -4       1       3        2.360480        2.316571        0.104038
      -3       1       3       22.343717       22.639346        0.303501
      -2       1       3        8.019451        8.023590        0.109868
      -1       1       3       32.038807       32.968925        0.443243
       0       1       3        7.525199        7.464918        0.109648
       1       1       3       49.625884       49.570858        0.677096
       2       1       3       37.864907       38.139350        0.540680
       3       1       3       11.690101       11.594826        0.158918
       4       1       3       25.817798       25.986920        0.350422
       5       1       3        2.414059        2.393930        0.099349
       6       1       3        8.453015        8.758425        0.142219
       7       1       3        4.916807        5.156452        0.111257
       8       1       3       16.613107       17.013230        0.312631
       9       1       3        9.386189        9.472803        0.273673
      10       1       3        5.320733        5.414333        0.155531
      11       1       3        6.182674        6.297539        0.148799
     -11       2       3        2.083748        2.028053        0.104463
     -10       2       3       12.674526       12.871674        0.203604
      -9       2       3        1.521032        1.568566        0.100268
      -8       2       3        4.815688        4.816430        0.093507
      -7       2       3        8.529571        8.442689        0.184178
      -6       2       3       14.117398       14.002500        0.258774
      -5       2       3        3.722990        3.767625        0.115092
      -4       2       3       15.838070       15.927649        0.224146
      -3       2       3       30.714957       30.950929        0.451913
      -2       2       3        5.503489        5.544096        0.110497
      -1       2       3       23.333442       23.203879        0.431308
       0       2       3        0.632738        0.404599        0.248714
       1       2       3       33.606612       33.396557        0.528943
       2       2       3        7.341685        7.386000        0.120328
       3       2       3       18.182297       18.218123        0.257332
       4       2       3       13.355101       13.421624        0.185311
       5       2       3        8.848759        8.852175        0.149761
       6       2       3        6.677036        6.626688        0.169057
       7       2       3        4.020731        4.082646        0.099682
       8       2       3        4.114138        4.036087        0.094133
       9       2       3        4.177437        4.071363        0.116114
      10       2       3        5.140669        5.227045        0.107670
     -10       3       3        3.481159        3.456733        0.087163
      -9       3       3        6.430964        6.515673        0.107398
      -8       3       3        4.837498        4.839835        0.110458
      -7       3       3        2.733659        2.757154        0.088672
      -6       3       3        2.029027        2.158333        0.125748
      -5       3       3        4.512659        4.456568        0.167046
      -4       3       3        8.533093        8.651300        0.187495
      -3       3       3        3.454034        3.333317        0.125358
      -2       3       3        2.180423        2.058689        0.156322
      -1       3       3        6.656027        6.583236        0.148798
       0       3       3       16.736444       16.571663        0.436298
       1       3       3        0.517300        0.515073        0.310378
       2       3       3        3.859807        3.921607        0.133731
       3       3       3       17.934999       17.783700        0.299708
       4       3       3        2.137720        2.143992        0.162805
       5       3       3        3.836359        4.117038        0.100572
       6       3       3        1.595509        1.580063        0.121091
       7       3       3        7.181478        7.042798        0.118132
       8       3       3        1.380651        1.510166        0.110273
       9       3       3        6.939044        6.999929        0.133488
      10       3       3        3.689969        3.555278        0.114057
      -9       4       3        8.465435        8.396904        0.130164
      -8       4       3        7.303325        7.236297        0.135875
      -7       4       3        1.503448        1.440000        0.102914
      -6       4       3        4.860528        4.816015        0.103691
      -5       4       3        8.959733        9.313002        0.186502
      -4       4       3       14.131420       13.863261        0.252603
      -3       4       3       13.955100       13.922643        0.231405
      -2       4       3       10.407323       10.270832        0.182721
      -1       4       3        0.287309        0.515170        0.515170
       0       4       3        3.630253        3.578547        0.361250
       1       4       3        6.885980        7.054715        0.358074
       2       4       3       13.528046       13.720058        0.253804
       3       4       3        7.823379        7.980977        0.170408
       4       4       3        2.994528        3.110820        0.094149
       5       4       3        2.019833        2.109028        0.108978
       6       4       3        0.987063        0.883855        0.214378
       7       4       3        1.981254        2.016928        0.108709
       8       4       3        2.958414        2.982013        0.108583
       9       4       3        0.128774        0.482494        0.335184
      -8       5       3        0.350375        0.455741        0.308093
      -7       5       3        3.519585        3.340359        0.101224
      -6       5       3        2.059489        2.015217        0.095556
      -5       5       3        3.209924        3.285727        0.126929
      -4       5       3        2.851616        2.830883        0.107760
      -3       5       3        3.947660        3.768023        0.101690
      -2       5       3        3.387064        3.314212        0.077083
      -1       5       3        2.032692        1.940103        0.092212
       0       5       3        1.979593        1.953791        0.090890
       1       5       3        1.396298        1.594302        0.094936
       2       5       3        2.098039        2.221734        0.106787
       3       5       3        0.295390        0.559106        0.346504
       4       5       3        3.500357        3.474334        0.231959
       5       5       3        1.993784        1.955326        0.150388
       6       5       3        1.575363        1.354363        0.290831
       7       5       3        2.238898        2.083123        0.117188
      -6       6       3        1.131275        1.077033        0.172157
      -5       6       3        8.374977        8.246818        0.150275
      -4       6       3        6.719434        6.867314        0.141766
      -3       6       3        1.779637        1.754537        0.172197
      -2       6       3        7.508051        7.443319        0.250475
      -1       6       3        0.424340        0.587963        0.587963
       0       6       3        3.761668        3.864195        0.134449
       1       6       3        1.534053        1.591791        0.181366
       2       6       3        6.697277        7.043863        0.153144
       3       6       3        1.440455        1.426114        0.203698
       4       6       3        1.537571        1.660873        0.151602
       5       6       3        2.747722        2.668820        0.133056
     -12       0       4       11.874121       11.986659        0.445429
     -11       0       4        5.536250        5.623967        0.130152
     -10       0       4        5.268436        5.240229        0.138465
      -9       0       4       13.554262       13.174976        0.198844
      -8       0       4        3.684610        3.591239        0.126849
      -7       0       4       11.377013       11.375412        0.254711
      -6       0       4        3.073301        3.097483        0.171701
      -5       0       4        7.564511        7.711096        0.166164
      -4       0       4       19.435728       19.858751        0.289387
      -3       0       4       16.206998       16.659532        0.295241
      -2       0       4       79.727019       78.852013        1.178015
      -1       0       4       51.346993       50.803346        0.788748
       0       0       4       14.362010       15.005666        0.279498
       1       0       4       75.111230       74.385079        1.188085
       2       0       4        5.077154        5.077105        0.114445
       3       0       4        8.344854        8.288848        0.142008
       4       0       4       10.721914       11.254777        0.179128
       5       0       4        6.105529        6.266897        0.128493
       6       0       4        2.254475        2.157869        0.165208
       7       0       4       29.561223       29.540311        0.823592
       8       0       4       14.593680       14.933185        0.272011
       9       0       4        3.906829        4.157403        0.230445
      10       0       4        6.903962        6.991709        0.262222
      11       0       4        0.613830        0.542679        0.542679
     -12       1       4        0.577048        0.508429        0.246322
     -11       1       4       10.867171       10.932063        0.162662
     -10       1       4        1.590082        1.739856        0.108078
      -9       1       4        5.765585        5.767235        0.091233
      -8       1       4        9.770263        9.617068        0.140729
      -7       1       4        1.180777        0.993932        0.270537
      -6       1       4       10.130345       10.112863        0.163491
      -5       1       4       17.110860       17.185750        0.242315
      -4       1       4       10.353878       10.426409        0.160446
      -3       1       4       26.710689       27.034977        0.349026
      -2       1       4       33.325136       33.645654        0.427887
      -1       1       4       27.399981       28.145159        0.441550
       0       1       4       68.880949       68.438951        1.152028
       1       1       4       14.382403       14.358969        0.183286
       2       1       4        5.413330        5.472385        0.096327
       3       1       4        6.312874        6.096228        0.103900
       4       1       4        3.040826        3.157404        0.088284
       5       1       4       11.234759       11.397807        0.162149
       6       1       4       13.354364       13.698540        0.221894
       7       1       4       10.715440       10.923369        0.172556
       8       1       4       10.492267       10.785175        0.181402
       9       1       4        2.881691        3.050787        0.102991
      10       1       4        5.631261        5.632584        0.106283
      11       1       4        2.427146        2.395704        0.115288
     -11       2       4        6.044464        5.974529        0.096349
     -10       2       4        9.606644        9.651684        0.141058
      -9       2       4        1.108136        1.041153        0.128410
      -8       2       4        7.186922        7.112102        0.108389
      -7       2       4        3.315882        3.317831        0.115019
      -6       2       4        4.130326        4.303138        0.163573
      -5       2       4        9.587603        9.428574        0.171846
      -4       2       4       14.105191       14.022482        0.268210
      -3       2       4        9.275197        9.381151        0.136531
      -2       2       4        8.523605        8.460733        0.125086
      -1       2       4       26.882812       26.885684        0.386250
       0       2       4       24.181651       23.915685        0.447835
       1       2       4        7.951841        7.914796        0.159218
       2       2       4        2.059221        1.840408        0.113821
       3       2       4       17.154386       17.207266        0.241123
       4       2       4        7.118067        7.080325        0.123386
       5       2       4       13.999240       14.150618        0.274740
       6       2       4       12.572200       12.703543        0.240397
       7       2       4        1.284014        1.338693        0.112724
       8       2       4        6.910438        6.885129        0.150443
       9       2       4       11.061827       10.810180        0.220563
      10       2       4        2.289342        2.257100        0.111360
     -10       3       4        5.885130        5.918108        0.108202
      -9       3       4        8.449699        8.451627        0.146809
      -8       3       4        0.104584        0.347994        0.281662
      -7       3       4       15.834331       15.632338        0.235585
      -6       3       4        3.833057        3.799210        0.123479
      -5       3       4        6.111218        6.037135        0.206612
      -4       3       4       27.994811       27.284794        0.565513
      -3       3       4       12.136659       11.981653        0.237718
      -2       3       4        5.404955        5.432311        0.195136
      -1       3       4       13.609657       13.346910        0.305821
       0       3       4       13.592471       13.325539        0.294423
       1       3       4        5.062846        5.034978        0.147647
       2       3       4       26.582807       26.971837        0.478064
       3       3       4       18.764023       18.511618        0.330584
       4       3       4       12.626218       13.192043        0.278484
       5       3       4        3.653216        3.708234        0.106845
       6       3       4        0.983839        0.976934        0.127405
       7       3       4        6.923479        6.979828        0.169395
       8       3       4        6.036520        6.057392        0.118285
       9       3       4        4.738324        4.695530        0.179337
      10       3       4        3.444991        3.240216        0.362543
     -10       4       4        1.007433        1.017399        0.561877
      -9       4       4        1.022534        0.921466        0.162915
      -8       4       4        6.175527        5.915911        0.150323
      -7       4       4        2.715532        2.659173        0.086042
      -6       4       4       11.900757       11.689311        0.277037
      -5       4       4        8.929128        8.776446        0.201366
      -4       4       4        1.589405        1.958699        0.113949
      -3       4       4        9.808807        9.959418        0.181790
      -2       4       4        1.219445        1.267991        0.159253
      -1       4       4        1.219507        1.175457        0.167688
       0       4       4        6.425738        6.712302        0.143512
       1       4       4        3.144050        3.372240        0.124317
       2       4       4       13.468621       13.893524        0.406493
       3       4       4       11.304730       11.421909        0.231735
       4       4       4        2.359915        2.329399        0.092817
       5       4       4        9.368239        9.537662        0.144473
       6       4       4        4.637153        4.549725        0.123327
       7       4       4        2.985077        2.834854        0.126017
       8       4       4        2.866198        2.943230        0.118110
      -8       5       4        0.653370        0.482494        0.282494
      -7       5       4        2.485221        2.257632        0.135039
      -6       5       4       11.293524       11.110806        0.207136
      -5       5       4       14.842636       14.948244        0.231587
      -4       5       4        1.364799        1.215854        0.127414
      -3       5       4        5.733206        5.689288        0.091342
      -2       5       4        3.419715        3.402499        0.076841
      -1       5       4        4.038031        3.947531        0.131774
       0       5       4        9.110168        9.012436        0.139274
       1       5       4       17.583795       17.630939        0.263440
       2       5       4        3.152443        3.185436        0.084952
       3       5       4        0.538910        0.409268        0.283172
       4       5       4        8.842019        9.058146        0.268436
       5       5       4        3.469948        3.615384        0.114527
       6       5       4        7.309808        7.498066        0.180280
       7       5       4        2.937425        2.907645        0.112167
      -6       6       4        3.335220        3.282073        0.113477
      -5       6       4        3.107025        3.102854        0.110964
      -4       6       4        3.482989        3.385410        0.139489
      -3       6       4        2.059811        2.141425        0.128566
      -2       6       4        0.474440        0.518266        0.518266
      -1       6       4        2.520885        2.631710        0.122806
       0       6       4        1.617832        1.596559        0.141945
       1       6       4        4.299118        4.237688        0.206063
       2       6       4        4.993229        5.043114        0.138015
       3       6       4        1.961723        1.984389        0.131553
       4       6       4        0.624714        0.529717        0.363584
       5       6       4        2.450968        2.495596        0.132717
     -12       1       5        8.000012        7.985988        0.118078
     -11       1       5        2.618800        2.587547        0.082073
     -10       1       5        5.564793        5.469461        0.090799
      -9       1       5        3.125698        3.224903        0.077841
      -8       1       5        8.548739        8.431963        0.120284
      -7       1       5        2.697534        2.607163        0.165094
      -6       1       5       17.463443       17.408044        0.287589
      -5       1       5        9.902655        9.882560        0.154405
      -4       1       5        0.490116        0.491121        0.199402
      -3       1       5       25.664409       26.088503        0.331368
      -2       1       5        8.106892        8.177102        0.128251
      -1       1       5        1.931100        1.790335        0.107035
       0       1       5       14.604449       14.767871        0.190491
       1       1       5       18.761619       18.841974        0.246814
       2       1       5        8.111898        8.128961        0.115784
       3       1       5        3.915991        4.150542        0.089385
       4       1       5       16.873680       16.931923        0.227133
       5       1       5        1.942298        2.010597        0.111808
       6       1       5       13.789645       14.112760        0.213480
       7       1       5       11.503698       11.607325        0.181915
       8       1       5        0.076749        0.327567        0.327567
       9       1       5        4.545871        4.499444        0.094334
      10       1       5        3.518494        3.529164        0.099733
     -11       2       5        2.634033        2.678040        0.081851
     -10       2       5        0.306066        0.399500        0.254586
      -9       2       5        4.460788        4.435764        0.081226
      -8       2       5       10.473364       10.367256        0.137398
      -7       2       5        5.703016        5.656677        0.147322
      -6       2       5        3.762965        3.565389        0.162009
      -5       2       5       23.804225       24.026236        0.448916
      -4       2       5        4.387631        4.386342        0.108960
      -3       2       5        2.862154        2.924859        0.106650
      -2       2       5        3.118634        3.283139        0.099744
      -1       2       5       39.693504       39.000769        0.632944
       0       2       5       12.493211       12.251122        0.233635
       1       2       5       16.913052       17.089178        0.278764
       2       2       5       22.187301       22.099321        0.310792
       3       2       5       14.130867       14.123385        0.197869
       4       2       5        1.373086        1.310496        0.152265
       5       2       5        6.995500        7.153600        0.154958
       6       2       5       17.908737       18.151033        0.326331
       7       2       5        1.634121        1.663881        0.093117
       8       2       5        4.997511        4.945503        0.173397
       9       2       5        3.283198        3.350522        0.101523
      10       2       5        5.950445        5.760295        0.120348
     -11       3       5        4.631013        4.686150        0.092676
     -10       3       5        0.474464        0.499600        0.234836
      -9       3       5        0.275253        0.477284        0.248592
      -8       3       5        1.750482        1.699088        0.090331
      -7       3       5       10.630060       10.515703        0.149411
      -6       3       5        1.495796        1.367699        0.144179
      -5       3       5        3.573944        3.369273        0.134462
      -4       3       5        9.616727        9.772564        0.225260
      -3       3       5        8.404477        8.176613        0.191251
      -2       3       5        4.641175        4.460493        0.136722
      -1       3       5        1.601437        1.260833        0.249349
       0       3       5        7.204540        7.163100        0.210762
       1       3       5        8.459397        8.588772        0.153429
       2       3       5        5.070598        5.159457        0.129845
       3       3       5        0.656359        0.581206        0.358720
       4       3       5        3.470349        3.575472        0.100130
       5       3       5       11.677317       11.760102        0.312395
       6       3       5        0.686981        0.666708        0.179677
       7       3       5        1.859811        1.858655        0.107998
       8       3       5        7.848766        7.787939        0.219056
       9       3       5        2.150576        2.000175        0.121053
     -10       4       5        1.970307        1.843448        0.227713
      -9       4       5        0.440366        0.332114        0.332114
      -8       4       5        3.219926        2.939218        0.143149
      -7       4       5        8.789930        8.518040        0.244649
      -6       4       5       11.361697       11.168259        0.180538
      -5       4       5        6.715421        6.634983        0.099465
      -4       4       5        6.241377        6.101311        0.168858
      -3       4       5        1.147051        1.099591        0.181822
      -2       4       5       10.766525       10.768473        0.165643
      -1       4       5       14.274983       14.399306        0.299660
       0       4       5       15.870927       16.066736        0.312054
       1       4       5       13.187529       13.538833        0.564242
       2       4       5        7.897138        8.004249        0.198226
       3       4       5        0.976756        0.627535        0.210642
       4       4       5        8.334606        8.498059        0.334052
       5       4       5        7.957966        8.143771        0.202612
       6       4       5        6.946427        6.829056        0.137643
       7       4       5        8.397541        8.683145        0.166514
       8       4       5        3.075014        3.114065        0.198383
      -8       5       5        2.235723        2.073282        0.095860
      -7       5       5        1.844714        1.780618        0.102524
      -6       5       5        0.359726        0.456180        0.269097
      -5       5       5        0.833697        0.752861        0.206876
      -4       5       5        0.445870        0.480937        0.234157
      -3       5       5        1.871027        1.872699        0.086138
      -2       5       5        3.840994        3.752466        0.144974
      -1       5       5        0.853936        0.593549        0.192550
       0       5       5        3.280716        3.282377        0.138176
       1       5       5        3.789097        3.737245        0.092111
       2       5       5        2.095371        2.039583        0.101878
       3       5       5        2.636052        2.567119        0.101171
       4       5       5        2.647384        2.768899        0.133828
       5       5       5        1.075184        0.885325        0.289170
       6       5       5        0.115487        0.424853        0.424853
       7       5       5        0.162631        0.543139        0.543139
      -6       6       5        5.799420        5.668951        0.123412
      -5       6       5        2.255600        2.111895        0.108872
      -4       6       5        4.489851        4.455222        0.097814
      -3       6       5        1.648110        1.693192        0.118835
      -2       6       5        5.583864        5.809647        0.161108
      -1       6       5        1.673680        1.652816        0.137098
       0       6       5       10.060389        9.964136        0.431140
       1       6       5        6.454985        6.667083        0.140139
       2       6       5        0.934707        1.024012        0.275079
       3       6       5        3.444403        3.582597        0.133829
       4       6       5        3.049569        3.116248        0.153799
     -12       0       6        3.750487        3.659918        0.155064
     -11       0       6        1.401354        1.363855        0.130202
     -10       0       6        6.227097        6.315141        0.145943
      -9       0       6        8.858891        8.879696        0.138701
      -8       0       6        0.197743        0.436578        0.436578
      -7       0       6       28.581140       28.731690        0.876529
      -6       0       6       22.843937       23.090907        0.458409
      -5       0       6       19.308860       19.235384        0.322690
      -4       0       6       11.855731       11.928956        0.209315
      -3       0       6        6.254357        6.243637        0.110041
      -2       0       6       23.154880       23.432670        0.364076
      -1       0       6       24.983656       25.163267        0.417762
       0       0       6       56.042852       56.468752        1.089605
       1       0       6       26.681973       26.038817        0.463829
       2       0       6        3.466263        3.620497        0.100838
       3       0       6       42.844645       43.567763        0.688048
       4       0       6        6.548850        6.598257        0.141323
       5       0       6        4.637816        4.687003        0.146078
       6       0       6       11.758238       11.907141        0.307572
       7       0       6        2.033488        2.033544        0.093801
       8       0       6        3.986100        4.041411        0.116363
       9       0       6        9.523053        9.431437        0.297380
      10       0       6        7.711197        7.728454        0.158712
     -12       1       6        3.894953        3.820079        0.078822
     -11       1       6        0.832411        0.870402        0.129929
     -10       1       6        0.557497        0.429302        0.246545
      -9       1       6        8.453415        8.457364        0.154713
      -8       1       6        2.361294        2.448040        0.074667
      -7       1       6        7.807229        7.843979        0.124393
      -6       1       6       22.118178       22.159874        0.383510
      -5       1       6        3.592924        3.513118        0.110031
      -4       1       6       23.783024       23.905020        0.417364
      -3       1       6        1.133663        1.019804        0.093629
      -2       1       6        4.304230        4.285790        0.089244
      -1       1       6        1.151484        1.254273        0.116775
       0       1       6       31.156653       31.587656        0.434165
       1       1       6       25.673890       25.789339        0.337031
       2       1       6       36.609836       36.602049        0.500803
       3       1       6        3.831189        3.881108        0.088220
       4       1       6       11.318072       11.493041        0.166524
       5       1       6       16.253817       16.315943        0.248274
       6       1       6        8.319702        8.308309        0.140568
       7       1       6        1.838346        1.774007        0.077334
       8       1       6        3.765656        3.779153        0.088083
       9       1       6        5.140831        5.187003        0.099174
      10       1       6        5.171288        5.158197        0.107158
     -11       2       6        4.541941        4.512095        0.086149
     -10       2       6        0.256208        0.445197        0.445197
      -9       2       6       10.566862       10.527108        0.144430
      -8       2       6       13.616330       13.503333        0.178919
      -7       2       6        2.613476        2.617384        0.123291
      -6       2       6        1.911691        1.861720        0.123962
      -5       2       6       16.094449       15.590061        0.543134
      -4       2       6        4.383714        4.182105        0.125752
      -3       2       6       21.080508       21.212496        0.369032
      -2       2       6       15.146575       14.764484        0.239334
      -1       2       6        7.662328        7.702272        0.155352
       0       2       6        4.036955        4.110474        0.107975
       1       2       6       22.653064       22.662304        0.351544
       2       2       6        5.700362        5.787573        0.115095
       3       2       6       12.077902       11.970380        0.177162
       4       2       6        4.705461        4.750368        0.119818
       5       2       6       12.587375       12.831212        0.198714
       6       2       6        2.688006        2.691171        0.075965
       7       2       6        4.360115        4.500000        0.128845
       8       2       6        0.362990        0.507050        0.295627
       9       2       6        3.264489        3.261288        0.100750
      10       2       6        4.992020        5.051930        0.167056
     -11       3       6        3.109780        3.084785        0.179325
     -10       3       6        6.091551        5.997666        0.097158
      -9       3       6        1.844910        1.604618        0.112841
      -8       3       6       10.447416       10.277159        0.148981
      -7       3       6        7.259512        7.121095        0.099272
      -6       3       6        4.406921        4.519403        0.096395
      -5       3       6        3.912604        3.993119        0.126467
      -4       3       6        5.202471        5.395461        0.182880
      -3       3       6        0.410132        0.603324        0.467678
      -2       3       6       34.750091       33.359257        0.753582
      -1       3       6       18.560521       18.010275        0.550607
       0       3       6        0.685195        0.603075        0.330862
       1       3       6       11.983644       12.295934        0.248943
       2       3       6        2.853853        2.919675        0.156271
       3       3       6        8.070730        8.211151        0.243780
       4       3       6       18.781801       19.021041        0.433949
       5       3       6       17.351838       17.694632        0.334908
       6       3       6        0.820897        0.780641        0.204880
       7       3       6        4.742961        4.813211        0.127915
       8       3       6        6.986805        6.961537        0.124944
       9       3       6        7.468270        7.359959        0.133342
      -9       4       6        5.194614        5.112142        0.108644
      -8       4       6        3.993280        3.903460        0.084560
      -7       4       6        3.715870        3.692154        0.075940
      -6       4       6        2.570705        2.365650        0.074624
      -5       4       6        0.160658        0.347994        0.251041
      -4       4       6        9.800256        9.670832        0.206056
      -3       4       6        9.223796        9.090050        0.249405
      -2       4       6        3.571310        3.594023        0.105040
      -1       4       6       16.608023       17.131842        0.355370
       0       4       6        4.606116        4.705847        0.299261
       1       4       6        5.171833        5.356585        0.294372
       2       4       6        3.433043        3.517954        0.209329
       3       4       6        0.993243        1.080231        0.109201
       4       4       6        6.772392        7.027304        0.227745
       5       4       6        5.378410        5.635424        0.118994
       6       4       6        1.685081        1.726326        0.112696
       7       4       6       10.252640       10.154309        0.189873
       8       4       6        3.603910        3.738850        0.147472
      -8       5       6        1.270936        1.284835        0.136270
      -7       5       6        5.172297        5.076121        0.098069
      -6       5       6        4.790500        4.737510        0.102966
      -5       5       6        5.577414        5.433875        0.094119
      -4       5       6        4.323371        4.117159        0.118284
      -3       5       6       11.128823       10.779610        0.192354
      -2       5       6        0.212551        0.396232        0.396232
      -1       5       6       10.476850       10.194116        0.174635
       0       5       6       15.939608       16.263763        0.309140
       1       5       6        0.818164        0.778717        0.170194
       2       5       6        2.493608        2.586967        0.102657
       3       5       6        7.325487        7.466726        0.117032
       4       5       6        5.788483        5.775379        0.213365
       5       5       6        4.703752        4.925444        0.128987
       6       5       6       12.675372       12.826145        0.231305
      -6       6       6        1.921550        1.783620        0.102222
      -5       6       6        1.797193        1.771751        0.100434
      -4       6       6        2.468175        2.400792        0.102357
      -3       6       6        1.741947        1.757669        0.185250
      -2       6       6        0.247774        0.447661        0.447661
      -1       6       6        5.646037        5.740732        0.186814
       0       6       6        0.357449        0.559196        0.254237
       1       6       6        3.773836        3.895895        0.116345
       2       6       6        1.092674        0.852760        0.303579
       3       6       6        1.609531        1.749714        0.143819
       4       6       6        0.444452        0.545619        0.352487
     -12       1       7        2.306952        2.289476        0.078933
     -11       1       7        2.145735        2.212419        0.076699
     -10       1       7       12.334106       12.392336        0.169816
      -9       1       7        7.440946        7.393375        0.143341
      -8       1       7       13.373314       13.244244        0.203539
      -7       1       7       12.955599       12.651087        0.173106
      -6       1       7        2.966275        2.876978        0.189674
      -5       1       7        1.805942        1.607607        0.153681
      -4       1       7       16.593958       16.304907        0.295535
      -3       1       7       33.284662       32.986664        0.470053
      -2       1       7       10.350883       10.296601        0.158554
      -1       1       7       36.211860       36.503151        0.557775
       0       1       7       10.406933       10.861860        0.142718
       1       1       7        7.664860        7.569875        0.108574
       2       1       7        9.611219        9.795356        0.142740
       3       1       7        9.754445        9.735964        0.136381
       4       1       7        5.242408        5.286492        0.105373
       5       1       7        3.966103        4.069275        0.074904
       6       1       7        6.210419        6.258594        0.087290
       7       1       7        2.148793        2.236739        0.075119
       8       1       7        0.989665        1.143110        0.126301
       9       1       7        6.608761        6.620498        0.112580
      10       1       7        0.251081        0.543507        0.543507
     -11       2       7        5.211851        5.196249        0.088999
     -10       2       7        2.058282        1.997448        0.083970
      -9       2       7        5.624852        5.638173        0.088309
      -8       2       7        4.552807        4.559605        0.074853
      -7       2       7        7.892020        7.816649        0.177670
      -6       2       7        0.816144        0.580345        0.194728
      -5       2       7        8.347196        8.155428        0.227818
      -4       2       7        4.710037        4.688283        0.124622
      -3       2       7       23.339518       23.036059        0.609958
      -2       2       7       10.420312       10.387974        0.185523
      -1       2       7        2.050863        1.967079        0.161089
       0       2       7       21.014986       21.290139        0.320398
       1       2       7       16.103029       16.455698        0.233491
       2       2       7       13.532084       13.534401        0.193486
       3       2       7        3.480753        3.488266        0.124043
       4       2       7       22.368397       22.114701        0.355565
       5       2       7        3.748761        3.764040        0.084774
       6       2       7        1.909672        1.851567        0.083941
       7       2       7        3.338311        3.529589        0.082271
       8       2       7       10.955379       10.806017        0.267990
       9       2       7        2.412113        2.443809        0.127669
     -10       3       7        1.352393        1.402890        0.093615
      -9       3       7        8.134818        8.014300        0.140165
      -8       3       7        5.811360        5.778668        0.103899
      -7       3       7        0.273372        0.447214        0.189532
      -6       3       7        4.968146        4.841178        0.084603
      -5       3       7        7.213462        7.217271        0.182713
      -4       3       7        4.090090        4.157523        0.140933
      -3       3       7        3.650212        3.577429        0.150185
      -2       3       7       16.372576       16.110245        0.455533
      -1       3       7        2.384718        2.300587        0.241582
       0       3       7        1.828671        1.731185        0.287266
       1       3       7        7.895846        8.016421        0.227582
       2       3       7        9.880967        9.743100        0.225117
       3       3       7        2.621305        2.682406        0.090129
       4       3       7        1.019682        1.131989        0.117790
       5       3       7        3.982973        4.022188        0.115783
       6       3       7        4.197178        4.166293        0.112653
       7       3       7        3.413902        3.408959        0.087664
       8       3       7        0.747121        0.620403        0.279522
       9       3       7        1.099254        1.314610        0.162742
      -9       4       7        1.748931        1.684102        0.091934
      -8       4       7        3.132985        3.147237        0.081670
      -7       4       7        3.859700        3.799210        0.072281
      -6       4       7        0.025206        0.328177        0.225220
      -5       4       7        1.947825        1.854562        0.069261
      -4       4       7        5.571761        5.516249        0.099331
      -3       4       7        7.464352        7.329461        0.152972
      -2       4       7       11.192188       11.328283        0.220628
      -1       4       7        9.823959       10.065287        0.156705
       0       4       7        0.727088        0.750400        0.184714
       1       4       7        2.050154        2.058689        0.189598
       2       4       7        7.789446        7.976967        0.156737
       3       4       7       13.699186       13.952778        0.356822
       4       4       7       11.693695       12.022479        0.394925
       5       4       7        8.065742        8.107342        0.232573
       6       4       7        2.604357        2.564605        0.097745
       7       4       7        0.560626        0.520961        0.386424
       8       4       7        3.887381        3.809462        0.137814
      -8       5       7        4.089633        4.004622        0.091951
      -7       5       7        1.441544        1.369343        0.111050
      -6       5       7        3.027561        2.970034        0.077751
      -5       5       7        2.986920        2.869129        0.074491
      -4       5       7        0.492855        0.422847        0.226633
      -3       5       7        3.777085        3.584271        0.075853
      -2       5       7        0.966666        0.803492        0.136334
      -1       5       7        1.769197        1.867485        0.082520
       0       5       7        0.255473        0.442267        0.250173
       1       5       7        1.787176        1.860376        0.094222
       2       5       7        0.880555        0.922876        0.158677
       3       5       7        4.034201        4.160048        0.114310
       4       5       7        0.671900        0.555248        0.238388
       5       5       7        2.182430        2.045238        0.125369
       6       5       7        3.203592        3.376833        0.122298
      -5       6       7        2.458436        2.465522        0.095269
      -4       6       7        5.810811        5.673271        0.105057
      -3       6       7        1.629656        1.607887        0.099576
      -2       6       7        3.563652        3.676139        0.113977
      -1       6       7        5.699981        5.635867        0.193533
       0       6       7        0.759847        0.882666        0.173301
       1       6       7        1.060954        1.058301        0.144408
       2       6       7        4.477640        4.468221        0.110010
       3       6       7        7.236906        7.640681        0.157232
       4       6       7        1.710321        1.935045        0.138159
     -12       0       8        0.803001        0.591692        0.302210
     -11       0       8       16.785217       16.980283        0.309350
     -10       0       8        7.518491        7.453657        0.115537
      -9       0       8        3.705666        3.827532        0.082268
      -8       0       8       12.634545       12.380226        0.194989
      -7       0       8        0.961477        1.053565        0.159641
      -6       0       8        1.926844        2.040098        0.442444
      -5       0       8       29.924899       29.925240        0.737914
      -4       0       8       42.946946       41.663653        0.764876
      -3       0       8        8.345793        8.212917        0.149543
      -2       0       8       37.529869       37.871097        0.690457
      -1       0       8       39.432415       39.502152        0.620022
       0       0       8       30.426831       30.407565        0.477981
       1       0       8       15.083312       15.016657        0.229501
       2       0       8       18.261805       18.008609        0.300419
       3       0       8        6.051735        5.876819        0.121126
       4       0       8        1.891671        1.807650        0.134928
       5       0       8       21.754672       21.883784        0.328970
       6       0       8        7.178473        7.311703        0.110314
       7       0       8       12.080793       12.295121        0.246885
       8       0       8        9.773746        9.829700        0.167764
       9       0       8        0.327053        0.533479        0.533479
      10       0       8        1.846908        1.439479        0.204489
     -12       1       8        6.312733        6.380987        0.134228
     -11       1       8        2.079938        2.099905        0.078569
     -10       1       8        7.984484        8.045371        0.111331
      -9       1       8        3.940011        3.878788        0.077210
      -8       1       8        4.396071        4.290338        0.068845
      -7       1       8        0.006940        0.450666        0.216145
      -6       1       8        3.115869        2.946303        0.196103
      -5       1       8        7.372059        7.247413        0.146920
      -4       1       8       23.631608       22.850821        0.470695
      -3       1       8        5.385004        5.123183        0.112993
      -2       1       8       30.267460       30.202649        0.480603
      -1       1       8       17.013565       17.493999        0.260891
       0       1       8        9.337416        9.504315        0.136231
       1       1       8       17.152323       17.208428        0.236098
       2       1       8       12.214142       12.291867        0.182367
       3       1       8       11.091749       11.139569        0.152304
       4       1       8        9.596899        9.747307        0.148609
       5       1       8        2.176438        2.092415        0.069125
       6       1       8       11.863212       11.949895        0.155829
       7       1       8       12.470820       12.694487        0.214503
       8       1       8        8.110939        8.244635        0.182687
       9       1       8        2.421407        2.352764        0.119695
      10       1       8        2.138395        2.075572        0.144070
     -11       2       8        0.140147        0.451221        0.247751
     -10       2       8        5.429139        5.437187        0.088262
      -9       2       8       13.404862       13.330041        0.218215
      -8       2       8        4.677377        4.590316        0.083321
      -7       2       8        7.378928        7.253689        0.108830
      -6       2       8        6.547544        6.441118        0.114745
      -5       2       8        2.393313        2.675780        0.118360
      -4       2       8       16.316093       16.911239        0.326004
      -3       2       8       30.380789       30.161233        0.575426
      -2       2       8        9.733119        9.533415        0.256185
      -1       2       8       12.299718       12.171688        0.218028
       0       2       8        1.019525        0.987725        0.244690
       1       2       8        4.269093        4.423347        0.141292
       2       2       8       13.453471       13.452137        0.258199
       3       2       8       18.374990       17.849930        0.419210
       4       2       8        1.602157        1.480236        0.083061
       5       2       8        6.905780        6.748037        0.095969
       6       2       8        4.238030        4.209988        0.080460
       7       2       8        4.947434        4.875551        0.103759
       8       2       8        3.865016        3.743528        0.102511
       9       2       8        2.762489        2.774563        0.116556
     -10       3       8        4.464287        4.372642        0.081722
      -9       3       8        4.720521        4.652741        0.078575
      -8       3       8        8.515955        8.247909        0.117103
      -7       3       8        0.498255        0.566745        0.140131
      -6       3       8       11.478741       11.143159        0.175024
      -5       3       8        2.706842        2.600058        0.090536
      -4       3       8        0.854335        0.870000        0.126562
      -3       3       8        7.617272        7.713948        0.215749
      -2       3       8        9.149482        9.044446        0.160471
      -1       3       8        4.674503        4.595215        0.122855
       0       3       8       18.061599       17.718634        0.284759
       1       3       8        9.113681        8.833855        0.225371
       2       3       8        2.364834        2.491847        0.089848
       3       3       8       19.499520       19.505128        0.526455
       4       3       8       13.549760       13.404104        0.190475
       5       3       8        3.291531        3.353804        0.073712
       6       3       8        4.580197        4.694145        0.112552
       7       3       8        6.466940        6.550267        0.152455
       8       3       8        3.580541        3.457745        0.097090
      -9       4       8        3.853635        3.717123        0.097178
      -8       4       8        3.807976        3.756195        0.072854
      -7       4       8        9.372020        9.136301        0.125918
      -6       4       8        4.789762        4.631307        0.075431
      -5       4       8        9.058321        8.872655        0.151244
      -4       4       8        3.817082        3.807887        0.086059
      -3       4       8        1.368169        1.394812        0.092429
      -2       4       8        1.371924        1.310153        0.096604
      -1       4       8        5.192528        5.258707        0.167145
       0       4       8        4.359616        4.295463        0.178061
       1       4       8       14.118409       14.296153        0.405869
       2       4       8        4.166140        4.229539        0.080563
       3       4       8        8.293862        8.310776        0.252613
       4       4       8        8.437335        8.750257        0.213162
       5       4       8        0.463663        0.505371        0.242693
       6       4       8        0.579847        0.460109        0.273293
       7       4       8        0.419312        0.429651        0.429651
      -8       5       8        5.224807        5.079567        0.101716
      -7       5       8        0.201563        0.481560        0.481560
      -6       5       8        7.418746        7.305341        0.105896
      -5       5       8        4.553650        4.427753        0.125196
      -4       5       8        5.205375        5.184400        0.130292
      -3       5       8        1.466643        1.275304        0.090146
      -2       5       8        1.997941        2.096998        0.103534
      -1       5       8        1.642793        1.776739        0.090886
       0       5       8        4.727439        4.847267        0.094584
       1       5       8        5.184559        5.424389        0.093630
       2       5       8       15.778375       16.020612        0.310424
       3       5       8        2.382533        2.427303        0.095351
       4       5       8        2.750662        2.687564        0.140625
       5       5       8        5.143464        5.158585        0.188474
       6       5       8        1.432564        1.228047        0.194123
      -5       6       8        6.384831        6.395389        0.128651
      -4       6       8        2.270541        2.042890        0.087411
      -3       6       8        0.682029        0.541849        0.235418
      -2       6       8        2.608280        2.696906        0.098541
      -1       6       8        3.033063        3.120561        0.112522
       0       6       8        1.742940        1.674903        0.107644
       1       6       8        6.708205        6.927915        0.202218
       2       6       8        1.615501        1.844017        0.106807
       3       6       8        0.957486        1.044557        0.192501
     -11       1       9        4.478569        4.464639        0.080349
     -10       1       9        5.654465        5.613110        0.086537
      -9       1       9        7.504822        7.330553        0.112520
      -8       1       9        6.570391        6.635360        0.090133
      -7       1       9        5.821042        5.654821        0.093706
      -6       1       9       11.842933       11.604310        0.204310
      -5       1       9       29.218866       28.151554        0.595792
      -4       1       9       12.067988       11.703418        0.228228
      -3       1       9       13.975197       13.917615        0.224916
      -2       1       9        8.479585        8.539614        0.141638
      -1       1       9       23.711925       23.367713        0.462255
       0       1       9       11.007099       10.812493        0.161202
       1       1       9       24.742801       24.661103        0.355959
       2       1       9       24.049589       23.842819        0.332608
       3       1       9        2.241565        2.181124        0.102037
       4       1       9        8.187511        8.248879        0.139563
       5       1       9        2.477426        2.599115        0.063134
       6       1       9       10.691553       10.844353        0.152300
       7       1       9        0.497435        0.384968        0.208899
       8       1       9        5.713708        5.716992        0.107803
       9       1       9        2.631400        2.532746        0.098613
     -11       2       9        0.187077        0.481768        0.481768
     -10       2       9        6.634909        6.562545        0.098568
      -9       2       9        2.045609        2.203134        0.069194
      -8       2       9        2.122420        2.060316        0.067027
      -7       2       9        7.379372        7.246309        0.100471
      -6       2       9       10.061378        9.679773        0.210507
      -5       2       9        0.733752        0.587878        0.278039
      -4       2       9        6.703758        6.796985        0.129376
      -3       2       9       13.046648       12.968038        0.215391
      -2       2       9        7.420366        7.302123        0.157195
      -1       2       9        5.092824        4.904692        0.136988
       0       2       9       13.386339       13.238580        0.317667
       1       2       9        4.900402        4.639181        0.153314
       2       2       9       15.891549       15.027641        0.428326
       3       2       9        2.741184        2.668483        0.086139
       4       2       9        6.861987        6.889775        0.104718
       5       2       9        5.983410        5.888463        0.094501
       6       2       9       10.732274       10.673800        0.147167
       7       2       9        8.360988        8.398631        0.183827
       8       2       9        0.691547        0.774274        0.155323
       9       2       9        7.294868        7.276469        0.124896
     -10       3       9        1.768862        1.843882        0.083257
      -9       3       9        2.136661        2.087463        0.082544
      -8       3       9        4.191224        4.107067        0.071971
      -7       3       9        5.607052        5.570189        0.079560
      -6       3       9       10.083339       10.058330        0.144199
      -5       3       9        0.337440        0.278747        0.278747
      -4       3       9       11.023955       10.863701        0.179601
      -3       3       9        4.014180        4.107554        0.094077
      -2       3       9        5.128186        5.240420        0.109533
      -1       3       9        1.953112        1.986504        0.144250
       0       3       9       11.728541       11.607325        0.181477
       1       3       9        5.755596        5.387578        0.121650
       2       3       9        2.157015        2.092033        0.077783
       3       3       9       10.848908       10.768008        0.276107
       4       3       9        4.545072        4.567165        0.082525
       5       3       9        0.986748        0.989090        0.103709
       6       3       9        3.298645        3.447028        0.098147
       7       3       9        5.895395        5.940034        0.182777
       8       3       9        0.503826        0.410853        0.340142
      -9       4       9        2.355905        2.445915        0.096106
      -8       4       9        0.646261        0.824075        0.125863
      -7       4       9        4.268306        4.143549        0.075503
      -6       4       9        0.602073        0.642806        0.134082
      -5       4       9        0.169522        0.369730        0.369730
      -4       4       9        2.674095        2.595881        0.071857
      -3       4       9        1.304702        1.384774        0.074088
      -2       4       9        1.050850        1.141096        0.089288
      -1       4       9        2.143871        2.103521        0.078181
       0       4       9        4.618309        4.637564        0.137008
       1       4       9        6.425593        6.492919        0.144376
       2       4       9        4.784803        4.987785        0.121472
       3       4       9        5.838986        5.860802        0.115717
       4       4       9        1.913296        2.007137        0.089065
       5       4       9        5.132541        5.253665        0.157883
       6       4       9        5.137589        5.296980        0.098327
       7       4       9        6.014899        6.183850        0.143568
      -8       5       9        0.078406        0.360139        0.360139
      -7       5       9        0.414569        0.442945        0.244955
      -6       5       9        2.182448        2.148278        0.077868
      -5       5       9        3.131587        3.015924        0.072525
      -4       5       9        0.827888        0.698498        0.151598
      -3       5       9        3.897437        3.793152        0.119189
      -2       5       9        1.759088        1.880346        0.079402
      -1       5       9        4.930001        4.946110        0.086789
       0       5       9        0.717426        0.588727        0.201946
       1       5       9        1.579981        1.767512        0.130686
       2       5       9        4.434334        4.731702        0.089181
       3       5       9        1.173825        1.044174        0.129079
       4       5       9        0.024396        0.516817        0.242773
       5       5       9        1.168073        1.212188        0.125864
      -5       6       9        2.924457        2.845734        0.126175
      -4       6       9        0.736782        0.652457        0.218061
      -3       6       9        3.794358        3.853829        0.148563
      -2       6       9        3.294358        3.192961        0.126041
      -1       6       9        0.401167        0.447549        0.447549
       0       6       9        1.381258        1.595964        0.131484
       1       6       9        6.502843        6.517361        0.180643
       2       6       9        1.442119        1.136530        0.166014
     -11       0      10        5.060397        5.104802        0.103802
     -10       0      10        6.192577        6.230249        0.121812
      -9       0      10       12.861728       12.880994        0.182962
      -8       0      10        4.645995        4.618874        0.082686
      -7       0      10        2.101820        2.133378        0.111571
      -6       0      10       30.407357       28.275785        1.029317
      -5       0      10       17.988170       16.760370        0.599306
      -4       0      10        2.344003        2.360487        0.139046
      -3       0      10        3.534776        3.626844        0.148770
      -2       0      10       24.865564       24.512446        0.438809
      -1       0      10        3.253139        3.081542        0.098473
       0       0      10       35.874448       35.491689        0.632401
       1       0      10       46.627704       46.122663        0.835137
       2       0      10       10.437858       10.366774        0.159424
       3       0      10        1.991971        2.031453        0.113668
       4       0      10        3.770867        3.801052        0.082988
       5       0      10       15.304153       15.368800        0.268137
       6       0      10       10.628071       10.823585        0.163848
       7       0      10       14.209041       14.423245        0.212686
       8       0      10        1.689491        1.723630        0.103105
       9       0      10        6.972513        6.881352        0.144142
     -11       1      10        3.494796        3.473759        0.082299
     -10       1      10        4.455494        4.469228        0.079012
      -9       1      10        1.905526        1.964154        0.069108
      -8       1      10       10.724541       10.718209        0.140875
      -7       1      10        9.684390        9.535146        0.154581
      -6       1      10       12.744252       12.299187        0.255101
      -5       1      10        9.119030        8.922219        0.144748
      -4       1      10        0.407024        0.356511        0.356511
      -3       1      10        3.327634        3.450362        0.099989
      -2       1      10       10.171284       10.194606        0.200108
      -1       1      10        0.402810        0.608851        0.242245
       0       1      10       21.749797       21.421718        0.374865
       1       1      10       15.226736       15.302614        0.204932
       2       1      10       11.678160       11.587493        0.171277
       3       1      10       16.622447       16.528158        0.245038
       4       1      10        0.904450        0.956452        0.079810
       5       1      10        1.584253        1.558621        0.061023
       6       1      10        0.991145        1.023865        0.080308
       7       1      10        3.301938        3.408372        0.067564
       8       1      10        8.003376        7.921805        0.117704
       9       1      10        5.635667        5.584980        0.100274
     -11       2      10        1.858457        1.796831        0.088118
     -10       2      10        1.654803        1.566780        0.086713
      -9       2      10        4.168239        4.112907        0.075333
      -8       2      10        5.993509        5.977960        0.083216
      -7       2      10       15.852706       15.708278        0.203118
      -6       2      10        5.644135        5.341816        0.108079
      -5       2      10        0.095350        0.424382        0.424382
      -4       2      10        9.967316        9.868131        0.228836
      -3       2      10        6.036099        6.124704        0.117542
      -2       2      10       17.125917       17.161294        0.281128
      -1       2      10       24.600668       24.455470        0.411760
       0       2      10        9.255944        9.155599        0.152600
       1       2      10        3.890412        3.815888        0.075032
       2       2      10       15.758640       15.262372        0.299418
       3       2      10        6.088071        5.960872        0.090012
       4       2      10       11.633406       11.521285        0.153787
       5       2      10       11.509305       11.516510        0.158693
       6       2      10        2.307652        2.250644        0.071883
       7       2      10        1.779079        1.754537        0.083400
       8       2      10        7.269832        7.286357        0.176786
     -10       3      10        5.063568        5.015177        0.084660
      -9       3      10        4.087025        4.090232        0.074762
      -8       3      10        5.629547        5.545088        0.097979
      -7       3      10        6.122149        5.874691        0.097495
      -6       3      10        1.272050        1.272242        0.063317
      -5       3      10        4.575253        4.544447        0.111841
      -4       3      10       14.595363       14.512408        0.275485
      -3       3      10        8.186571        8.394046        0.127123
      -2       3      10        8.579239        8.747800        0.124865
      -1       3      10       10.269323       10.312129        0.137651
       0       3      10        2.106442        2.003971        0.071046
       1       3      10        1.562029        1.440902        0.093423
       2       3      10        2.882436        2.814445        0.072438
       3       3      10        0.961899        1.020588        0.149784
       4       3      10        5.768928        5.710779        0.113191
       5       3      10       11.305228       11.558547        0.239094
       6       3      10       10.603425       10.716343        0.282743
       7       3      10        2.500996        2.471396        0.085375
       8       3      10        3.086131        2.942006        0.094955
      -9       4      10        1.388012        1.390863        0.091171
      -8       4      10        1.042116        1.097816        0.099117
      -7       4      10        0.922770        0.812958        0.109964
      -6       4      10        2.515712        2.379601        0.066140
      -5       4      10        8.934918        8.729662        0.159306
      -4       4      10        3.115256        3.060686        0.068764
      -3       4      10       11.306779       11.297345        0.155083
      -2       4      10        9.037433        9.119156        0.124157
      -1       4      10        0.027183        0.262488        0.262488
       0       4      10        7.477239        7.434716        0.177926
       1       4      10        0.361114        0.322025        0.263715
       2       4      10        2.416903        2.379580        0.130736
       3       4      10        6.156949        6.147601        0.201930
       4       4      10        2.183456        2.210746        0.201443
       5       4      10        7.473090        7.570931        0.218789
       6       4      10        8.057548        8.109994        0.283756
       7       4      10        1.108033        1.027375        0.188328
      -7       5      10        4.285534        4.259577        0.122670
      -6       5      10        7.226293        6.854633        0.138831
      -5       5      10        3.435365        3.343052        0.112727
      -4       5      10        6.511840        6.379107        0.113725
      -3       5      10        3.891850        3.712546        0.116298
      -2       5      10        3.312847        3.276736        0.096013
      -1       5      10        7.098864        7.104576        0.186411
       0       5      10        0.833162        0.988332        0.149642
       1       5      10        2.825540        2.894858        0.099415
       2       5      10        3.606364        3.602777        0.099778
       3       5      10        0.525479        0.484562        0.291171
       4       5      10        7.264693        7.455937        0.201352
       5       5      10        0.833178        0.880795        0.205369
      -4       6      10        0.881611        0.850059        0.176412
      -3       6      10        3.275995        3.221025        0.110237
      -2       6      10        0.553113        0.465725        0.307611
      -1       6      10        1.357268        1.317118        0.143363
       0       6      10        6.501539        6.567800        0.444647
       1       6      10        4.823956        5.027723        0.110814
       2       6      10        0.077584        0.411339        0.411339
     -11       1      11        3.720673        3.674643        0.083960
     -10       1      11        2.461054        2.519008        0.075097
      -9       1      11        4.622422        4.609230        0.080875
      -8       1      11        2.273016        2.328046        0.062191
      -7       1      11       12.195347       12.048236        0.163372
      -6       1      11        3.711245        3.525195        0.086154
      -5       1      11        0.763392        0.537029        0.271511
      -4       1      11        2.409599        2.435816        0.100136
      -3       1      11       22.813264       22.686119        0.337965
      -2       1      11       16.335488       15.943024        0.310365
      -1       1      11       15.401054       14.951589        0.211168
       0       1      11       25.718418       25.170618        0.372029
       1       1      11        0.389981        0.360832        0.264916
       2       1      11        2.389448        2.355186        0.058253
       3       1      11        6.671122        6.589917        0.101465
       4       1      11       20.446174       20.287188        0.273693
       5       1      11        9.871426        9.779724        0.143283
       6       1      11       10.390242       10.436954        0.153958
       7       1      11        7.490223        7.507663        0.116858
       8       1      11        4.591006        4.550714        0.095156
     -11       2      11        2.688428        2.688475        0.082501
     -10       2      11        6.200820        6.272798        0.099955
      -9       2      11        0.295076        0.361525        0.217650
      -8       2      11        8.084867        8.044812        0.104850
      -7       2      11        8.604641        8.420273        0.121960
      -6       2      11        0.840870        0.894427        0.118798
      -5       2      11       11.422303       11.108105        0.227848
      -4       2      11        4.975646        4.875961        0.117390
      -3       2      11        8.683757        8.661870        0.150701
      -2       2      11        6.661409        6.568942        0.124254
      -1       2      11       15.467417       15.454126        0.234402
       0       2      11        2.117483        2.078196        0.118145
       1       2      11        5.320369        5.395739        0.123263
       2       2      11       10.264938       10.089103        0.193144
       3       2      11        5.556785        5.479051        0.082293
       4       2      11        2.004264        2.044823        0.076981
       5       2      11        5.969232        6.054998        0.097482
       6       2      11        4.402080        4.458699        0.081029
       7       2      11        5.945004        5.925369        0.112022
       8       2      11        0.640569        0.499199        0.234813
     -10       3      11        0.158809        0.332566        0.279651
      -9       3      11        1.926520        1.902551        0.071650
      -8       3      11        4.427422        4.394201        0.079111
      -7       3      11        0.897375        0.720833        0.155236
      -6       3      11        3.779173        3.657458        0.072908
      -5       3      11        1.357352        1.397677        0.073554
      -4       3      11        8.156471        8.234318        0.136788
      -3       3      11        2.154557        2.089521        0.130210
      -2       3      11        8.176211        8.263837        0.132047
      -1       3      11       11.786422       11.781341        0.173585
       0       3      11        2.200618        2.218964        0.095759
       1       3      11        7.190250        7.189924        0.092177
       2       3      11        0.790306        0.805171        0.082398
       3       3      11        7.328076        7.331985        0.109935
       4       3      11        1.082879        1.220737        0.088836
       5       3      11        8.585889        8.519977        0.182351
       6       3      11        2.506122        2.424211        0.108871
       7       3      11        0.086210        0.370540        0.370540
      -9       4      11        4.407964        4.367379        0.089646
      -8       4      11        8.731387        8.560899        0.123898
      -7       4      11        6.916013        6.697388        0.099812
      -6       4      11        4.706905        4.610640        0.078532
      -5       4      11        1.113035        1.015135        0.109542
      -4       4      11        0.638140        0.573585        0.149793
      -3       4      11        3.672831        3.710391        0.081341
      -2       4      11        7.751005        7.987115        0.105617
      -1       4      11        3.114580        3.256532        0.065764
       0       4      11        1.437904        1.457155        0.067838
       1       4      11        2.166936        2.224635        0.067275
       2       4      11        0.918591        0.832827        0.124378
       3       4      11        0.341810        0.522781        0.295405
       4       4      11        1.232541        1.195533        0.124786
       5       4      11        3.058520        3.215276        0.107705
       6       4      11        2.591680        2.474146        0.104547
      -7       5      11        5.678579        5.453348        0.101432
      -6       5      11        1.275511        1.303035        0.132992
      -5       5      11        0.411229        0.441248        0.255237
      -4       5      11        2.201770        2.129249        0.087411
      -3       5      11        2.192863        2.193809        0.086204
      -2       5      11        1.419471        1.438993        0.096681
      -1       5      11        2.326070        2.208778        0.167749
       0       5      11        3.608603        3.641977        0.194805
       1       5      11        1.808871        1.926136        0.101609
       2       5      11        1.065994        1.071774        0.136681
       3       5      11        0.074340        0.481248        0.307179
       4       5      11        5.187028        5.355651        0.108366
      -3       6      11        1.178062        1.149957        0.136991
      -2       6      11        4.718826        4.905201        0.154622
      -1       6      11        0.129205        0.432897        0.432897
       0       6      11        2.217171        2.194744        0.144110
       1       6      11        0.765602        0.698498        0.329988
     -11       0      12        2.891288        2.826022        0.144791
     -10       0      12        6.172748        6.095736        0.103157
      -9       0      12        0.067131        0.408534        0.269970
      -8       0      12        3.070669        3.218540        0.074816
      -7       0      12        4.097103        4.206780        0.090836
      -6       0      12        0.048123        0.461844        0.461844
      -5       0      12       11.832356       11.883602        0.219126
      -4       0      12       27.887042       27.713535        0.500854
      -3       0      12       21.601010       21.344086        0.400352
      -2       0      12        7.312232        7.375568        0.176471
      -1       0      12       18.955885       18.729923        0.358750
       0       0      12        6.543282        6.615890        0.142483
       1       0      12        4.466764        4.307900        0.123644
       2       0      12       15.808824       15.534800        0.363445
       3       0      12       30.161567       30.493442        0.495775
       4       0      12        3.062752        2.989298        0.080380
       5       0      12        7.615903        7.513588        0.155191
       6       0      12       17.748622       17.972201        0.275026
       7       0      12        7.789886        7.872357        0.118197
       8       0      12        9.294480        9.253432        0.219496
     -11       1      12        6.635172        6.673380        0.118840
     -10       1      12        3.532648        3.527464        0.100074
      -9       1      12        0.435014        0.546717        0.157744
      -8       1      12        2.475436        2.363768        0.060987
      -7       1      12        3.099023        3.002183        0.063543
      -6       1      12       11.573602       11.382443        0.155689
      -5       1      12        8.929476        8.800511        0.152217
      -4       1      12       16.227615       15.999375        0.331893
      -3       1      12       13.113642       13.118308        0.188884
      -2       1      12        5.513793        5.494634        0.105107
      -1       1      12       16.731344       16.486358        0.244437
       0       1      12        0.816179        0.690507        0.175920
       1       1      12        2.486822        2.477095        0.102437
       2       1      12        8.955892        8.965657        0.156230
       3       1      12        6.029182        5.846452        0.079043
       4       1      12        6.190511        6.091223        0.100313
       5       1      12       13.632935       13.425349        0.198105
       6       1      12        1.522091        1.443156        0.074544
       7       1      12        7.288514        7.231459        0.128220
       8       1      12        3.860306        3.801316        0.107808
     -11       2      12        2.888917        2.892300        0.123329
     -10       2      12        4.043817        4.145721        0.082102
      -9       2      12        3.230952        3.387182        0.073272
      -8       2      12        5.156616        5.036864        0.078336
      -7       2      12        5.063963        4.969205        0.094474
      -6       2      12        5.423422        5.263649        0.082529
      -5       2      12        8.775078        8.825814        0.160250
      -4       2      12        1.531099        1.355618        0.216188
      -3       2      12        2.632767        2.616792        0.134454
      -2       2      12       18.848729       18.716036        0.298110
      -1       2      12       10.566749       10.523783        0.166659
       0       2      12        7.445293        7.467664        0.133497
       1       2      12        6.975010        6.889630        0.106489
       2       2      12        1.143341        1.089862        0.115183
       3       2      12        8.439571        8.513695        0.108637
       4       2      12       18.490714       18.274299        0.268189
       5       2      12        8.614554        8.596976        0.138726
       6       2      12        3.368328        3.311495        0.074830
       7       2      12        1.112257        1.012620        0.122283
       8       2      12        0.500163        0.360139        0.360139
     -10       3      12        0.147580        0.374833        0.283729
      -9       3      12       11.721737       11.617229        0.161226
      -8       3      12       12.952568       12.686213        0.175817
      -7       3      12        1.830241        1.971116        0.074066
      -6       3      12        1.144949        1.226091        0.085960
      -5       3      12        1.507565        1.667513        0.069014
      -4       3      12        6.446365        6.356807        0.090309
      -3       3      12       11.787627       12.067726        0.168566
      -2       3      12       16.850211       16.876907        0.250122
      -1       3      12        0.854748        0.848823        0.137345
       0       3      12        4.811230        4.732230        0.086802
       1       3      12       10.723525       10.705139        0.156205
       2       3      12        3.549813        3.573094        0.068525
       3       3      12       10.549590       10.614613        0.172869
       4       3      12        0.121239        0.375233        0.375233
       5       3      12        1.506724        1.532906        0.083699
       6       3      12        2.170468        2.157174        0.091212
       7       3      12        3.456447        3.386591        0.120401
      -9       4      12        4.531992        4.507438        0.084204
      -8       4      12        7.615708        7.499933        0.111564
      -7       4      12        3.379692        3.405143        0.076029
      -6       4      12        6.219543        6.104588        0.106505
      -5       4      12        2.552784        2.558281        0.091015
      -4       4      12        1.014055        1.115213        0.092374
      -3       4      12        3.164510        3.086114        0.072611
      -2       4      12        0.630446        0.562139        0.164647
      -1       4      12        8.412677        8.572806        0.232962
       0       4      12        9.115674        8.720608        0.159825
       1       4      12        2.333161        2.296911        0.108099
       2       4      12       10.961066       11.068424        0.299951
       3       4      12        2.458541        2.472913        0.066858
       4       4      12        0.843665        0.782943        0.129414
       5       4      12        1.483216        1.507846        0.088374
       6       4      12        1.047296        1.040433        0.113125
      -7       5      12        9.271307        9.051353        0.151859
      -6       5      12        0.886888        0.862496        0.176493
      -5       5      12        6.258973        6.253879        0.110753
      -4       5      12        5.197124        4.981466        0.097717
      -3       5      12        6.620373        6.470394        0.109262
      -2       5      12        1.757322        1.731156        0.109151
      -1       5      12        6.987773        6.844268        0.209511
       0       5      12        5.323672        5.588828        0.120373
       1       5      12        8.879469        9.277554        0.189980
       2       5      12        1.693503        1.758238        0.126889
       3       5      12        2.411363        2.451591        0.124383
       4       5      12        2.612844        2.805512        0.127061
      -2       6      12        1.245191        1.413789        0.172500
      -1       6      12        0.721549        0.525547        0.456991
     -11       1      13        1.147920        1.170641        0.120403
     -10       1      13        6.101154        6.100492        0.109248
      -9       1      13        1.019097        0.980102        0.105288
      -8       1      13        0.293096        0.300000        0.254174
      -7       1      13        5.518080        5.417010        0.076130
      -6       1      13        3.970340        3.952847        0.072254
      -5       1      13        5.407412        5.358545        0.110116
      -4       1      13        7.133214        7.052021        0.115956
      -3       1      13        1.696347        1.613629        0.111597
      -2       1      13       10.242269       10.082658        0.152905
      -1       1      13        4.341828        4.305926        0.100454
       0       1      13        9.209332        9.181503        0.141536
       1       1      13        4.723985        4.731807        0.093489
       2       1      13       19.777152       19.790149        0.300408
       3       1      13       10.915223       10.783784        0.142826
       4       1      13        4.613190        4.430463        0.066749
       5       1      13        7.478020        7.480909        0.117825
       6       1      13        6.839191        6.835203        0.097548
       7       1      13        7.278880        7.374144        0.129974
       8       1      13        6.212045        6.061188        0.141475
     -10       2      13        6.092457        6.215223        0.097626
      -9       2      13       10.127939       10.073728        0.136928
      -8       2      13        2.554739        2.610728        0.068131
      -7       2      13        4.047345        4.032245        0.067400
      -6       2      13        0.863060        1.001599        0.081218
      -5       2      13       15.534669       15.414279        0.284177
      -4       2      13        3.304364        3.358422        0.110038
      -3       2      13       13.224513       13.212116        0.222889
      -2       2      13       10.008486        9.985540        0.209907
      -1       2      13        6.527090        6.432651        0.120520
       0       2      13        5.746722        5.788091        0.097046
       1       2      13        9.511689        9.429581        0.130280
       2       2      13       10.916679       10.765222        0.150609
       3       2      13        3.125015        3.139299        0.064694
       4       2      13        9.543825        9.527014        0.124727
       5       2      13        0.138739        0.401373        0.401373
       6       2      13        4.963414        4.938927        0.098472
       7       2      13        3.756086        3.720081        0.146987
     -10       3      13        0.973610        0.776402        0.163948
      -9       3      13        4.708334        4.827836        0.083260
      -8       3      13        2.231763        2.235576        0.074002
      -7       3      13        4.983076        4.727790        0.095188
      -6       3      13        4.628559        4.581157        0.105221
      -5       3      13        0.337279        0.288791        0.230481
      -4       3      13        1.828225        2.024031        0.090019
      -3       3      13        5.567743        5.702719        0.088362
      -2       3      13        3.518134        3.594997        0.134650
      -1       3      13        1.979232        2.019579        0.092742
       0       3      13        0.326327        0.474763        0.189281
       1       3      13        9.827956        9.625487        0.168638
       2       3      13        0.627780        0.614166        0.135522
       3       3      13        6.478155        6.437158        0.125343
       4       3      13        6.812092        6.776504        0.126391
       5       3      13        3.881738        3.904869        0.082173
       6       3      13        1.489572        1.430874        0.117748
      -8       4      13        6.074249        6.053429        0.097088
      -7       4      13        0.508016        0.435890        0.241211
      -6       4      13        6.772403        6.725994        0.102400
      -5       4      13        7.122692        6.947877        0.098717
      -4       4      13        9.771849        9.722088        0.131833
      -3       4      13       10.471274       10.459445        0.152652
      -2       4      13        6.039171        6.185709        0.155618
      -1       4      13        1.026146        1.083559        0.108726
       0       4      13        4.598818        4.780272        0.110047
       1       4      13        5.242024        5.426509        0.127830
       2       4      13        6.343239        6.474566        0.142189
       3       4      13        6.850872        6.856676        0.158168
       4       4      13        1.378654        1.394417        0.139109
       5       4      13        0.148046        0.493254        0.493254
      -6       5      13        1.452649        1.289535        0.128802
      -5       5      13        3.794597        3.888187        0.165151
      -4       5      13        1.322254        1.423447        0.115662
      -3       5      13        1.117715        1.115796        0.125846
      -2       5      13        4.521374        4.575478        0.126995
      -1       5      13        0.203171        0.487955        0.378868
       0       5      13        1.893695        1.947332        0.136393
       1       5      13        1.137631        1.044940        0.192590
       2       5      13        2.351504        2.317995        0.143851
       3       5      13        1.102617        1.195868        0.169223
     -11       0      14       10.536343       10.909629        0.227401
     -10       0      14        1.624419        1.781741        0.166563
      -9       0      14        2.511805        2.630209        0.102799
      -8       0      14       11.937990       12.126417        0.188662
      -7       0      14        5.783379        5.780744        0.088556
      -6       0      14        9.199985        9.262991        0.129755
      -5       0      14        1.522240        1.544345        0.145023
      -4       0      14        2.474787        2.540138        0.121254
      -3       0      14        7.550294        7.695973        0.159462
      -2       0      14       13.560808       13.563554        0.239140
      -1       0      14       12.613565       12.569407        0.237335
       0       0      14       13.176368       12.967652        0.308663
       1       0      14       16.781999       16.396951        0.299436
       2       0      14       18.014318       17.500286        0.324722
       3       0      14        3.472317        3.585526        0.087813
       4       0      14        0.488646        0.714843        0.113511
       5       0      14        7.252037        7.150734        0.116603
       6       0      14        3.809069        3.917397        0.097711
       7       0      14        6.427445        6.530390        0.221587
     -11       1      14        4.544328        4.585412        0.089970
     -10       1      14        7.619765        7.780231        0.126670
      -9       1      14        6.648039        6.756700        0.097196
      -8       1      14        1.311998        1.390575        0.092847
      -7       1      14        7.036584        7.019330        0.096686
      -6       1      14        8.527381        8.450917        0.164482
      -5       1      14        9.279203        9.323036        0.134728
      -4       1      14        7.308057        7.464382        0.121971
      -3       1      14        1.030015        0.968969        0.144529
      -2       1      14        7.786836        7.731106        0.128869
      -1       1      14       12.186575       12.125593        0.172351
       0       1      14        5.441290        5.225227        0.103606
       1       1      14       20.434404       19.971480        0.296368
       2       1      14        3.246295        3.187319        0.058261
       3       1      14        1.461330        1.438888        0.064188
       4       1      14        2.813708        2.809840        0.071464
       5       1      14        0.964743        0.882213        0.081089
       6       1      14        0.571571        0.359861        0.211875
       7       1      14        9.094427        9.053839        0.239419
     -10       2      14        6.668605        6.748704        0.111988
      -9       2      14        3.923675        4.122014        0.075658
      -8       2      14        6.095174        6.175192        0.088814
      -7       2      14        3.394064        3.320392        0.066932
      -6       2      14        4.611175        4.554558        0.074156
      -5       2      14        1.465411        1.526270        0.129989
      -4       2      14        8.657025        8.643842        0.138961
      -3       2      14        1.625594        1.908009        0.130483
      -2       2      14        6.693595        6.776651        0.118573
      -1       2      14        2.003815        2.013182        0.109685
       0       2      14       13.861617       13.777881        0.190387
       1       2      14        4.681294        4.626446        0.081008
       2       2      14        2.327059        2.191575        0.085939
       3       2      14        5.252636        5.165656        0.087959
       4       2      14        6.054365        6.109501        0.089783
       5       2      14        4.521765        4.582576        0.081131
       6       2      14       10.806617       10.847119        0.185037
       7       2      14        4.849351        4.840971        0.144270
      -9       3      14        4.492221        4.538832        0.081367
      -8       3      14        2.138280        2.085450        0.075275
      -7       3      14        8.684517        8.497058        0.119529
      -6       3      14       13.606458       13.387681        0.183136
      -5       3      14        1.647863        1.695406        0.069152
      -4       3      14       10.289514       10.233279        0.138231
      -3       3      14       15.253613       15.450243        0.211804
      -2       3      14        4.093061        4.059064        0.072587
      -1       3      14        9.479643        9.434299        0.150604
       0       3      14        9.718948        9.677603        0.133914
       1       3      14        7.096154        7.028513        0.113530
       2       3      14        5.356496        5.282234        0.107102
       3       3      14       12.933948       12.920526        0.199284
       4       3      14        0.320448        0.442380        0.233574
       5       3      14       10.179290       10.169562        0.168063
       6       3      14        0.455523        0.474763        0.278804
      -8       4      14        0.047683        0.443170        0.443170
      -7       4      14        3.387811        3.229861        0.090434
      -6       4      14        6.797199        6.705073        0.136207
      -5       4      14        4.896183        4.752578        0.079892
      -4       4      14        8.762222        8.617250        0.118250
      -3       4      14        4.452670        4.461838        0.076636
      -2       4      14        5.423135        5.630631        0.127722
      -1       4      14        3.422678        3.542598        0.131147
       0       4      14        0.579604        0.766681        0.136999
       1       4      14        2.470800        2.606108        0.096248
       2       4      14        5.263263        5.243567        0.153086
       3       4      14        3.363056        3.329715        0.108380
       4       4      14        8.658312        8.891682        0.206464
      -6       5      14        2.855823        2.763078        0.105090
      -5       5      14       13.042204       12.572589        0.238490
      -4       5      14        6.788007        6.564145        0.302276
      -3       5      14        2.361858        2.493070        0.096552
      -2       5      14        2.951058        2.729524        0.154878
      -1       5      14        2.546368        2.646828        0.119557
       0       5      14        7.049094        7.435456        0.138196
       1       5      14        8.361574        9.045441        0.162198
       2       5      14        8.137136        8.515750        0.148014
     -10       1      15        0.348854        0.363456        0.363456
      -9       1      15        1.368202        1.264437        0.105256
      -8       1      15        7.167473        7.244032        0.103234
      -7       1      15        6.627406        6.618912        0.107922
      -6       1      15        3.338716        3.465689        0.090930
      -5       1      15       11.407770       11.661046        0.161916
      -4       1      15        0.581012        0.730958        0.158245
      -3       1      15        0.653240        0.479375        0.242943
      -2       1      15        6.114997        6.146300        0.102294
      -1       1      15        5.913555        5.910076        0.098966
       0       1      15        3.426529        3.471455        0.089148
       1       1      15        3.725280        3.659372        0.083480
       2       1      15        4.199142        4.151747        0.075964
       3       1      15        3.172297        3.132842        0.063771
       4       1      15        5.636071        5.480602        0.084956
       5       1      15        7.831118        7.742609        0.111685
       6       1      15        2.618914        2.564664        0.082689
       7       1      15        8.851787        8.867694        0.180405
     -10       2      15        0.485083        0.358190        0.358190
      -9       2      15        1.268131        1.270433        0.102914
      -8       2      15        0.668661        0.687168        0.174040
      -7       2      15       11.687838       11.502174        0.180513
      -6       2      15        3.055125        3.047113        0.070219
      -5       2      15        6.241866        6.321630        0.108418
      -4       2      15       10.686936       10.870603        0.158460
      -3       2      15        9.739569        9.863113        0.142876
      -2       2      15        2.750275        2.840158        0.088305
      -1       2      15        6.431145        6.422772        0.145272
       0       2      15       18.003932       17.909774        0.278552
       1       2      15        1.706895        1.756758        0.085382
       2       2      15        6.524814        6.471244        0.127901
       3       2      15        2.037197        2.064752        0.097393
       4       2      15        9.506896        9.549555        0.152375
       5       2      15        0.192167        0.377359        0.278871
       6       2      15        7.363981        7.482780        0.136148
      -9       3      15        2.893586        2.906217        0.076518
      -8       3      15        1.255528        1.106210        0.114595
      -7       3      15        3.953630        4.022064        0.077701
      -6       3      15        6.428535        6.426196        0.093819
      -5       3      15        2.776219        2.724280        0.064111
      -4       3      15        4.371993        4.505552        0.086276
      -3       3      15        2.290253        2.389100        0.087927
      -2       3      15        6.179017        6.254438        0.101065
      -1       3      15        4.503219        4.557960        0.085936
       0       3      15        0.861918        0.817802        0.146162
       1       3      15        1.735426        1.627728        0.106610
       2       3      15        4.221346        4.118131        0.115881
       3       3      15        3.981894        3.994371        0.090271
       4       3      15        0.144739        0.376032        0.249146
       5       3      15        1.695472        1.650121        0.088904
      -8       4      15        3.162735        3.163068        0.088820
      -7       4      15        6.525941        6.439798        0.102843
      -6       4      15        8.725943        8.602790        0.138867
      -5       4      15        6.695232        6.646729        0.131746
      -4       4      15        1.742630        1.647574        0.078211
      -3       4      15        0.243893        0.378286        0.378286
      -2       4      15        5.975400        6.081201        0.140325
      -1       4      15       11.477352       11.673474        0.365512
       0       4      15        9.551993        9.419926        0.252047
       1       4      15        8.005720        7.981228        0.190464
       2       4      15        4.420817        4.430576        0.141287
       3       4      15        0.286488        0.362215        0.312215
       4       4      15        4.279281        4.508769        0.171143
      -5       5      15        0.584910        0.632851        0.226649
      -4       5      15        0.891960        0.830723        0.177194
      -3       5      15        0.243398        0.405956        0.405956
      -2       5      15        0.647027        0.578705        0.578705
      -1       5      15        2.042778        2.233965        0.122686
       0       5      15        2.458955        2.604323        0.123840
       1       5      15        0.831729        0.752795        0.258022
     -10       0      16        3.037679        3.100081        0.122783
      -9       0      16        8.269842        8.679516        0.153263
      -8       0      16        6.235077        6.288084        0.120345
      -7       0      16        4.797061        4.818610        0.098546
      -6       0      16       20.511115       20.901914        0.347109
      -5       0      16        0.549199        0.378418        0.327428
      -4       0      16       13.725251       13.867588        0.241143
      -3       0      16        6.682875        6.835349        0.148197
      -2       0      16        6.221348        6.296983        0.121953
      -1       0      16        8.680389        8.667641        0.153594
       0       0      16        5.982176        5.900763        0.124951
       1       0      16        6.419473        6.279411        0.115321
       2       0      16       10.919865       10.727535        0.180023
       3       0      16        6.098609        5.882261        0.106623
       4       0      16       12.805973       12.456324        0.273959
       5       0      16        7.250064        7.112524        0.140509
       6       0      16        2.719455        2.721893        0.132665
     -10       1      16        1.770934        1.729480        0.110375
      -9       1      16        2.885428        2.857131        0.083740
      -8       1      16        5.314062        5.426417        0.095845
      -7       1      16        4.318897        4.393063        0.089460
      -6       1      16        1.360986        1.305565        0.121842
      -5       1      16       13.361042       13.616534        0.210192
      -4       1      16        8.504668        8.677788        0.119108
      -3       1      16       10.283933       10.359537        0.146310
      -2       1      16        1.862956        1.882472        0.104214
      -1       1      16        4.572167        4.573620        0.093330
       0       1      16        3.478887        3.514968        0.083350
       1       1      16        8.814222        8.643957        0.122925
       2       1      16        1.259161        1.108648        0.097015
       3       1      16       14.102720       13.603308        0.188764
       4       1      16        3.327161        3.196091        0.077117
       5       1      16        0.584759        0.440568        0.238825
       6       1      16        9.534699        9.507891        0.148030
     -10       2      16        1.516861        1.491576        0.109476
      -9       2      16        5.617059        5.719615        0.120151
      -8       2      16       11.013780       11.173182        0.167729
      -7       2      16        6.337429        6.356886        0.100210
      -6       2      16        1.059727        0.957079        0.186754
      -5       2      16        3.289460        3.366452        0.098119
      -4       2      16        5.806457        6.127153        0.124570
      -3       2      16        6.948232        7.028584        0.113167
      -2       2      16       11.191142       11.132834        0.171083
      -1       2      16        0.427863        0.434396        0.220855
       0       2      16        3.053000        2.970640        0.078322
       1       2      16        4.324524        4.506440        0.090786
       2       2      16        6.616839        6.671731        0.118259
       3       2      16        2.562586        2.529644        0.074690
       4       2      16        2.847429        2.773536        0.081102
       5       2      16        6.421355        6.312686        0.128755
       6       2      16        5.248868        5.364233        0.116091
      -9       3      16        3.182119        3.340359        0.093207
      -8       3      16        7.641795        7.624697        0.124830
      -7       3      16        8.615678        8.508701        0.129978
      -6       3      16        2.441863        2.384051        0.082182
      -5       3      16        0.081187        0.509510        0.509510
      -4       3      16        3.725603        3.710121        0.091144
      -3       3      16        0.120813        0.449222        0.255831
      -2       3      16       10.531650       10.452751        0.149839
      -1       3      16       19.806364       19.486662        0.298906
       0       3      16        2.013944        1.963186        0.090835
       1       3      16        1.044951        1.067989        0.129852
       2       3      16        3.580601        3.624914        0.079917
       3       3      16        5.319248        5.449404        0.159602
       4       3      16        9.011970        9.104999        0.259152
       5       3      16       10.797349       10.909170        0.311057
      -7       4      16        5.683641        5.716118        0.115760
      -6       4      16        1.296702        1.311564        0.088290
      -5       4      16        0.070868        0.404228        0.404228
      -4       4      16        2.514695        2.488293        0.079123
      -3       4      16        3.743476        3.830927        0.077395
      -2       4      16        7.152949        7.283131        0.225582
      -1       4      16        3.792962        3.896922        0.153661
       0       4      16        7.641008        7.667985        0.210037
       1       4      16        6.699713        6.751000        0.186626
       2       4      16        0.075694        0.431277        0.263051
       3       4      16        2.902765        3.007374        0.339979
      -4       5      16        0.485524        0.412432        0.321878
      -3       5      16        7.895999        7.790122        0.155726
      -2       5      16        6.898811        6.907677        0.288614
      -1       5      16        0.873175        0.814125        0.219819
       0       5      16        9.304159        9.484039        0.162451
     -10       1      17        6.992291        7.084420        0.127696
      -9       1      17       10.813600       11.095945        0.178070
      -8       1      17        4.748415        4.832287        0.093406
      -7       1      17        8.587315        8.781173        0.132127
      -6       1      17        1.877815        1.951359        0.107477
      -5       1      17        7.358951        7.479706        0.108953
      -4       1      17        3.846956        3.937004        0.076952
      -3       1      17       14.015478       14.263590        0.192343
      -2       1      17       10.082667       10.241094        0.143569
      -1       1      17        2.368448        2.466637        0.089938
       0       1      17        8.148160        8.139410        0.143411
       1       1      17        3.517361        3.492707        0.085068
       2       1      17        3.877129        3.796446        0.079189
       3       1      17        2.098695        2.072173        0.076302
       4       1      17        5.451096        5.293392        0.092335
       5       1      17        0.587827        0.560000        0.217655
      -9       2      17        5.233526        5.394071        0.105498
      -8       2      17        2.539350        2.687843        0.094158
      -7       2      17        2.656200        2.572431        0.093842
      -6       2      17        5.576114        5.672742        0.136588
      -5       2      17        5.139551        5.121426        0.105750
      -4       2      17        5.005111        4.995798        0.103866
      -3       2      17        1.817114        1.951717        0.101582
      -2       2      17       13.598249       13.623142        0.202263
      -1       2      17        0.369184        0.453982        0.225947
       0       2      17        0.201892        0.431277        0.431277
       1       2      17        3.709569        3.832101        0.104367
       2       2      17       12.633640       12.503599        0.188974
       3       2      17        4.889700        4.778180        0.112132
       4       2      17        4.261408        4.216989        0.093763
       5       2      17        9.337908        9.397074        0.158459
      -8       3      17        7.418395        7.480174        0.126535
      -7       3      17        0.758255        0.776917        0.162263
      -6       3      17        1.444878        1.364038        0.116240
      -5       3      17        0.623853        0.507247        0.326970
      -4       3      17        6.996891        7.156605        0.117074
      -3       3      17        2.005843        2.027264        0.083222
      -2       3      17        3.867637        3.909859        0.096069
      -1       3      17        6.308278        6.328507        0.164174
       0       3      17        4.198733        4.238514        0.092673
       1       3      17        2.358532        2.172303        0.132573
       2       3      17        0.913180        0.926930        0.112007
       3       3      17        4.999309        5.027027        0.129885
       4       3      17        3.216391        3.294389        0.099237
      -6       4      17        0.588728        0.599333        0.198584
      -5       4      17        2.883226        2.768140        0.087748
      -4       4      17        3.996831        3.877628        0.088829
      -3       4      17        6.079670        6.181747        0.146269
      -2       4      17        6.209803        6.183931        0.254091
      -1       4      17        6.047039        5.963221        0.206051
       0       4      17        1.661584        1.546415        0.170225
       1       4      17        3.823723        3.874403        0.110097
       2       4      17        4.712889        4.736349        0.190912
      -9       0      18        0.940855        0.964261        0.662102
      -8       0      18        2.833222        2.664320        0.290357
      -7       0      18        4.988230        5.155095        0.104253
      -6       0      18        7.118387        7.188115        0.123768
      -5       0      18        9.325539        9.551649        0.149841
      -4       0      18       20.867477       21.519061        0.369830
      -3       0      18       10.535972       10.743835        0.162248
      -2       0      18        4.142991        4.123227        0.105641
      -1       0      18       14.192149       14.266044        0.229306
       0       0      18        1.340133        1.329962        0.140088
       1       0      18       17.200594       16.799107        0.306988
       2       0      18        4.213241        4.083381        0.118914
       3       0      18        5.891592        5.666480        0.109773
       4       0      18        0.750905        0.550545        0.284087
       5       0      18        2.499212        2.550745        0.119408
      -9       1      18        4.649311        4.776714        0.105847
      -8       1      18        5.878059        5.863446        0.110360
      -7       1      18        0.812355        0.805419        0.164170
      -6       1      18        1.472259        1.400893        0.114736
      -5       1      18        1.294578        1.301269        0.100852
      -4       1      18        1.784336        1.897735        0.082908
      -3       1      18       11.294630       11.662333        0.161898
      -2       1      18        5.324349        5.440037        0.095600
      -1       1      18        7.141311        7.040312        0.113264
       0       1      18        9.267535        9.169624        0.155746
       1       1      18        3.769326        3.801184        0.077208
       2       1      18        8.538692        8.227029        0.123202
       3       1      18        3.149840        3.170331        0.075012
       4       1      18        1.270292        1.224541        0.112381
       5       1      18        4.454330        4.317986        0.105860
      -9       2      18        6.962827        7.022037        0.122616
      -8       2      18        6.740048        6.746406        0.127343
      -7       2      18        3.938168        3.894997        0.124718
      -6       2      18        7.977177        8.088201        0.142322
      -5       2      18        4.028099        4.121771        0.127275
      -4       2      18        5.083869        5.223313        0.108140
      -3       2      18       12.048115       12.198770        0.185028
      -2       2      18        9.656755        9.838496        0.150410
      -1       2      18        4.316090        4.384176        0.086735
       0       2      18        6.322728        6.171710        0.141867
       1       2      18        0.744615        0.647070        0.197737
       2       2      18        2.784436        2.805388        0.096070
       3       2      18        8.524236        8.260751        0.145148
       4       2      18        4.397738        4.348678        0.142611
      -8       3      18        0.353034        0.369324        0.369324
      -7       3      18        5.756314        5.703858        0.130888
      -6       3      18        5.371737        5.210374        0.100580
      -5       3      18        6.557585        6.699254        0.116245
      -4       3      18        2.944956        2.968602        0.098219
      -3       3      18        3.481890        3.487263        0.088292
      -2       3      18        5.592884        5.658533        0.099217
      -1       3      18        1.972290        1.971040        0.095700
       0       3      18        4.020442        3.947024        0.094622
       1       3      18       11.294190       10.924743        0.239238
       2       3      18        2.306156        2.434276        0.087086
       3       3      18        2.690590        2.595881        0.097402
      -5       4      18        7.532360        7.513055        0.119409
      -4       4      18        2.695405        2.767562        0.092417
      -3       4      18        3.811063        3.882267        0.157083
      -2       4      18        1.985481        2.032732        0.096757
      -1       4      18        0.309624        0.301330        0.301330
       0       4      18        2.937588        2.958175        0.111932
       1       4      18        1.634739        1.665623        0.109635
      -9       1      19        3.009068        2.982650        0.191611
      -8       1      19        0.128929        0.448442        0.448442
      -7       1      19        9.362658        9.443199        0.147339
      -6       1      19        6.234996        6.274552        0.115818
      -5       1      19       11.627333       11.887809        0.179692
      -4       1      19       13.253306       13.625344        0.188827
      -3       1      19        0.904905        0.902330        0.143647
      -2       1      19        2.404714        2.378193        0.096636
      -1       1      19        5.719661        5.697368        0.104158
       0       1      19       13.110207       12.980755        0.211652
       1       1      19        6.344802        6.261230        0.125596
       2       1      19       10.799820       10.645187        0.157098
       3       1      19        5.155127        4.952878        0.120280
       4       1      19        2.225758        2.212871        0.090844
      -8       2      19        3.472659        3.504140        0.137540
      -7       2      19        0.954942        0.924067        0.150892
      -6       2      19        2.925808        2.943943        0.120523
      -5       2      19        6.158187        6.205723        0.119591
      -4       2      19        4.523160        4.672901        0.107378
      -3       2      19        1.077977        0.928170        0.174446
      -2       2      19        5.312284        5.370475        0.091933
      -1       2      19        3.737528        3.719677        0.087323
       0       2      19        6.479943        6.480201        0.114590
       1       2      19        4.546849        4.479955        0.131737
       2       2      19        0.529803        0.511371        0.261171
       3       2      19        7.154034        6.893403        0.114833
      -7       3      19        0.664635        0.550636        0.240314
      -6       3      19        7.201146        7.281895        0.114539
      -5       3      19        4.454709        4.485421        0.101131
      -4       3      19        0.189284        0.488160        0.488160
      -3       3      19        5.981416        6.057557        0.117019
      -2       3      19        2.206477        2.196042        0.130540
      -1       3      19        3.712361        3.604303        0.099735
       0       3      19        1.134631        1.118123        0.134965
       1       3      19        7.232999        7.062507        0.148246
       2       3      19        1.055965        1.064190        0.122065
      -4       4      19        0.001627        0.403361        0.403361
      -3       4      19        0.978047        1.157022        0.119718
      -2       4      19        0.972821        1.010050        0.142236
      -1       4      19        1.489658        1.455644        0.116913
      -8       0      20       11.714971       11.785160        0.256500
      -7       0      20        1.340011        1.304914        0.177794
      -6       0      20        5.701115        5.754911        0.113191
      -5       0      20       18.154804       18.619882        0.321795
      -4       0      20        0.242675        0.595231        0.595231
      -3       0      20        5.731537        5.915319        0.122392
      -2       0      20        7.500628        7.579710        0.209364
      -1       0      20       12.146971       12.211061        0.206062
       0       0      20        5.989794        5.768622        0.130803
       1       0      20       17.594278       17.479130        0.350791
       2       0      20        8.107711        7.925150        0.142798
       3       0      20       11.308238       10.748953        0.189124
      -8       1      20        1.956039        1.676037        0.213266
      -7       1      20        3.813457        3.900769        0.095641
      -6       1      20        9.617362        9.742382        0.151761
      -5       1      20        1.379986        1.375536        0.109440
      -4       1      20        6.315703        6.528246        0.105319
      -3       1      20        2.667938        2.513842        0.089074
      -2       1      20        1.824606        1.711198        0.112574
      -1       1      20        3.057590        3.164806        0.101801
       0       1      20        3.239425        3.252845        0.099751
       1       1      20        4.258254        4.231076        0.096103
       2       1      20        9.409374        9.164715        0.149228
       3       1      20        1.254805        1.191050        0.102106
      -7       2      20        8.841579        8.781002        0.142947
      -6       2      20        8.307048        8.563936        0.210494
      -5       2      20        0.182785        0.456508        0.351152
      -4       2      20        0.590781        0.732189        0.251772
      -3       2      20        3.418993        3.463813        0.116426
      -2       2      20        4.866023        4.893261        0.097012
      -1       2      20       12.908391       12.894185        0.196153
       0       2      20        9.432739        9.376727        0.144934
       1       2      20        1.315566        1.274363        0.129941
       2       2      20        2.597048        2.590791        0.104670
      -6       3      20        1.837992        1.737872        0.099519
      -5       3      20        0.966870        0.864349        0.205563
      -4       3      20        4.603041        4.524157        0.104881
      -3       3      20        3.853332        3.904228        0.115165
      -2       3      20        7.290286        7.308967        0.152222
      -1       3      20        0.895599        0.876698        0.173278
       0       3      20        6.591886        6.571986        0.119855
       1       3      20        0.960154        1.004988        0.189635
      -7       1      21        3.147844        3.221490        0.124233
      -6       1      21        6.540444        6.626462        0.116163
      -5       1      21        1.845752        1.800750        0.105934
      -4       1      21        2.301891        2.130540        0.096529
      -3       1      21        5.232282        5.487622        0.117613
      -2       1      21       14.051760       14.443684        0.231365
      -1       1      21        6.872425        6.889267        0.129533
       0       1      21        7.459274        7.604735        0.131316
       1       1      21        5.838433        5.821769        0.115194
       2       1      21        5.794282        5.600536        0.117927
      -6       2      21        2.316808        2.057012        0.139514
      -5       2      21        0.840998        0.578533        0.343161
      -4       2      21        3.911349        3.927085        0.112508
      -3       2      21        6.132649        6.258434        0.106118
      -2       2      21        1.413509        1.333304        0.123098
      -1       2      21        1.886418        1.933520        0.102591
       0       2      21        6.805796        6.783583        0.116050
       1       2      21        2.878081        2.873378        0.102836
      -4       3      21        2.313213        2.272268        0.111944
      -3       3      21        4.681841        4.840041        0.116060
      -2       3      21        0.066593        0.366197        0.366197
      -1       3      21        6.765363        6.779749        0.120921
      -7       0      22        1.219824        1.043504        0.308453
      -6       0      22        3.068317        3.202655        0.109922
      -5       0      22        0.825353        0.595819        0.297825
      -4       0      22        2.117873        2.058276        0.137859
      -3       0      22       18.141305       18.492701        0.365374
      -2       0      22        3.889418        3.839401        0.119724
      -1       0      22        1.544533        1.512184        0.174873
       0       0      22        7.493359        7.448893        0.166311
       1       0      22        3.909602        3.694861        0.169950
      -6       1      22        2.199305        2.124312        0.127239
      -5       1      22        2.211520        2.198659        0.110885
      -4       1      22        8.695955        8.802670        0.141030
      -3       1      22        2.715206        2.716984        0.106658
      -2       1      22        6.169871        6.345156        0.118760
      -1       1      22        6.552660        6.731122        0.124231
       0       1      22        3.813002        3.845127        0.089198
       1       1      22        3.288340        3.187475        0.094095
      -5       2      22        5.821680        5.962885        0.138111
      -4       2      22        3.667672        3.869496        0.097229
      -3       2      22        0.170901        0.519423        0.519423
      -2       2      22        5.786683        5.872393        0.108106
      -1       2      22        8.157749        8.280942        0.136803
       0       2      22        1.209076        1.159784        0.144206
      -5       1      23        0.855924        0.647688        0.286440
      -4       1      23        5.682896        5.746564        0.119043
      -3       1      23        2.553917        2.585885        0.113902
      -2       1      23        0.030123        0.531695        0.531695
      -1       1      23        2.363196        2.368523        0.128835

# start Validation Reply Form
_vrf_PLAT417_HAR_BLYP_oxa10_05
;
PROBLEM: Short Inter D-H..H-D
RESPONSE: This is a very strong hydrogen bond and this is the reason why
the distance is so short.
;
# end Validation Reply Form
