# Supplementary material for: On the accuracy and precision of X-ray and neutron diffraction results as a function of resolution and the electron density model
Source: IUCrJ. 2020 Aug 25;7(Pt 5):920–33. doi: 10.1107/S2052252520010441 (PMC7467170; doi:10.1107/S2052252520010441)
Supplement: Supplementary file 2 [file m-07-00920-sup2.zip › cif_deposition/HAR_BLYP_oxa10_12.cif]

# ========================
# TONTO generated CIF file
# ========================

data_HAR_BLYP_oxa10_12

_audit_creation_date               2016-1-14
_audit_creation_method             'Tonto 3.2.0 v. 196f026'

# --------------------
# Chemical information
# --------------------

_chemical_formula_sum             'C2 H6 O6'
_chemical_formula_moiety          'C2 H2 O4, 2(H2 O)'
_chemical_formula_weight           126.07
_chemical_compound_source          'see text'
_chemical_absolute_configuration   unk

# --------------------
# Symmetry information
# --------------------

_symmetry_cell_setting             Monoclinic
_symmetry_space_group_name_H-M     'P 21/c'
_symmetry_space_group_name_Hall    '-P 2ybc'
_symmetry_Int_Tables_number        '14'

loop_
    _symmetry_equiv_pos_as_xyz
'+x, +y, +z'
'-x, -y, -z'
'-x, +y+1/2, -z+1/2'
'+x, -y+1/2, +z+1/2'

# ---------------------
# Unit cell information
# ---------------------

_cell_length_a                6.0954(2) 
_cell_length_b                3.4948(1) 
_cell_length_c                11.8499(3) 
_cell_angle_alpha             90.00 
_cell_angle_beta              103.938(1) 
_cell_angle_gamma             90.00 
_cell_volume                   245.00(1) 

_cell_formula_units_Z             2
_cell_measurement_temperature     100(1)
_cell_measurement_reflns_used        9662
_cell_measurement_theta_min          3.4438
_cell_measurement_theta_max          59.8647
_exptl_crystal_density_diffrn     1.709
_exptl_crystal_F_000              132 
_exptl_absorpt_coefficient_mu     0.181 
_exptl_crystal_description        unspecified
_exptl_crystal_size_max              0.254
_exptl_crystal_size_mid              0.199  
_exptl_crystal_size_min              0.184                
_exptl_crystal_colour             colourless
_exptl_absorpt_correction_type    multi-scan
_exptl_absorpt_process_details
;
 Absorption correction done by SORTAV
 Blessing, R. H.: (1995) Acta Cryst. A51, 33-38
;
_exptl_absorpt_correction_T_min    0.882
_exptl_absorpt_correction_T_max    1.095

#=======================================================================

# EXPERIMENTAL DATA

_diffrn_reflns_av_R_equivalents   0.0000
_diffrn_reflns_av_unetI/netI      0.0343
_diffrn_reflns_limit_h_max        14
_diffrn_reflns_limit_h_min        -14
_diffrn_reflns_limit_k_max        8
_diffrn_reflns_limit_k_min        0
_diffrn_reflns_limit_l_max        27
_diffrn_reflns_limit_l_min        0
_diffrn_reflns_number             3422
_diffrn_reflns_theta_full         26.00
_diffrn_reflns_theta_max          58.52
_diffrn_reflns_theta_min          3.44
_diffrn_ambient_temperature       100(1)
_diffrn_detector_area_resol_mean  ?
_diffrn_measured_fraction_theta_full 1.000
_diffrn_measured_fraction_theta_max 0.963
_diffrn_measurement_device_type   'Bruker APEX-II CCD'
_diffrn_measurement_method        '\f and \w scans'
_diffrn_radiation_monochromator   'graphite'
_diffrn_radiation_type            MoK\a
_diffrn_radiation_wavelength      0.71073
_diffrn_source                    'fine-focus sealed tube'
_diffrn_standards_number          0
_reflns_number_gt                 2877
_reflns_number_total              3422
_reflns_threshold_expression      >0sigma(F)

#  
# Refinement details
#  
_refine_special_details          
;
  .  H thermal motions refined anisotropically.
  .  Hirshfeld atom refinement (HAR):
     .  Uses aspherical atomic scattering factors
        obtained from Hirshfeld partitioning of a
        gaussian quantum chemical wavefunction.
     .  Hirshfeld weight functions obtained from
        spherically averaged unrestricted atomic
        densities.
  .  Wavefunction type : rks becke88lyp using cluster
 charges, radius=8.0 angstrom
  .  Gaussian basis set: cc pVTZ
  .  Refinement based on |F| with weight=1/sigma(|F|)
  .  Negative |F|^^2 were pruned from the data
  .  Eigenvalues < 0.1E-04 removed from normal equations
  .  Reflection used in the refinement appear below
  .  Refined using the Tonto program:
     .  Version: 3.2 v. 196f026
     .  Platform: INTEL-ifort-on-LINUX
     .  Build date: Wed Feb  4 17:27:23 CET 2015
;

# Standard CIF keys and data

_refine_ls_structure_factor_coeff  F
_refine_ls_matrix_type             full
_refine_ls_R_factor_gt             0.0263
_refine_ls_wR_factor_gt            0.0252
_refine_ls_goodness_of_fit_ref     1.058259
_refine_ls_number_reflns           3422
_refine_ls_number_parameters       64
_refine_ls_number_restraints       0
_refine_ls_number_constraints      0
_refine_ls_hydrogen_treatment      refall
_refine_ls_weighting_scheme        sigma
_refine_ls_weighting_details       'w=1/\s(F)'
_refine_ls_shift/su_max            0.0100
_refine_ls_extinction_method       none

_refine_diff_density_max               0.168714
_refine_diff_density_min              -0.207539 

# ---------------------
# Coordinates and ADP's
# ---------------------

loop_
_atom_site_label
_atom_site_fract_x
_atom_site_fract_y
_atom_site_fract_z
_atom_site_adp_type
_atom_site_occupancy
O1 0.43489(2) 0.44403(4) 0.34988(1) Uani 1.000000000
O2 0.24244(2) 0.74246(4) 0.46371(1) Uani 1.000000000
C1 0.40305(2) 0.55881(4) 0.44801(1) Uani 1.000000000
H1 0.302(1) 0.516(3) 0.2796(7) Uani 1.000000000
O5 0.13011(2) 0.63117(4) 0.17857(1) Uani 1.000000000
H3 0.188(1) 0.696(2) 0.1128(6) Uani 1.000000000
H4 0.010(1) 0.457(3) 0.1505(6) Uani 1.000000000

loop_
_atom_site_aniso_label
_atom_site_aniso_U_11
_atom_site_aniso_U_22
_atom_site_aniso_U_33
_atom_site_aniso_U_12
_atom_site_aniso_U_13
_atom_site_aniso_U_23
O1 0.01263(3) 0.01833(5) 0.00732(3) 0.00456(3) 0.00157(3) -0.00067(3)
O2 0.01090(3) 0.01741(5) 0.00889(4) 0.00528(3) 0.00100(3) -0.00066(3)
C1 0.00889(3) 0.01067(4) 0.00730(4) 0.00161(3) 0.00116(3) -0.00004(3)
H1 0.032(4) 0.033(5) 0.043(6) 0.009(4) 0.016(4) -0.007(5)
O5 0.01046(3) 0.01743(5) 0.00875(4) -0.00182(3) 0.00062(3) 0.00102(3)
H3 0.034(4) 0.042(5) 0.025(3) 0.004(4) 0.007(3) 0.007(4)
H4 0.029(3) 0.046(5) 0.029(4) -0.006(3) 0.008(3) -0.002(4)

loop_
_geom_bond_atom_site_label_1
_geom_bond_atom_site_label_2
_geom_bond_distance
 O1 C1 1.2881(2)
 O2 C1 1.2218(2)
 O1 H1 1.042(9)
 O5 H3 0.958(7)
 O5 H4 0.949(7)

loop_
_geom_angle_atom_site_label_1     
_geom_angle_atom_site_label_2
_geom_angle_atom_site_label_3
_geom_angle     
 O1 C1 O2  126.98(1)
 C1 O1 H1 112.9(4)
 H3 O5 H4 105.9(6)

# Standard CIF keys and data

# ---------------
# Reflection data
# ---------------

loop_
    _diffrn_refln_index_h
    _diffrn_refln_index_k
    _diffrn_refln_index_l
    _diffrn_refln_F_calc
    _diffrn_refln_F_meas
    _diffrn_refln_F_sigma
       1       0       0       33.781965       33.158408        0.430132
       2       0       0        8.102290        8.536627        0.134960
       3       0       0       33.950028       34.289211        0.559995
       4       0       0       11.676564       11.752447        0.287282
       5       0       0       13.631609       13.826424        0.250710
       6       0       0       26.404420       25.956117        0.410471
       7       0       0       18.048472       18.258697        0.304867
       8       0       0        9.067572        9.203532        0.361982
       9       0       0        7.206649        7.406349        0.131598
      10       0       0        4.706421        4.758886        0.212019
      11       0       0        9.926459       10.178900        0.173401
      12       0       0        2.085307        2.055748        0.113095
      13       0       0        0.668686        0.709577        0.231038
      14       0       0        0.543991        0.548817        0.407042
       1       1       0       67.854301       67.621372        0.919498
       2       1       0       32.625388       33.938032        0.413116
       3       1       0       17.865559       18.167278        0.242714
       4       1       0        2.676556        2.744522        0.083394
       5       1       0        1.066500        1.022155        0.126498
       6       1       0        1.404931        1.350741        0.109854
       7       1       0       15.773794       15.993124        0.229558
       8       1       0        0.057311        0.504678        0.504678
       9       1       0        9.963590        9.879322        0.155074
      10       1       0        5.374548        5.371220        0.097890
      11       1       0        0.491096        0.469468        0.223094
      12       1       0        5.051796        5.016971        0.083919
      13       1       0        1.993678        1.963772        0.086327
      14       1       0        1.104310        0.813327        0.176459
       0       2       0        6.467823        6.336718        0.146403
       1       2       0       31.124558       30.695602        0.436719
       2       2       0       39.258225       39.804522        0.522211
       3       2       0        2.492467        2.529150        0.087593
       4       2       0       18.928545       18.664137        0.242139
       5       2       0        8.599404        8.656558        0.123563
       6       2       0        0.440875        0.439090        0.276609
       7       2       0       10.273999       10.356158        0.155667
       8       2       0       11.267824       10.805554        0.137846
       9       2       0        2.320940        2.363684        0.071283
      10       2       0        5.312011        5.361157        0.082994
      11       2       0        0.593685        0.471063        0.277155
      12       2       0        1.415119        1.276715        0.150526
      13       2       0        1.724413        1.565056        0.115504
       1       3       0        7.637295        7.482647        0.168756
       2       3       0        6.270491        6.186518        0.120712
       3       3       0       14.770215       14.863714        0.220969
       4       3       0        4.158783        4.268489        0.119754
       5       3       0       19.267705       18.946504        0.313468
       6       3       0        0.033867        0.482390        0.482390
       7       3       0        1.328854        1.339739        0.101232
       8       3       0        7.352734        7.218656        0.110492
       9       3       0        2.543882        2.563786        0.087155
      10       3       0        1.532818        1.545186        0.091776
      11       3       0        7.640731        7.745128        0.122857
      12       3       0        3.693401        3.576451        0.172629
      13       3       0        0.269285        0.428252        0.304559
       0       4       0        2.935172        2.999367        0.332477
       1       4       0        7.428107        7.368446        0.276267
       2       4       0        6.307253        6.365846        0.272325
       3       4       0        4.422064        4.304068        0.174540
       4       4       0       14.250041       13.940230        0.260683
       5       4       0        5.186325        5.240992        0.105333
       6       4       0        7.227407        7.049823        0.155187
       7       4       0        5.545896        5.591601        0.236883
       8       4       0        0.222004        0.317648        0.317648
       9       4       0        0.164546        0.469361        0.469361
      10       4       0        2.740659        2.875743        0.094449
      11       4       0        2.169000        2.083795        0.093971
      12       4       0        3.454743        3.562864        0.100062
       1       5       0        3.674683        3.756461        0.095314
       2       5       0        5.993640        6.062755        0.163433
       3       5       0        7.271098        7.132812        0.110348
       4       5       0        0.761763        0.472335        0.318712
       5       5       0        4.009104        4.137390        0.099941
       6       5       0        9.150679        9.316061        0.167947
       7       5       0        6.552206        6.422071        0.149432
       8       5       0        1.844488        2.048512        0.117579
       9       5       0        0.038270        0.343802        0.343802
      10       5       0        2.410750        2.648924        0.095143
      11       5       0        0.281493        0.463573        0.321446
       0       6       0        7.381895        7.546986        0.157737
       1       6       0        4.447702        4.517411        0.099719
       2       6       0        1.651707        1.450758        0.129509
       3       6       0        0.455011        0.611882        0.611882
       4       6       0        1.716319        1.713126        0.177352
       5       6       0        4.637719        4.693400        0.103628
       6       6       0        5.977415        6.169684        0.109073
       7       6       0        1.583669        1.353994        0.150458
       8       6       0        0.702302        0.719931        0.262875
       9       6       0        0.287406        0.407554        0.315902
       1       7       0        2.577195        2.309632        0.773631
       2       7       0        1.974911        1.963237        0.125031
       3       7       0        1.983712        2.057061        0.123153
       4       7       0        0.956958        1.040865        0.243933
       5       7       0        2.365672        2.324543        0.173241
       6       7       0        2.419978        2.466516        0.109632
       7       7       0        0.037722        0.338526        0.338526
       0       8       0        0.667283        0.453100        0.453100
       1       8       0        3.797964        3.804340        0.131330
       2       8       0        2.951060        2.893596        0.104188
       3       8       0        1.230764        1.159483        0.228784
       4       8       0        1.651504        1.569968        0.160961
     -14       1       1        0.346406        0.317648        0.317648
     -13       1       1        2.843917        2.914653        0.068585
     -12       1       1        2.429636        2.370506        0.078782
     -11       1       1        0.832406        0.977036        0.125450
     -10       1       1        3.138576        3.262668        0.070960
      -9       1       1        1.213720        1.261071        0.073805
      -8       1       1        9.329615        9.268009        0.139866
      -7       1       1        7.382901        7.301438        0.127039
      -6       1       1        2.022867        1.973601        0.110163
      -5       1       1       13.099859       13.221573        0.181635
      -4       1       1       16.325814       16.616257        0.224491
      -3       1       1       30.983570       31.983902        0.416989
      -2       1       1       23.301544       23.791595        0.285000
      -1       1       1       92.977225       90.198004        1.396484
       0       1       1       37.170726       37.167728        0.586859
       1       1       1       10.475148       11.092790        0.143361
       2       1       1       13.919246       14.395138        0.178598
       3       1       1       36.088358       36.313634        0.461298
       4       1       1       21.387483       21.724410        0.299191
       5       1       1       17.991154       18.009442        0.236429
       6       1       1       23.542276       23.727621        0.357983
       7       1       1        1.852881        1.869305        0.105474
       8       1       1        1.116373        1.131061        0.231506
       9       1       1        0.823809        0.565951        0.203046
      10       1       1        9.821922       10.177426        0.143982
      11       1       1        3.400985        3.482815        0.079728
      12       1       1        3.138844        3.200781        0.074441
      13       1       1        2.510870        2.459797        0.119839
     -13       2       1        3.538884        3.513261        0.101370
     -12       2       1        6.288469        6.254358        0.104155
     -11       2       1        2.854642        2.913314        0.067159
     -10       2       1        1.274944        1.261983        0.089507
      -9       2       1        3.837906        3.883426        0.085137
      -8       2       1       10.931846       10.626853        0.136381
      -7       2       1        0.199202        0.481248        0.481248
      -6       2       1       14.656974       14.506895        0.200253
      -5       2       1        5.311700        5.312156        0.103029
      -4       2       1       12.905760       12.698819        0.174043
      -3       2       1       15.875413       16.053660        0.205001
      -2       2       1       21.214065       21.243823        0.281714
      -1       2       1       20.604359       20.348956        0.267372
       0       2       1       14.919013       14.842507        0.211717
       1       2       1       28.313218       28.318369        0.411022
       2       2       1        2.410163        2.270595        0.092086
       3       2       1        4.951343        4.915181        0.093355
       4       2       1       15.132570       14.980988        0.210748
       5       2       1        8.822616        8.892806        0.126735
       6       2       1        5.354090        5.356865        0.097397
       7       2       1        5.759424        5.830695        0.125171
       8       2       1        8.041631        8.271699        0.116762
       9       2       1        3.319057        3.355294        0.081764
      10       2       1        2.245330        2.258030        0.086855
      11       2       1        6.030163        6.131232        0.130565
      12       2       1        0.224048        0.402989        0.402989
      13       2       1        2.996458        2.973617        0.085729
     -13       3       1        2.099832        2.209366        0.086232
     -12       3       1        2.169592        2.285848        0.076006
     -11       3       1        1.713348        1.848188        0.081581
     -10       3       1        2.812322        2.899621        0.075900
      -9       3       1        2.899786        3.026235        0.114277
      -8       3       1        0.907008        0.922388        0.134607
      -7       3       1        2.493828        2.480887        0.086894
      -6       3       1        6.300253        6.136448        0.144871
      -5       3       1        7.819343        7.742093        0.157899
      -4       3       1        3.991940        3.932811        0.100188
      -3       3       1        3.315789        3.521221        0.116078
      -2       3       1       20.904709       20.330519        0.362294
      -1       3       1        0.529985        0.410366        0.342542
       0       3       1       12.444491       12.055289        0.221017
       1       3       1        9.694572        9.521607        0.197767
       2       3       1        9.518026        9.294783        0.198301
       3       3       1        2.528847        2.546233        0.114566
       4       3       1       10.592388       10.696728        0.188161
       5       3       1        9.022450        9.073588        0.159835
       6       3       1        0.459497        0.530283        0.530283
       7       3       1        9.255642        9.003777        0.126446
       8       3       1        0.749783        0.795236        0.171217
       9       3       1        4.459531        4.479286        0.080195
      10       3       1        2.003084        2.088540        0.110106
      11       3       1        2.508232        2.569455        0.114664
      12       3       1        0.904312        0.884703        0.176043
      13       3       1        0.090934        0.364143        0.364143
     -12       4       1        1.336814        1.250440        0.118671
     -11       4       1        2.012296        2.047999        0.086596
     -10       4       1        0.081271        0.378814        0.378814
      -9       4       1        5.990303        6.148577        0.098536
      -8       4       1        8.067891        8.100617        0.123400
      -7       4       1        8.107221        7.998375        0.110726
      -6       4       1        4.892463        4.840558        0.098512
      -5       4       1        3.141434        3.175374        0.133993
      -4       4       1        0.671603        0.443847        0.443847
      -3       4       1        8.103880        7.914986        0.362437
      -2       4       1        7.108870        7.372517        0.278716
      -1       4       1        4.272409        4.087175        0.279551
       0       4       1        6.109779        6.080049        0.265929
       1       4       1        1.401534        0.742361        0.629224
       2       4       1        0.274381        0.516624        0.516624
       3       4       1        1.017199        0.746592        0.389101
       4       4       1        1.265730        1.167818        0.234438
       5       4       1        3.851121        3.958282        0.096288
       6       4       1        0.347401        0.384448        0.384448
       7       4       1        2.157716        2.196452        0.089107
       8       4       1        2.681107        2.632907        0.177871
       9       4       1        2.655888        2.810765        0.094554
      10       4       1        3.960022        4.105606        0.165174
      11       4       1        3.255204        3.265119        0.089902
      12       4       1        2.218364        2.485357        0.115821
     -11       5       1        0.990573        0.761906        0.190416
     -10       5       1        0.355291        0.447549        0.294906
      -9       5       1        2.212392        2.246264        0.112675
      -8       5       1        3.844722        3.990739        0.091124
      -7       5       1        3.407322        3.325357        0.092866
      -6       5       1        0.222765        0.448330        0.448330
      -5       5       1        2.928744        2.860157        0.094294
      -4       5       1        0.327028        0.392556        0.243224
      -3       5       1        0.741382        0.546992        0.201304
      -2       5       1        1.046072        1.186212        0.098876
      -1       5       1        5.567093        5.539856        0.099175
       0       5       1        0.401854        0.283549        0.283549
       1       5       1        0.527848        0.726017        0.554261
       2       5       1        3.490398        3.556262        0.093171
       3       5       1        5.265548        5.313285        0.094856
       4       5       1        2.575096        2.667583        0.107212
       5       5       1        0.657662        0.631031        0.255798
       6       5       1        3.584344        3.616767        0.200043
       7       5       1        0.485264        0.535724        0.260587
       8       5       1        0.823483        0.708237        0.256242
       9       5       1        1.633636        1.656170        0.142466
      10       5       1        2.844548        2.968754        0.093828
      11       5       1        0.345025        0.505569        0.312178
     -10       6       1        3.403075        3.280854        0.217522
      -9       6       1        2.238163        2.357350        0.116123
      -8       6       1        1.036187        0.911153        0.207591
      -7       6       1        7.140273        7.086043        0.158056
      -6       6       1        2.302556        2.416154        0.103969
      -5       6       1        0.325379        0.360278        0.290996
      -4       6       1        0.587851        0.751266        0.629200
      -3       6       1        5.160550        5.265738        0.147438
      -2       6       1        1.356539        1.383112        0.267138
      -1       6       1        2.715996        2.546959        0.110404
       0       6       1        4.270013        4.628931        0.100024
       1       6       1        4.350798        4.242523        0.142035
       2       6       1        1.287994        1.283861        0.165514
       3       6       1        1.813195        1.613475        0.125388
       4       6       1        3.463979        3.561882        0.161440
       5       6       1        3.733843        3.869108        0.103076
       6       6       1        2.634853        2.741222        0.094224
       7       6       1        0.230142        0.514101        0.274936
       8       6       1        1.320015        1.283316        0.140512
       9       6       1        2.231033        2.233920        0.112553
      -7       7       1        1.054949        0.871436        0.174299
      -6       7       1        4.313902        4.205116        0.184171
      -5       7       1        0.698779        0.557405        0.267577
      -4       7       1        0.316726        0.420833        0.420833
      -3       7       1        1.603393        1.383402        0.148209
      -2       7       1        4.372440        4.496665        0.104172
      -1       7       1        2.189767        2.180826        0.134096
       0       7       1        5.275639        5.233546        0.130703
       1       7       1        2.303437        2.174603        0.117105
       2       7       1        2.772651        2.872386        0.145006
       3       7       1        0.039629        0.288444        0.288444
       4       7       1        3.851878        4.051666        0.187342
       5       7       1        5.220394        5.395276        0.105285
       6       7       1        1.359954        1.292556        0.123967
       7       7       1        1.380883        1.487078        0.110960
      -4       8       1        0.229273        0.407676        0.407676
      -3       8       1        0.688523        0.535817        0.310873
      -2       8       1        0.867888        0.810432        0.243158
      -1       8       1        0.080258        0.480000        0.345836
       0       8       1        0.061726        0.540648        0.540648
       1       8       1        0.939689        0.980408        0.198871
       2       8       1        0.540361        0.459456        0.360461
       3       8       1        0.223818        0.477703        0.342056
       4       8       1        1.348271        1.356945        0.133466
     -14       0       2        6.918193        6.778864        0.188948
     -13       0       2        0.243511        0.530660        0.530660
     -12       0       2        5.187454        5.044105        0.140943
     -11       0       2        3.310587        3.269098        0.117114
     -10       0       2        0.200156        0.365787        0.365787
      -9       0       2        3.433006        3.452970        0.078062
      -8       0       2        3.252622        3.259755        0.104442
      -7       0       2        6.556695        6.418099        0.179750
      -6       0       2       23.449883       23.392948        0.350161
      -5       0       2       16.283215       16.390241        0.233818
      -4       0       2       53.747840       54.554468        0.747591
      -3       0       2        6.772803        6.667008        0.129578
      -2       0       2       43.465320       43.336936        0.595855
      -1       0       2       48.010120       48.088876        0.643434
       0       0       2       20.232658       20.970694        0.383319
       1       0       2        5.493040        5.543645        0.094517
       2       0       2      103.935498       99.995000        1.294645
       3       0       2       23.365481       23.636413        0.365186
       4       0       2        0.078609        0.441022        0.290689
       5       0       2       44.983969       44.441872        0.678646
       6       0       2        9.391587        9.349866        0.196124
       7       0       2       10.239062       10.332957        0.198363
       8       0       2        6.710812        6.985914        0.125302
       9       0       2       11.853748       12.012077        0.577043
      10       0       2        2.905469        2.973214        0.305856
      11       0       2        8.619406        8.600756        0.153981
      12       0       2        7.758511        7.906832        0.132194
      13       0       2        6.029256        6.021960        0.197099
     -14       1       2        0.482407        0.398623        0.398623
     -13       1       2        6.600099        6.387409        0.121629
     -12       1       2        1.769235        1.645296        0.095425
     -11       1       2        4.141368        4.237570        0.073197
     -10       1       2        1.219628        1.244548        0.080031
      -9       1       2        2.052283        2.012138        0.062702
      -8       1       2        0.083010        0.296648        0.296648
      -7       1       2       16.198421       15.733722        0.226627
      -6       1       2        4.507643        4.447134        0.095353
      -5       1       2       27.810314       27.882790        0.389700
      -4       1       2       13.038490       13.341664        0.173141
      -3       1       2        9.909653       10.277646        0.137626
      -2       1       2       40.630486       41.635922        0.495309
      -1       1       2       20.952571       21.909815        0.293155
       0       1       2       16.193276       16.372233        0.233150
       1       1       2       35.614472       36.427325        0.508388
       2       1       2        2.820614        2.862027        0.068374
       3       1       2       36.384169       36.661015        0.453557
       4       1       2       23.727904       23.671924        0.309561
       5       1       2       13.153459       13.354400        0.173732
       6       1       2       13.466876       13.519246        0.183579
       7       1       2        0.735903        0.679706        0.219054
       8       1       2        2.485776        2.540689        0.086162
       9       1       2        3.814269        3.879948        0.151678
      10       1       2        0.162395        0.426849        0.306849
      11       1       2        4.971854        5.084781        0.115677
      12       1       2        4.993176        4.827422        0.127422
      13       1       2        2.001093        1.812126        0.106928
     -14       2       2        0.980795        0.772205        0.283840
     -13       2       2        0.338776        0.419047        0.249047
     -12       2       2        3.950358        3.900256        0.090794
     -11       2       2        1.010237        0.952103        0.108184
     -10       2       2        5.759056        5.634891        0.083765
      -9       2       2        0.231968        0.390000        0.226599
      -8       2       2        6.995608        6.766166        0.172229
      -7       2       2        1.011862        1.093481        0.176311
      -6       2       2       10.977361       11.173630        0.168631
      -5       2       2        1.284198        1.361617        0.116265
      -4       2       2        6.421523        6.217636        0.108135
      -3       2       2       23.090182       23.594491        0.311665
      -2       2       2       38.132298       37.967091        0.527406
      -1       2       2        4.969332        4.871345        0.089818
       0       2       2       19.648385       19.758542        0.260850
       1       2       2        0.407414        0.584808        0.198802
       2       2       2        2.985448        3.044290        0.087044
       3       2       2       28.896580       28.743173        0.384577
       4       2       2       29.855956       29.669007        0.396324
       5       2       2        3.201468        3.263434        0.083968
       6       2       2        0.365727        0.337935        0.337935
       7       2       2        4.408420        4.259225        0.117245
       8       2       2        0.654956        0.867237        0.189594
       9       2       2       10.419052       10.311159        0.192859
      10       2       2        9.345957        9.357671        0.131458
      11       2       2        0.326310        0.308383        0.308383
      12       2       2        0.223064        0.424853        0.424853
      13       2       2        2.619879        2.639735        0.128301
     -13       3       2        1.206425        1.171281        0.115346
     -12       3       2        1.138897        1.053138        0.098989
     -11       3       2        3.147910        3.035754        0.074588
     -10       3       2        4.948085        4.886205        0.141208
      -9       3       2       15.929687       16.009372        0.213170
      -8       3       2        5.059553        4.956006        0.084559
      -7       3       2        2.426527        2.436473        0.071055
      -6       3       2        5.857938        5.654733        0.155187
      -5       3       2        0.448519        0.406940        0.406940
      -4       3       2        6.455586        6.285619        0.126560
      -3       3       2       27.709523       27.739142        0.398696
      -2       3       2       14.299266       14.281807        0.216601
      -1       3       2        9.952975        9.670781        0.175255
       0       3       2       18.822944       18.862131        0.305192
       1       3       2       11.859295       11.670047        0.173961
       2       3       2       16.602039       16.462078        0.303179
       3       3       2        7.920090        7.824449        0.140244
       4       3       2        1.719179        1.677886        0.141624
       5       3       2        4.054957        4.079093        0.111474
       6       3       2        1.452172        1.398785        0.120818
       7       3       2        8.274828        8.311378        0.204775
       8       3       2        5.401823        5.424205        0.083325
       9       3       2        2.798818        2.867525        0.078224
      10       3       2        7.538719        7.673135        0.112315
      11       3       2        1.936816        2.123370        0.123945
      12       3       2        0.705001        0.584466        0.239937
     -12       4       2        1.787340        1.705022        0.082863
     -11       4       2        2.917999        2.874822        0.071663
     -10       4       2        5.648717        5.834124        0.111712
      -9       4       2        3.380514        3.360357        0.095851
      -8       4       2        7.711448        7.826430        0.121172
      -7       4       2        4.513127        4.538943        0.076992
      -6       4       2        0.028608        0.270185        0.270185
      -5       4       2        0.017124        0.332566        0.332566
      -4       4       2        4.007811        3.954365        0.151865
      -3       4       2        5.732289        5.802930        0.158110
      -2       4       2       13.754610       13.376472        0.375703
      -1       4       2        5.509107        5.538592        0.267729
       0       4       2       13.339340       13.491108        0.370895
       1       4       2       13.154017       12.782801        0.357021
       2       4       2        2.500349        2.568832        0.180842
       3       4       2        2.663459        2.679795        0.152880
       4       4       2        1.366802        1.278163        0.129947
       5       4       2        0.572993        0.557046        0.254391
       6       4       2        8.938235        9.124199        0.419774
       7       4       2        2.221162        2.173684        0.078833
       8       4       2        6.609844        6.659279        0.104281
       9       4       2        6.316491        6.485908        0.100534
      10       4       2        0.230017        0.382753        0.365433
      11       4       2        3.240474        3.036692        0.105157
      12       4       2        0.276673        0.332566        0.332566
     -11       5       2        4.437516        4.480179        0.087457
     -10       5       2        4.584541        4.646934        0.081302
      -9       5       2        0.304793        0.355106        0.355106
      -8       5       2        9.117758        9.274966        0.130132
      -7       5       2        7.704423        7.776182        0.176313
      -6       5       2        1.460823        1.415698        0.143574
      -5       5       2        3.582384        3.618149        0.094372
      -4       5       2        8.369225        8.174105        0.110111
      -3       5       2        2.666546        2.579147        0.083832
      -2       5       2        7.054361        7.063427        0.105194
      -1       5       2       14.866385       15.327100        0.235381
       0       5       2        4.790308        4.845204        0.095678
       1       5       2        6.230630        6.157841        0.102430
       2       5       2        2.410665        2.387823        0.103901
       3       5       2        3.073556        3.070961        0.121181
       4       5       2        1.582539        1.641006        0.120611
       5       5       2        3.795060        3.979447        0.099628
       6       5       2        0.798582        0.468295        0.320308
       7       5       2        6.296977        6.186437        0.110171
       8       5       2        4.475733        4.700106        0.090334
       9       5       2        3.679016        3.682934        0.080573
      10       5       2        1.410134        1.171367        0.207728
      11       5       2        2.111142        2.205380        0.122977
     -10       6       2        2.614041        2.697035        0.087783
      -9       6       2        0.882728        0.974731        0.147325
      -8       6       2        1.401893        1.465128        0.108515
      -7       6       2        3.077094        3.104159        0.107694
      -6       6       2        3.668656        3.555981        0.085822
      -5       6       2        1.003155        0.970103        0.133144
      -4       6       2        3.823766        3.699054        0.096138
      -3       6       2        2.395567        2.414808        0.109966
      -2       6       2        0.411628        0.456837        0.456837
      -1       6       2        4.594827        4.723981        0.100346
       0       6       2        5.524780        5.435531        0.102802
       1       6       2        2.935876        3.018013        0.104183
       2       6       2        4.686956        4.657574        0.100492
       3       6       2        2.019227        2.118962        0.132936
       4       6       2        1.299988        1.433074        0.134729
       5       6       2        3.617532        3.609709        0.103714
       6       6       2        3.841843        3.837708        0.131632
       7       6       2        2.690819        2.765863        0.100174
       8       6       2        3.968680        3.869755        0.103589
       9       6       2        0.538480        0.674018        0.207971
      -8       7       2        2.203487        2.158008        0.092070
      -7       7       2        0.905675        0.925365        0.155690
      -6       7       2        0.670715        0.695557        0.219952
      -5       7       2        1.715323        1.811629        0.103765
      -4       7       2        3.844312        3.723305        0.247532
      -3       7       2        4.185023        4.447921        0.111217
      -2       7       2        0.845684        0.794921        0.244649
      -1       7       2        0.422212        0.577754        0.577754
       0       7       2        0.358741        0.529150        0.529150
       1       7       2        1.503903        1.388344        0.467312
       2       7       2        1.074099        1.199458        0.160083
       3       7       2        3.442054        3.574213        0.104631
       4       7       2        1.636534        1.759773        0.128301
       5       7       2        2.257032        2.306643        0.116118
       6       7       2        1.398854        1.324538        0.200438
       7       7       2        0.511947        0.340735        0.340735
      -4       8       2        1.006128        0.844630        0.175302
      -3       8       2        3.518355        3.563004        0.096450
      -2       8       2        2.505017        2.484693        0.122829
      -1       8       2        1.901140        1.708918        0.126862
       0       8       2        0.950866        1.124055        0.169540
       1       8       2        0.892793        0.608769        0.295720
       2       8       2        0.421528        0.513128        0.323391
       3       8       2        3.275401        3.251461        0.096782
     -14       1       3        0.891980        0.900888        0.121145
     -13       1       3        0.955084        0.924446        0.220528
     -12       1       3        0.409650        0.506162        0.215817
     -11       1       3        6.411941        6.459334        0.095688
     -10       1       3        2.589186        2.714332        0.086691
      -9       1       3        0.594181        0.634586        0.120485
      -8       1       3        7.513172        7.277156        0.107289
      -7       1       3        3.356410        3.390428        0.103788
      -6       1       3        1.885799        1.832130        0.113526
      -5       1       3       12.232369       12.366083        0.175923
      -4       1       3        2.304575        2.273719        0.084656
      -3       1       3       21.893999       22.553714        0.277718
      -2       1       3        7.868214        7.885937        0.100887
      -1       1       3       31.394905       32.317023        0.427683
       0       1       3        7.360643        7.366817        0.102039
       1       1       3       48.587972       49.079527        0.666822
       2       1       3       37.005689       37.454105        0.534869
       3       1       3       11.381367       11.307520        0.150011
       4       1       3       25.128060       25.240246        0.321578
       5       1       3        2.299352        2.309156        0.081264
       6       1       3        8.144877        8.273754        0.130351
       7       1       3        4.725447        4.927880        0.140187
       8       1       3       15.889528       16.012183        0.231182
       9       1       3        8.941169        8.978808        0.328779
      10       1       3        5.037011        5.157616        0.096885
      11       1       3        5.811434        5.874181        0.103999
      12       1       3        3.222475        3.100129        0.125722
      13       1       3        2.769615        2.776292        0.087817
     -14       2       3        3.087501        3.005611        0.091954
     -13       2       3        1.744996        1.712279        0.076553
     -12       2       3        0.141324        0.376696        0.376696
     -11       2       3        1.968768        1.909712        0.094416
     -10       2       3       12.059261       12.185237        0.170662
      -9       2       3        1.452749        1.506552        0.076413
      -8       2       3        4.619054        4.599239        0.080058
      -7       2       3        8.200869        7.909867        0.157835
      -6       2       3       13.642383       13.312400        0.207439
      -5       2       3        3.601663        3.615660        0.097280
      -4       2       3       15.409440       15.679605        0.216746
      -3       2       3       29.975947       30.138016        0.447950
      -2       2       3        5.389771        5.403240        0.093908
      -1       2       3       22.804109       22.547062        0.429874
       0       2       3        0.571056        0.373765        0.239974
       1       2       3       32.800157       33.350412        0.493297
       2       2       3        7.157299        7.338733        0.117930
       3       2       3       17.738462       17.615902        0.245237
       4       2       3       12.879485       12.835108        0.167433
       5       2       3        8.534289        8.511169        0.127256
       6       2       3        6.441062        6.250200        0.114403
       7       2       3        3.824750        3.927085        0.084170
       8       2       3        3.923617        3.852532        0.079337
       9       2       3        3.962255        3.865359        0.082503
      10       2       3        4.854187        4.921788        0.085054
      11       2       3        1.703943        1.616725        0.110140
      12       2       3        2.552372        2.797553        0.124857
      13       2       3        3.581551        3.783913        0.091082
     -13       3       3        0.103998        0.423792        0.423792
     -12       3       3        3.116285        3.173799        0.072993
     -11       3       3        1.037026        1.018774        0.105812
     -10       3       3        3.282648        3.239444        0.074796
      -9       3       3        6.128880        6.273277        0.088780
      -8       3       3        4.630489        4.702552        0.077512
      -7       3       3        2.604253        2.594282        0.115230
      -6       3       3        1.934931        1.913060        0.169071
      -5       3       3        4.344326        4.219834        0.132659
      -4       3       3        8.279201        8.168109        0.163048
      -3       3       3        3.350131        3.187632        0.100563
      -2       3       3        2.104033        2.006639        0.126958
      -1       3       3        6.489326        6.365768        0.123893
       0       3       3       16.234938       16.202778        0.304664
       1       3       3        0.490216        0.491019        0.300232
       2       3       3        3.768113        3.789459        0.109513
       3       3       3       17.303598       16.936942        0.251619
       4       3       3        2.083391        2.046680        0.130825
       5       3       3        3.683358        3.981583        0.090439
       6       3       3        1.541125        1.507515        0.096770
       7       3       3        6.858031        6.663408        0.094846
       8       3       3        1.308897        1.475398        0.109199
       9       3       3        6.557228        6.575485        0.131495
      10       3       3        3.442616        3.385262        0.109900
      11       3       3        2.106827        2.076126        0.256731
      12       3       3        2.747222        2.771967        0.110031
     -12       4       3        2.399232        2.383695        0.090378
     -11       4       3        4.054188        4.104266        0.079841
     -10       4       3        4.416469        4.287540        0.091232
      -9       4       3        7.979911        7.959962        0.163489
      -8       4       3        6.943310        6.986559        0.096203
      -7       4       3        1.443918        1.371240        0.076868
      -6       4       3        4.646831        4.596085        0.094530
      -5       4       3        8.589212        8.791018        0.142724
      -4       4       3       13.557239       13.098091        0.259088
      -3       4       3       13.413083       13.237069        0.187165
      -2       4       3       10.037041        9.539497        0.309383
      -1       4       3        0.298400        0.480208        0.480208
       0       4       3        3.508532        3.392344        0.297671
       1       4       3        6.650718        6.676077        0.273343
       2       4       3       12.998480       13.174597        0.316914
       3       4       3        7.493547        7.283680        0.153673
       4       4       3        2.855169        2.968535        0.101341
       5       4       3        1.944271        1.982423        0.082791
       6       4       3        0.944713        0.864407        0.141842
       7       4       3        1.865393        1.913217        0.080569
       8       4       3        2.790771        2.812650        0.081441
       9       4       3        0.132769        0.416653        0.416653
      10       4       3        2.191310        2.121556        0.100195
      11       4       3        0.805449        0.608687        0.291512
      12       4       3        0.529927        0.409145        0.409145
     -11       5       3        0.456763        0.341760        0.341760
     -10       5       3        0.516976        0.358748        0.272725
      -9       5       3        0.636080        0.642806        0.184222
      -8       5       3        0.321362        0.403237        0.235308
      -7       5       3        3.325493        3.159462        0.112431
      -6       5       3        1.959860        1.938711        0.071226
      -5       5       3        3.050432        3.202343        0.082567
      -4       5       3        2.711809        2.653356        0.084232
      -3       5       3        3.748007        3.557808        0.079447
      -2       5       3        3.213460        3.154346        0.112373
      -1       5       3        1.935853        1.829699        0.081300
       0       5       3        1.894595        1.875607        0.082425
       1       5       3        1.336658        1.560833        0.085537
       2       5       3        2.005686        2.116837        0.081868
       3       5       3        0.283120        0.472123        0.277444
       4       5       3        3.312877        3.287248        0.177747
       5       5       3        1.871659        1.820330        0.135011
       6       5       3        1.471593        1.272164        0.253635
       7       5       3        2.107516        1.967664        0.083333
       8       5       3        3.434025        3.548803        0.091347
       9       5       3        2.200968        2.232980        0.095061
      10       5       3        1.211830        1.127253        0.134580
     -10       6       3        1.922558        1.838124        0.093647
      -9       6       3        3.543662        3.537089        0.086292
      -8       6       3        1.053622        1.241934        0.103075
      -7       6       3        0.352956        0.399375        0.399375
      -6       6       3        1.068978        1.062591        0.113644
      -5       6       3        7.853473        7.677825        0.109140
      -4       6       3        6.320096        6.323132        0.107426
      -3       6       3        1.676295        1.628128        0.124067
      -2       6       3        7.070237        7.006640        0.174876
      -1       6       3        0.411362        0.507839        0.507839
       0       6       3        3.549781        3.646642        0.099108
       1       6       3        1.444386        1.477972        0.128490
       2       6       3        6.308025        6.597196        0.109978
       3       6       3        1.353744        1.366382        0.137846
       4       6       3        1.429464        1.556502        0.131581
       5       6       3        2.551979        2.532469        0.091547
       6       6       3        4.157093        4.223032        0.119375
       7       6       3        0.635702        0.821279        0.155922
       8       6       3        2.144495        1.945122        0.085525
       9       6       3        1.865478        1.842634        0.084567
      -8       7       3        1.048036        1.005435        0.187756
      -7       7       3        0.760757        0.956452        0.150846
      -6       7       3        1.088133        0.939840        0.153711
      -5       7       3        1.376641        1.471224        0.113616
      -4       7       3        3.958339        3.958914        0.101972
      -3       7       3        0.917104        1.076801        0.185566
      -2       7       3        0.837283        0.744110        0.264006
      -1       7       3        3.328872        3.337364        0.104409
       0       7       3        1.426310        1.396317        0.339151
       1       7       3        1.259688        1.172689        0.233328
       2       7       3        2.642141        2.670243        0.112979
       3       7       3        3.928235        4.141377        0.101946
       4       7       3        0.652709        0.566657        0.566657
       5       7       3        2.574927        2.621221        0.108732
       6       7       3        0.371520        0.511664        0.272081
       7       7       3        4.007973        4.133401        0.098676
      -4       8       3        0.519417        0.504282        0.504282
      -3       8       3        1.779581        1.600562        0.101696
      -2       8       3        0.010198        0.538052        0.306535
      -1       8       3        0.222963        0.530471        0.530471
       0       8       3        0.227778        0.349571        0.349571
       1       8       3        0.392915        0.424382        0.424382
       2       8       3        0.412484        0.441588        0.363486
       3       8       3        0.544796        0.499400        0.323331
     -14       0       4        0.202406        0.476655        0.345506
     -13       0       4        0.606815        0.617900        0.309193
     -12       0       4       11.209321       11.242331        0.358857
     -11       0       4        5.266483        5.404258        0.097281
     -10       0       4        5.026472        5.074347        0.095894
      -9       0       4       13.018866       12.449900        0.155592
      -8       0       4        3.563085        3.371498        0.103777
      -7       0       4       11.030043       11.067520        0.228240
      -6       0       4        2.993886        2.941904        0.143012
      -5       0       4        7.354423        7.495599        0.138697
      -4       0       4       19.027388       19.592090        0.288723
      -3       0       4       15.903771       16.680528        0.236988
      -2       0       4       78.104118       78.148704        1.118840
      -1       0       4       50.347030       50.792322        0.702403
       0       0       4       14.164540       15.124153        0.201352
       1       0       4       73.543722       72.339892        1.374126
       2       0       4        4.966353        5.026729        0.099255
       3       0       4        8.124804        8.070626        0.126823
       4       0       4       10.481332       10.773579        0.164620
       5       0       4        5.903551        5.987988        0.124542
       6       0       4        2.199928        2.093370        0.154041
       7       0       4       28.426897       27.732652        0.632283
       8       0       4       13.968198       13.929824        0.217786
       9       0       4        3.704848        3.871305        0.122838
      10       0       4        6.522121        6.562698        0.115915
      11       0       4        0.581932        0.456837        0.456837
      12       0       4        4.785805        4.789990        0.154367
      13       0       4        5.209751        5.175229        0.164341
     -14       1       4        0.421291        0.429418        0.272256
     -13       1       4        1.901300        1.877205        0.088686
     -12       1       4        0.543954        0.470000        0.194319
     -11       1       4       10.313559       10.346980        0.150412
     -10       1       4        1.518934        1.644019        0.104636
      -9       1       4        5.537629        5.471197        0.077126
      -8       1       4        9.413622        9.103571        0.160026
      -7       1       4        1.133798        1.007075        0.212342
      -6       1       4        9.851943        9.788616        0.163856
      -5       1       4       16.661005       16.646321        0.229866
      -4       1       4       10.104080       10.295630        0.144768
      -3       1       4       26.096251       26.741541        0.335481
      -2       1       4       32.643428       33.223787        0.413727
      -1       1       4       26.845648       28.032124        0.405688
       0       1       4       67.467873       67.711816        1.204749
       1       1       4       14.053160       14.148145        0.173883
       2       1       4        5.230420        5.368799        0.083725
       3       1       4        6.091180        5.920557        0.091578
       4       1       4        2.968009        3.063152        0.073955
       5       1       4       10.905740       10.982258        0.151284
       6       1       4       12.865174       12.951834        0.183122
       7       1       4       10.293061       10.734058        0.249784
       8       1       4       10.023533       10.168579        0.137627
       9       1       4        2.744463        2.902206        0.083093
      10       1       4        5.313702        5.304244        0.086390
      11       1       4        2.264243        2.270639        0.099395
      12       1       4        1.232675        1.149174        0.229609
      13       1       4        1.659673        1.722498        0.125971
     -14       2       4        2.583748        2.555328        0.084963
     -13       2       4        1.558174        1.602966        0.103933
     -12       2       4        0.600217        0.448665        0.227984
     -11       2       4        5.716284        5.668774        0.079588
     -10       2       4        9.150411        9.181830        0.115960
      -9       2       4        1.067314        1.006181        0.114890
      -8       2       4        6.912315        6.755442        0.103676
      -7       2       4        3.203095        3.165280        0.096893
      -6       2       4        3.998845        4.117888        0.130407
      -5       2       4        9.306446        9.199783        0.153568
      -4       2       4       13.691222       13.913662        0.190689
      -3       2       4        9.026614        9.187165        0.124053
      -2       2       4        8.309380        8.274721        0.112858
      -1       2       4       26.223308       26.207060        0.348793
       0       2       4       23.599300       23.211204        0.368919
       1       2       4        7.717844        7.684595        0.134761
       2       2       4        1.965582        1.814304        0.094595
       3       2       4       16.638753       16.629492        0.226748
       4       2       4        6.881062        6.735726        0.113037
       5       2       4       13.488151       13.416035        0.191059
       6       2       4       12.095925       11.812282        0.159385
       7       2       4        1.226246        1.292672        0.090382
       8       2       4        6.588570        6.580653        0.120003
       9       2       4       10.468033       10.376897        0.149483
      10       2       4        2.153498        2.156084        0.083164
      11       2       4        4.586906        4.560811        0.099309
      12       2       4        3.455503        3.413942        0.092195
      13       2       4        0.642129        0.597662        0.597662
     -13       3       4        3.623103        3.691206        0.074301
     -12       3       4        0.620216        0.492240        0.214751
     -11       3       4        3.692268        3.736308        0.105193
     -10       3       4        5.566524        5.627611        0.103029
      -9       3       4        8.043857        8.175879        0.107732
      -8       3       4        0.117162        0.300167        0.236921
      -7       3       4       15.189429       14.922131        0.201058
      -6       3       4        3.683591        3.558370        0.123112
      -5       3       4        5.906514        5.906945        0.164385
      -4       3       4       27.092310       26.131973        0.491185
      -3       3       4       11.760027       11.362658        0.217704
      -2       3       4        5.212086        5.202980        0.171479
      -1       3       4       13.189836       12.902713        0.239380
       0       3       4       13.235568       12.844454        0.234934
       1       3       4        4.899584        5.028817        0.141384
       2       3       4       25.740011       26.156261        0.457623
       3       3       4       18.085631       17.805898        0.267084
       4       3       4       12.128950       11.880236        0.204620
       5       3       4        3.501161        3.596804        0.097947
       6       3       4        0.960174        0.913072        0.107715
       7       3       4        6.588925        6.544540        0.103888
       8       3       4        5.712826        5.778927        0.127644
       9       3       4        4.471523        4.441171        0.151649
      10       3       4        3.213270        3.082969        0.094073
      11       3       4        3.103976        3.170173        0.106352
      12       3       4        3.733454        3.819293        0.099885
     -12       4       4        2.163831        2.127604        0.071637
     -11       4       4        0.442710        0.542218        0.190223
     -10       4       4        0.947830        1.012966        0.096887
      -9       4       4        0.967724        0.873899        0.116337
      -8       4       4        5.853529        5.747608        0.085277
      -7       4       4        2.595738        2.483566        0.081359
      -6       4       4       11.367742       11.191068        0.151593
      -5       4       4        8.568317        8.303553        0.215661
      -4       4       4        1.527522        1.565311        0.291812
      -3       4       4        9.422931        9.491891        0.138763
      -2       4       4        1.194619        1.239798        0.136440
      -1       4       4        1.183108        1.075174        0.152244
       0       4       4        6.191389        6.465369        0.230628
       1       4       4        3.021519        3.211853        0.132405
       2       4       4       12.921289       12.602381        0.273553
       3       4       4       10.828239       10.406248        0.188127
       4       4       4        2.259433        2.188127        0.110821
       5       4       4        8.927566        9.046270        0.203194
       6       4       4        4.407446        4.315437        0.093589
       7       4       4        2.810132        2.686671        0.124016
       8       4       4        2.699936        2.689163        0.134031
       9       4       4        0.408035        0.434511        0.337043
      10       4       4        3.189057        3.208115        0.114088
      11       4       4        4.393733        4.489766        0.099664
     -11       5       4        3.250659        3.125876        0.104684
     -10       5       4        2.634346        2.667827        0.072543
      -9       5       4        0.702340        0.718471        0.127962
      -8       5       4        0.614511        0.422847        0.233903
      -7       5       4        2.346220        2.157313        0.108606
      -6       5       4       10.685980       10.597641        0.151111
      -5       5       4       14.086135       14.188376        0.196592
      -4       5       4        1.293763        1.146342        0.093869
      -3       5       4        5.473175        5.401296        0.076355
      -2       5       4        3.260068        3.226918        0.063692
      -1       5       4        3.861448        3.823219        0.082630
       0       5       4        8.685311        8.665449        0.110742
       1       5       4       16.750660       16.821415        0.210274
       2       5       4        3.002280        3.015609        0.097322
       3       5       4        0.520929        0.370405        0.370405
       4       5       4        8.367984        8.715790        0.125272
       5       5       4        3.283133        3.394849        0.084411
       6       5       4        6.858264        6.992496        0.111871
       7       5       4        2.751881        2.745487        0.102440
       8       5       4        1.641167        1.733869        0.100161
       9       5       4        1.857451        1.944068        0.099888
      10       5       4        2.220231        2.249867        0.091534
     -10       6       4        0.686743        0.782240        0.149153
      -9       6       4        0.997818        0.924986        0.130443
      -8       6       4        1.436421        1.453444        0.079254
      -7       6       4        1.510397        1.452687        0.080463
      -6       6       4        3.123739        3.098613        0.089477
      -5       6       4        2.909741        2.924791        0.092971
      -4       6       4        3.269427        3.167649        0.125281
      -3       6       4        1.946613        2.039166        0.093890
      -2       6       4        0.441057        0.328177        0.328177
      -1       6       4        2.369923        2.508904        0.091778
       0       6       4        1.518581        1.520263        0.103012
       1       6       4        4.040388        4.067800        0.090113
       2       6       4        4.696478        4.707866        0.099395
       3       6       4        1.837158        1.828141        0.112274
       4       6       4        0.576307        0.472652        0.267713
       5       6       4        2.282620        2.365418        0.093788
       6       6       4        0.897488        0.831204        0.305086
       7       6       4        3.565847        3.517670        0.078775
       8       6       4        2.950938        3.043156        0.077958
       9       6       4        0.693739        0.893252        0.152847
      -8       7       4        1.755877        1.503130        0.568946
      -7       7       4        1.461736        1.458561        0.234020
      -6       7       4        1.221273        1.116065        0.112720
      -5       7       4        1.144999        0.913345        0.142178
      -4       7       4        2.917896        2.993526        0.091217
      -3       7       4        3.851208        3.905765        0.089222
      -2       7       4        2.153203        2.210136        0.094007
      -1       7       4        3.310912        3.384080        0.154994
       0       7       4        0.411110        0.416533        0.308830
       1       7       4        2.276654        2.445138        0.113443
       2       7       4        3.738615        3.882783        0.107071
       3       7       4        1.534252        1.671586        0.119587
       4       7       4        0.552112        0.797684        0.185884
       5       7       4        2.005158        2.194880        0.113703
       6       7       4        0.714159        0.665432        0.193945
       7       7       4        1.000358        0.890674        0.213179
      -4       8       4        0.948735        0.810802        0.496796
      -3       8       4        1.287045        1.289690        0.125946
      -2       8       4        2.929271        2.918938        0.085883
      -1       8       4        1.773496        1.799417        0.115582
       0       8       4        0.919546        1.002297        0.138816
       1       8       4        0.502523        0.842140        0.226754
       2       8       4        2.221355        2.141121        0.139197
       3       8       4        1.581857        1.497765        0.276372
     -14       1       5        1.038086        1.034456        0.157986
     -13       1       5        5.446993        5.475582        0.099431
     -12       1       5        7.559598        7.539297        0.097456
     -11       1       5        2.497953        2.524460        0.068732
     -10       1       5        5.313763        5.202019        0.076397
      -9       1       5        3.003176        3.081785        0.065297
      -8       1       5        8.245932        7.996437        0.107140
      -7       1       5        2.611647        2.549216        0.131758
      -6       1       5       16.962519       16.873648        0.245058
      -5       1       5        9.621538        9.510678        0.146278
      -4       1       5        0.431355        0.453211        0.187692
      -3       1       5       25.086049       25.506666        0.324926
      -2       1       5        7.946168        8.045496        0.128299
      -1       1       5        1.843974        1.776148        0.075765
       0       1       5       14.339253       14.764146        0.184365
       1       1       5       18.360788       18.560711        0.251970
       2       1       5        7.843998        7.977719        0.109937
       3       1       5        3.832905        4.059803        0.078095
       4       1       5       16.352096       16.343500        0.205657
       5       1       5        1.860018        1.926681        0.096135
       6       1       5       13.309621       13.609555        0.177504
       7       1       5       11.030084       10.957189        0.140073
       8       1       5        0.075943        0.278568        0.278568
       9       1       5        4.304642        4.309640        0.077029
      10       1       5        3.316016        3.392786        0.075709
      11       1       5        6.152769        6.184497        0.096147
      12       1       5        3.295185        3.358720        0.085190
      13       1       5        5.763675        5.686563        0.191201
     -14       2       5        2.027079        1.955147        0.108041
     -13       2       5        1.969904        2.011194        0.073411
     -12       2       5        4.874125        4.862921        0.084218
     -11       2       5        2.498228        2.558281        0.066655
     -10       2       5        0.291672        0.353129        0.211708
      -9       2       5        4.259394        4.237452        0.070439
      -8       2       5       10.072709        9.873601        0.151873
      -7       2       5        5.500653        5.363767        0.132420
      -6       2       5        3.643918        3.394996        0.130031
      -5       2       5       23.104701       23.112334        0.372062
      -4       2       5        4.257076        4.226583        0.092940
      -3       2       5        2.749269        2.898793        0.090875
      -2       2       5        3.045608        3.258527        0.089300
      -1       2       5       38.790725       38.317750        0.578514
       0       2       5       12.188745       12.375379        0.184809
       1       2       5       16.451756       16.883424        0.241909
       2       2       5       21.541432       21.707833        0.320219
       3       2       5       13.677169       13.602941        0.187278
       4       2       5        1.367735        1.306369        0.123745
       5       2       5        6.751360        6.713941        0.131920
       6       2       5       17.180900       16.988526        0.242481
       7       2       5        1.563070        1.582340        0.093414
       8       2       5        4.768375        4.918841        0.094632
       9       2       5        3.121230        3.216520        0.077890
      10       2       5        5.579953        5.429917        0.088382
      11       2       5        0.437192        0.428369        0.325899
      12       2       5        2.803056        2.737134        0.114330
     -13       3       5        2.634618        2.646262        0.096987
     -12       3       5        0.310095        0.426615        0.426615
     -11       3       5        4.360476        4.459148        0.071780
     -10       3       5        0.441646        0.480729        0.184587
      -9       3       5        0.263560        0.454863        0.190855
      -8       3       5        1.674553        1.664812        0.075536
      -7       3       5       10.211255       10.040916        0.124264
      -6       3       5        1.450493        1.268385        0.133660
      -5       3       5        3.434642        3.206556        0.121430
      -4       3       5        9.304389        9.230764        0.178637
      -3       3       5        8.152218        7.803653        0.228760
      -2       3       5        4.514022        4.333013        0.115193
      -1       3       5        1.544583        1.251599        0.200599
       0       3       5        6.993821        6.924594        0.157320
       1       3       5        8.173695        8.352724        0.135790
       2       3       5        4.886438        4.913553        0.118868
       3       3       5        0.630392        0.547996        0.321281
       4       3       5        3.338085        3.447463        0.085469
       5       3       5       11.191953       10.845275        0.195862
       6       3       5        0.637550        0.652380        0.141988
       7       3       5        1.778909        1.778651        0.084337
       8       3       5        7.430635        7.381463        0.139226
       9       3       5        2.035175        1.909214        0.096123
      10       3       5        0.849411        0.752396        0.333111
      11       3       5        1.481973        1.422533        0.151392
      12       3       5        3.307451        3.424325        0.158747
     -12       4       5        2.630203        2.658402        0.075651
     -11       4       5        0.779747        0.767268        0.130793
     -10       4       5        1.853828        1.885206        0.074515
      -9       4       5        0.418912        0.273313        0.273313
      -8       4       5        3.050919        2.829470        0.175661
      -7       4       5        8.368234        8.486695        0.118064
      -6       4       5       10.875878       10.504285        0.131725
      -5       4       5        6.429182        6.309279        0.085614
      -4       4       5        5.995614        5.823315        0.140886
      -3       4       5        1.116253        1.070607        0.168887
      -2       4       5       10.360084       10.248415        0.229433
      -1       4       5       13.750553       13.716414        0.472925
       0       4       5       15.274720       15.351221        0.476411
       1       4       5       12.689240       12.872451        0.737790
       2       4       5        7.563289        7.712068        0.275739
       3       4       5        0.934663        0.694910        0.166232
       4       4       5        7.949101        7.702078        0.109450
       5       4       5        7.548362        7.928682        0.233944
       6       4       5        6.585491        6.485599        0.103672
       7       4       5        7.939548        8.203962        0.120399
       8       4       5        2.880117        2.947779        0.235455
       9       4       5        1.020883        0.911702        0.295179
      10       4       5        1.798119        1.859704        0.160734
      11       4       5        1.332713        1.228861        0.150112
     -11       5       5        1.286690        1.206358        0.090966
     -10       5       5        3.042964        3.138598        0.076916
      -9       5       5        0.026674        0.323728        0.250927
      -8       5       5        2.102936        1.972029        0.069400
      -7       5       5        1.730529        1.713038        0.075449
      -6       5       5        0.347355        0.436348        0.223041
      -5       5       5        0.798073        0.547814        0.247481
      -4       5       5        0.411179        0.448665        0.195880
      -3       5       5        1.794071        1.796357        0.068642
      -2       5       5        3.660042        3.602360        0.142158
      -1       5       5        0.817679        0.580775        0.151823
       0       5       5        3.118861        3.183080        0.108507
       1       5       5        3.601858        3.628085        0.076888
       2       5       5        1.991470        1.959337        0.082158
       3       5       5        2.493349        2.423015        0.079065
       4       5       5        2.519056        2.585034        0.100804
       5       5       5        1.015807        0.830602        0.285900
       6       5       5        0.117880        0.377094        0.377094
       7       5       5        0.158227        0.531225        0.531225
       8       5       5        0.534398        0.411096        0.311096
       9       5       5        1.718391        1.742556        0.198859
      10       5       5        1.564774        1.628466        0.103080
     -10       6       5        1.842890        1.843502        0.098080
      -9       6       5        3.294224        3.256685        0.075019
      -8       6       5        0.048601        0.378814        0.378814
      -7       6       5        1.955343        1.822279        0.077515
      -6       6       5        5.422402        5.303961        0.088503
      -5       6       5        2.117733        2.016358        0.104396
      -4       6       5        4.234114        4.186287        0.074475
      -3       6       5        1.548754        1.625361        0.101583
      -2       6       5        5.266591        5.502000        0.091639
      -1       6       5        1.579840        1.559391        0.099905
       0       6       5        9.473008        9.419873        0.302910
       1       6       5        6.067293        6.281083        0.097071
       2       6       5        0.882548        0.964210        0.246714
       3       6       5        3.230366        3.186063        0.105479
       4       6       5        2.860397        2.905667        0.121695
       5       6       5        4.923533        5.065373        0.089631
       6       6       5        1.967766        1.933003        0.093791
       7       6       5        3.603724        3.587339        0.152808
       8       6       5        0.392755        0.463681        0.274472
      -8       7       5        0.753616        0.498096        0.498096
      -7       7       5        2.760774        2.777373        0.111252
      -6       7       5        1.208377        1.203952        0.120762
      -5       7       5        0.433218        0.310000        0.310000
      -4       7       5        0.172058        0.378286        0.293433
      -3       7       5        2.422544        2.127346        0.112823
      -2       7       5        0.865372        0.992371        0.144786
      -1       7       5        0.928190        0.963950        0.181902
       0       7       5        1.718119        1.558044        0.107664
       1       7       5        3.535364        3.533129        0.279516
       2       7       5        0.066870        0.434051        0.284719
       3       7       5        0.280609        0.542955        0.542955
       4       7       5        1.777854        1.775021        0.098268
       5       7       5        1.642415        1.474110        0.415762
       6       7       5        1.191042        1.299461        0.096715
      -3       8       5        0.220483        0.397240        0.397240
      -2       8       5        0.415612        0.418688        0.418688
      -1       8       5        1.483231        1.219590        0.335282
       0       8       5        0.120181        0.447214        0.447214
       1       8       5        0.456464        0.425793        0.425793
       2       8       5        1.206704        0.723740        0.516859
     -14       0       6        2.596111        2.602499        0.120967
     -13       0       6       10.196291       10.141006        0.153514
     -12       0       6        3.551233        3.347984        0.100832
     -11       0       6        1.330474        1.269449        0.100432
     -10       0       6        5.954019        6.040364        0.120736
      -9       0       6        8.526523        8.425260        0.112258
      -8       0       6        0.185556        0.387040        0.387040
      -7       0       6       27.710133       27.793165        0.623696
      -6       0       6       22.218198       22.423648        0.413423
      -5       0       6       18.780275       18.489727        0.288628
      -4       0       6       11.555280       11.744786        0.190133
      -3       0       6        6.145230        6.258914        0.103916
      -2       0       6       22.632935       23.157072        0.323544
      -1       0       6       24.401820       24.867650        0.469699
       0       0       6       54.897549       56.137332        0.773715
       1       0       6       25.975908       25.505882        0.481693
       2       0       6        3.346432        3.510983        0.083301
       3       0       6       41.668714       42.352568        0.612779
       4       0       6        6.380670        6.392183        0.123610
       5       0       6        4.439407        4.466206        0.142088
       6       0       6       11.312741       11.188387        0.179754
       7       0       6        1.950884        1.977321        0.077506
       8       0       6        3.791648        3.865876        0.097986
       9       0       6        9.032598        8.977472        0.135583
      10       0       6        7.269733        7.248517        0.156338
      11       0       6        2.779961        2.671778        0.115707
      12       0       6        7.721786        7.391279        0.127327
      13       0       6        4.939779        5.055096        0.134934
     -14       1       6        3.449521        3.320693        0.075080
     -13       1       6        0.357022        0.295804        0.295804
     -12       1       6        3.686850        3.608324        0.061917
     -11       1       6        0.782681        0.827708        0.095451
     -10       1       6        0.536658        0.412432        0.191525
      -9       1       6        8.118123        8.188040        0.104786
      -8       1       6        2.277241        2.322757        0.063930
      -7       1       6        7.563460        7.526088        0.116095
      -6       1       6       21.481015       21.515808        0.321233
      -5       1       6        3.519821        3.420819        0.102235
      -4       1       6       23.203421       23.623294        0.335314
      -3       1       6        1.127808        0.994887        0.077390
      -2       1       6        4.230030        4.215685        0.075878
      -1       1       6        1.168537        1.217210        0.098148
       0       1       6       30.405079       31.271393        0.410252
       1       1       6       25.063163       25.432853        0.333849
       2       1       6       35.678734       35.829736        0.515150
       3       1       6        3.674851        3.783649        0.075010
       4       1       6       10.945045       11.009995        0.149056
       5       1       6       15.677400       15.536409        0.211266
       6       1       6        8.009058        7.904872        0.111477
       7       1       6        1.776868        1.700323        0.067473
       8       1       6        3.570640        3.609294        0.073194
       9       1       6        4.866538        4.989890        0.083262
      10       1       6        4.867854        4.864052        0.083571
      11       1       6        3.248163        3.311344        0.116661
      12       1       6        6.060407        6.032993        0.095064
      13       1       6        2.626023        2.681623        0.132309
     -14       2       6        5.119199        5.051633        0.089980
     -13       2       6        1.222169        1.176775        0.082472
     -12       2       6        0.887163        0.982649        0.092537
     -11       2       6        4.314782        4.295812        0.076570
     -10       2       6        0.235202        0.350999        0.350999
      -9       2       6       10.118579       10.136567        0.129570
      -8       2       6       13.098791       12.832381        0.155236
      -7       2       6        2.521651        2.527232        0.106364
      -6       2       6        1.838651        1.667363        0.202030
      -5       2       6       15.649725       15.473526        0.267606
      -4       2       6        4.264501        4.077499        0.102452
      -3       2       6       20.538929       20.423761        0.405019
      -2       2       6       14.752491       14.515164        0.216213
      -1       2       6        7.483190        7.537307        0.156521
       0       2       6        3.975717        4.050802        0.096058
       1       2       6       22.059330       22.304484        0.302666
       2       2       6        5.525354        5.727128        0.103162
       3       2       6       11.707196       11.646459        0.181730
       4       2       6        4.523309        4.593038        0.114311
       5       2       6       12.125036       12.337747        0.226182
       6       2       6        2.583148        2.595997        0.065424
       7       2       6        4.145250        4.386570        0.091923
       8       2       6        0.323392        0.537029        0.245996
       9       2       6        3.075904        3.083683        0.100061
      10       2       6        4.682377        4.756259        0.135978
      11       2       6        7.634894        7.357717        0.123631
      12       2       6        1.752302        1.615178        0.110618
     -13       3       6        3.581792        3.522925        0.068363
     -12       3       6        1.616500        1.676663        0.070799
     -11       3       6        2.931050        2.904032        0.071789
     -10       3       6        5.779107        5.720052        0.081702
      -9       3       6        1.762656        1.551773        0.103360
      -8       3       6        9.988733        9.998650        0.124694
      -7       3       6        6.976619        6.818138        0.089616
      -6       3       6        4.234327        4.320301        0.093718
      -5       3       6        3.770091        3.691070        0.093849
      -4       3       6        5.057143        5.089990        0.145195
      -3       3       6        0.407769        0.570877        0.414992
      -2       3       6       33.718844       32.932659        0.773523
      -1       3       6       17.996206       17.979155        0.361550
       0       3       6        0.679774        0.578187        0.324810
       1       3       6       11.599803       11.915536        0.209128
       2       3       6        2.750584        2.823562        0.127027
       3       3       6        7.738197        7.833454        0.330521
       4       3       6       18.045705       17.810109        0.300683
       5       3       6       16.603935       16.503030        0.214077
       6       3       6        0.756785        0.496488        0.239388
       7       3       6        4.503496        4.552801        0.081448
       8       3       6        6.608875        6.641385        0.098221
       9       3       6        6.995235        6.884984        0.116971
      10       3       6        6.514118        6.530620        0.189012
      11       3       6        2.571331        2.625395        0.094012
      12       3       6        1.179191        1.282381        0.140759
     -12       4       6        4.051747        3.983842        0.078974
     -11       4       6        4.564667        4.510543        0.070949
     -10       4       6        3.207482        3.272155        0.066847
      -9       4       6        4.920340        4.954493        0.080070
      -8       4       6        3.793206        3.734434        0.069056
      -7       4       6        3.538731        3.546125        0.074670
      -6       4       6        2.452275        2.244304        0.061851
      -5       4       6        0.161373        0.359444        0.208779
      -4       4       6        9.414238        9.250351        0.120565
      -3       4       6        8.871031        8.710855        0.180908
      -2       4       6        3.425306        3.392197        0.103124
      -1       4       6       15.980359       16.373759        0.558577
       0       4       6        4.436583        4.440270        0.390455
       1       4       6        4.975175        5.406200        0.160917
       2       4       6        3.275805        3.048639        0.127064
       3       4       6        0.933530        1.037304        0.097783
       4       4       6        6.451968        6.454688        0.186754
       5       4       6        5.105548        5.393607        0.083711
       6       4       6        1.594403        1.605584        0.145892
       7       4       6        9.658838        9.561694        0.167441
       8       4       6        3.379378        3.521221        0.110063
       9       4       6        3.956224        4.084850        0.172051
      10       4       6        1.614967        1.715634        0.122649
      11       4       6        1.131534        1.137541        0.176916
     -11       5       6        3.246374        3.152935        0.079452
     -10       5       6        4.273435        4.215566        0.088097
      -9       5       6        1.531734        1.518321        0.083609
      -8       5       6        1.207922        1.228861        0.133462
      -7       5       6        4.891733        4.883953        0.101276
      -6       5       6        4.538722        4.558179        0.075658
      -5       5       6        5.298709        5.295564        0.083751
      -4       5       6        4.098676        3.864712        0.087941
      -3       5       6       10.596635       10.399519        0.130634
      -2       5       6        0.198777        0.267208        0.267208
      -1       5       6        9.987396        9.801326        0.180204
       0       5       6       15.179676       15.571448        0.300561
       1       5       6        0.771355        0.617819        0.189917
       2       5       6        2.360707        2.505833        0.081560
       3       5       6        6.937027        7.102957        0.112034
       4       5       6        5.469767        5.604463        0.114836
       5       5       6        4.421716        4.628175        0.100372
       6       5       6       11.883461       11.966202        0.202274
       7       5       6        1.859901        1.555088        0.742438
       8       5       6        4.678824        4.512649        0.113558
       9       5       6        0.330816        0.418450        0.418450
      10       5       6        1.829782        1.632942        0.255154
     -10       6       6        1.660547        1.670748        0.102724
      -9       6       6        1.410139        1.343205        0.082412
      -8       6       6        1.177878        0.990353        0.098782
      -7       6       6        4.399141        4.405451        0.118727
      -6       6       6        1.790682        1.688875        0.073481
      -5       6       6        1.678072        1.722614        0.074555
      -4       6       6        2.317258        2.248755        0.115003
      -3       6       6        1.633560        1.601811        0.190110
      -2       6       6        0.228694        0.412916        0.412916
      -1       6       6        5.318673        5.626455        0.134279
       0       6       6        0.337492        0.433013        0.275850
       1       6       6        3.537460        3.679946        0.088428
       2       6       6        1.018001        1.016858        0.179242
       3       6       6        1.505716        1.617251        0.131216
       4       6       6        0.420932        0.466047        0.273693
       5       6       6        3.019895        3.217763        0.088226
       6       6       6        0.243766        0.392301        0.287420
       7       6       6        3.281783        3.214965        0.072036
       8       6       6        0.407031        0.389615        0.389615
      -7       7       6        1.643641        1.587734        0.106114
      -6       7       6        1.976806        1.790754        0.125431
      -5       7       6        0.491055        0.450333        0.291588
      -4       7       6        1.657041        1.570509        0.091828
      -3       7       6        1.642790        1.587104        0.146479
      -2       7       6        3.237497        3.350970        0.079273
      -1       7       6        3.579344        3.562583        0.079051
       0       7       6        0.520908        0.538238        0.289240
       1       7       6        0.237075        0.366606        0.366606
       2       7       6        2.646914        2.610096        0.080649
       3       7       6        1.400256        1.432376        0.121880
       4       7       6        4.590733        4.651451        0.083301
       5       7       6        1.348001        1.167305        0.177961
       6       7       6        0.428340        0.624420        0.239322
      -3       8       6        2.140410        2.066180        0.123244
      -2       8       6        1.367779        1.458424        0.288125
      -1       8       6        0.919291        1.167562        0.166762
       0       8       6        1.218332        1.004739        0.253873
       1       8       6        1.070653        1.035036        0.349690
       2       8       6        0.030972        0.379342        0.379342
     -14       1       7        4.643296        4.735399        0.087819
     -13       1       7        0.693249        0.623939        0.170728
     -12       1       7        2.187134        2.191575        0.059956
     -11       1       7        2.040320        2.110924        0.059583
     -10       1       7       11.807323       11.823705        0.145092
      -9       1       7        7.161113        7.072058        0.091943
      -8       1       7       12.904693       12.506798        0.155280
      -7       1       7       12.552058       12.100413        0.149263
      -6       1       7        2.848175        2.651339        0.190161
      -5       1       7        1.752421        1.552997        0.126848
      -4       1       7       16.193400       15.932985        0.268375
      -3       1       7       32.498779       32.498769        0.470657
      -2       1       7       10.089743       10.108412        0.166582
      -1       1       7       35.464335       35.728000        0.594967
       0       1       7       10.224425       10.712143        0.135281
       1       1       7        7.469240        7.451107        0.102978
       2       1       7        9.327592        9.593644        0.138010
       3       1       7        9.491286        9.421996        0.131786
       4       1       7        5.055014        5.077302        0.092726
       5       1       7        3.827842        3.922499        0.073343
       6       1       7        5.953984        6.026940        0.082867
       7       1       7        2.032322        2.159954        0.062408
       8       1       7        0.961329        1.131106        0.100135
       9       1       7        6.248111        6.309596        0.092764
      10       1       7        0.237161        0.481456        0.481456
      11       1       7        3.790419        3.740856        0.084354
      12       1       7        2.735446        2.863564        0.084464
     -14       2       7        0.719547        0.664906        0.163608
     -13       2       7        0.055481        0.284077        0.284077
     -12       2       7        3.183661        3.157958        0.064320
     -11       2       7        4.950395        4.960645        0.072189
     -10       2       7        1.955573        1.926396        0.064810
      -9       2       7        5.396550        5.459212        0.081109
      -8       2       7        4.377835        4.390444        0.068292
      -7       2       7        7.599211        7.424419        0.110118
      -6       2       7        0.781503        0.587197        0.174644
      -5       2       7        8.081971        7.900759        0.162930
      -4       2       7        4.560491        4.531004        0.102912
      -3       2       7       22.759082       22.318826        0.596487
      -2       2       7       10.167797       10.172512        0.180015
      -1       2       7        2.053685        1.950846        0.146934
       0       2       7       20.467635       20.931077        0.295186
       1       2       7       15.667579       16.341053        0.228014
       2       2       7       13.076837       13.291351        0.207009
       3       2       7        3.382937        3.406171        0.102688
       4       2       7       21.563732       20.933227        0.353383
       5       2       7        3.639142        3.626706        0.082839
       6       2       7        1.839802        1.825212        0.076641
       7       2       7        3.187836        3.389838        0.070350
       8       2       7       10.369706       10.148892        0.143393
       9       2       7        2.254888        2.393073        0.086908
      10       2       7        3.389925        3.406905        0.087567
      11       2       7        6.999984        6.918887        0.116608
      12       2       7        1.865762        1.774908        0.099797
     -13       3       7        2.650370        2.624862        0.063807
     -12       3       7        1.965532        1.875153        0.067116
     -11       3       7        3.262746        3.378461        0.065155
     -10       3       7        1.297882        1.342051        0.071775
      -9       3       7        7.746526        7.885049        0.104304
      -8       3       7        5.578404        5.568393        0.105793
      -7       3       7        0.263799        0.440114        0.152190
      -6       3       7        4.779761        4.630011        0.071941
      -5       3       7        6.964096        7.034984        0.124774
      -4       3       7        3.950080        3.952594        0.122712
      -3       3       7        3.534051        3.438168        0.140745
      -2       3       7       15.877400       15.424007        0.344219
      -1       3       7        2.309358        2.282761        0.191900
       0       3       7        1.761704        1.652543        0.225904
       1       3       7        7.607682        7.788838        0.214407
       2       3       7        9.546896        9.243809        0.317107
       3       3       7        2.502988        2.588455        0.101630
       4       3       7        0.998772        1.065974        0.105765
       5       3       7        3.805625        3.910115        0.130300
       6       3       7        4.003446        4.046604        0.100086
       7       3       7        3.241651        3.244842        0.073249
       8       3       7        0.691610        0.599917        0.213653
       9       3       7        1.020293        1.269173        0.116524
      10       3       7        5.951008        5.885066        0.105533
      11       3       7        0.392877        0.427200        0.328205
     -12       4       7        0.926790        0.964780        0.154409
     -11       4       7        1.064575        1.133049        0.091608
     -10       4       7        0.273337        0.325115        0.255833
      -9       4       7        1.676900        1.622467        0.069213
      -8       4       7        2.974592        3.020364        0.070161
      -7       4       7        3.693386        3.642115        0.062729
      -6       4       7        0.030135        0.327414        0.188490
      -5       4       7        1.859111        1.786645        0.056154
      -4       4       7        5.357431        5.295659        0.087780
      -3       4       7        7.177286        7.035268        0.099491
      -2       4       7       10.759353       10.434079        0.185176
      -1       4       7        9.447215        9.363760        0.159033
       0       4       7        0.703388        0.694046        0.180237
       1       4       7        1.969877        1.777554        0.150379
       2       4       7        7.441085        7.448490        0.109280
       3       4       7       13.096063       12.939088        0.282469
       4       4       7       11.127857       11.328725        0.144808
       5       4       7        7.666098        7.538700        0.152361
       6       4       7        2.464433        2.419070        0.075440
       7       4       7        0.510931        0.476970        0.292308
       8       4       7        3.633532        3.589150        0.096300
       9       4       7        7.454952        7.674373        0.116066
      10       4       7        4.613230        4.678675        0.221097
      11       4       7        1.745251        1.713476        0.242286
     -11       5       7        0.082342        0.294618        0.294618
     -10       5       7        0.316993        0.374833        0.238451
      -9       5       7        0.324808        0.412795        0.221746
      -8       5       7        3.862379        3.788799        0.072618
      -7       5       7        1.362312        1.333342        0.085143
      -6       5       7        2.872771        2.854926        0.062525
      -5       5       7        2.833590        2.767038        0.061839
      -4       5       7        0.467103        0.335410        0.219221
      -3       5       7        3.583750        3.419942        0.062859
      -2       5       7        0.915235        0.763282        0.105711
      -1       5       7        1.702611        1.756502        0.078557
       0       5       7        0.234199        0.391280        0.219233
       1       5       7        1.684668        1.771525        0.097099
       2       5       7        0.842894        0.893588        0.125799
       3       5       7        3.804709        3.952974        0.120872
       4       5       7        0.636209        0.503686        0.199384
       5       5       7        2.041700        1.911492        0.091437
       6       5       7        3.010643        3.009934        0.116320
       7       5       7        0.822661        0.669925        0.214184
       8       5       7        2.601508        2.566496        0.090067
       9       5       7        0.531329        0.468508        0.411940
     -10       6       7        1.256175        1.021910        0.127036
      -9       6       7        0.049831        0.365787        0.301756
      -8       6       7        1.923328        1.911256        0.072343
      -7       6       7        2.721802        2.626690        0.075043
      -6       6       7        1.652365        1.561249        0.075517
      -5       6       7        2.319932        2.318663        0.069441
      -4       6       7        5.454215        5.336010        0.081012
      -3       6       7        1.535067        1.544506        0.078287
      -2       6       7        3.364571        3.479224        0.072466
      -1       6       7        5.367643        5.558327        0.100489
       0       6       7        0.721095        0.796681        0.138653
       1       6       7        0.997657        1.030485        0.139980
       2       6       7        4.191436        4.098048        0.107058
       3       6       7        6.767616        7.115195        0.153155
       4       6       7        1.597091        1.784993        0.099288
       5       6       7        6.071752        6.034899        0.116622
       6       6       7        2.553734        2.375437        0.078243
       7       6       7        3.329220        3.388067        0.181512
       8       6       7        0.271037        0.485283        0.485283
      -7       7       7        1.213631        1.139868        0.128236
      -6       7       7        2.862239        2.761014        0.090733
      -5       7       7        2.789033        2.689907        0.094276
      -4       7       7        2.971817        2.952287        0.106483
      -3       7       7        0.962975        0.903161        0.259344
      -2       7       7        3.858874        4.048456        0.093080
      -1       7       7        0.660543        0.779102        0.345743
       0       7       7        0.141524        0.365240        0.365240
       1       7       7        0.575787        0.410974        0.410974
       2       7       7        3.200892        3.161313        0.111510
       3       7       7        0.227927        0.347994        0.347994
       4       7       7        1.198891        1.296187        0.159173
       5       7       7        1.639490        1.601999        0.110791
       6       7       7        2.534533        2.463940        0.118370
      -3       8       7        0.034327        0.766029        0.393202
      -2       8       7        0.871972        1.115840        0.357949
      -1       8       7        0.092238        0.361525        0.361525
       0       8       7        0.018245        0.410366        0.410366
       1       8       7        0.335645        0.552540        0.468278
     -14       0       8        1.321185        1.321703        0.114641
     -13       0       8        3.234356        3.251461        0.147754
     -12       0       8        0.760371        0.553534        0.288016
     -11       0       8       16.008058       16.365818        0.228904
     -10       0       8        7.208655        7.129586        0.116670
      -9       0       8        3.562027        3.675459        0.068660
      -8       0       8       12.231577       11.866760        0.156935
      -7       0       8        0.949774        1.093938        0.176114
      -6       0       8        1.886779        1.945251        0.356698
      -5       0       8       29.165694       28.093772        0.616144
      -4       0       8       41.922427       40.567844        0.659199
      -3       0       8        8.140217        7.941159        0.139300
      -2       0       8       36.745115       36.941711        0.516170
      -1       0       8       38.637711       38.773960        0.685379
       0       0       8       29.713604       29.922734        0.443928
       1       0       8       14.776616       14.803040        0.222574
       2       0       8       17.780408       17.489139        0.375987
       3       0       8        5.862774        5.677588        0.115843
       4       0       8        1.819660        1.799944        0.110181
       5       0       8       20.975261       20.831707        0.290528
       6       0       8        6.864929        7.014770        0.096678
       7       0       8       11.497070       11.735843        0.159574
       8       0       8        9.280751        9.564518        0.173884
       9       0       8        0.312375        0.471487        0.471487
      10       0       8        1.730282        1.365504        0.146118
      11       0       8        0.359562        0.445197        0.445197
      12       0       8        1.225218        1.242578        0.164756
     -14       1       8        1.447814        1.557562        0.076482
     -13       1       8        3.346374        3.311495        0.110558
     -12       1       8        5.977265        6.023620        0.096901
     -11       1       8        1.983926        2.002623        0.060485
     -10       1       8        7.648680        7.699870        0.095529
      -9       1       8        3.797025        3.712008        0.067971
      -8       1       8        4.255973        4.127348        0.064836
      -7       1       8        0.008543        0.397240        0.214758
      -6       1       8        3.025604        2.971447        0.165276
      -5       1       8        7.161019        6.974453        0.130040
      -4       1       8       23.050870       22.386380        0.400703
      -3       1       8        5.273032        4.984175        0.099812
      -2       1       8       29.600002       29.909196        0.433613
      -1       1       8       16.593866       16.646621        0.219510
       0       1       8        9.130423        9.390847        0.124186
       1       1       8       16.697975       17.036138        0.232269
       2       1       8       11.883592       12.205736        0.178684
       3       1       8       10.749614       10.634378        0.142953
       4       1       8        9.262297        9.326200        0.136858
       5       1       8        2.112048        2.067148        0.060309
       6       1       8       11.370773       11.463856        0.140429
       7       1       8       11.890217       11.938593        0.148767
       8       1       8        7.685170        7.792753        0.151156
       9       1       8        2.272392        2.312574        0.092755
      10       1       8        2.006860        1.989874        0.116348
      11       1       8        0.846511        0.801311        0.176972
      12       1       8        1.754605        1.891322        0.095160
     -14       2       8        1.747301        1.723282        0.069740
     -13       2       8        2.587717        2.529288        0.071973
     -12       2       8        3.589066        3.761117        0.069234
     -11       2       8        0.129439        0.356230        0.237067
     -10       2       8        5.182307        5.188641        0.074837
      -9       2       8       12.862885       12.849124        0.200409
      -8       2       8        4.498499        4.398863        0.068621
      -7       2       8        7.117775        6.893910        0.096558
      -6       2       8        6.329424        6.213534        0.090952
      -5       2       8        2.333534        2.564566        0.107820
      -4       2       8       15.855338       16.204938        0.260346
      -3       2       8       29.578012       29.334962        0.571791
      -2       2       8        9.501456        9.238398        0.253745
      -1       2       8       11.964651       11.892435        0.251558
       0       2       8        0.964260        0.926013        0.210681
       1       2       8        4.137081        4.422669        0.111637
       2       2       8       13.062499       13.326290        0.206839
       3       2       8       17.744750       17.408331        0.268028
       4       2       8        1.530202        1.439305        0.070839
       5       2       8        6.634572        6.447325        0.099727
       6       2       8        4.061985        4.061896        0.079560
       7       2       8        4.712471        4.649409        0.079835
       8       2       8        3.645923        3.588314        0.080323
       9       2       8        2.590813        2.673256        0.097601
      10       2       8        3.116063        3.084056        0.087975
      11       2       8        2.930770        2.948457        0.088230
      12       2       8        1.937295        2.028596        0.194420
     -13       3       8        0.533912        0.465940        0.192261
     -12       3       8        0.206005        0.427902        0.427902
     -11       3       8        0.449583        0.362905        0.226157
     -10       3       8        4.246848        4.193447        0.082851
      -9       3       8        4.502431        4.461054        0.067763
      -8       3       8        8.155960        7.993310        0.099261
      -7       3       8        0.478024        0.582409        0.105020
      -6       3       8       11.048579       10.669583        0.158636
      -5       3       8        2.605042        2.486001        0.076789
      -4       3       8        0.814288        0.776853        0.120118
      -3       3       8        7.369050        7.326186        0.116401
      -2       3       8        8.844162        8.662448        0.123830
      -1       3       8        4.527170        4.372528        0.100175
       0       3       8       17.479320       17.236589        0.257779
       1       3       8        8.777606        8.283236        0.141185
       2       3       8        2.279771        2.253553        0.116686
       3       3       8       18.746978       18.733926        0.628402
       4       3       8       13.005231       12.758527        0.156543
       5       3       8        3.128968        3.203748        0.081249
       6       3       8        4.347542        4.314047        0.084626
       7       3       8        6.113334        6.207818        0.143743
       8       3       8        3.365346        3.311042        0.074686
       9       3       8        7.034171        7.000071        0.103986
      10       3       8        8.685221        8.494116        0.173058
      11       3       8        2.007232        2.023166        0.092933
     -12       4       8        1.298417        1.233491        0.088589
     -11       4       8        0.550334        0.593464        0.152216
     -10       4       8        3.096330        3.138105        0.068854
      -9       4       8        3.644924        3.592214        0.073123
      -8       4       8        3.617483        3.603609        0.059882
      -7       4       8        8.942696        8.824115        0.114867
      -6       4       8        4.576638        4.450955        0.065411
      -5       4       8        8.682799        8.707525        0.111654
      -4       4       8        3.660822        3.663878        0.069298
      -3       4       8        1.318054        1.358529        0.076694
      -2       4       8        1.334982        1.229715        0.093802
      -1       4       8        4.977448        5.170493        0.187522
       0       4       8        4.165344        3.948037        0.118416
       1       4       8       13.545276       13.067517        0.205946
       2       4       8        3.971297        4.041658        0.111773
       3       4       8        7.929120        7.985111        0.339851
       4       4       8        8.009961        8.317391        0.268044
       5       4       8        0.421105        0.440681        0.208087
       6       4       8        0.547545        0.417133        0.230585
       7       4       8        0.400928        0.381314        0.309202
       8       4       8        0.481677        0.604235        0.225949
       9       4       8        6.227482        6.173330        0.103074
      10       4       8        1.235941        1.127963        0.367437
     -11       5       8        1.904117        1.763151        0.098549
     -10       5       8        0.862985        0.820427        0.115870
      -9       5       8        1.293915        1.180508        0.085246
      -8       5       8        4.909332        4.818195        0.083007
      -7       5       8        0.188747        0.392556        0.392556
      -6       5       8        7.040374        7.009066        0.091624
      -5       5       8        4.321050        4.266263        0.101170
      -4       5       8        4.951914        4.938320        0.107792
      -3       5       8        1.396764        1.217908        0.074099
      -2       5       8        1.911304        2.002374        0.078861
      -1       5       8        1.564271        1.708654        0.072012
       0       5       8        4.494035        4.513424        0.081044
       1       5       8        4.907667        5.200481        0.092350
       2       5       8       14.952271       15.187166        0.397980
       3       5       8        2.254309        2.269207        0.074440
       4       5       8        2.600349        2.591544        0.078359
       5       5       8        4.821351        4.830631        0.182406
       6       5       8        1.339778        1.330564        0.125657
       7       5       8        3.369945        3.543445        0.101498
       8       5       8        7.997973        7.953867        0.195066
       9       5       8        4.073243        4.048950        0.166168
     -10       6       8        2.319949        2.405431        0.100849
      -9       6       8        0.860075        0.770844        0.174354
      -8       6       8        1.265218        1.098044        0.144786
      -7       6       8        3.645950        3.678451        0.107176
      -6       6       8        1.221985        1.162798        0.131295
      -5       6       8        5.993972        6.061930        0.085226
      -4       6       8        2.126823        1.904705        0.088858
      -3       6       8        0.646858        0.500899        0.221614
      -2       6       8        2.462266        2.543462        0.072531
      -1       6       8        2.852480        2.945658        0.091205
       0       6       8        1.620339        1.556310        0.081352
       1       6       8        6.285625        6.394607        0.174077
       2       6       8        1.512857        1.732945        0.078739
       3       6       8        0.886986        0.943186        0.133618
       4       6       8        2.506103        2.574063        0.207230
       5       6       8        1.486866        1.477159        0.145394
       6       6       8        1.693945        1.718808        0.133406
       7       6       8        3.122470        2.917276        0.192629
       8       6       8        0.514864        0.961561        0.381303
      -7       7       8        0.192056        0.424028        0.424028
      -6       7       8        0.890784        0.597160        0.272352
      -5       7       8        0.377113        0.400375        0.400375
      -4       7       8        2.530917        2.497419        0.292039
      -3       7       8        0.936562        0.720208        0.272995
      -2       7       8        3.461377        3.451956        0.353892
      -1       7       8        1.168424        1.113418        0.220334
       0       7       8        1.845029        1.707513        0.260240
       1       7       8        0.504344        0.475920        0.475920
       2       7       8        1.152327        1.255906        0.153454
       3       7       8        1.943855        2.131103        0.157274
       4       7       8        3.475267        3.537089        0.171528
       5       7       8        0.532327        0.438178        0.342261
      -2       8       8        0.427598        0.636946        0.417173
      -1       8       8        1.529948        1.467753        0.234343
       0       8       8        0.111092        0.419881        0.419881
     -14       1       9        0.812754        0.745386        0.124338
     -13       1       9        0.052062        0.394842        0.394842
     -12       1       9        5.807625        5.768449        0.118316
     -11       1       9        4.269348        4.274927        0.074689
     -10       1       9        5.421870        5.356491        0.079655
      -9       1       9        7.229949        7.111188        0.092570
      -8       1       9        6.342614        6.386627        0.081391
      -7       1       9        5.638882        5.406293        0.079661
      -6       1       9       11.506689       11.272533        0.169380
      -5       1       9       28.432822       27.473988        0.423110
      -4       1       9       11.804186       11.234767        0.162279
      -3       1       9       13.655656       13.588966        0.217728
      -2       1       9        8.318970        8.365405        0.133759
      -1       1       9       23.168911       22.986300        0.497414
       0       1       9       10.755927       10.704672        0.145316
       1       1       9       24.092648       24.570104        0.337481
       2       1       9       23.346341       23.406837        0.333475
       3       1       9        2.152481        2.131431        0.084458
       4       1       9        7.907793        7.869307        0.105352
       5       1       9        2.361893        2.507708        0.055709
       6       1       9       10.196266       10.332473        0.141300
       7       1       9        0.470016        0.371753        0.195684
       8       1       9        5.408292        5.404165        0.083169
       9       1       9        2.487460        2.400833        0.079045
      10       1       9        1.911403        1.948769        0.083749
      11       1       9        1.999398        1.982347        0.094756
      12       1       9        1.211405        1.069112        0.292130
     -14       2       9        2.057793        2.162267        0.097298
     -13       2       9        2.028658        2.001874        0.065021
     -12       2       9        3.535174        3.615384        0.072504
     -11       2       9        0.184356        0.400375        0.400375
     -10       2       9        6.341151        6.327085        0.084249
      -9       2       9        1.963912        2.100762        0.055621
      -8       2       9        2.052756        1.993088        0.060680
      -7       2       9        7.135734        6.930657        0.090700
      -6       2       9        9.728084        9.595572        0.162757
      -5       2       9        0.701733        0.559375        0.249536
      -4       2       9        6.505689        6.443834        0.118726
      -3       2       9       12.696434       12.332477        0.224216
      -2       2       9        7.197135        7.100563        0.156213
      -1       2       9        4.944018        4.961955        0.129047
       0       2       9       13.014430       13.206438        0.213363
       1       2       9        4.778674        4.514200        0.141672
       2       2       9       15.394570       14.329689        0.589602
       3       2       9        2.656514        2.590695        0.076078
       4       2       9        6.573930        6.751518        0.091113
       5       2       9        5.717879        5.650133        0.101710
       6       2       9       10.238857       10.226436        0.126436
       7       2       9        7.937007        7.908729        0.104756
       8       2       9        0.649202        0.706895        0.136369
       9       2       9        6.842175        6.903188        0.097822
      10       2       9        1.161596        1.276401        0.105931
      11       2       9        1.561470        1.568630        0.098834
     -13       3       9        2.443855        2.478730        0.061148
     -12       3       9        0.091965        0.289828        0.289828
     -11       3       9        1.954101        1.947383        0.065894
     -10       3       9        1.684350        1.782498        0.064069
      -9       3       9        2.040944        2.002648        0.083143
      -8       3       9        4.029237        3.961439        0.061696
      -7       3       9        5.368601        5.362089        0.072004
      -6       3       9        9.735613        9.680186        0.118858
      -5       3       9        0.320963        0.380395        0.380395
      -4       3       9       10.648679       10.469957        0.141840
      -3       3       9        3.877304        3.933192        0.074436
      -2       3       9        4.958957        4.992995        0.090751
      -1       3       9        1.875166        1.909948        0.121960
       0       3       9       11.348378       11.262771        0.192089
       1       3       9        5.574893        5.041825        0.104923
       2       3       9        2.051131        2.023561        0.072023
       3       3       9       10.385056        9.856673        0.151314
       4       3       9        4.357477        4.294531        0.066766
       5       3       9        0.935311        0.961145        0.083193
       6       3       9        3.132773        3.367343        0.094424
       7       3       9        5.574012        5.648805        0.167564
       8       3       9        0.477478        0.379078        0.267274
       9       3       9        0.526052        0.672458        0.181948
      10       3       9        1.283208        1.211776        0.102677
      11       3       9        1.460562        1.359853        0.282495
     -12       4       9        2.053140        2.007287        0.077520
     -11       4       9        2.731406        2.705254        0.060070
     -10       4       9        3.137784        3.132794        0.070606
      -9       4       9        2.228328        2.393888        0.068592
      -8       4       9        0.606071        0.796869        0.095370
      -7       4       9        4.090918        3.966989        0.079702
      -6       4       9        0.582436        0.594138        0.108752
      -5       4       9        0.184579        0.284077        0.284077
      -4       4       9        2.566857        2.494714        0.058344
      -3       4       9        1.243228        1.343838        0.068299
      -2       4       9        1.002935        1.077172        0.077172
      -1       4       9        2.054044        2.058956        0.067223
       0       4       9        4.407848        4.322152        0.078687
       1       4       9        6.155791        6.290389        0.252592
       2       4       9        4.591112        4.698936        0.080928
       3       4       9        5.567499        5.447568        0.081937
       4       4       9        1.814515        1.886372        0.069424
       5       4       9        4.861303        4.719640        0.101307
       6       4       9        4.824343        5.002799        0.085686
       7       4       9        5.635559        5.911514        0.095330
       8       4       9        6.321840        6.271363        0.092852
       9       4       9        4.032827        3.933065        0.177802
      10       4       9        0.837205        0.772464        0.447810
     -11       5       9        0.257662        0.306920        0.306920
     -10       5       9        0.525771        0.517494        0.217994
      -9       5       9        3.375928        3.261748        0.075214
      -8       5       9        0.073587        0.293258        0.293258
      -7       5       9        0.384745        0.387685        0.205477
      -6       5       9        2.077912        2.026796        0.059640
      -5       5       9        2.971226        2.887282        0.060871
      -4       5       9        0.797321        0.684763        0.111963
      -3       5       9        3.714949        3.620911        0.090472
      -2       5       9        1.684777        1.786449        0.100062
      -1       5       9        4.666263        4.757310        0.082270
       0       5       9        0.688614        0.533948        0.216457
       1       5       9        1.506044        1.774796        0.110644
       2       5       9        4.205648        4.481852        0.175346
       3       5       9        1.099664        0.983616        0.099252
       4       5       9        0.007031        0.410244        0.270244
       5       5       9        1.072252        1.038846        0.131156
       6       5       9        2.045932        2.165664        0.120670
       7       5       9        0.190151        0.687023        0.687023
       8       5       9        2.950824        2.820408        0.256817
       9       5       9        0.592018        0.630238        0.492761
      -9       6       9        0.473749        0.490306        0.490306
      -8       6       9        0.975530        1.082497        0.152013
      -7       6       9        2.596905        2.662705        0.079858
      -6       6       9        0.397807        0.366742        0.270306
      -5       6       9        2.745256        2.689201        0.075257
      -4       6       9        0.689875        0.614736        0.207427
      -3       6       9        3.579793        3.640192        0.083227
      -2       6       9        3.088185        3.021225        0.096879
      -1       6       9        0.380111        0.344819        0.344819
       0       6       9        1.295842        1.476448        0.101494
       1       6       9        6.097945        6.101229        0.118421
       2       6       9        1.344822        1.071541        0.126290
       3       6       9        1.484697        1.313164        0.119808
       4       6       9        2.364314        2.406865        0.126887
       5       6       9        2.611392        2.641534        0.134763
       6       6       9        1.237673        1.223683        0.156444
       7       6       9        3.943353        3.925430        0.164047
      -7       7       9        0.848002        0.890112        0.182228
      -6       7       9        2.862384        2.772291        0.192854
      -5       7       9        2.673703        2.542754        0.214515
      -4       7       9        4.890630        4.860247        0.096740
      -3       7       9        0.954902        0.656354        0.297606
      -2       7       9        1.113254        0.956922        0.312019
      -1       7       9        0.602861        0.683593        0.458205
       0       7       9        4.739820        4.790511        0.243424
       1       7       9        3.835767        3.880464        0.173039
       2       7       9        0.976439        0.895879        0.401511
       3       7       9        2.485675        2.456217        0.206839
       4       7       9        0.700324        0.523546        0.523546
       5       7       9        1.295324        1.337236        0.278983
     -14       0      10        1.979420        1.903234        0.102290
     -13       0      10        1.235129        1.189454        0.182627
     -12       0      10        2.767403        2.591814        0.088916
     -11       0      10        4.830662        4.873500        0.091345
     -10       0      10        5.943214        6.030174        0.090646
      -9       0      10       12.387546       12.457528        0.156308
      -8       0      10        4.486081        4.417692        0.078913
      -7       0      10        2.041188        2.003896        0.109721
      -6       0      10       29.571719       28.068666        0.617801
      -5       0      10       17.562735       16.667633        0.545909
      -4       0      10        2.304641        2.304647        0.130412
      -3       0      10        3.388842        3.464535        0.159992
      -2       0      10       24.310081       23.884723        0.386851
      -1       0      10        3.218450        2.996314        0.088222
       0       0      10       34.977638       35.275345        0.537902
       1       0      10       45.353658       45.937675        0.739556
       2       0      10       10.141531        9.948266        0.144899
       3       0      10        1.928938        1.986907        0.096563
       4       0      10        3.668874        3.622568        0.072357
       5       0      10       14.658148       14.860350        0.188268
       6       0      10       10.157665       10.444616        0.170863
       7       0      10       13.524023       13.736812        0.172521
       8       0      10        1.615239        1.633003        0.112806
       9       0      10        6.530140        6.518896        0.108513
      10       0      10        5.981209        5.837722        0.104486
      11       0      10        1.606964        1.651514        0.128229
     -14       1      10        1.185089        1.179491        0.082222
     -13       1      10        3.216800        3.125188        0.064240
     -12       1      10        2.883880        2.901482        0.061746
     -11       1      10        3.329301        3.324004        0.070390
     -10       1      10        4.266104        4.292785        0.065611
      -9       1      10        1.834410        1.883268        0.056112
      -8       1      10       10.363794       10.254267        0.138933
      -7       1      10        9.383344        9.153633        0.121911
      -6       1      10       12.389027       11.847363        0.185030
      -5       1      10        8.883069        8.761336        0.140141
      -4       1      10        0.407143        0.310483        0.310483
      -3       1      10        3.283217        3.378313        0.084531
      -2       1      10        9.887902       10.030952        0.190729
      -1       1      10        0.410582        0.482804        0.286845
       0       1      10       21.192631       21.566409        0.296007
       1       1      10       14.804335       15.091057        0.190721
       2       1      10       11.329542       11.265434        0.186625
       3       1      10       16.052294       15.768006        0.232562
       4       1      10        0.896905        0.939734        0.070424
       5       1      10        1.513761        1.524598        0.055381
       6       1      10        0.948937        0.972060        0.068013
       7       1      10        3.131051        3.303029        0.059574
       8       1      10        7.561661        7.490260        0.098914
       9       1      10        5.285327        5.303301        0.079318
      10       1      10        4.029764        3.949051        0.074131
      11       1      10        4.135886        3.985097        0.108630
     -14       2      10        0.543756        0.526308        0.214378
     -13       2      10        3.454965        3.404262        0.098358
     -12       2      10        0.519245        0.286007        0.286007
     -11       2      10        1.759367        1.725601        0.065993
     -10       2      10        1.588434        1.535220        0.065934
      -9       2      10        4.003903        3.954997        0.065524
      -8       2      10        5.762556        5.764373        0.074470
      -7       2      10       15.323455       15.067847        0.178925
      -6       2      10        5.458983        5.125329        0.089557
      -5       2      10        0.102759        0.411096        0.411096
      -4       2      10        9.693651        9.724402        0.150741
      -3       2      10        5.874564        6.056814        0.110135
      -2       2      10       16.669400       16.752910        0.237766
      -1       2      10       23.908954       23.810712        0.374629
       0       2      10        9.003288        8.886507        0.130080
       1       2      10        3.747757        3.721828        0.092089
       2       2      10       15.193154       14.453027        0.422347
       3       2      10        5.877660        5.738902        0.105342
       4       2      10       11.157322       11.125646        0.135196
       5       2      10       10.989636       11.145851        0.150398
       6       2      10        2.206440        2.160440        0.059511
       7       2      10        1.679995        1.679286        0.066214
       8       2      10        6.845818        6.941974        0.152423
       9       2      10        2.521804        2.437868        0.077974
      10       2      10        4.457940        4.302209        0.188087
      11       2      10        1.791132        1.770113        0.322598
     -13       3      10        3.534260        3.428557        0.068795
     -12       3      10        0.474921        0.370135        0.213610
     -11       3      10        6.103157        6.086214        0.090465
     -10       3      10        4.807642        4.823173        0.069648
      -9       3      10        3.902034        3.959293        0.062499
      -8       3      10        5.394680        5.354157        0.090508
      -7       3      10        5.878148        5.660654        0.089119
      -6       3      10        1.230364        1.227518        0.055255
      -5       3      10        4.424329        4.574932        0.087171
      -4       3      10       14.109652       13.796739        0.178002
      -3       3      10        7.899422        7.996812        0.105234
      -2       3      10        8.298081        8.361280        0.106281
      -1       3      10        9.917854        9.847487        0.120411
       0       3      10        2.017111        1.909372        0.061887
       1       3      10        1.473570        1.366382        0.078322
       2       3      10        2.776891        2.611838        0.082431
       3       3      10        0.921566        0.928816        0.091738
       4       3      10        5.490276        5.402962        0.134945
       5       3      10       10.748164       10.943948        0.134693
       6       3      10       10.047897       10.021477        0.221987
       7       3      10        2.353094        2.349127        0.086231
       8       3      10        2.889640        2.812686        0.071263
       9       3      10        3.080166        3.018973        0.089656
      10       3      10        1.787941        1.742355        0.134250
     -12       4      10        0.064518        0.415090        0.241885
     -11       4      10        3.336873        3.428411        0.069691
     -10       4      10        4.700919        4.714552        0.075263
      -9       4      10        1.308041        1.303917        0.088804
      -8       4      10        0.999277        1.047187        0.075590
      -7       4      10        0.872414        0.762496        0.087885
      -6       4      10        2.400098        2.254285        0.063463
      -5       4      10        8.558171        8.440142        0.119986
      -4       4      10        2.987707        2.964119        0.058848
      -3       4      10       10.855405       10.989085        0.135054
      -2       4      10        8.660561        8.696953        0.110336
      -1       4      10        0.014573        0.355387        0.355387
       0       4      10        7.156547        6.928925        0.094673
       1       4      10        0.327505        0.304302        0.271136
       2       4      10        2.291065        2.211131        0.204641
       3       4      10        5.869936        5.849786        0.269643
       4       4      10        2.048284        2.126805        0.192251
       5       4      10        7.053145        7.161564        0.292721
       6       4      10        7.571420        7.611242        0.357898
       7       4      10        1.027633        0.913947        0.206770
       8       4      10        4.274553        4.129770        0.228232
       9       4      10        1.778320        1.704699        0.261024
      10       4      10        0.666139        0.995741        0.369562
     -11       5      10        0.723561        0.796681        0.196764
     -10       5      10        1.458565        1.465810        0.084434
      -9       5      10        1.632867        1.801777        0.108260
      -8       5      10        2.695978        2.650849        0.089287
      -7       5      10        4.051994        4.065833        0.107803
      -6       5      10        6.827506        6.503537        0.097369
      -5       5      10        3.261154        3.214498        0.083524
      -4       5      10        6.186943        6.111628        0.084191
      -3       5      10        3.691092        3.570434        0.074150
      -2       5      10        3.145362        3.132060        0.069300
      -1       5      10        6.748395        6.863308        0.123724
       0       5      10        0.797542        0.891347        0.133258
       1       5      10        2.680514        2.716616        0.102290
       2       5      10        3.406337        3.423010        0.078014
       3       5      10        0.505827        0.479896        0.240313
       4       5      10        6.826608        7.127692        0.210395
       5       5      10        0.776502        0.783773        0.166683
       6       5      10        1.144795        0.931343        0.451343
       7       5      10        8.145799        8.067218        0.216294
       8       5      10        1.670290        1.456812        0.283696
       9       5      10        0.884935        0.638514        0.471182
      -9       6      10        1.676803        1.651393        0.130275
      -8       6      10        0.276792        0.305778        0.305778
      -7       6      10        1.083401        1.003743        0.126703
      -6       6      10        3.996235        3.915099        0.080519
      -5       6      10        5.445630        5.225132        0.091419
      -4       6      10        0.838842        0.767594        0.141175
      -3       6      10        3.073199        3.027689        0.082252
      -2       6      10        0.525604        0.436005        0.265125
      -1       6      10        1.270115        1.234180        0.110036
       0       6      10        6.097955        6.193706        0.216249
       1       6      10        4.516084        4.749947        0.096991
       2       6      10        0.090596        0.398748        0.398748
       3       6      10        2.581974        2.705180        0.082224
       4       6      10        0.152588        0.417493        0.417493
       5       6      10        0.643868        0.763479        0.455096
       6       6      10        4.703813        5.085764        0.156870
       7       6      10        2.521947        2.547783        0.192088
      -7       7      10        0.200342        0.478644        0.478644
      -6       7      10        0.540211        0.513225        0.513225
      -5       7      10        2.516972        2.275060        0.205809
      -4       7      10        0.854528        0.745520        0.442535
      -3       7      10        0.724122        0.681616        0.473770
      -2       7      10        2.130800        2.103093        0.229513
       0       7      10        2.463212        2.527726        0.205206
       1       7      10        1.293530        0.984022        0.382026
       2       7      10        0.950980        0.611065        0.473952
       3       7      10        2.186004        2.171796        0.207795
       4       7      10        0.140419        0.328481        0.328481
     -14       1      11        0.937645        0.939095        0.121232
     -13       1      11        0.058839        0.360416        0.360416
     -12       1      11        1.743806        1.719011        0.065923
     -11       1      11        3.553677        3.576730        0.066745
     -10       1      11        2.351350        2.415885        0.059786
      -9       1      11        4.446564        4.379726        0.065795
      -8       1      11        2.200953        2.223286        0.053171
      -7       1      11       11.815739       11.659760        0.146289
      -6       1      11        3.615479        3.376241        0.073514
      -5       1      11        0.742676        0.547814        0.254556
      -4       1      11        2.370556        2.405702        0.085098
      -3       1      11       22.244567       22.106334        0.310233
      -2       1      11       15.949070       15.850237        0.244148
      -1       1      11       15.004899       14.692515        0.255410
       0       1      11       24.986122       24.804032        0.330168
       1       1      11        0.348750        0.325730        0.269161
       2       1      11        2.306515        2.361207        0.091428
       3       1      11        6.400028        6.267934        0.084246
       4       1      11       19.640038       19.382208        0.235668
       5       1      11        9.462611        9.358152        0.132643
       6       1      11        9.913226       10.031451        0.147625
       7       1      11        7.106133        7.181504        0.105630
       8       1      11        4.310861        4.269192        0.072169
       9       1      11        0.779551        0.836899        0.121357
      10       1      11        3.432807        3.336016        0.076875
      11       1      11        5.538498        5.465528        0.092633
     -14       2      11        3.899534        3.962070        0.092574
     -13       2      11        0.052954        0.350143        0.259589
     -12       2      11        5.118523        5.090383        0.072216
     -11       2      11        2.565264        2.543619        0.063317
     -10       2      11        5.928987        6.150285        0.089014
      -9       2      11        0.277434        0.338083        0.182519
      -8       2      11        7.777413        7.793202        0.094826
      -7       2      11        8.309321        8.071927        0.118311
      -6       2      11        0.810875        0.877439        0.105300
      -5       2      11       11.092758       10.692521        0.170164
      -4       2      11        4.801248        4.739937        0.114788
      -3       2      11        8.454369        8.414095        0.127238
      -2       2      11        6.467469        6.352795        0.104675
      -1       2      11       15.016488       15.030303        0.209709
       0       2      11        2.036085        2.050780        0.108668
       1       2      11        5.145029        5.215937        0.102426
       2       2      11        9.925284        9.819827        0.134374
       3       2      11        5.318144        5.260798        0.071964
       4       2      11        1.921744        1.915516        0.061682
       5       2      11        5.704721        5.740209        0.081146
       6       2      11        4.179318        4.325621        0.073445
       7       2      11        5.611126        5.732103        0.083297
       8       2      11        0.615224        0.437721        0.197097
       9       2      11        5.161361        5.054998        0.107877
      10       2      11        1.970762        1.843204        0.102083
      11       2      11        3.750301        3.774652        0.130891
     -13       3      11        0.648079        0.651997        0.184236
     -12       3      11        2.221545        2.201227        0.071415
     -11       3      11        3.488931        3.481379        0.072714
     -10       3      11        0.143715        0.346266        0.233572
      -9       3      11        1.853089        1.825431        0.064040
      -8       3      11        4.243097        4.289755        0.068855
      -7       3      11        0.852838        0.683301        0.159278
      -6       3      11        3.643612        3.520085        0.059305
      -5       3      11        1.323642        1.327855        0.070875
      -4       3      11        7.886561        8.044874        0.126288
      -3       3      11        2.070980        2.005044        0.112506
      -2       3      11        7.895049        7.931835        0.112180
      -1       3      11       11.373196       11.337107        0.143806
       0       3      11        2.133653        2.169147        0.087129
       1       3      11        6.900043        6.912742        0.089253
       2       3      11        0.755097        0.769220        0.073735
       3       3      11        7.030513        6.925532        0.101238
       4       3      11        1.022970        1.165847        0.075618
       5       3      11        8.147349        8.161556        0.199459
       6       3      11        2.361509        2.416733        0.079941
       7       3      11        0.078195        0.316702        0.316702
       8       3      11        4.245301        4.108771        0.084470
       9       3      11        3.469484        3.313307        0.102232
      10       3      11        1.669568        1.590535        0.316054
     -12       4      11        2.183128        2.150628        0.071205
     -11       4      11        0.503817        0.658027        0.152261
     -10       4      11        0.025172        0.329090        0.273412
      -9       4      11        4.166577        4.233320        0.072791
      -8       4      11        8.309100        8.223320        0.103468
      -7       4      11        6.587202        6.443679        0.084512
      -6       4      11        4.502493        4.437342        0.066872
      -5       4      11        1.066627        0.970361        0.091384
      -4       4      11        0.616018        0.544426        0.134914
      -3       4      11        3.510516        3.585387        0.085530
      -2       4      11        7.433528        7.554337        0.097125
      -1       4      11        2.992260        3.088398        0.061155
       0       4      11        1.365240        1.393628        0.092206
       1       4      11        2.076062        2.107202        0.059032
       2       4      11        0.880693        0.615955        0.162303
       3       4      11        0.308685        0.475500        0.336575
       4       4      11        1.178883        1.118794        0.102379
       5       4      11        2.883546        2.921438        0.095487
       6       4      11        2.420868        2.353359        0.102671
       7       4      11        0.064068        0.386264        0.386264
       8       4      11        0.951590        0.652917        0.238429
       9       4      11        0.671601        0.763741        0.441406
     -11       5      11        0.811192        0.750933        0.200478
     -10       5      11        1.905742        1.727426        0.098500
      -9       5      11        0.304109        0.339411        0.339411
      -8       5      11        0.123046        0.360555        0.252389
      -7       5      11        5.360364        5.167978        0.081034
      -6       5      11        1.202129        1.219795        0.134668
      -5       5      11        0.385804        0.393573        0.224754
      -4       5      11        2.087376        2.037498        0.067828
      -3       5      11        2.082442        2.090502        0.067336
      -2       5      11        1.333260        1.315789        0.078372
      -1       5      11        2.210629        2.045947        0.195326
       0       5      11        3.429645        3.479943        0.078619
       1       5      11        1.692071        1.802471        0.111731
       2       5      11        1.017947        1.024841        0.108108
       3       5      11        0.077583        0.468508        0.296171
       4       5      11        4.853904        5.027325        0.106553
       5       5      11        0.042471        0.404351        0.404351
       6       5      11        0.038614        0.402741        0.402741
       7       5      11        2.043641        1.845806        0.241001
       8       5      11        1.102973        1.070234        0.363976
      -9       6      11        4.885240        4.658541        0.082625
      -8       6      11        1.425966        1.440798        0.103039
      -7       6      11        2.409885        2.308203        0.098610
      -6       6      11        5.596018        5.381450        0.086358
      -5       6      11        1.571410        1.632085        0.091760
      -4       6      11        1.301977        1.289069        0.136724
      -3       6      11        1.113335        0.990757        0.165772
      -2       6      11        4.434048        4.516082        0.121654
      -1       6      11        0.131257        0.410000        0.410000
       0       6      11        2.065596        2.035313        0.105702
       1       6      11        0.712954        0.598080        0.307736
       2       6      11        3.318878        3.493995        0.212684
       3       6      11        2.872052        2.983957        0.096571
       4       6      11        0.420239        0.513128        0.513128
       5       6      11        0.939376        0.588048        0.588048
       6       6      11        3.941177        4.092921        0.156933
      -6       7      11        2.255370        2.253109        0.191459
      -5       7      11        2.881341        3.095416        0.176649
      -4       7      11        1.608757        1.315941        0.288371
      -3       7      11        1.168152        1.457052        0.275739
      -1       7      11        3.808732        3.630289        0.170520
       0       7      11        1.646515        1.527613        0.261911
       1       7      11        2.952622        2.762173        0.189917
       2       7      11        1.302747        1.158102        0.318519
       3       7      11        2.959737        3.093881        0.170441
       4       7      11        0.768683        0.681689        0.420346
     -14       0      12        1.463610        1.660301        0.220544
     -13       0      12        5.917272        6.103851        0.112941
     -12       0      12        5.086531        5.046286        0.085540
     -11       0      12        2.767894        2.618320        0.093959
     -10       0      12        5.927003        5.850897        0.093467
      -9       0      12        0.063617        0.305123        0.262697
      -8       0      12        2.968325        3.076069        0.065969
      -7       0      12        3.968701        4.029888        0.082104
      -6       0      12        0.039728        0.425206        0.262725
      -5       0      12       11.529514       11.502608        0.220765
      -4       0      12       27.177442       26.408521        0.534210
      -3       0      12       21.104720       20.645823        0.329573
      -2       0      12        7.152074        7.211588        0.148161
      -1       0      12       18.436099       18.409780        0.297353
       0       0      12        6.340240        6.519969        0.140471
       1       0      12        4.330192        4.345227        0.108955
       2       0      12       15.252037       15.341447        0.193840
       3       0      12       29.077771       29.623133        0.590737
       4       0      12        2.960050        2.903636        0.067212
       5       0      12        7.302603        7.096971        0.094043
       6       0      12       16.898915       17.032909        0.222496
       7       0      12        7.357697        7.477700        0.098676
       8       0      12        8.729156        8.747171        0.196382
       9       0      12        5.136411        5.107837        0.086184
      10       0      12        5.971053        5.880221        0.119839
     -14       1      12        2.053685        2.106941        0.127168
     -13       1      12        3.187292        3.127699        0.069824
     -12       1      12        4.521928        4.518849        0.090983
     -11       1      12        6.334375        6.450736        0.089054
     -10       1      12        3.389008        3.392492        0.092189
      -9       1      12        0.410262        0.522494        0.122994
      -8       1      12        2.393856        2.241027        0.058047
      -7       1      12        3.006374        2.867821        0.058498
      -6       1      12       11.244238       10.895871        0.138548
      -5       1      12        8.671435        8.594649        0.129131
      -4       1      12       15.805561       15.592306        0.258357
      -3       1      12       12.770354       12.526372        0.174449
      -2       1      12        5.355532        5.340131        0.096754
      -1       1      12       16.291437       16.096273        0.212004
       0       1      12        0.802546        0.679926        0.150021
       1       1      12        2.388151        2.412571        0.087147
       2       1      12        8.638611        8.666026        0.122958
       3       1      12        5.814969        5.598035        0.084869
       4       1      12        5.943064        5.863105        0.097171
       5       1      12       13.027062       12.896899        0.171334
       6       1      12        1.433245        1.389280        0.062329
       7       1      12        6.878417        6.982335        0.125441
       8       1      12        3.629904        3.620083        0.103408
       9       1      12        1.737082        1.737556        0.082865
      10       1      12        1.480209        1.410922        0.088764
     -13       2      12        1.770413        1.732513        0.074140
     -12       2      12        1.819218        1.762328        0.092328
     -11       2      12        2.750513        2.749655        0.101089
     -10       2      12        3.874093        3.988107        0.066501
      -9       2      12        3.096459        3.274141        0.062755
      -8       2      12        4.977776        4.842417        0.067796
      -7       2      12        4.888283        4.775877        0.088127
      -6       2      12        5.237890        5.052920        0.072257
      -5       2      12        8.505077        8.536334        0.131693
      -4       2      12        1.485454        1.288255        0.166248
      -3       2      12        2.564524        2.554408        0.116089
      -2       2      12       18.286628       18.181859        0.244747
      -1       2      12       10.231962       10.161693        0.141214
       0       2      12        7.236131        7.304656        0.112716
       1       2      12        6.720703        6.655975        0.092515
       2       2      12        1.093073        1.037352        0.100336
       3       2      12        8.096215        8.231343        0.097893
       4       2      12       17.689494       17.581240        0.260443
       5       2      12        8.215484        8.354999        0.108909
       6       2      12        3.189476        3.172696        0.068183
       7       2      12        1.049985        0.969639        0.097515
       8       2      12        0.462900        0.400125        0.261561
       9       2      12        4.437226        4.420747        0.092121
      10       2      12        6.898549        6.783657        0.233771
     -13       3      12        1.642297        1.694225        0.109959
     -12       3      12        1.114242        1.026694        0.126583
     -11       3      12        1.801000        1.578005        0.091196
     -10       3      12        0.135186        0.327109        0.239931
      -9       3      12       11.191749       11.169602        0.137376
      -8       3      12       12.399030       12.271512        0.150456
      -7       3      12        1.758596        1.878111        0.059430
      -6       3      12        1.116895        1.152259        0.073695
      -5       3      12        1.462769        1.603590        0.057239
      -4       3      12        6.219087        6.102377        0.090721
      -3       3      12       11.382514       11.450328        0.148115
      -2       3      12       16.260942       16.188267        0.212661
      -1       3      12        0.827827        0.791391        0.144630
       0       3      12        4.623963        4.577663        0.075108
       1       3      12       10.327193       10.285913        0.138499
       2       3      12        3.384882        3.428411        0.058693
       3       3      12       10.058877       10.174969        0.128577
       4       3      12        0.111736        0.337046        0.337046
       5       3      12        1.416517        1.475229        0.068673
       6       3      12        2.034993        2.020520        0.071110
       7       3      12        3.246262        3.294389        0.099550
       8       3      12        3.173512        3.188260        0.082942
       9       3      12        3.853403        3.873112        0.161105
      10       3      12        2.117217        2.020198        0.172416
     -12       4      12        0.486932        0.292233        0.292233
     -11       4      12        3.133387        3.105382        0.068888
     -10       4      12        0.372666        0.390000        0.390000
      -9       4      12        4.301408        4.290921        0.066941
      -8       4      12        7.234540        7.210895        0.093100
      -7       4      12        3.214993        3.285727        0.063460
      -6       4      12        5.953159        5.950630        0.086417
      -5       4      12        2.448558        2.482277        0.087053
      -4       4      12        0.971814        1.068504        0.080830
      -3       4      12        3.031795        2.995046        0.062794
      -2       4      12        0.603194        0.521824        0.151554
      -1       4      12        8.054975        8.214925        0.325439
       0       4      12        8.697301        8.394462        0.123187
       1       4      12        2.221640        2.224140        0.085215
       2       4      12       10.433207       10.302912        0.207864
       3       4      12        2.331978        2.362837        0.061294
       4       4      12        0.792215        0.784474        0.124474
       5       4      12        1.383922        1.330075        0.086090
       6       4      12        0.960435        1.029514        0.102746
       7       4      12        3.960974        4.130012        0.282156
       8       4      12        4.236640        4.367379        0.155372
       9       4      12        1.299679        1.338432        0.274853
     -11       5      12        1.588613        1.525254        0.092529
     -10       5      12        6.662078        6.418723        0.098359
      -9       5      12        3.084382        3.083180        0.079782
      -8       5      12        1.707710        1.670988        0.078568
      -7       5      12        8.756630        8.673062        0.125664
      -6       5      12        0.840335        0.865910        0.131403
      -5       5      12        5.938006        6.020548        0.092395
      -4       5      12        4.920065        4.748368        0.084035
      -3       5      12        6.286426        6.214982        0.093136
      -2       5      12        1.667703        1.681101        0.085670
      -1       5      12        6.607884        6.716621        0.160403
       0       5      12        5.040319        5.352663        0.133372
       1       5      12        8.384709        8.884706        0.166793
       2       5      12        1.589588        1.675231        0.099414
       3       5      12        2.265397        2.421756        0.115568
       4       5      12        2.443741        2.545663        0.114017
       5       5      12        0.370182        0.522685        0.346617
       6       5      12        1.298039        1.258173        0.135320
       7       5      12        2.023692        2.204019        0.205770
       8       5      12        1.338012        1.601936        0.225274
      -9       6      12        2.833842        2.756828        0.078937
      -8       6      12        0.157283        0.375100        0.375100
      -7       6      12        0.156056        0.487442        0.288194
      -6       6      12        3.670448        3.613724        0.077907
      -5       6      12        0.573165        0.747797        0.168919
      -4       6      12        3.645460        3.665788        0.186133
      -3       6      12        3.433127        3.507563        0.414345
      -2       6      12        1.175701        1.396352        0.125447
      -1       6      12        0.677627        0.538516        0.538516
       0       6      12        3.906252        4.027903        0.092042
       1       6      12        0.642877        0.782368        0.211667
       2       6      12        4.958440        5.036070        0.095726
       3       6      12        2.926796        3.024682        0.095638
       4       6      12        0.774689        0.793536        0.215090
       5       6      12        1.331040        1.107023        0.338388
       6       6      12        2.100317        2.344568        0.192755
      -6       7      12        1.514226        1.397140        0.235288
      -5       7      12        0.740764        0.654446        0.394831
      -4       7      12        0.665467        0.669403        0.408251
      -2       7      12        1.707887        1.674724        0.228384
      -1       7      12        0.541312        0.697997        0.430229
       0       7      12        0.083245        0.575587        0.493125
       1       7      12        0.251021        0.329848        0.329848
       2       7      12        0.507373        0.400749        0.400749
       3       7      12        1.638905        1.585560        0.221412
     -14       1      13        2.306941        2.382121        0.115295
     -13       1      13        1.317024        1.297382        0.111338
     -12       1      13        1.517315        1.504859        0.095178
     -11       1      13        1.098181        1.128140        0.096491
     -10       1      13        5.850398        5.834467        0.093299
      -9       1      13        0.988451        0.947365        0.082726
      -8       1      13        0.281240        0.267582        0.226351
      -7       1      13        5.338544        5.167882        0.077106
      -6       1      13        3.847722        3.796314        0.062683
      -5       1      13        5.248342        5.198269        0.097877
      -4       1      13        6.965734        6.864110        0.105116
      -3       1      13        1.670300        1.484924        0.112809
      -2       1      13        9.950178        9.854441        0.132661
      -1       1      13        4.243082        4.166773        0.088784
       0       1      13        8.917601        8.905167        0.121318
       1       1      13        4.546531        4.553131        0.091629
       2       1      13       19.078125       19.055708        0.236834
       3       1      13       10.508264       10.386530        0.143483
       4       1      13        4.433960        4.235091        0.063521
       5       1      13        7.134351        7.151014        0.099844
       6       1      13        6.488773        6.588247        0.084556
       7       1      13        6.869227        7.068239        0.120361
       8       1      13        5.818041        5.682253        0.092620
       9       1      13        9.121285        8.709478        0.139005
      10       1      13        2.269114        2.268215        0.211883
     -13       2      13        1.577332        1.542628        0.098259
     -12       2      13        3.874134        3.831057        0.068744
     -11       2      13        1.242640        1.295145        0.084732
     -10       2      13        5.821443        5.922753        0.082462
      -9       2      13        9.722102        9.701804        0.126001
      -8       2      13        2.461739        2.523945        0.064779
      -7       2      13        3.910340        3.875048        0.058505
      -6       2      13        0.816684        0.945992        0.068210
      -5       2      13       15.044014       15.021984        0.208139
      -4       2      13        3.211697        3.268486        0.092482
      -3       2      13       12.811079       12.651482        0.183523
      -2       2      13        9.717201        9.685453        0.140454
      -1       2      13        6.323491        6.288163        0.104960
       0       2      13        5.592361        5.590528        0.080991
       1       2      13        9.154410        9.107524        0.116584
       2       2      13       10.483163       10.454664        0.141566
       3       2      13        2.985434        3.019818        0.056981
       4       2      13        9.128764        9.232172        0.113236
       5       2      13        0.154679        0.218403        0.218403
       6       2      13        4.684236        4.711369        0.091304
       7       2      13        3.549993        3.616767        0.110059
       8       2      13        3.488771        3.374611        0.096197
       9       2      13        0.066573        0.402492        0.345047
      10       2      13        1.697738        1.367772        0.357228
     -13       3      13        0.194978        0.360416        0.360416
     -12       3      13        1.189318        1.205239        0.089712
     -11       3      13        2.764815        2.746361        0.085403
     -10       3      13        0.936069        0.785493        0.113333
      -9       3      13        4.486000        4.636917        0.068985
      -8       3      13        2.145224        2.118301        0.062432
      -7       3      13        4.803741        4.588464        0.081913
      -6       3      13        4.447323        4.450843        0.090682
      -5       3      13        0.313664        0.255147        0.235147
      -4       3      13        1.762339        1.944994        0.106788
      -3       3      13        5.369819        5.498727        0.078672
      -2       3      13        3.394165        3.437732        0.125331
      -1       3      13        1.892985        1.913688        0.075944
       0       3      13        0.297692        0.470532        0.173547
       1       3      13        9.426241        9.120746        0.120468
       2       3      13        0.597788        0.592030        0.140035
       3       3      13        6.178634        6.217395        0.121987
       4       3      13        6.470015        6.507073        0.145627
       5       3      13        3.690238        3.715373        0.068457
       6       3      13        1.397689        1.340149        0.090109
       7       3      13        2.241036        2.210860        0.079944
       8       3      13        4.514039        4.602934        0.087516
       9       3      13        0.978897        0.776660        0.292614
     -12       4      13        2.615740        2.493893        0.074017
     -11       4      13        4.155545        4.113514        0.074950
     -10       4      13        4.845064        4.788528        0.094489
      -9       4      13        4.750593        4.738143        0.077671
      -8       4      13        5.778880        5.789646        0.083772
      -7       4      13        0.504786        0.384448        0.220131
      -6       4      13        6.476257        6.469699        0.085891
      -5       4      13        6.805517        6.701940        0.086126
      -4       4      13        9.344318        9.344303        0.112673
      -3       4      13       10.022742       10.141499        0.201177
      -2       4      13        5.770571        6.077170        0.138147
      -1       4      13        0.993417        1.093069        0.132236
       0       4      13        4.369205        4.496109        0.084194
       1       4      13        4.989029        5.207591        0.179967
       2       4      13        6.012860        6.203628        0.168564
       3       4      13        6.486777        6.608101        0.112410
       4       4      13        1.297805        1.304186        0.127665
       5       4      13        0.123644        0.395980        0.395980
       6       4      13        0.216820        0.401622        0.318555
       7       4      13        0.983308        0.885042        0.176735
       8       4      13        0.928827        0.924175        0.372451
     -10       5      13        0.041866        0.305614        0.305614
      -9       5      13        0.849421        1.007125        0.098169
      -8       5      13        0.604314        0.530189        0.221158
      -7       5      13        0.628156        0.663023        0.185321
      -6       5      13        1.382034        1.294025        0.096360
      -5       5      13        3.601877        3.669605        0.092036
      -4       5      13        1.248570        1.407267        0.089428
      -3       5      13        1.063022        1.079027        0.099844
      -2       5      13        4.279896        4.394883        0.207880
      -1       5      13        0.188399        0.477912        0.477912
       0       5      13        1.779224        1.873179        0.100215
       1       5      13        1.079175        1.025085        0.149643
       2       5      13        2.213487        2.058397        0.124877
       3       5      13        1.037786        1.133049        0.127813
       4       5      13        0.468176        0.400500        0.321127
       5       5      13        1.132747        1.052473        0.157320
       6       5      13        2.255916        2.390837        0.230883
       7       5      13        0.066665        0.410488        0.410488
      -9       6      13        1.293639        1.142672        0.133167
      -8       6      13        2.191123        1.971066        0.138226
      -7       6      13        1.207045        1.203329        0.122218
      -6       6      13        1.521995        1.666973        0.099715
      -5       6      13        2.226156        2.149442        0.108339
      -4       6      13        7.915105        7.685701        0.562149
      -3       6      13        2.373597        2.519940        0.116818
      -2       6      13        0.818363        0.669925        0.413605
      -1       6      13        3.291806        3.178994        0.092410
       0       6      13        3.870963        4.004123        0.153928
       1       6      13        2.702944        2.675706        0.114456
       2       6      13        1.418161        1.403424        0.126123
       3       6      13        3.513919        3.523918        0.263857
       4       6      13        0.604388        0.533385        0.533385
       5       6      13        0.902640        0.738647        0.415074
      -5       7      13        0.700817        0.576281        0.420397
      -3       7      13        3.706946        3.828316        0.147147
      -2       7      13        0.233143        0.562228        0.451774
      -1       7      13        0.946878        0.786766        0.376887
       0       7      13        0.923510        0.670671        0.412989
       1       7      13        2.898852        2.924791        0.162581
       2       7      13        1.572031        1.591729        0.209991
     -14       0      14        0.104027        0.397744        0.397744
     -13       0      14        2.179407        2.302520        0.118442
     -12       0      14        4.011202        4.229775        0.107519
     -11       0      14       10.062193       10.363880        0.153591
     -10       0      14        1.559247        1.728496        0.133661
      -9       0      14        2.417038        2.498880        0.081733
      -8       0      14       11.533699       11.691878        0.151514
      -7       0      14        5.596056        5.491539        0.077114
      -6       0      14        8.931356        8.771317        0.112275
      -5       0      14        1.505543        1.457532        0.120034
      -4       0      14        2.427604        2.430432        0.101956
      -3       0      14        7.333292        7.408779        0.152678
      -2       0      14       13.201979       13.200379        0.193073
      -1       0      14       12.245196       12.302845        0.181789
       0       0      14       12.797045       12.707085        0.197089
       1       0      14       16.224256       16.315637        0.240501
       2       0      14       17.395808       17.405459        0.301366
       3       0      14        3.329687        3.460636        0.073749
       4       0      14        0.465123        0.685274        0.098332
       5       0      14        6.921055        6.930801        0.096256
       6       0      14        3.618665        3.746865        0.079032
       7       0      14        6.050270        6.230891        0.194087
       8       0      14       15.932282       15.626260        0.234379
       9       0      14        0.417463        0.777817        0.543723
      10       0      14        3.069612        2.899276        0.227684
     -13       1      14        0.280160        0.327719        0.327719
     -12       1      14        0.690793        0.662646        0.274832
     -11       1      14        4.334144        4.408288        0.078045
     -10       1      14        7.302625        7.549570        0.101550
      -9       1      14        6.394371        6.540795        0.088431
      -8       1      14        1.264910        1.361800        0.125192
      -7       1      14        6.818156        6.746925        0.086820
      -6       1      14        8.268265        8.212856        0.113597
      -5       1      14        9.013084        8.980646        0.117746
      -4       1      14        7.091170        7.185402        0.108468
      -3       1      14        0.987105        0.946573        0.121346
      -2       1      14        7.563889        7.515783        0.110110
      -1       1      14       11.841406       11.800000        0.164279
       0       1      14        5.248639        5.112436        0.088593
       1       1      14       19.741824       19.559652        0.260430
       2       1      14        3.118621        3.046391        0.060458
       3       1      14        1.391962        1.399071        0.056462
       4       1      14        2.707888        2.713964        0.064738
       5       1      14        0.925338        0.837198        0.102147
       6       1      14        0.555310        0.274773        0.274773
       7       1      14        8.550759        8.842228        0.142113
       8       1      14        0.220863        0.456289        0.456289
       9       1      14        5.339448        5.335447        0.110507
      10       1      14        4.057008        3.964341        0.199105
     -13       2      14        2.986054        3.045866        0.092495
     -12       2      14        0.998409        1.134196        0.109793
     -11       2      14        2.042236        2.046900        0.069174
     -10       2      14        6.364156        6.448023        0.110910
      -9       2      14        3.766313        3.958535        0.067648
      -8       2      14        5.871887        5.948361        0.076990
      -7       2      14        3.274959        3.193744        0.057504
      -6       2      14        4.466228        4.382009        0.066340
      -5       2      14        1.412749        1.465469        0.119810
      -4       2      14        8.387578        8.247666        0.121720
      -3       2      14        1.575102        1.833385        0.105901
      -2       2      14        6.466541        6.576245        0.102220
      -1       2      14        1.920516        1.902682        0.089894
       0       2      14       13.368367       13.370864        0.165941
       1       2      14        4.516750        4.503776        0.071734
       2       2      14        2.232543        2.091076        0.076802
       3       2      14        5.033058        4.938117        0.073346
       4       2      14        5.756151        5.865237        0.077232
       5       2      14        4.294239        4.384746        0.067571
       6       2      14       10.198192       10.195097        0.130307
       7       2      14        4.549930        4.545767        0.102908
       8       2      14        0.991253        0.973139        0.216502
       9       2      14        4.766182        4.398750        0.199940
     -13       3      14        4.555322        4.572745        0.230050
     -12       3      14        3.292072        3.210919        0.074839
     -11       3      14        1.140633        1.052378        0.122970
     -10       3      14        4.964761        4.879447        0.074449
      -9       3      14        4.287634        4.340737        0.066278
      -8       3      14        2.058610        1.997223        0.059002
      -7       3      14        8.329914        8.229581        0.102773
      -6       3      14       13.076069       12.905425        0.155131
      -5       3      14        1.579893        1.646026        0.056057
      -4       3      14        9.911330        9.749615        0.128961
      -3       3      14       14.698749       14.748559        0.184906
      -2       3      14        3.931860        3.824526        0.068198
      -1       3      14        9.085628        9.025132        0.120245
       0       3      14        9.321157        9.275991        0.119026
       1       3      14        6.786385        6.757440        0.099813
       2       3      14        5.123561        5.075135        0.109453
       3       3      14       12.322283       12.461541        0.159102
       4       3      14        0.278736        0.413280        0.215037
       5       3      14        9.581804        9.520032        0.124501
       6       3      14        0.441594        0.465510        0.235076
       7       3      14        0.911642        0.937017        0.125968
       8       3      14        4.175739        4.177918        0.351040
     -12       4      14        4.834410        4.896529        0.130504
     -11       4      14        0.123819        0.358887        0.358887
     -10       4      14        0.711540        0.716380        0.122410
      -9       4      14        0.889365        0.959271        0.131140
      -8       4      14        0.051222        0.397115        0.397115
      -7       4      14        3.226830        3.146649        0.077219
      -6       4      14        6.483865        6.520046        0.088172
      -5       4      14        4.676832        4.563551        0.066552
      -4       4      14        8.387473        8.301927        0.101501
      -3       4      14        4.252023        4.290804        0.072037
      -2       4      14        5.175929        5.342191        0.082818
      -1       4      14        3.272264        3.248230        0.086111
       0       4      14        0.554374        0.788860        0.113434
       1       4      14        2.347750        2.482599        0.091637
       2       4      14        4.985117        4.800208        0.086505
       3       4      14        3.180646        3.163384        0.129904
       4       4      14        8.154807        8.467290        0.208113
       5       4      14        2.757316        2.957195        0.214058
       6       4      14        3.103202        3.301060        0.080191
       7       4      14        4.698898        4.849330        0.084563
     -10       5      14        1.654912        1.594553        0.088798
      -9       5      14        0.773493        0.695701        0.165324
      -8       5      14        1.341835        1.277928        0.102556
      -7       5      14        1.882044        1.968604        0.082576
      -6       5      14        2.691039        2.635773        0.079643
      -5       5      14       12.336272       12.095454        0.179078
      -4       5      14        6.430460        6.311260        0.265269
      -3       5      14        2.244502        2.351276        0.074568
      -2       5      14        2.796602        2.654016        0.162591
      -1       5      14        2.403800        2.525252        0.113137
       0       5      14        6.650377        7.072270        0.191136
       1       5      14        7.858878        8.566388        0.220251
       2       5      14        7.643111        8.113446        0.142310
       3       5      14        2.284457        2.416237        0.146149
       4       5      14        0.407013        0.552811        0.255658
       5       5      14        3.013355        3.136734        0.092181
       6       5      14        5.057257        5.251095        0.134749
      -8       6      14        1.218504        1.205156        0.381020
      -7       6      14        0.320763        0.532541        0.288615
      -6       6      14        1.693123        1.733695        0.086668
      -5       6      14        0.304293        0.322335        0.322335
      -4       6      14        3.904576        3.828969        0.315993
      -3       6      14        0.798210        0.668805        0.405366
      -2       6      14        2.209327        2.217566        0.099808
      -1       6      14        0.597932        0.536190        0.536190
       0       6      14        0.990086        0.962445        0.290582
       1       6      14        1.397607        1.504294        0.118076
       2       6      14        3.727551        3.803025        0.194286
       3       6      14        1.222099        1.349074        0.154879
       4       6      14        2.190964        2.276554        0.189092
      -4       7      14        1.251397        1.395170        0.214747
      -3       7      14        2.141190        2.198772        0.175458
      -2       7      14        0.545005        0.579655        0.411429
      -1       7      14        3.543809        3.515252        0.140938
       0       7      14        1.570259        1.596872        0.206225
       1       7      14        0.176423        0.533760        0.439420
     -13       1      15        2.110213        2.362795        0.093610
     -12       1      15        6.395134        6.547671        0.097943
     -11       1      15        4.226244        4.430463        0.078107
     -10       1      15        0.330685        0.289828        0.289828
      -9       1      15        1.313901        1.223152        0.095233
      -8       1      15        6.912000        6.923294        0.088164
      -7       1      15        6.397730        6.352322        0.091172
      -6       1      15        3.223870        3.338563        0.086179
      -5       1      15       11.073376       11.224081        0.139407
      -4       1      15        0.549887        0.629126        0.162222
      -3       1      15        0.630156        0.482286        0.206605
      -2       1      15        5.929732        5.960117        0.093347
      -1       1      15        5.740815        5.686387        0.093445
       0       1      15        3.323559        3.385114        0.076036
       1       1      15        3.606345        3.586781        0.088639
       2       1      15        4.038881        4.056476        0.066865
       3       1      15        3.023862        2.958378        0.057912
       4       1      15        5.394257        5.280341        0.074671
       5       1      15        7.443044        7.420647        0.094939
       6       1      15        2.475204        2.413587        0.065289
       7       1      15        8.302313        8.618759        0.118817
       8       1      15        2.227228        2.272400        0.078795
       9       1      15        1.784901        1.818186        0.155267
     -13       2      15        1.245942        1.181313        0.116794
     -12       2      15        0.455243        0.448999        0.272931
     -11       2      15        5.534256        5.630986        0.090950
     -10       2      15        0.453880        0.301496        0.301496
      -9       2      15        1.211480        1.230000        0.081392
      -8       2      15        0.641339        0.632376        0.153419
      -7       2      15       11.267907       11.093692        0.152942
      -6       2      15        2.943070        2.984058        0.072821
      -5       2      15        6.026678        6.094096        0.091096
      -4       2      15       10.352271       10.474732        0.136453
      -3       2      15        9.408398        9.441769        0.124795
      -2       2      15        2.645255        2.742134        0.067961
      -1       2      15        6.190126        6.076759        0.091861
       0       2      15       17.352732       17.418094        0.213734
       1       2      15        1.644414        1.674843        0.073719
       2       2      15        6.272479        6.226797        0.113369
       3       2      15        1.972658        1.984893        0.092064
       4       2      15        9.019504        9.180033        0.134758
       5       2      15        0.170754        0.364143        0.254598
       6       2      15        6.927177        7.078135        0.105546
       7       2      15        5.912576        6.085721        0.191062
       8       2      15        2.903074        2.877030        0.111618
       9       2      15        2.822569        2.721378        0.231097
     -12       3      15        0.947326        0.769675        0.159429
     -11       3      15        0.372954        0.394081        0.266019
     -10       3      15        2.807490        2.819433        0.060918
      -9       3      15        2.754962        2.763042        0.060154
      -8       3      15        1.202279        1.026596        0.103991
      -7       3      15        3.785678        3.868074        0.064655
      -6       3      15        6.180662        6.212407        0.080849
      -5       3      15        2.685381        2.610843        0.067361
      -4       3      15        4.192986        4.247352        0.084180
      -3       3      15        2.209877        2.265833        0.072252
      -2       3      15        5.948406        6.011156        0.107344
      -1       3      15        4.315820        4.407267        0.072985
       0       3      15        0.817631        0.803057        0.152672
       1       3      15        1.660748        1.597811        0.097711
       2       3      15        4.037930        4.005496        0.104086
       3       3      15        3.789779        3.833145        0.096837
       4       3      15        0.124660        0.330757        0.290757
       5       3      15        1.600593        1.567546        0.082487
       6       3      15        6.233548        6.424017        0.213381
       7       3      15        0.956950        0.842912        0.216094
       8       3      15        2.070761        1.872859        0.278996
     -11       4      15        1.433394        1.439861        0.090306
     -10       4      15        0.176803        0.284429        0.284429
      -9       4      15        0.210193        0.350000        0.350000
      -8       4      15        2.997199        2.991755        0.067409
      -7       4      15        6.203266        6.226074        0.086204
      -6       4      15        8.314986        8.241966        0.110484
      -5       4      15        6.403832        6.448178        0.088147
      -4       4      15        1.653616        1.593424        0.070171
      -3       4      15        0.235175        0.319374        0.319374
      -2       4      15        5.678823        5.503999        0.119205
      -1       4      15       10.932401       10.930233        0.234440
       0       4      15        9.078790        8.975077        0.120247
       1       4      15        7.605802        7.792625        0.115711
       2       4      15        4.194231        4.222795        0.146400
       3       4      15        0.266839        0.317017        0.317017
       4       4      15        4.003060        4.206780        0.099591
       5       4      15        6.189475        6.424796        0.093445
       6       4      15        3.871972        4.046109        0.094148
       7       4      15        3.229424        3.548662        0.143665
     -10       5      15        0.110239        0.368103        0.368103
      -9       5      15        2.646801        2.636096        0.088038
      -8       5      15        1.499246        1.448827        0.091808
      -7       5      15        0.528707        0.375633        0.262496
      -6       5      15        2.083885        2.020594        0.170054
      -5       5      15        0.559086        0.650846        0.166800
      -4       5      15        0.844398        0.805047        0.130361
      -3       5      15        0.249133        0.372424        0.295613
      -2       5      15        0.618540        0.615061        0.615061
      -1       5      15        1.930084        2.109194        0.094523
       0       5      15        2.310889        2.448775        0.149406
       1       5      15        0.774617        0.745117        0.196027
       2       5      15        1.912507        2.127980        0.098695
       3       5      15        2.489949        2.510617        0.088614
       4       5      15        0.035441        0.397492        0.397492
       5       5      15        1.644632        1.729740        0.104132
      -8       6      15        3.575196        3.754064        0.144355
      -7       6      15        0.110717        0.360971        0.360971
      -6       6      15        3.433294        3.383046        0.080017
      -5       6      15        3.594225        3.716450        0.107849
      -4       6      15        0.089574        0.484768        0.484768
      -3       6      15        0.795625        0.659318        0.226421
      -2       6      15        4.319556        4.293018        0.224848
      -1       6      15        4.105158        4.248647        0.086916
       0       6      15        2.351023        2.146183        0.098989
       1       6      15        6.250661        6.180453        0.096951
       2       6      15        0.418112        0.432319        0.342319
       3       6      15        1.595367        1.722759        0.101772
      -2       7      15        1.175058        1.261031        0.209889
     -13       0      16        5.371067        5.546260        0.142558
     -12       0      16        7.344361        7.541618        0.123801
     -11       0      16        2.061991        1.927667        0.408128
     -10       0      16        2.913392        2.982516        0.093052
      -9       0      16        7.946694        8.317572        0.117023
      -8       0      16        6.007676        5.994664        0.107390
      -7       0      16        4.641334        4.598369        0.081291
      -6       0      16       19.874292       20.282505        0.281005
      -5       0      16        0.513227        0.332566        0.322566
      -4       0      16       13.317602       13.184840        0.180610
      -3       0      16        6.498702        6.455230        0.117486
      -2       0      16        6.041048        6.105162        0.098998
      -1       0      16        8.388210        8.467172        0.127028
       0       0      16        5.765033        5.760208        0.103796
       1       0      16        6.197841        6.104834        0.119519
       2       0      16       10.461572       10.390861        0.144887
       3       0      16        5.858976        5.691748        0.087910
       4       0      16       12.217419       12.146193        0.187932
       5       0      16        6.868724        6.851642        0.104272
       6       0      16        2.554022        2.568015        0.101600
       7       0      16        5.133001        5.234023        0.146096
       8       0      16        1.559272        1.704905        0.131850
       9       0      16        1.541055        1.645600        0.348681
     -13       1      16        3.522762        3.569174        0.086215
     -12       1      16        2.320509        2.205720        0.156110
     -11       1      16        2.699956        2.889516        0.082970
     -10       1      16        1.702280        1.668143        0.083655
      -9       1      16        2.773449        2.718529        0.073439
      -8       1      16        5.116475        5.204421        0.079092
      -7       1      16        4.172710        4.248765        0.075037
      -6       1      16        1.316008        1.274990        0.100469
      -5       1      16       12.948115       13.065221        0.190439
      -4       1      16        8.236299        8.333367        0.105183
      -3       1      16        9.966057        9.967046        0.128956
      -2       1      16        1.819607        1.760170        0.086044
      -1       1      16        4.430355        4.452190        0.071323
       0       1      16        3.358264        3.423010        0.072786
       1       1      16        8.494031        8.440320        0.114997
       2       1      16        1.191002        1.062921        0.088344
       3       1      16       13.470796       13.130499        0.159763
       4       1      16        3.166517        3.077678        0.079245
       5       1      16        0.556759        0.387298        0.249821
       6       1      16        8.980249        9.159148        0.123663
       7       1      16        0.576384        0.518941        0.274810
       8       1      16        1.427560        1.454407        0.120653
       9       1      16        2.683140        2.612604        0.239589
     -13       2      16        3.237461        3.338862        0.080949
     -12       2      16        0.804137        0.730753        0.169594
     -11       2      16        0.853699        0.870632        0.133136
     -10       2      16        1.456424        1.411843        0.084176
      -9       2      16        5.388885        5.533986        0.128618
      -8       2      16       10.573342       10.720541        0.143207
      -7       2      16        6.100521        6.128948        0.084612
      -6       2      16        1.024551        0.908350        0.150194
      -5       2      16        3.176490        3.255303        0.080874
      -4       2      16        5.613727        5.863105        0.124116
      -3       2      16        6.710469        6.793158        0.100252
      -2       2      16       10.810386       10.744766        0.137693
      -1       2      16        0.394808        0.367696        0.229131
       0       2      16        2.939642        2.888719        0.067833
       1       2      16        4.142790        4.231312        0.063579
       2       2      16        6.339951        6.254918        0.095291
       3       2      16        2.417874        2.413649        0.062011
       4       2      16        2.695984        2.660733        0.065526
       5       2      16        6.057358        6.024948        0.125202
       6       2      16        4.918797        5.188931        0.086186
       7       2      16        1.865402        1.849081        0.108736
       8       2      16        2.481126        2.604343        0.109087
     -12       3      16        2.225675        2.189772        0.087749
     -11       3      16        3.347826        3.484107        0.080432
     -10       3      16        0.712372        0.730137        0.137347
      -9       3      16        3.038514        3.160206        0.071080
      -8       3      16        7.307704        7.343977        0.100152
      -7       3      16        8.246526        8.234743        0.107075
      -6       3      16        2.346042        2.300761        0.067669
      -5       3      16        0.075958        0.456946        0.456946
      -4       3      16        3.575050        3.499429        0.078464
      -3       3      16        0.100866        0.347419        0.269317
      -2       3      16       10.099175       10.067770        0.126945
      -1       3      16       18.990480       18.809040        0.242404
       0       3      16        1.931151        1.880904        0.074499
       1       3      16        0.977185        1.042017        0.115626
       2       3      16        3.413680        3.487119        0.074203
       3       3      16        5.024126        5.230870        0.141076
       4       3      16        8.486730        8.570414        0.150260
       5       3      16       10.131522       10.254267        0.203894
       6       3      16        4.180805        4.136182        0.129063
       7       3      16        2.507655        2.517697        0.104401
     -11       4      16        1.285513        1.414956        0.151469
     -10       4      16        5.704042        5.622900        0.095332
      -9       4      16        0.314719        0.435086        0.435086
      -8       4      16        2.874523        2.904342        0.075773
      -7       4      16        5.405453        5.542292        0.092888
      -6       4      16        1.222501        1.265899        0.071872
      -5       4      16        0.058163        0.379210        0.379210
      -4       4      16        2.405318        2.384554        0.065913
      -3       4      16        3.580996        3.727197        0.071243
      -2       4      16        6.814063        6.607269        0.103116
      -1       4      16        3.597845        3.505995        0.099677
       0       4      16        7.246618        7.117935        0.107657
       1       4      16        6.354438        6.150203        0.119283
       2       4      16        0.070885        0.375100        0.261522
       3       4      16        2.724434        2.599134        0.116394
       4       4      16        0.859682        0.779166        0.238518
       5       4      16        2.052872        2.283747        0.148144
       6       4      16        3.532064        3.834580        0.097067
     -10       5      16        0.146468        0.348569        0.348569
      -9       5      16        5.138283        5.192783        0.144021
      -8       5      16        0.132827        0.414005        0.414005
      -7       5      16        0.831892        0.834206        0.127736
      -6       5      16        4.907973        4.797604        0.087190
      -5       5      16        1.546469        1.486472        0.083048
      -4       5      16        0.454775        0.407185        0.267185
      -3       5      16        7.445189        7.416603        0.100525
      -2       5      16        6.514908        6.570388        0.146993
      -1       5      16        0.818859        0.715472        0.214174
       0       5      16        8.746264        8.947737        0.298864
       1       5      16        4.724923        4.895304        0.147357
       2       5      16        4.667616        4.945705        0.084738
       3       5      16        3.656039        3.726258        0.199929
       4       5      16        5.031477        5.236411        0.146814
       5       5      16        2.915525        2.970051        0.155872
      -7       6      16        2.356357        2.246709        0.178352
      -6       6      16        2.572328        2.109455        0.186124
      -5       6      16        0.821459        0.725672        0.362354
      -4       6      16        1.842586        1.666823        0.099054
      -3       6      16        0.472213        0.609590        0.505187
      -2       6      16        1.408738        1.264199        0.282466
      -1       6      16        1.410517        1.398392        0.110681
       0       6      16        2.475733        2.608812        0.129699
       1       6      16        1.990038        1.750200        0.200619
       2       6      16        1.898777        1.726181        0.202238
     -13       1      17        2.473953        2.434790        0.117550
     -12       1      17        1.563738        1.672214        0.093797
     -11       1      17        0.685224        0.712531        0.184610
     -10       1      17        6.691164        6.804484        0.098367
      -9       1      17       10.384712       10.673800        0.146692
      -8       1      17        4.574402        4.593474        0.075952
      -7       1      17        8.287399        8.500353        0.111134
      -6       1      17        1.828592        1.875153        0.086718
      -5       1      17        7.114692        7.206941        0.095542
      -4       1      17        3.710396        3.736977        0.068190
      -3       1      17       13.567252       13.701825        0.167424
      -2       1      17        9.732571        9.863265        0.125401
      -1       1      17        2.277783        2.375184        0.075641
       0       1      17        7.856941        7.880736        0.131736
       1       1      17        3.351102        3.332417        0.091121
       2       1      17        3.682386        3.651575        0.069397
       3       1      17        2.015441        1.981641        0.062735
       4       1      17        5.179723        5.085469        0.076677
       5       1      17        0.543218        0.555968        0.188680
       6       1      17        1.124456        1.121651        0.105777
       7       1      17        3.225176        3.213409        0.076054
       8       1      17        0.719002        0.853698        0.184146
     -12       2      17        0.991189        0.969794        0.133851
     -11       2      17        1.496262        1.336114        0.094864
     -10       2      17        3.348418        3.536241        0.126256
      -9       2      17        5.009303        5.173393        0.083403
      -8       2      17        2.444189        2.560469        0.075152
      -7       2      17        2.559937        2.446671        0.084003
      -6       2      17        5.369652        5.480055        0.130943
      -5       2      17        4.952143        4.931633        0.086222
      -4       2      17        4.823957        4.792703        0.084837
      -3       2      17        1.738789        1.891269        0.082071
      -2       2      17       13.114299       13.052586        0.169263
      -1       2      17        0.360467        0.449222        0.218354
       0       2      17        0.200626        0.274226        0.274226
       1       2      17        3.558694        3.722231        0.078606
       2       2      17       12.046557       12.089665        0.154842
       3       2      17        4.638904        4.597826        0.100048
       4       2      17        4.029260        4.032617        0.111138
       5       2      17        8.804961        9.026129        0.186389
       6       2      17        2.084947        2.034625        0.086755
       7       2      17        0.091594        0.353129        0.353129
       8       2      17        1.653203        1.698941        0.300907
     -12       3      17        0.858074        0.730205        0.183031
     -11       3      17        3.701140        3.789723        0.096215
     -10       3      17        2.105781        2.213210        0.084243
      -9       3      17        0.618324        0.407922        0.252037
      -8       3      17        7.085962        7.212420        0.099614
      -7       3      17        0.730629        0.749933        0.136012
      -6       3      17        1.396367        1.277028        0.102975
      -5       3      17        0.595754        0.508331        0.268331
      -4       3      17        6.719968        6.861268        0.096802
      -3       3      17        1.923431        1.905256        0.075638
      -2       3      17        3.685675        3.740053        0.070176
      -1       3      17        6.033244        6.040778        0.124191
       0       3      17        4.014649        3.999875        0.085542
       1       3      17        2.241731        2.054118        0.090983
       2       3      17        0.870990        0.843267        0.100839
       3       3      17        4.729208        4.912331        0.079630
       4       3      17        3.036265        3.285879        0.082912
       5       3      17        0.498219        0.482597        0.368142
       6       3      17        1.326372        1.372953        0.140232
       7       3      17        1.370580        1.214825        0.365943
     -11       4      17        0.041649        0.479375        0.324455
     -10       4      17        1.555803        1.481216        0.105898
      -9       4      17        0.210628        0.345832        0.345832
      -8       4      17        0.230337        0.349571        0.313516
      -7       4      17        3.323334        3.438168        0.068895
      -6       4      17        0.566032        0.527447        0.200491
      -5       4      17        2.747089        2.646923        0.069094
      -4       4      17        3.796315        3.732693        0.072092
      -3       4      17        5.793311        5.928997        0.158208
      -2       4      17        5.904325        5.734283        0.098061
      -1       4      17        5.735417        5.631074        0.103145
       0       4      17        1.588232        1.481047        0.167959
       1       4      17        3.610306        3.554153        0.100169
       2       4      17        4.431574        4.313815        0.105015
       3       4      17        7.138455        7.358193        0.272644
       4       4      17        7.635646        7.963542        0.301754
       5       4      17        3.941361        4.253117        0.143737
       6       4      17        1.218615        0.956138        0.329400
      -9       5      17        0.411857        0.477284        0.477284
      -8       5      17        0.600317        0.635138        0.241691
      -7       5      17        2.773457        2.674378        0.094049
      -6       5      17        0.896614        0.711688        0.233044
      -5       5      17        1.306447        1.317611        0.107529
      -4       5      17        2.307370        2.397040        0.120991
      -3       5      17        1.871413        1.731473        0.117782
      -2       5      17        1.425983        1.367370        0.216153
      -1       5      17        1.245567        1.291627        0.241151
       0       5      17        1.033858        0.774145        0.365121
       1       5      17        0.962221        0.917606        0.331261
       2       5      17        0.640873        0.660681        0.406516
       3       5      17        0.038863        0.406325        0.406325
       4       5      17        1.949541        2.222319        0.177765
      -5       6      17        1.614168        1.452102        0.213514
      -4       6      17        1.246918        0.882950        0.322593
      -3       6      17        4.812615        4.640797        0.131030
      -2       6      17        0.515438        0.506952        0.486952
      -1       6      17        2.695451        2.556502        0.159962
       0       6      17        1.434103        1.405347        0.229634
       1       6      17        2.373768        2.355143        0.167062
     -13       0      18        1.803748        2.047266        0.184043
     -12       0      18        1.279746        1.353699        0.256885
     -11       0      18        6.061320        6.225994        0.146931
     -10       0      18       13.652407       13.946326        0.191327
      -9       0      18        0.904765        0.970824        0.682380
      -8       0      18        2.726493        2.563923        0.210266
      -7       0      18        4.835824        4.926358        0.085387
      -6       0      18        6.869833        6.881860        0.104766
      -5       0      18        9.016499        9.154671        0.123004
      -4       0      18       20.185998       20.607038        0.293003
      -3       0      18       10.179399       10.341663        0.136273
      -2       0      18        4.010205        3.955123        0.087437
      -1       0      18       13.706667       13.850271        0.185718
       0       0      18        1.253629        1.323934        0.113066
       1       0      18       16.475809       16.232067        0.228942
       2       0      18        4.013193        3.951962        0.117904
       3       0      18        5.620190        5.437371        0.089193
       4       0      18        0.727780        0.496991        0.324944
       5       0      18        2.375165        2.479960        0.096328
       6       0      18        6.048233        6.042764        0.108541
       7       0      18        7.205080        7.128955        0.404448
       8       0      18        1.022567        0.543599        0.543599
     -13       1      18        1.721529        1.580443        0.519123
     -12       1      18        0.381096        0.386005        0.289569
     -11       1      18        5.291084        5.429825        0.106198
     -10       1      18        2.691128        2.640038        0.113301
      -9       1      18        4.470114        4.593474        0.082709
      -8       1      18        5.664720        5.669215        0.095886
      -7       1      18        0.790052        0.827224        0.135921
      -6       1      18        1.430212        1.426394        0.103707
      -5       1      18        1.249289        1.264872        0.084448
      -4       1      18        1.723853        1.800528        0.067438
      -3       1      18       10.912806       11.258774        0.140771
      -2       1      18        5.135050        5.220824        0.080298
      -1       1      18        6.885778        6.845436        0.099549
       0       1      18        8.912035        8.843642        0.121027
       1       1      18        3.611648        3.668515        0.065599
       2       1      18        8.154114        7.925024        0.103451
       3       1      18        2.995015        3.044651        0.061582
       4       1      18        1.211545        1.176180        0.106928
       5       1      18        4.191863        4.130375        0.090202
       6       1      18        3.132999        3.151634        0.072284
       7       1      18        1.170157        1.148260        0.116513
       8       1      18        8.019541        7.716476        0.184212
     -12       2      18        3.974275        4.089499        0.085626
     -11       2      18        2.649958        2.829452        0.158348
     -10       2      18        1.359382        1.305335        0.117185
      -9       2      18        6.664288        6.642063        0.102491
      -8       2      18        6.475750        6.476110        0.125519
      -7       2      18        3.791510        3.752599        0.113094
      -6       2      18        7.673628        7.852070        0.117537
      -5       2      18        3.870688        3.982336        0.119177
      -4       2      18        4.899100        5.022250        0.087780
      -3       2      18       11.586855       11.746914        0.151657
      -2       2      18        9.282382        9.496210        0.126044
      -1       2      18        4.137918        4.213668        0.072412
       0       2      18        6.050961        5.989825        0.104759
       1       2      18        0.729289        0.582065        0.190147
       2       2      18        2.646370        2.695459        0.076223
       3       2      18        8.079321        8.069201        0.112945
       4       2      18        4.155846        4.202975        0.102365
       5       2      18        3.012615        2.953997        0.195320
       6       2      18        1.557876        1.415486        0.138067
       7       2      18        3.506261        3.536100        0.394444
     -11       3      18        0.267485        0.578533        0.431223
     -10       3      18        1.070490        1.101953        0.123280
      -9       3      18        2.938520        3.064180        0.075033
      -8       3      18        0.339700        0.352278        0.278794
      -7       3      18        5.506613        5.464522        0.146158
      -6       3      18        5.150528        5.006196        0.075983
      -5       3      18        6.276418        6.390931        0.093392
      -4       3      18        2.824945        2.807900        0.077973
      -3       3      18        3.339939        3.388510        0.074298
      -2       3      18        5.345480        5.401852        0.081419
      -1       3      18        1.886369        1.920755        0.082169
       0       3      18        3.828380        3.806573        0.081657
       1       3      18       10.731447       10.725670        0.159214
       2       3      18        2.181534        2.332381        0.069617
       3       3      18        2.537256        2.486785        0.103741
       4       3      18       10.123228        9.987993        0.145432
       5       3      18        0.427833        0.388458        0.388458
       6       3      18        5.087668        5.146164        0.156073
     -10       4      18        0.417290        0.433359        0.433359
      -9       4      18        0.958355        1.020637        0.183141
      -8       4      18        3.934408        3.789459        0.075970
      -7       4      18        0.432021        0.317962        0.291505
      -6       4      18        4.510070        4.466878        0.081448
      -5       4      18        7.171686        7.203610        0.095657
      -4       4      18        2.559973        2.610364        0.073397
      -3       4      18        3.632878        3.726929        0.142239
      -2       4      18        1.874848        1.907013        0.107069
      -1       4      18        0.312110        0.367696        0.367696
       0       4      18        2.765036        2.970337        0.086346
       1       4      18        1.541980        1.571337        0.087929
       2       4      18        5.889532        6.453371        0.126524
       3       4      18        5.530864        5.253856        0.120631
       4       4      18        0.822110        0.633640        0.422690
       5       4      18        4.870893        5.259943        0.132370
      -9       5      18        0.228215        0.719653        0.354276
      -8       5      18        0.061660        0.367831        0.367831
      -7       5      18        3.428402        3.306206        0.087822
      -6       5      18        2.161779        1.999050        0.099076
      -5       5      18        2.077527        2.036762        0.235152
      -4       5      18        6.153948        6.037135        0.104092
      -3       5      18        2.027960        1.848729        0.177712
      -2       5      18        0.028233        0.614492        0.369135
      -1       5      18        0.037795        0.400625        0.400625
       0       5      18        1.745687        1.751571        0.190577
       1       5      18        0.148394        0.465618        0.465618
       2       5      18        7.120545        7.364306        0.128354
       3       5      18        6.788751        7.053155        0.127695
      -3       6      18        0.144583        0.598665        0.383259
      -2       6      18        0.459205        0.355246        0.355246
      -1       6      18        1.407020        1.252637        0.234649
     -12       1      19        2.089744        2.140818        0.093527
     -11       1      19        5.812633        6.104670        0.112342
     -10       1      19        2.358646        2.476772        0.101146
      -9       1      19        2.893314        2.863390        0.163427
      -8       1      19        0.117835        0.420238        0.420238
      -7       1      19        9.011392        9.086528        0.118530
      -6       1      19        6.007226        6.096310        0.099895
      -5       1      19       11.211534       11.579292        0.147757
      -4       1      19       12.785845       13.153707        0.165250
      -3       1      19        0.867687        0.803555        0.131840
      -2       1      19        2.333798        2.333174        0.082574
      -1       1      19        5.478803        5.507086        0.088323
       0       1      19       12.553943       12.578951        0.190246
       1       1      19        6.057996        5.896440        0.085071
       2       1      19       10.293920       10.256705        0.130501
       3       1      19        4.904799        4.751842        0.104584
       4       1      19        2.080987        2.093275        0.070826
       5       1      19        1.608536        1.539740        0.092156
       6       1      19        4.277883        4.295463        0.080371
       7       1      19        3.602613        3.775050        0.099999
     -12       2      19        3.156955        3.207803        0.099106
     -11       2      19        1.724594        1.314230        0.216141
     -10       2      19        0.153464        0.351426        0.351426
      -9       2      19        3.496763        3.476349        0.076202
      -8       2      19        3.327580        3.495569        0.093363
      -7       2      19        0.919845        0.899555        0.137060
      -6       2      19        2.819663        2.897775        0.097900
      -5       2      19        5.926278        5.948865        0.095149
      -4       2      19        4.345422        4.466542        0.102599
      -3       2      19        1.036778        0.933167        0.134167
      -2       2      19        5.111018        5.126207        0.081210
      -1       2      19        3.581631        3.554996        0.078073
       0       2      19        6.202187        6.224950        0.098368
       1       2      19        4.336582        4.275395        0.131242
       2       2      19        0.507014        0.478435        0.238227
       3       2      19        6.762758        6.593330        0.092407
       4       2      19        2.979027        2.979597        0.082081
       5       2      19        2.939486        3.009884        0.143859
       6       2      19        0.458324        0.479270        0.263168
       7       2      19        7.086047        6.737359        0.179310
     -11       3      19        0.212393        0.410122        0.410122
     -10       3      19        1.655648        1.665563        0.099900
      -9       3      19        0.201392        0.461628        0.461628
      -8       3      19        1.789491        1.770113        0.091066
      -7       3      19        0.642711        0.482494        0.239183
      -6       3      19        6.886305        7.003999        0.093283
      -5       3      19        4.269499        4.339240        0.084948
      -4       3      19        0.196766        0.449778        0.449778
      -3       3      19        5.707546        5.819622        0.091184
      -2       3      19        2.109957        2.037744        0.121158
      -1       3      19        3.546013        3.426368        0.077339
       0       3      19        1.068604        1.096540        0.142129
       1       3      19        6.859281        6.781740        0.131853
       2       3      19        0.995940        1.042785        0.122676
       3       3      19        1.564884        1.573245        0.106378
       4       3      19        2.839669        2.694791        0.100451
       5       3      19        3.684166        3.568473        0.230210
       6       3      19        0.870387        0.690072        0.347290
     -10       4      19        1.905000        2.034109        0.127253
      -9       4      19        1.404882        1.357976        0.106338
      -8       4      19        0.096916        0.411218        0.411218
      -7       4      19        1.485584        1.443468        0.092431
      -6       4      19        1.708086        1.625238        0.081995
      -5       4      19        1.188793        1.002547        0.108903
      -4       4      19        0.007843        0.384708        0.384708
      -3       4      19        0.939225        1.038509        0.232221
      -2       4      19        0.920896        0.817007        0.215010
      -1       4      19        1.416022        1.360478        0.096714
       0       4      19        3.352783        3.389248        0.102152
       1       4      19        3.733065        3.812217        0.193101
       2       4      19        3.461045        3.279329        0.108525
       3       4      19        1.798491        1.785301        0.176855
       4       4      19        0.928606        0.606630        0.410416
      -8       5      19        1.755859        1.629110        0.194502
      -7       5      19        1.334066        1.443780        0.209802
      -6       5      19        0.767437        0.586515        0.384278
      -5       5      19        1.810001        1.856664        0.115543
      -4       5      19        1.206222        1.123121        0.150701
      -3       5      19        0.348691        0.333017        0.333017
      -2       5      19        2.177074        2.167349        0.167999
      -1       5      19        1.123248        0.982853        0.284856
       0       5      19        2.471799        2.588359        0.156281
       1       5      19        0.981466        1.267438        0.233127
       2       5      19        1.736795        1.902314        0.183129
     -10       0      20        2.317292        2.333924        0.256570
      -9       0      20        1.797859        1.467242        0.166819
      -8       0      20       11.254781       11.415341        0.175234
      -7       0      20        1.289582        1.249320        0.142568
      -6       0      20        5.483543        5.569291        0.092796
      -5       0      20       17.516130       17.980267        0.245837
      -4       0      20        0.234441        0.477807        0.477807
      -3       0      20        5.510834        5.688409        0.098150
      -2       0      20        7.196818        7.287386        0.193798
      -1       0      20       11.648308       11.707690        0.168626
       0       0      20        5.732379        5.546891        0.102536
       1       0      20       16.806619       16.949041        0.254132
       2       0      20        7.731918        7.578654        0.127480
       3       0      20       10.693368       10.247439        0.140510
       4       0      20        0.123749        0.431393        0.431393
       5       0      20        2.470540        2.339530        0.107401
       6       0      20        8.480662        8.398393        0.129052
       7       0      20        3.636410        3.467276        0.209669
     -12       1      20        3.256340        3.584411        0.142609
     -11       1      20        1.190723        0.830963        0.327674
     -10       1      20        0.260627        0.482494        0.482494
      -9       1      20        3.609179        3.629187        0.126902
      -8       1      20        1.878919        1.620802        0.199500
      -7       1      20        3.674611        3.676683        0.081130
      -6       1      20        9.262950        9.378273        0.143664
      -5       1      20        1.338814        1.314496        0.087589
      -4       1      20        6.088395        6.307218        0.090225
      -3       1      20        2.578956        2.395329        0.073175
      -2       1      20        1.761814        1.655899        0.098529
      -1       1      20        2.937162        3.020662        0.080560
       0       1      20        3.097092        3.132714        0.079438
       1       1      20        4.068210        4.068046        0.092873
       2       1      20        8.936900        8.704194        0.117635
       3       1      20        1.188782        1.099636        0.086522
       4       1      20        7.442610        7.109079        0.098159
       5       1      20        2.045544        2.033101        0.120171
       6       1      20        0.173719        0.419524        0.277045
     -11       2      20        1.126011        1.174649        0.147420
     -10       2      20        1.046415        0.744983        0.350902
      -9       2      20        1.136123        1.291046        0.129022
      -8       2      20        1.201710        1.128362        0.131868
      -7       2      20        8.475219        8.538208        0.114254
      -6       2      20        7.978334        8.207679        0.193567
      -5       2      20        0.184454        0.415933        0.310103
      -4       2      20        0.559359        0.856913        0.175664
      -3       2      20        3.293913        3.330015        0.098916
      -2       2      20        4.660519        4.653493        0.093998
      -1       2      20       12.333129       12.323555        0.158852
       0       2      20        8.993703        8.969615        0.119248
       1       2      20        1.253568        1.198624        0.121684
       2       2      20        2.456031        2.454078        0.094078
       3       2      20        4.517410        4.327933        0.105019
       4       2      20        3.092981        3.129569        0.075408
       5       2      20        7.425660        7.394660        0.107137
       6       2      20        2.964692        2.949695        0.102117
     -11       3      20        0.120410        0.376563        0.376563
     -10       3      20        4.687160        4.662510        0.085502
      -9       3      20        0.444453        0.475395        0.475395
      -8       3      20        4.917866        4.915486        0.087546
      -7       3      20        2.838673        2.749036        0.077875
      -6       3      20        1.752875        1.695966        0.097685
      -5       3      20        0.926389        0.834925        0.165149
      -4       3      20        4.408495        4.339470        0.092589
      -3       3      20        3.689639        3.737780        0.100611
      -2       3      20        6.942054        6.949532        0.103146
      -1       3      20        0.863274        0.882893        0.132826
       0       3      20        6.250382        6.230730        0.093386
       1       3      20        0.910399        0.956818        0.177331
       2       3      20        0.994530        0.892525        0.126235
       3       3      20        1.224245        1.173584        0.110240
       4       3      20        0.404965        0.366060        0.311288
       5       3      20        1.039388        1.082312        0.489522
      -9       4      20        4.213624        4.194878        0.140497
      -8       4      20        0.959831        0.799562        0.208377
      -7       4      20        0.856451        0.829819        0.146665
      -6       4      20        0.367304        0.406940        0.406940
      -5       4      20        0.194854        0.420000        0.232917
      -4       4      20        3.798784        3.679130        0.073995
      -3       4      20        5.405995        5.317236        0.099670
      -2       4      20        2.903348        2.837041        0.109313
      -1       4      20        5.629499        5.448394        0.298249
       0       4      20        3.585458        3.746065        0.268709
       1       4      20        2.877999        2.891781        0.283755
       2       4      20        0.991591        0.779487        0.482334
       3       4      20        0.109283        0.450333        0.450333
      -6       5      20        2.766669        2.537558        0.150007
      -5       5      20        2.961532        2.719908        0.141304
      -4       5      20        0.986374        0.690507        0.339936
      -3       5      20        2.844989        2.894391        0.139741
      -2       5      20        4.041073        3.941066        0.125571
      -1       5      20        0.169631        0.338378        0.338378
       0       5      20        2.920537        2.944469        0.139848
       1       5      20        2.700145        2.597268        0.151721
     -11       1      21        0.706134        0.499099        0.499099
     -10       1      21        1.192758        1.122675        0.243357
      -9       1      21        4.636321        4.657682        0.147915
      -8       1      21        3.571640        3.682526        0.085166
      -7       1      21        3.022256        2.740985        0.128113
      -6       1      21        6.287987        6.341766        0.103417
      -5       1      21        1.777643        1.715751        0.085321
      -4       1      21        2.203111        2.061480        0.082996
      -3       1      21        5.014584        5.339007        0.093343
      -2       1      21       13.472287       13.819551        0.186870
      -1       1      21        6.576571        6.572975        0.102349
       0       1      21        7.123687        7.275507        0.104872
       1       1      21        5.560280        5.631341        0.096452
       2       1      21        5.485397        5.318364        0.112310
       3       1      21        3.696924        3.614001        0.066607
       4       1      21        6.643761        6.429152        0.107048
       5       1      21        8.665266        8.450148        0.121883
       6       1      21        2.307664        2.392300        0.259133
     -11       2      21        3.374475        3.304542        0.142581
     -10       2      21        1.793173        1.693665        0.424689
      -9       2      21        4.652956        4.688816        0.089686
      -8       2      21        0.126304        0.437950        0.437950
      -7       2      21        6.191737        6.159221        0.092508
      -6       2      21        2.225903        2.003297        0.111314
      -5       2      21        0.797573        0.505767        0.343594
      -4       2      21        3.767785        3.754997        0.107669
      -3       2      21        5.862442        5.972353        0.086268
      -2       2      21        1.347481        1.288643        0.098811
      -1       2      21        1.803739        1.831256        0.080885
       0       2      21        6.484919        6.434050        0.099620
       1       2      21        2.717892        2.711070        0.079777
       2       2      21        0.276244        0.404969        0.404969
       3       2      21        4.096930        4.054504        0.145156
       4       2      21        2.701161        2.713761        0.081310
       5       2      21        2.896223        2.903033        0.100837
     -10       3      21        2.976867        3.061454        0.148140
      -9       3      21        1.144372        1.081804        0.218091
      -8       3      21        0.329258        0.411339        0.291339
      -7       3      21        2.906980        3.064702        0.073666
      -6       3      21        1.117542        1.186170        0.143338
      -5       3      21        1.668632        1.663190        0.099540
      -4       3      21        2.204128        2.144551        0.087199
      -3       3      21        4.470089        4.613784        0.088521
      -2       3      21        0.068375        0.325883        0.325883
      -1       3      21        6.413361        6.475029        0.094590
       0       3      21        2.888954        2.866025        0.084281
       1       3      21        1.952273        1.910523        0.096274
       2       3      21        2.368424        2.309762        0.136861
       3       3      21        3.442026        3.677227        0.093933
       4       3      21        3.433839        3.158006        0.113929
      -9       4      21        1.506751        1.130310        0.302059
      -8       4      21        4.702977        4.623202        0.090984
      -7       4      21        4.896890        4.696488        0.152151
      -6       4      21        2.100206        2.067970        0.077920
      -5       4      21        0.813549        0.802185        0.143094
      -4       4      21        0.910617        0.740203        0.192754
      -3       4      21        1.455581        1.551902        0.124562
      -2       4      21        2.700165        2.604573        0.112164
      -1       4      21        2.762685        2.664188        0.110387
       0       4      21        0.082463        0.319844        0.319844
       1       4      21        0.536569        0.511371        0.336157
       2       4      21        0.900557        0.961873        0.154594
      -4       5      21        0.094825        0.427434        0.427434
      -3       5      21        0.455507        0.531319        0.390607
      -2       5      21        2.124505        2.018415        0.165121
      -1       5      21        0.709967        0.558391        0.384897
      -9       0      22        4.585989        4.543127        0.202274
      -8       0      22        0.960700        0.690290        0.626259
      -7       0      22        1.168323        1.076383        0.223623
      -6       0      22        2.944196        3.136925        0.089434
      -5       0      22        0.794978        0.630159        0.233044
      -4       0      22        2.024247        1.930544        0.135941
      -3       0      22       17.412133       17.609373        0.287710
      -2       0      22        3.728057        3.662103        0.103311
      -1       0      22        1.480541        1.468809        0.134942
       0       0      22        7.145991        7.118848        0.140596
       1       0      22        3.711318        3.485398        0.131743
       2       0      22        6.988055        6.734315        0.248330
       3       0      22       10.438651       10.515227        0.184690
       4       0      22        9.655992        9.256403        0.255681
       5       0      22        1.574986        1.526794        0.126044
     -10       1      22        5.894585        5.806117        0.224272
      -9       1      22        0.282250        0.534696        0.534696
      -8       1      22        0.325923        0.604070        0.501600
      -7       1      22        2.034481        2.055602        0.126431
      -6       1      22        2.116808        2.123888        0.112048
      -5       1      22        2.131555        2.135135        0.099207
      -4       1      22        8.336500        8.465105        0.115015
      -3       1      22        2.604690        2.618645        0.082250
      -2       1      22        5.911236        6.083338        0.095851
      -1       1      22        6.265128        6.399141        0.104937
       0       1      22        3.644875        3.648561        0.069874
       1       1      22        3.109954        3.028944        0.072375
       2       1      22        1.460671        1.407444        0.096529
       3       1      22        1.710824        1.514728        0.087002
       4       1      22        3.908119        3.669469        0.077533
       5       1      22        0.722262        0.695198        0.185590
     -11       2      22        2.267266        2.293556        0.174453
     -10       2      22        0.446759        0.582580        0.453352
      -9       2      22        2.906804        2.991287        0.230327
      -8       2      22        0.802040        0.648074        0.243352
      -7       2      22        3.740281        3.694861        0.110590
      -6       2      22        0.678505        0.435316        0.435316
      -5       2      22        5.566982        5.713755        0.104032
      -4       2      22        3.509891        3.696350        0.077372
      -3       2      22        0.161539        0.426028        0.426028
      -2       2      22        5.513698        5.570458        0.097524
      -1       2      22        7.769656        7.877690        0.107491
       0       2      22        1.154607        1.070981        0.118195
       1       2      22        6.036879        5.943231        0.111336
       2       2      22        3.103346        3.058905        0.070126
       3       2      22        2.392193        2.359852        0.081695
       4       2      22        6.354604        6.420047        0.109738
       5       2      22        6.231979        6.261869        0.180586
     -10       3      22        1.832358        1.587734        0.228543
      -9       3      22        2.752886        2.645165        0.102293
      -8       3      22        8.602292        8.619455        0.127046
      -7       3      22        2.980295        2.956856        0.095546
      -6       3      22        3.871877        3.885100        0.088917
      -5       3      22        0.655620        0.858953        0.176091
      -4       3      22        1.861925        1.874940        0.103415
      -3       3      22        5.703942        5.528200        0.149260
      -2       3      22        5.933120        5.931104        0.128777
      -1       3      22        4.112121        4.064726        0.084023
       0       3      22        3.768425        3.723976        0.095616
       1       3      22        0.048788        0.405339        0.351488
       2       3      22        3.917646        4.144273        0.090263
       3       3      22        4.380033        4.510211        0.315214
      -8       4      22        0.703905        0.878351        0.359217
      -7       4      22        5.494141        5.402870        0.104757
      -6       4      22        1.287191        1.258213        0.107300
      -5       4      22        2.832925        2.706474        0.075485
      -4       4      22        2.996434        2.969562        0.120826
      -3       4      22        0.153726        0.503786        0.503786
      -2       4      22        0.944362        0.719931        0.320556
      -1       4      22        1.961261        1.803219        0.206473
       0       4      22        1.939725        2.157800        0.101711
       1       4      22        4.905038        4.855718        0.418151
     -10       1      23        1.125743        1.051998        0.362941
      -9       1      23        2.606232        2.370506        0.270673
      -8       1      23        1.730391        1.750314        0.141712
      -7       1      23        1.816596        1.917629        0.134906
      -6       1      23        2.602397        2.477014        0.115405
      -5       1      23        0.822193        0.707107        0.213143
      -4       1      23        5.445245        5.424113        0.097106
      -3       1      23        2.441624        2.489558        0.088142
      -2       1      23        0.027000        0.479270        0.479270
      -1       1      23        2.246469        2.248777        0.117745
       0       1      23        5.862369        5.747695        0.168179
       1       1      23        5.171945        4.923921        0.093290
       2       1      23        4.737983        4.695530        0.082288
       3       1      23        8.504827        8.250273        0.108528
       4       1      23        1.434905        1.406129        0.130434
     -10       2      23        1.398382        1.430489        0.230948
      -9       2      23        4.876643        4.927474        0.125287
      -8       2      23        2.974773        2.917585        0.128445
      -7       2      23        3.412492        3.401176        0.114232
      -6       2      23        1.359220        1.220410        0.157395
      -5       2      23        4.861117        4.854585        0.084994
      -4       2      23        7.607147        7.793138        0.150887
      -3       2      23        0.699567        0.576194        0.246649
      -2       2      23        5.813910        5.892113        0.091596
      -1       2      23        0.020260        0.429185        0.429185
       0       2      23        3.611051        3.415699        0.083433
       1       2      23        1.189183        1.159828        0.128760
       2       2      23        5.979469        6.091716        0.096468
       3       2      23        1.885841        1.834612        0.088129
       4       2      23        1.220308        1.048284        0.449619
      -9       3      23        0.304133        0.617819        0.617819
      -8       3      23        2.984949        3.078750        0.095145
      -7       3      23        0.697314        0.444072        0.322829
      -6       3      23        1.630944        1.725485        0.109781
      -5       3      23        3.472471        3.642801        0.100062
      -4       3      23        1.150950        1.073126        0.151931
      -3       3      23        0.382194        0.343366        0.343366
      -2       3      23        1.992462        1.953689        0.139081
      -1       3      23        2.629904        2.599500        0.103924
       0       3      23        0.552226        0.611392        0.264405
       1       3      23        2.734425        2.760833        0.107760
       2       3      23        4.035618        4.118252        0.207242
      -7       4      23        0.995238        0.753857        0.753857
      -6       4      23        3.336288        3.252076        0.236119
      -5       4      23        5.338764        5.113903        0.123812
      -4       4      23        4.131380        3.948924        0.148529
      -3       4      23        4.904731        4.747315        0.103610
      -2       4      23        3.260948        3.131278        0.106431
      -1       4      23        0.138906        0.413401        0.413401
      -8       0      24        1.440379        1.245833        0.450912
      -6       0      24        6.223355        6.255238        0.222245
      -5       0      24        1.281626        0.762430        0.359193
      -4       0      24        2.394377        2.234659        0.106279
      -3       0      24        0.430150        0.457821        0.385710
      -2       0      24        0.409117        0.456618        0.456618
      -1       0      24        8.396437        8.378007        0.136466
       0       0      24        2.035506        1.924240        0.166486
       1       0      24        2.015936        1.835702        0.169448
       2       0      24       10.571704        9.914232        0.361170
       3       0      24        2.405703        2.242365        0.128388
     -10       1      24        3.738787        3.860829        0.212542
      -9       1      24        1.267633        1.331916        0.206883
      -8       1      24        5.270933        5.483794        0.125063
      -7       1      24        1.590967        1.272831        0.181456
      -6       1      24        0.915339        1.141709        0.171761
      -5       1      24        7.027112        6.838860        0.121717
      -4       1      24        2.915741        2.888217        0.109387
      -3       1      24        0.844888        0.936803        0.153477
      -2       1      24        2.697591        2.745178        0.098349
      -1       1      24        1.379900        1.328909        0.147554
       0       1      24        3.641970        3.586502        0.103544
       1       1      24        6.776623        6.631817        0.144445
       2       1      24        5.240248        4.946615        0.098935
       3       1      24        4.118419        3.840833        0.079052
      -9       2      24        3.192950        3.321295        0.239575
      -8       2      24        0.821431        0.761315        0.206247
      -7       2      24        3.802577        3.921224        0.090036
      -6       2      24        0.868331        0.799125        0.227023
      -5       2      24        2.301254        2.273016        0.097952
      -4       2      24        2.742221        2.774671        0.086159
      -3       2      24        3.004600        3.045587        0.144725
      -2       2      24        1.220171        1.076197        0.120373
      -1       2      24        1.087253        1.151694        0.112993
       0       2      24        4.836752        4.979257        0.130752
       1       2      24        5.672182        5.446742        0.286219
       2       2      24        0.275601        0.378682        0.378682
       3       2      24        0.620276        0.954830        0.464830
      -8       3      24        0.165532        0.696778        0.521279
      -7       3      24        2.755284        2.611053        0.113455
      -6       3      24        7.535112        7.435657        0.129427
      -5       3      24        5.269100        5.346214        0.136319
      -4       3      24        0.379917        0.463033        0.463033
      -3       3      24        5.963289        5.898729        0.151729
      -2       3      24        2.301439        2.258938        0.150740
      -1       3      24        6.555259        6.542553        0.134277
       0       3      24        4.772705        4.842727        0.128705
       1       3      24        3.705546        3.591239        0.280650
      -6       4      24        0.210039        0.865621        0.616623
      -5       4      24        4.374376        4.105362        0.213833
      -4       4      24        0.551083        0.600250        0.600250
      -3       4      24        3.456684        3.511410        0.230556
      -2       4      24        4.405651        4.072100        0.216196
      -1       4      24        0.598785        0.688113        0.688113
      -9       1      25        1.357215        1.159094        0.499473
      -8       1      25        0.776220        0.723740        0.491577
      -7       1      25        4.828780        4.804165        0.196997
      -6       1      25        1.977194        1.827868        0.183422
      -5       1      25        1.821404        1.761931        0.125105
      -4       1      25        3.756121        3.852402        0.099403
      -3       1      25        1.962234        2.224208        0.119689
      -2       1      25        1.351719        1.177625        0.166487
      -1       1      25        2.096466        2.049097        0.085657
       0       1      25        1.774728        1.581265        0.209223
       1       1      25        2.815598        2.520099        0.145462
       2       1      25        0.218233        0.525262        0.280926
      -8       2      25        1.514575        1.628158        0.253568
      -7       2      25        2.809172        2.774779        0.103300
      -6       2      25        6.150146        6.072479        0.108755
      -5       2      25        0.231800        0.418569        0.379839
      -4       2      25        3.167496        3.144535        0.124071
      -3       2      25        0.632386        0.451442        0.317278
      -2       2      25        6.880073        7.057266        0.127475
      -1       2      25        1.283904        1.123299        0.147235
       0       2      25        5.145857        5.009890        0.099799
       1       2      25        5.617176        5.354157        0.388777
      -7       3      25        0.781045        0.685420        0.685420
      -6       3      25        2.526789        2.379160        0.281709
      -5       3      25        1.644034        1.837172        0.130684
      -4       3      25        1.536671        1.421337        0.128008
      -3       3      25        2.694561        2.623585        0.107239
      -2       3      25        0.655558        0.588303        0.278625
      -1       3      25        1.707572        1.601281        0.173590
      -5       0      26        6.645067        6.707980        0.184101
      -4       0      26        6.005190        5.695963        0.188968
      -3       0      26        3.667086        3.654449        0.213665
      -2       0      26        3.523543        3.397646        0.217237
      -1       0      26        4.498622        4.434636        0.200726
       0       0      26        2.609544        2.296519        0.266815
       1       0      26        1.640883        1.501433        0.349825
      -6       1      26        2.241630        1.921354        0.307043
      -5       1      26        3.026514        3.059755        0.092787
      -4       1      26        2.753181        2.927593        0.125219
      -3       1      26        7.417173        7.553410        0.143552
      -2       1      26        2.259681        2.324285        0.153064
      -1       1      26        1.014850        1.017693        0.142422
       0       1      26        2.656971        2.494193        0.244260
       1       1      26        1.289433        1.072474        0.459367
      -6       2      26        0.417328        0.714703        0.714703
      -5       2      26        0.923620        0.681249        0.266399
      -4       2      26        2.056326        2.092869        0.127392
      -3       2      26        0.187680        0.557225        0.557225
      -2       2      26        4.979194        4.775458        0.202057
      -1       2      26        2.537828        2.480504        0.109070
       0       2      26        1.759044        1.767201        0.325119
      -5       3      26        1.120446        1.364258        0.485452
      -4       3      26        1.813845        1.741723        0.381172
      -3       3      26        2.849571        2.452733        0.284139
      -2       3      26        2.345729        2.357859        0.311692
      -5       1      27        2.665118        2.706585        0.248638
      -4       1      27        4.316292        4.089743        0.281069
      -3       1      27        2.657993        2.800982        0.137244
      -2       1      27        5.926708        6.057145        0.131353
      -1       1      27        1.720047        1.212436        0.435647
      -6       2      27        1.129058        0.804177        0.672647
      -5       2      27        1.171493        1.240726        0.493999
      -4       2      27        4.683280        4.850464        0.205574
      -3       2      27        2.084334        2.006938        0.339365
      -2       2      27        2.194749        2.376005        0.304001

# start Validation Reply Form
_vrf_PLAT417_HAR_BLYP_oxa10_12
;
PROBLEM: Short Inter D-H..H-D
RESPONSE: This is a very strong hydrogen bond and this is the reason why
the distance is so short.
;
# end Validation Reply Form
