# Supplementary material for: On the accuracy and precision of X-ray and neutron diffraction results as a function of resolution and the electron density model
Source: IUCrJ. 2020 Aug 25;7(Pt 5):920–33. doi: 10.1107/S2052252520010441 (PMC7467170; doi:10.1107/S2052252520010441)
Supplement: Supplementary file 2 [file m-07-00920-sup2.zip › cif_deposition/HAR_BLYP_oxa11_06.cif]

# ========================
# TONTO generated CIF file
# ========================

data_HAR_BLYP_oxa11_06

_audit_creation_date               2016-1-14
_audit_creation_method             'Tonto 3.2.0 v. 196f026'

# --------------------
# Chemical information
# --------------------

_chemical_formula_sum             'C2 H6 O6'
_chemical_formula_moiety          'C2 H2 O4, 2(H2 O)'
_chemical_formula_weight           126.07
_chemical_compound_source          'see text'
_chemical_absolute_configuration   unk

# --------------------
# Symmetry information
# --------------------

_symmetry_cell_setting             Monoclinic
_symmetry_space_group_name_H-M     'P 21/c'
_symmetry_space_group_name_Hall    '-P 2ybc'
_symmetry_Int_Tables_number        '14'

loop_
    _symmetry_equiv_pos_as_xyz
'+x, +y, +z'
'-x, -y, -z'
'-x, +y+1/2, -z+1/2'
'+x, -y+1/2, +z+1/2'

# ---------------------
# Unit cell information
# ---------------------

_cell_length_a                6.0941(2) 
_cell_length_b                3.4931(1) 
_cell_length_c                11.8410(4) 
_cell_angle_alpha             90.00 
_cell_angle_beta              103.933(2) 
_cell_angle_gamma             90.00 
_cell_volume                   244.65(1) 

_cell_formula_units_Z             2
_cell_measurement_reflns_used     3794
_cell_measurement_temperature     100(1)
_cell_measurement_theta_max       36.28
_cell_measurement_theta_min       3.44

_exptl_crystal_density_diffrn     1.709 
_exptl_crystal_F_000              132 
_exptl_absorpt_coefficient_mu     0.181 
_exptl_crystal_description        unspecified
_exptl_crystal_size_max                 0.192
_exptl_crystal_size_mid                 0.172
_exptl_crystal_size_min                 0.122
_exptl_crystal_colour             colourless
_exptl_absorpt_correction_type    multi-scan
_exptl_absorpt_process_details
;
 Absorption correction done by SORTAV
 Blessing, R. H.: (1995) Acta Cryst. A51, 33-38
;
_exptl_absorpt_correction_T_min    0.942
_exptl_absorpt_correction_T_max    1.001

#=======================================================================

# EXPERIMENTAL DATA

_diffrn_reflns_av_R_equivalents   0.0000
_diffrn_reflns_av_unetI/netI      0.0301
_diffrn_reflns_limit_h_max        8
_diffrn_reflns_limit_h_min        -9
_diffrn_reflns_limit_k_max        5
_diffrn_reflns_limit_k_min        0
_diffrn_reflns_limit_l_max        19
_diffrn_reflns_limit_l_min        0
_diffrn_reflns_number             1104
_diffrn_reflns_theta_full         26.00
_diffrn_reflns_theta_max          36.33
_diffrn_reflns_theta_min          3.44
_diffrn_ambient_temperature       100(1)
_diffrn_detector_area_resol_mean  ?
_diffrn_measured_fraction_theta_full 1.000
_diffrn_measured_fraction_theta_max 0.929
_diffrn_measurement_device_type   'Bruker APEX-II CCD'
_diffrn_measurement_method        '\f and \w scans'
_diffrn_radiation_monochromator   'graphite'
_diffrn_radiation_type            MoK\a
_diffrn_radiation_wavelength      0.71073
_diffrn_source                    'fine-focus sealed tube'
_diffrn_standards_number          0
_reflns_number_gt                 997
_reflns_number_total              1104
_reflns_threshold_expression      >0sigma(F)

#  
# Refinement details
#  
_refine_special_details          
;
  .  H thermal motions refined anisotropically.
  .  Hirshfeld atom refinement (HAR):
     .  Uses aspherical atomic scattering factors
        obtained from Hirshfeld partitioning of a
        gaussian quantum chemical wavefunction.
     .  Hirshfeld weight functions obtained from
        spherically averaged unrestricted atomic
        densities.
  .  Wavefunction type : rks becke88lyp using cluster
 charges, radius=8.0 angstrom
  .  Gaussian basis set: cc pVTZ
  .  Refinement based on |F| with weight=1/sigma(|F|)
  .  Negative |F|^^2 were pruned from the data
  .  Eigenvalues < 0.1E-04 removed from normal equations
  .  Reflection used in the refinement appear below
  .  Refined using the Tonto program:
     .  Version: 3.2 v. 196f026
     .  Platform: INTEL-ifort-on-LINUX
     .  Build date: Wed Feb  4 17:27:23 CET 2015
;

# Standard CIF keys and data

_refine_ls_structure_factor_coeff  F
_refine_ls_matrix_type             full
_refine_ls_R_factor_gt             0.0154
_refine_ls_wR_factor_gt            0.0158
_refine_ls_goodness_of_fit_ref     0.841502
_refine_ls_number_reflns           1104
_refine_ls_number_parameters       64
_refine_ls_number_restraints       0
_refine_ls_number_constraints      0
_refine_ls_hydrogen_treatment      refall
_refine_ls_weighting_scheme        sigma
_refine_ls_weighting_details       'w=1/\s(F)'
_refine_ls_shift/su_max            0.0100
_refine_ls_extinction_method       none

_refine_diff_density_max               0.123685
_refine_diff_density_min              -0.095091 

# ---------------------
# Coordinates and ADP's
# ---------------------

loop_
_atom_site_label
_atom_site_fract_x
_atom_site_fract_y
_atom_site_fract_z
_atom_site_adp_type
_atom_site_occupancy
O1 0.43492(3) 0.44403(5) 0.34989(1) Uani 1.000000000
O2 0.24247(3) 0.74264(5) 0.46370(2) Uani 1.000000000
C1 0.40305(4) 0.55874(6) 0.44798(2) Uani 1.000000000
H1 0.303(1) 0.519(2) 0.2786(7) Uani 1.000000000
O5 0.13012(3) 0.63125(5) 0.17855(2) Uani 1.000000000
H3 0.191(1) 0.695(2) 0.1137(6) Uani 1.000000000
H4 0.009(1) 0.455(2) 0.1511(5) Uani 1.000000000

loop_
_atom_site_aniso_label
_atom_site_aniso_U_11
_atom_site_aniso_U_22
_atom_site_aniso_U_33
_atom_site_aniso_U_12
_atom_site_aniso_U_13
_atom_site_aniso_U_23
O1 0.01195(8) 0.01744(8) 0.00747(8) 0.00453(5) 0.00170(6) -0.00062(6)
O2 0.01028(8) 0.01661(8) 0.00877(8) 0.00511(5) 0.00105(6) -0.00076(6)
C1 0.00846(9) 0.00995(8) 0.0075(1) 0.00149(6) 0.00137(7) -0.00009(7)
H1 0.031(4) 0.034(4) 0.045(6) 0.000(3) 0.023(4) -0.003(4)
O5 0.01001(8) 0.01667(8) 0.00876(8) -0.00180(5) 0.00074(6) 0.00096(7)
H3 0.032(3) 0.040(4) 0.027(3) 0.001(3) 0.010(3) 0.007(3)
H4 0.029(3) 0.040(4) 0.035(4) -0.006(3) 0.004(3) -0.001(3)

loop_
_geom_bond_atom_site_label_1
_geom_bond_atom_site_label_2
_geom_bond_distance
 O1 C1 1.2869(3)
 O2 C1 1.2218(3)
 O1 H1 1.049(8)
 O5 H3 0.956(6)
 O5 H4 0.954(6)

loop_
_geom_angle_atom_site_label_1     
_geom_angle_atom_site_label_2
_geom_angle_atom_site_label_3
_geom_angle     
 O1 C1 O2  127.00(2)
 C1 O1 H1 113.3(3)
 H3 O5 H4 107.0(5)
 
# Standard CIF keys and data

# ---------------
# Reflection data
# ---------------

loop_
    _diffrn_refln_index_h
    _diffrn_refln_index_k
    _diffrn_refln_index_l
    _diffrn_refln_F_calc
    _diffrn_refln_F_meas
    _diffrn_refln_F_sigma
       1       0       0       31.778765       31.644273        0.553438
       2       0       0        7.670332        7.934797        0.132361
       3       0       0       31.902300       32.984239        0.584856
       4       0       0       10.889383       10.976794        0.252056
       5       0       0       12.902168       12.858849        0.321704
       6       0       0       25.045627       24.921276        0.428420
       7       0       0       17.144340       17.626968        0.292032
       8       0       0        8.618085        8.695056        0.310129
       1       1       0       63.762340       63.455890        0.744328
       2       1       0       30.633652       31.322356        0.365774
       3       1       0       16.966663       17.301445        0.217534
       4       1       0        2.510970        2.495075        0.076687
       5       1       0        1.052745        1.161637        0.089583
       6       1       0        1.307306        1.091055        0.124721
       7       1       0       15.031589       15.053903        0.204324
       8       1       0        0.042584        0.501697        0.501697
       0       2       0        6.065973        5.954158        0.118492
       1       2       0       29.313071       28.978095        0.353455
       2       2       0       37.092941       37.159521        0.454072
       3       2       0        2.348886        2.328970        0.065433
       4       2       0       17.898321       17.888823        0.208043
       5       2       0        8.173165        8.164803        0.103723
       6       2       0        0.422489        0.456618        0.246618
       7       2       0        9.838566        9.882813        0.210740
       8       2       0       10.874387       11.092340        0.185920
       1       3       0        7.234338        7.247689        0.094928
       2       3       0        5.940326        5.924357        0.083980
       3       3       0       13.922358       13.832932        0.161794
       4       3       0        4.000302        4.020075        0.072164
       5       3       0       18.400803       18.240340        0.236451
       6       3       0        0.011148        0.373229        0.305406
       7       3       0        1.266767        1.284912        0.240451
       8       3       0        7.075739        6.970222        0.198812
       0       4       0        2.823430        2.900034        0.090907
       1       4       0        7.096892        7.147167        0.105577
       2       4       0        5.992001        6.043095        0.086922
       3       4       0        4.209510        4.213312        0.089479
       4       4       0       13.674832       13.734264        0.178084
       5       4       0        5.006112        5.043312        0.092555
       6       4       0        7.003909        6.996285        0.155525
       7       4       0        5.339518        5.264599        0.217421
       1       5       0        3.541527        3.422864        0.079363
       2       5       0        5.769101        5.907114        0.093768
       3       5       0        7.089554        7.057266        0.124445
       4       5       0        0.762772        0.734779        0.254675
       5       5       0        3.890836        3.756062        0.161204
      -8       1       1        8.924896        8.992441        0.245670
      -7       1       1        7.058967        6.947590        0.160396
      -6       1       1        1.902225        1.899684        0.076308
      -5       1       1       12.308380       12.262137        0.155527
      -4       1       1       15.394924       15.696178        0.189083
      -3       1       1       29.097848       29.701347        0.374908
      -2       1       1       22.067239       22.394865        0.260051
      -1       1       1       87.219644       85.426577        1.068589
       0       1       1       34.806563       34.180257        0.399050
       1       1       1        9.856833       10.006998        0.133295
       2       1       1       13.126578       13.321411        0.165424
       3       1       1       33.907256       34.221046        0.411876
       4       1       1       20.231906       20.292363        0.238934
       5       1       1       16.986414       16.835676        0.214004
       6       1       1       22.298120       22.517549        0.337377
       7       1       1        1.823784        1.876006        0.158537
       8       1       1        1.099948        0.950211        0.258474
      -8       2       1       10.520290       10.582533        0.180610
      -7       2       1        0.215071        0.429185        0.337534
      -6       2       1       13.901589       13.646978        0.182209
      -5       2       1        5.099933        5.063299        0.077921
      -4       2       1       12.041639       11.894957        0.141234
      -3       2       1       14.945215       15.167729        0.198427
      -2       2       1       20.147865       20.191582        0.244903
      -1       2       1       19.322634       18.970240        0.228842
       0       2       1       14.037816       13.858211        0.166607
       1       2       1       26.676858       26.587967        0.341253
       2       2       1        2.132745        2.221193        0.099920
       3       2       1        4.709947        4.634652        0.079874
       4       2       1       14.341006       14.123739        0.165587
       5       2       1        8.328988        8.364807        0.105691
       6       2       1        5.051724        5.232017        0.105517
       7       2       1        5.470295        5.452981        0.124285
       8       2       1        7.700271        7.569941        0.187597
      -8       3       1        0.851959        0.687895        0.687895
      -7       3       1        2.381256        2.329700        0.112224
      -6       3       1        6.052762        6.071079        0.093203
      -5       3       1        7.418664        7.379228        0.098568
      -4       3       1        3.741325        3.640055        0.072983
      -3       3       1        3.258111        3.258527        0.063062
      -2       3       1       19.791679       19.639756        0.228934
      -1       3       1        0.475110        0.613188        0.156023
       0       3       1       11.848188       11.844408        0.140135
       1       3       1        9.226339        9.242402        0.121328
       2       3       1        9.057281        9.009717        0.112526
       3       3       1        2.437360        2.557968        0.072048
       4       3       1       10.069239       10.026964        0.142127
       5       3       1        8.674487        8.619977        0.119742
       6       3       1        0.402590        0.463897        0.463897
       7       3       1        8.869774        8.641238        0.145063
       8       3       1        0.668557        0.867179        0.578389
      -7       4       1        7.897371        8.025709        0.135842
      -6       4       1        4.773639        4.729905        0.101622
      -5       4       1        3.041884        3.022449        0.086364
      -4       4       1        0.661633        0.683886        0.180796
      -3       4       1        7.715170        7.716541        0.106876
      -2       4       1        6.795842        6.883894        0.100680
      -1       4       1        4.125921        4.189153        0.075395
       0       4       1        5.877531        5.897118        0.090914
       1       4       1        1.295979        1.227640        0.093004
       2       4       1        0.156089        0.324654        0.324654
       3       4       1        0.916712        0.590508        0.201278
       4       4       1        1.184486        1.276636        0.100796
       5       4       1        3.698255        3.699459        0.099459
       6       4       1        0.378679        0.414005        0.414005
       7       4       1        2.042708        1.922030        0.333005
      -5       5       1        2.856455        2.585479        0.124991
      -4       5       1        0.325489        0.504480        0.504480
      -3       5       1        0.716111        0.865852        0.181016
      -2       5       1        0.981163        1.078239        0.147648
      -1       5       1        5.357821        5.489262        0.113390
       0       5       1        0.361659        0.395095        0.273029
       1       5       1        0.474239        0.559643        0.247393
       2       5       1        3.320796        3.261748        0.111192
       3       5       1        5.062109        5.082617        0.095434
       4       5       1        2.484555        2.246486        0.111726
      -8       0       2        3.150747        3.016074        0.412634
      -7       0       2        6.251897        6.093439        0.302153
      -6       0       2       22.164507       22.106334        0.666884
      -5       0       2       15.418651       15.732133        0.264748
      -4       0       2       50.572597       51.178902        0.642578
      -3       0       2        6.195662        5.963724        0.118042
      -2       0       2       40.772405       40.181712        0.498844
      -1       0       2       44.932896       44.513706        1.166849
       0       0       2       18.900430       19.661892        0.356193
       1       0       2        5.198808        5.365445        0.097049
       2       0       2       97.416362       99.995000        0.968589
       3       0       2       22.054967       22.929675        0.382170
       4       0       2        0.058149        0.436463        0.268237
       5       0       2       42.376329       42.548560        0.746407
       6       0       2        8.938899        9.001111        0.131162
       7       0       2        9.726085        9.965741        0.148715
       8       0       2        6.439837        6.392339        0.330491
      -8       1       2        0.050216        0.502195        0.502195
      -7       1       2       15.436124       15.532546        0.236795
      -6       1       2        4.278037        4.152951        0.072510
      -5       1       2       26.223000       26.076618        0.306286
      -4       1       2       12.301055       12.455119        0.148617
      -3       1       2        9.190436        9.499789        0.129304
      -2       1       2       38.185494       39.002051        0.495558
      -1       1       2       19.632527       19.973482        0.280083
       0       1       2       15.119808       15.224323        0.183711
       1       1       2       33.283984       33.744629        0.403813
       2       1       2        2.684626        2.585034        0.082975
       3       1       2       34.203164       34.504927        0.421353
       4       1       2       22.323480       22.323530        0.266332
       5       1       2       12.450571       12.559060        0.156238
       6       1       2       12.749174       12.929037        0.175606
       7       1       2        0.677213        0.577148        0.295191
       8       1       2        2.435507        2.280000        0.298940
      -8       2       2        6.737262        6.435993        0.212971
      -7       2       2        0.938963        1.064753        0.132445
      -6       2       2       10.488007       10.497142        0.130851
      -5       2       2        1.243850        1.182159        0.114311
      -4       2       2        6.033782        5.913290        0.081052
      -3       2       2       21.887777       21.821778        0.254210
      -2       2       2       35.882419       35.872134        0.439381
      -1       2       2        4.677978        4.623419        0.080292
       0       2       2       18.459623       18.756599        0.265250
       1       2       2        0.415701        0.320936        0.270936
       2       2       2        2.803391        2.783577        0.073706
       3       2       2       27.286032       27.315929        0.351694
       4       2       2       28.272806       28.232428        0.343900
       5       2       2        3.022227        3.036099        0.076488
       6       2       2        0.353534        0.414367        0.320027
       7       2       2        4.243141        4.176123        0.140779
       8       2       2        0.592226        0.666858        0.666858
      -8       3       2        4.913925        5.103626        0.142981
      -7       3       2        2.320703        2.310693        0.101462
      -6       3       2        5.647950        5.705085        0.086990
      -5       3       2        0.498393        0.495177        0.202260
      -4       3       2        6.152613        6.076348        0.095043
      -3       3       2       26.403317       26.200763        0.316405
      -2       3       2       13.554266       13.464397        0.168157
      -1       3       2        9.379489        9.380245        0.119522
       0       3       2       17.784364       17.694915        0.204060
       1       3       2       11.325666       11.470397        0.144762
       2       3       2       15.727555       15.755634        0.185149
       3       3       2        7.529033        7.651144        0.100448
       4       3       2        1.618847        1.545057        0.087490
       5       3       2        3.875674        3.935098        0.085943
       6       3       2        1.443817        1.314040        0.148192
       7       3       2        7.996250        8.131789        0.183331
       8       3       2        5.146474        5.084978        0.217740
      -7       4       2        4.381819        4.308016        0.129858
      -6       4       2        0.001380        0.432204        0.432204
      -5       4       2        0.038842        0.320780        0.320780
      -4       4       2        3.903252        3.856294        0.092652
      -3       4       2        5.505948        5.526572        0.084514
      -2       4       2       13.162741       13.018064        0.157271
      -1       4       2        5.291584        5.186232        0.081430
       0       4       2       12.768840       12.742841        0.198918
       1       4       2       12.548143       12.617448        0.172771
       2       4       2        2.404256        2.273126        0.080798
       3       4       2        2.562125        2.482156        0.080678
       4       4       2        1.315512        1.260397        0.118512
       5       4       2        0.506540        0.459674        0.338430
       6       4       2        8.649036        8.940638        0.183298
      -5       5       2        3.493668        3.414674        0.143742
      -4       5       2        8.126790        8.192741        0.123974
      -3       5       2        2.586037        2.591062        0.124566
      -2       5       2        6.842380        6.774363        0.114408
      -1       5       2       14.410769       14.341548        0.198705
       0       5       2        4.627516        4.563332        0.088290
       1       5       2        5.986227        6.013651        0.099346
       2       5       2        2.362683        2.364445        0.105507
       3       5       2        2.966668        2.915081        0.107520
       4       5       2        1.565544        1.640823        0.140956
      -8       1       3        7.213799        7.225649        0.244245
      -7       1       3        3.146665        3.094770        0.109221
      -6       1       3        1.810856        1.965172        0.081691
      -5       1       3       11.605790       11.732434        0.139764
      -4       1       3        2.103351        2.021064        0.083721
      -3       1       3       20.586158       20.969502        0.272159
      -2       1       3        7.289767        7.331235        0.101988
      -1       1       3       29.447714       29.779691        0.348415
       0       1       3        6.916272        6.834764        0.102528
       1       1       3       45.532550       46.140221        0.615283
       2       1       3       34.812491       35.217893        0.448510
       3       1       3       10.745003       10.610372        0.137550
       4       1       3       23.594102       23.553981        0.296939
       5       1       3        2.151771        2.183048        0.089367
       6       1       3        7.713343        7.824960        0.129962
       7       1       3        4.490508        4.561140        0.106480
       8       1       3       15.160358       15.245983        0.227661
      -8       2       3        4.452344        4.216989        0.384105
      -7       2       3        7.830854        7.905884        0.177236
      -6       2       3       12.952129       12.930197        0.208562
      -5       2       3        3.418605        3.448478        0.082917
      -4       2       3       14.669962       14.620875        0.177538
      -3       2       3       28.347264       28.461377        0.336477
      -2       2       3        5.090968        5.184303        0.098735
      -1       2       3       21.372722       21.400935        0.268258
       0       2       3        0.464966        0.331662        0.247401
       1       2       3       30.852127       30.685013        0.391284
       2       2       3        6.684150        6.834325        0.096744
       3       2       3       16.696007       16.601506        0.208520
       4       2       3       12.143796       12.177438        0.188693
       5       2       3        8.057608        8.090117        0.124441
       6       2       3        6.169225        6.099836        0.107758
       7       2       3        3.605084        3.579106        0.133239
       8       2       3        3.732229        3.672465        0.238663
      -8       3       3        4.449407        4.553899        0.139718
      -7       3       3        2.535175        2.601384        0.097308
      -6       3       3        1.850862        1.784741        0.108614
      -5       3       3        4.113716        4.240283        0.089259
      -4       3       3        7.949586        7.953427        0.101102
      -3       3       3        3.204774        3.085401        0.070223
      -2       3       3        1.986498        1.990327        0.076535
      -1       3       3        6.181278        6.201532        0.100385
       0       3       3       15.336237       15.388957        0.178434
       1       3       3        0.408266        0.322335        0.239269
       2       3       3        3.571714        3.578268        0.069422
       3       3       3       16.411179       16.409144        0.229527
       4       3       3        1.970714        1.947717        0.090407
       5       3       3        3.561222        3.542739        0.100356
       6       3       3        1.473118        1.360735        0.172712
       7       3       3        6.584002        6.742700        0.186634
      -7       4       3        1.371612        1.315637        0.169033
      -6       4       3        4.460893        4.600543        0.174032
      -5       4       3        8.325557        8.310836        0.123834
      -4       4       3       13.064779       13.119832        0.183836
      -3       4       3       12.841252       12.734206        0.157243
      -2       4       3        9.647577        9.645984        0.120964
      -1       4       3        0.282547        0.335261        0.335261
       0       4       3        3.354265        3.326109        0.079264
       1       4       3        6.330693        6.435993        0.099590
       2       4       3       12.407485       12.439051        0.152880
       3       4       3        7.181058        7.189854        0.128976
       4       4       3        2.795601        2.813876        0.125922
       5       4       3        1.893311        2.025932        0.269145
       6       4       3        0.898926        0.828312        0.528645
      -5       5       3        2.936380        3.111945        0.113062
      -4       5       3        2.610741        2.635451        0.097243
      -3       5       3        3.602850        3.519801        0.104248
      -2       5       3        3.062439        3.030874        0.098589
      -1       5       3        1.866685        1.876459        0.131094
       0       5       3        1.804550        1.676097        0.164508
       1       5       3        1.322896        1.361874        0.129762
       2       5       3        1.942597        2.012014        0.113120
       3       5       3        0.242298        0.512543        0.375065
       4       5       3        3.191754        3.319036        0.313541
      -8       0       4        3.487204        3.005944        0.417663
      -7       0       4       10.546466       10.479027        0.194086
      -6       0       4        2.811647        2.808754        0.150240
      -5       0       4        6.882257        6.730305        0.140464
      -4       0       4       17.968492       18.593816        0.241705
      -3       0       4       15.220940       15.098344        0.416042
      -2       0       4       73.193482       71.720499        1.341525
      -1       0       4       47.166051       47.074091        1.222373
       0       0       4       13.165441       13.336416        0.169412
       1       0       4       69.071924       69.717215        1.079251
       2       0       4        4.649031        4.828768        0.130364
       3       0       4        7.535343        7.519707        0.144682
       4       0       4        9.880215        9.969955        0.173068
       5       0       4        5.574284        5.654556        0.109378
       6       0       4        2.071131        2.021682        0.208895
       7       0       4       26.976173       27.357449        0.415660
      -8       1       4        9.031402        8.915941        0.174774
      -7       1       4        1.041842        1.095628        0.189868
      -6       1       4        9.402369        9.301290        0.164278
      -5       1       4       15.813228       15.730544        0.208624
      -4       1       4        9.507437        9.593904        0.119834
      -3       1       4       24.600072       24.924486        0.332821
      -2       1       4       30.628377       30.775152        0.365614
      -1       1       4       25.173864       25.273900        0.295709
       0       1       4       63.268990       63.538256        0.740087
       1       1       4       13.188516       13.256696        0.170444
       2       1       4        4.970537        4.983673        0.083775
       3       1       4        5.736136        5.691748        0.100505
       4       1       4        2.796475        2.862062        0.071023
       5       1       4       10.303389       10.324728        0.140426
       6       1       4       12.166408       12.278029        0.227303
       7       1       4        9.763164        9.806324        0.144699
       8       1       4        9.578719        9.863620        0.186224
      -8       2       4        6.625029        6.515597        0.119660
      -7       2       4        3.088273        2.961469        0.101749
      -6       2       4        3.860082        3.815495        0.080926
      -5       2       4        8.835357        8.806816        0.112795
      -4       2       4       12.976063       13.069813        0.181058
      -3       2       4        8.489067        8.521678        0.111863
      -2       2       4        7.882385        7.853343        0.112801
      -1       2       4       24.732272       24.712547        0.313777
       0       2       4       22.207998       22.104977        0.312776
       1       2       4        7.247838        7.227863        0.116745
       2       2       4        1.885733        1.733724        0.103448
       3       2       4       15.679439       15.823716        0.229166
       4       2       4        6.489304        6.557667        0.124317
       5       2       4       12.796380       12.804687        0.197149
       6       2       4       11.496540       11.312383        0.164289
       7       2       4        1.142137        1.217621        0.198749
       8       2       4        6.291798        6.527327        0.199689
      -8       3       4        0.142321        0.509510        0.509510
      -7       3       4       14.616063       14.667311        0.246839
      -6       3       4        3.552122        3.577988        0.078560
      -5       3       4        5.681255        5.718479        0.084209
      -4       3       4       25.831377       25.793216        0.314794
      -3       3       4       11.178516       11.178551        0.139982
      -2       3       4        5.010885        5.087042        0.080247
      -1       3       4       12.530677       12.495999        0.160684
       0       3       4       12.450465       12.614674        0.149121
       1       3       4        4.669702        4.774830        0.077064
       2       3       4       24.392736       24.458332        0.349205
       3       3       4       17.172579       17.112276        0.206656
       4       3       4       11.541639       11.593101        0.155881
       5       3       4        3.309151        3.189357        0.127822
       6       3       4        0.981225        0.666858        0.308529
       7       3       4        6.270722        6.475183        0.189406
      -7       4       4        2.520333        2.132370        0.165316
      -6       4       4       10.966216       10.996818        0.184325
      -5       4       4        8.273337        8.321418        0.129105
      -4       4       4        1.491732        1.526827        0.088321
      -3       4       4        9.017766        9.064822        0.125079
      -2       4       4        1.140034        1.029563        0.113594
      -1       4       4        1.096751        0.980153        0.109521
       0       4       4        5.921944        5.917685        0.103909
       1       4       4        2.917113        2.917910        0.075007
       2       4       4       12.359741       12.205327        0.150867
       3       4       4       10.372492       10.275213        0.136673
       4       4       4        2.145827        1.968019        0.113700
       6       4       4        4.206367        4.351551        0.208364
      -5       5       4       13.752722       13.725159        0.184480
      -4       5       4        1.274798        1.012472        0.257621
      -3       5       4        5.295911        5.422453        0.102867
      -2       5       4        3.145380        3.178050        0.124036
      -1       5       4        3.723846        3.655681        0.105188
       0       5       4        8.392463        8.354819        0.170505
       1       5       4       16.208732       16.260074        0.226983
       2       5       4        2.893460        2.540512        0.118013
       3       5       4        0.475707        0.519230        0.519230
       4       5       4        8.158317        8.011741        0.239933
      -8       1       5        7.928289        7.854680        0.205301
      -7       1       5        2.478622        2.371645        0.106827
      -6       1       5       16.083109       15.930474        0.201838
      -5       1       5        9.113290        9.028289        0.128795
      -4       1       5        0.262181        0.302820        0.241176
      -3       1       5       23.531896       23.864199        0.289424
      -2       1       5        7.445472        7.323114        0.122211
      -1       1       5        1.746481        1.512184        0.100624
       0       1       5       13.528077       13.599632        0.169070
       1       1       5       17.235548       17.393390        0.232387
       2       1       5        7.361516        7.351054        0.116001
       3       1       5        3.613268        3.686190        0.078975
       4       1       5       15.430000       15.362291        0.190607
       5       1       5        1.781980        1.754052        0.109030
       6       1       5       12.551384       12.675567        0.163573
       7       1       5       10.447899       10.530907        0.166062
       8       1       5        0.075299        0.591946        0.591946
      -8       2       5        9.674460        9.659865        0.132641
      -7       2       5        5.311215        5.280436        0.101440
      -6       2       5        3.505422        3.530297        0.098971
      -5       2       5       21.907854       21.974986        0.261856
      -4       2       5        4.051016        4.078358        0.082610
      -3       2       5        2.650452        2.650868        0.070480
      -2       2       5        2.781523        2.962904        0.087195
      -1       2       5       36.438077       36.020272        0.442892
       0       2       5       11.407326       11.408769        0.145554
       1       2       5       15.487673       15.417198        0.193204
       2       2       5       20.349049       20.250185        0.247185
       3       2       5       12.972198       13.083960        0.215782
       4       2       5        1.267283        1.014692        0.187710
       5       2       5        6.320521        6.417164        0.112960
       6       2       5       16.255154       16.263456        0.220389
       7       2       5        1.445693        1.555185        0.209748
       8       2       5        4.572051        4.545437        0.225599
      -8       3       5        1.596588        1.489799        0.181594
      -7       3       5        9.809558        9.684007        0.181481
      -6       3       5        1.364848        1.318939        0.114281
      -5       3       5        3.273288        3.209984        0.091171
      -4       3       5        8.843017        8.837364        0.114119
      -3       3       5        7.739022        7.796409        0.102776
      -2       3       5        4.311469        4.251941        0.071271
      -1       3       5        1.400038        1.504759        0.088073
       0       3       5        6.573395        6.569779        0.087264
       1       3       5        7.816867        7.766466        0.101481
       2       3       5        4.679973        4.731279        0.081763
       3       3       5        0.654415        0.692243        0.179310
       4       3       5        3.234278        3.215276        0.130475
       5       3       5       10.613914       10.855874        0.221966
       6       3       5        0.640834        0.960365        0.580628
       7       3       5        1.719037        1.829043        0.333517
      -7       4       5        8.127262        7.851688        0.186311
      -6       4       5       10.543413       10.701869        0.159573
      -5       4       5        6.231358        6.144591        0.096616
      -4       4       5        5.730041        5.681637        0.109564
      -3       4       5        1.001054        0.941329        0.120293
      -2       4       5        9.914670        9.784478        0.129427
      -1       4       5       13.095514       13.029582        0.158296
       0       4       5       14.672270       14.750593        0.203772
       1       4       5       12.095096       11.970380        0.147098
       2       4       5        7.189156        7.281964        0.131929
       3       4       5        0.939422        0.621691        0.247125
       4       4       5        7.565782        7.277706        0.209538
       6       4       5        6.347802        6.520506        0.190735
      -5       5       5        0.754918        0.557943        0.357443
      -4       5       5        0.396901        0.506360        0.506360
      -3       5       5        1.769861        1.770311        0.141047
      -2       5       5        3.497129        3.461358        0.113374
      -1       5       5        0.761899        0.822800        0.214606
       0       5       5        2.997046        2.985080        0.101592
       1       5       5        3.435540        3.404262        0.127221
       2       5       5        1.882712        1.878537        0.152356
       3       5       5        2.350000        2.487509        0.193756
      -8       0       6        0.160580        0.608933        0.608933
      -7       0       6       26.409718       25.930484        0.474640
      -6       0       6       21.128716       21.162231        0.253381
      -5       0       6       17.716316       17.835358        0.260376
      -4       0       6       10.918955       10.940750        0.283358
      -3       0       6        5.718283        5.603660        0.206901
      -2       0       6       21.216411       20.994285        0.254709
      -1       0       6       22.891358       22.422310        0.291337
       0       0       6       51.332329       51.435105        0.881074
       1       0       6       24.336925       24.089002        0.368125
       2       0       6        3.147367        3.341108        0.221492
       3       0       6       39.169341       39.471889        0.499976
       4       0       6        5.982279        5.810077        0.104817
       5       0       6        4.245949        4.060911        0.125559
       6       0       6       10.665113       10.870603        0.213211
       7       0       6        1.862636        1.189958        0.475955
      -8       1       6        2.202274        2.085258        0.180291
      -7       1       6        7.211553        7.274270        0.108937
      -6       1       6       20.407039       20.187372        0.240693
      -5       1       6        3.309675        3.255457        0.077722
      -4       1       6       21.975290       21.800917        0.256545
      -3       1       6        1.075366        0.795047        0.195881
      -2       1       6        3.889350        3.850974        0.099041
      -1       1       6        1.024891        1.249320        0.108662
       0       1       6       28.534067       28.412321        0.340449
       1       1       6       23.550185       23.863780        0.295369
       2       1       6       33.561213       33.158106        0.433650
       3       1       6        3.475118        3.604858        0.087899
       4       1       6       10.364250       10.429765        0.150660
       5       1       6       14.756940       14.917439        0.181429
       6       1       6        7.609383        7.574695        0.110447
       7       1       6        1.680000        1.719651        0.159972
       8       1       6        3.445304        3.375648        0.253469
      -9       2       6        9.817747        9.822423        0.214042
      -8       2       6       12.624190       12.736169        0.205407
      -7       2       6        2.396789        2.322692        0.109731
      -6       2       6        1.766282        1.591037        0.118896
      -5       2       6       14.910402       14.722771        0.192458
      -4       2       6        4.040295        4.018209        0.127964
      -3       2       6       19.426114       19.448907        0.231728
      -2       2       6       13.929189       13.801449        0.166567
      -1       2       6        7.091744        7.037684        0.099961
       0       2       6        3.653103        3.808412        0.087794
       1       2       6       20.813510       20.737165        0.252536
       2       2       6        5.261838        5.224175        0.101773
       3       2       6       11.082739       11.144057        0.165441
       4       2       6        4.269943        4.348218        0.100395
       5       2       6       11.491310       11.488690        0.168354
       6       2       6        2.438271        2.337028        0.141601
       7       2       6        4.005145        4.035963        0.212745
       8       2       6        0.281255        0.630397        0.630397
      -8       3       6        9.685171        9.677758        0.212981
      -7       3       6        6.745880        6.809699        0.149369
      -6       3       6        4.029659        4.259695        0.104818
      -5       3       6        3.653606        3.451377        0.161088
      -4       3       6        4.764449        4.851392        0.084946
      -3       3       6        0.416112        0.418808        0.217810
      -2       3       6       31.928914       31.758306        0.393039
      -1       3       6       17.068159       17.118119        0.213682
       0       3       6        0.653059        0.585833        0.160627
       1       3       6       10.953766       11.080614        0.140321
       2       3       6        2.613445        2.409627        0.198337
       3       3       6        7.340249        7.455132        0.224434
       4       3       6       17.154098       17.185750        0.246151
       5       3       6       15.778827       15.883639        0.260259
       6       3       6        0.746297        0.934452        0.448550
       7       3       6        4.321879        4.340276        0.214989
      -7       4       6        3.431974        3.473183        0.203932
      -6       4       6        2.375243        2.409730        0.135109
      -5       4       6        0.179831        0.414970        0.386686
      -4       4       6        9.069916        9.172731        0.136858
      -3       4       6        8.505522        8.435520        0.131666
      -2       4       6        3.278934        3.442528        0.118073
      -1       4       6       15.249921       15.249918        0.187714
       0       4       6        4.233878        4.260164        0.106491
       1       4       6        4.758193        4.866826        0.083209
       2       4       6        3.123511        3.145743        0.144410
       3       4       6        0.891504        1.151955        0.182986
       4       4       6        6.148907        6.267695        0.381015
      -4       5       6        4.036625        3.978442        0.143732
      -3       5       6       10.309785       10.493331        0.152635
      -2       5       6        0.201633        0.423556        0.423556
      -1       5       6        9.673675        9.556098        0.145040
       0       5       6       14.669520       14.852609        0.198941
       1       5       6        0.743868        0.404722        0.404722
       2       5       6        2.287555        1.756701        0.949918
       3       5       6        6.703224        6.770007        0.166978
      -8       1       7       12.384011       12.504399        0.178816
      -7       1       7       12.013505       12.078493        0.157084
      -6       1       7        2.725979        2.657424        0.074692
      -5       1       7        1.724201        1.641128        0.076551
      -4       1       7       15.368400       15.318616        0.181245
      -3       1       7       30.575964       30.167035        0.365357
      -2       1       7        9.548806        9.420403        0.134608
      -1       1       7       33.065750       32.933114        0.401283
       0       1       7        9.639961        9.666075        0.140898
       1       1       7        6.960436        6.971944        0.104848
       2       1       7        8.768862        8.873049        0.121706
       3       1       7        8.943079        8.930901        0.133231
       4       1       7        4.728826        4.583012        0.100379
       5       1       7        3.609048        3.685241        0.079412
       6       1       7        5.675561        5.698158        0.097711
       7       1       7        1.868953        1.910681        0.194493
       8       1       7        0.953880        0.744379        0.744379
      -9       2       7        5.179877        5.331604        0.217995
      -8       2       7        4.212114        4.292552        0.121820
      -7       2       7        7.275876        7.247827        0.106049
      -6       2       7        0.810518        0.578965        0.222314
      -5       2       7        7.768480        7.816649        0.135894
      -4       2       7        4.349667        4.354882        0.115189
      -3       2       7       21.401885       21.148995        0.259764
      -2       2       7        9.585587        9.493682        0.117222
      -1       2       7        1.895994        1.960153        0.068910
       0       2       7       19.214089       19.201042        0.236074
       1       2       7       14.766629       14.691834        0.178392
       2       2       7       12.287456       12.271512        0.155819
       3       2       7        3.203216        3.250538        0.085416
       4       2       7       20.356223       20.267215        0.345619
       5       2       7        3.380091        3.258067        0.143264
       6       2       7        1.726027        1.664542        0.138403
       7       2       7        3.043664        2.863250        0.254419
      -8       3       7        5.358458        5.419410        0.115920
      -7       3       7        0.232992        0.589661        0.392177
      -6       3       7        4.614408        4.649731        0.149953
      -5       3       7        6.696687        6.607571        0.123206
      -4       3       7        3.807543        3.909731        0.094237
      -3       3       7        3.323425        3.411158        0.087305
      -2       3       7       15.040792       15.125145        0.225145
      -1       3       7        2.194555        2.177430        0.071866
       0       3       7        1.703439        1.709269        0.082493
       1       3       7        7.185038        7.264503        0.120974
       2       3       7        9.025919        9.013656        0.274091
       3       3       7        2.400949        2.224028        0.182582
       4       3       7        0.884003        0.911153        0.262000
       5       3       7        3.645803        3.587757        0.227549
       6       3       7        3.844106        3.662922        0.208215
      -7       4       7        3.515874        3.257453        0.142971
      -6       4       7        0.008505        0.551181        0.394018
      -5       4       7        1.821313        1.695641        0.168847
      -4       4       7        5.210555        5.240515        0.100963
      -3       4       7        6.865971        6.970581        0.101083
      -2       4       7       10.276995       10.377861        0.143605
      -1       4       7        9.038865        9.093239        0.146732
       0       4       7        0.665522        0.439090        0.283526
       1       4       7        1.902040        1.951640        0.157204
       2       4       7        7.163317        7.371364        0.157141
       3       4       7       12.484610       12.042840        0.249198
      -4       5       7        0.447619        0.504876        0.504876
      -3       5       7        3.450233        3.202499        0.254449
      -2       5       7        0.860235        0.733076        0.366061
      -1       5       7        1.659703        1.712600        0.179075
       0       5       7        0.238102        0.454313        0.454313
       1       5       7        1.633523        1.629785        0.292325
       2       5       7        0.852093        0.897775        0.406552
      -7       0       8        0.892004        0.691809        0.300402
      -6       0       8        1.759507        1.592263        0.205612
      -5       0       8       27.691892       27.585141        0.406657
      -4       0       8       39.508465       39.100000        0.488085
      -3       0       8        7.592158        7.673135        0.119990
      -2       0       8       34.303932       34.401453        0.807406
      -1       0       8       36.201279       36.074368        0.513856
       0       0       8       27.800960       27.765626        0.398858
       1       0       8       13.747377       13.686855        0.244757
       2       0       8       16.698718       16.626786        0.270136
       3       0       8        5.431793        5.386186        0.103952
       4       0       8        1.677516        1.269055        0.204771
       5       0       8       19.794993       19.803788        0.263828
       6       0       8        6.434055        6.507457        0.168767
       7       0       8       10.859900       10.669114        0.188179
       8       0       8        8.857889        8.735273        0.201986
      -8       1       8        4.110885        4.164493        0.096447
      -7       1       8        0.016001        0.387169        0.309710
      -6       1       8        2.852169        2.875500        0.073055
      -5       1       8        6.793293        6.847335        0.094040
      -4       1       8       21.697730       21.594675        0.250589
      -3       1       8        4.932240        4.670225        0.071312
      -2       1       8       27.771861       27.351051        0.320513
      -1       1       8       15.605636       15.476434        0.187222
       0       1       8        8.497709        8.439550        0.119394
       1       1       8       15.646265       15.599679        0.196108
       2       1       8       11.133275       11.113955        0.147187
       3       1       8       10.104707       10.058827        0.175508
       4       1       8        8.769826        8.674561        0.164273
       5       1       8        1.980667        1.964688        0.097712
       6       1       8       10.759453       10.726602        0.144070
       7       1       8       11.286394       11.151681        0.194036
      -9       2       8       12.459171       12.160592        0.179357
      -8       2       8        4.330655        4.326893        0.112631
      -7       2       8        6.834222        6.926038        0.104601
      -6       2       8        6.039339        6.083174        0.093599
      -5       2       8        2.277230        2.238705        0.133378
      -4       2       8       15.016520       14.869768        0.194619
      -3       2       8       27.970815       27.859469        0.338204
      -2       2       8        8.850073        8.656038        0.108407
      -1       2       8       11.208714       11.122949        0.132044
       0       2       8        0.949700        1.044557        0.087740
       1       2       8        3.899540        3.982210        0.083877
       2       2       8       12.286017       12.128891        0.171467
       3       2       8       16.725319       16.582521        0.235962
       4       2       8        1.450554        1.261071        0.172540
       5       2       8        6.289672        6.328981        0.181136
       6       2       8        3.907512        3.767227        0.207030
       7       2       8        4.549424        4.430011        0.215987
      -8       3       8        7.860686        8.013738        0.132241
      -7       3       8        0.402473        0.496790        0.496790
      -6       3       8       10.647701       10.691585        0.163053
      -5       3       8        2.483042        2.387342        0.147319
      -4       3       8        0.834019        0.795927        0.219559
      -3       3       8        6.993127        7.081031        0.098839
      -2       3       8        8.428266        8.449438        0.110673
      -1       3       8        4.242764        4.238278        0.088700
       0       3       8       16.570172       16.580712        0.201151
       1       3       8        8.327132        8.418967        0.160880
       2       3       8        2.164050        1.960051        0.181962
       3       3       8       17.760631       17.558758        0.394552
       4       3       8       12.336492       11.939849        0.212531
       6       3       8        4.210726        4.267786        0.201953
      -6       4       8        4.452940        4.187720        0.130628
      -5       4       8        8.399507        8.511992        0.271239
      -4       4       8        3.514280        3.545984        0.173003
      -3       4       8        1.240419        1.301499        0.144261
      -2       4       8        1.276677        1.221761        0.129973
      -1       4       8        4.805504        4.817987        0.091466
       0       4       8        3.965015        3.914971        0.123006
       1       4       8       12.946236       13.073638        0.220233
       2       4       8        3.796002        3.597638        0.211490
       3       4       8        7.568451        7.570139        0.335914
      -4       5       8        4.821841        4.923312        0.118210
      -3       5       8        1.361670        1.154773        0.195554
      -2       5       8        1.826283        1.763066        0.216650
      -1       5       8        1.534425        1.565216        0.193647
       0       5       8        4.348390        4.389191        0.153391
       1       5       8        4.783809        4.915893        0.164261
       2       5       8       14.455637       14.615061        0.315061
      -9       1       9        6.957192        6.872336        0.194761
      -8       1       9        6.095789        6.346810        0.109423
      -7       1       9        5.407518        5.382936        0.111788
      -6       1       9       11.008407       10.944405        0.136537
      -5       1       9       26.970132       26.900000        0.317111
      -4       1       9       11.116975       10.997727        0.148303
      -3       1       9       12.795025       12.649901        0.148701
      -2       1       9        7.773554        7.735115        0.097772
      -1       1       9       21.645738       21.290373        0.254927
       0       1       9       10.046592        9.890753        0.123973
       1       1       9       22.566079       22.434349        0.279440
       2       1       9       21.860597       21.913694        0.273454
       3       1       9        1.976777        1.995420        0.094131
       4       1       9        7.422882        7.554138        0.133356
       5       1       9        2.178749        2.301000        0.142065
       6       1       9        9.554116        9.574393        0.190790
       7       1       9        0.428757        0.377227        0.377227
      -9       2       9        1.861372        2.007984        0.158444
      -8       2       9        1.930108        2.076993        0.162548
      -7       2       9        6.839779        6.730156        0.124779
      -6       2       9        9.294480        9.374647        0.136573
      -5       2       9        0.623969        0.386135        0.311973
      -4       2       9        6.133447        6.116044        0.095496
      -3       2       9       11.963048       11.919732        0.147731
      -2       2       9        6.814794        6.758476        0.092593
      -1       2       9        4.723491        4.645428        0.070278
       0       2       9       12.253087       12.180312        0.146609
       1       2       9        4.521885        4.471465        0.086491
       2       2       9       14.500816       14.409372        0.192481
       3       2       9        2.486149        2.405078        0.103231
       4       2       9        6.235218        6.488760        0.132424
       5       2       9        5.334086        5.411746        0.128282
       6       2       9        9.709418        9.455580        0.174686
      -8       3       9        3.874976        4.187004        0.119695
      -7       3       9        5.211554        5.236220        0.108647
      -6       3       9        9.364714        9.460338        0.143096
      -5       3       9        0.279073        0.491528        0.491528
      -4       3       9       10.164022       10.120771        0.182964
      -3       3       9        3.640580        3.654176        0.116238
      -2       3       9        4.645399        4.650484        0.080145
      -1       3       9        1.815397        1.782386        0.079653
       0       3       9       10.793907       10.760576        0.194593
       1       3       9        5.255247        5.251571        0.141092
       2       3       9        1.914763        1.939897        0.187413
       3       3       9        9.873145        9.608798        0.267331
       4       3       9        4.086151        4.058448        0.227913
      -6       4       9        0.558836        0.605392        0.362493
      -5       4       9        0.138642        0.521057        0.521057
      -4       4       9        2.456510        2.530613        0.108898
      -3       4       9        1.190647        1.332704        0.116275
      -2       4       9        0.898739        0.542310        0.267901
      -1       4       9        1.941943        1.863733        0.235237
       0       4       9        4.239091        4.101829        0.136353
       1       4       9        5.937463        5.849701        0.118209
       2       4       9        4.350763        4.019204        0.266738
      -3       5       9        3.566999        3.415699        0.136065
      -2       5       9        1.630599        1.089541        0.295249
      -1       5       9        4.489845        4.743944        0.139815
       0       5       9        0.624049        0.702496        0.469043
       1       5       9        1.433513        1.746081        0.499165
      -8       0      10        4.313303        4.279486        0.200025
      -7       0      10        1.927525        1.948050        0.121962
      -6       0      10       28.211768       28.290281        0.398526
      -5       0      10       16.535488       16.589153        0.199827
      -4       0      10        2.204563        2.192647        0.094576
      -3       0      10        3.305039        3.323402        0.099119
      -2       0      10       22.623898       22.167995        0.270963
      -1       0      10        3.005281        2.929164        0.157522
       0       0      10       32.736151       32.667262        0.424898
       1       0      10       42.427722       41.613219        0.767534
       2       0      10        9.624824        9.585719        0.163829
       3       0      10        1.795958        1.755961        0.148230
       4       0      10        3.490868        3.483963        0.127179
       5       0      10       13.689008       13.872995        0.244349
       6       0      10        9.559415        9.550288        0.170043
       7       0      10       12.804430       12.702756        0.229184
      -9       1      10        1.724858        1.741149        0.337725
      -8       1      10        9.971874       10.084642        0.141302
      -7       1      10        9.017634        8.955278        0.181453
      -6       1      10       11.817527       11.637869        0.140043
      -5       1      10        8.445723        8.452574        0.119627
      -4       1      10        0.365055        0.269629        0.269629
      -3       1      10        3.088714        3.133337        0.063402
      -2       1      10        9.339978        9.184661        0.114380
      -1       1      10        0.355522        0.295973        0.295973
       0       1      10       19.889124       19.697716        0.233132
       1       1      10       13.945501       13.829678        0.165491
       2       1      10       10.596421       10.724738        0.139843
       3       1      10       15.103847       15.036289        0.206252
       4       1      10        0.871459        0.772464        0.201850
       5       1      10        1.428283        1.350629        0.135393
       6       1      10        0.862872        0.806970        0.806970
       7       1      10        2.992489        3.090146        0.269117
      -9       2      10        3.885667        3.741925        0.137760
      -8       2      10        5.624338        5.628943        0.119497
      -7       2      10       14.746843       14.737707        0.188136
      -6       2      10        5.223258        5.064385        0.118276
      -5       2      10        0.069541        0.475710        0.475710
      -4       2      10        9.200587        9.159749        0.127695
      -3       2      10        5.540038        5.520869        0.090308
      -2       2      10       15.659099       15.544452        0.184114
      -1       2      10       22.573612       22.318602        0.262537
       0       2      10        8.392044        8.263353        0.112095
       1       2      10        3.499435        3.516675        0.088118
       2       2      10       14.324456       14.323756        0.214185
       3       2      10        5.550542        5.565968        0.116473
       4       2      10       10.510656       10.635789        0.159148
       5       2      10       10.358342       10.392305        0.338947
       6       2      10        2.045574        1.953510        0.299514
      -8       3      10        5.252246        5.263649        0.121081
      -7       3      10        5.665947        5.612486        0.120037
      -6       3      10        1.160677        1.101771        0.228731
      -5       3      10        4.269234        4.225044        0.103394
      -4       3      10       13.444390       13.389175        0.169114
      -3       3      10        7.516358        7.399932        0.102604
      -2       3      10        7.868214        7.867719        0.116461
      -1       3      10        9.438894        9.461290        0.157634
       0       3      10        1.962045        1.919193        0.123225
       1       3      10        1.440710        1.577213        0.225436
       2       3      10        2.673023        2.512349        0.305315
       3       3      10        0.873204        0.878237        0.362194
      -6       4      10        2.291765        2.182247        0.154637
      -5       4      10        8.282596        8.293793        0.138549
      -4       4      10        2.881192        2.888668        0.110161
      -3       4      10       10.401208       10.441743        0.155344
      -2       4      10        8.310385        8.247727        0.141248
      -1       4      10        0.019457        0.486826        0.486826
       0       4      10        6.855482        6.781519        0.140058
       1       4      10        0.359957        0.755844        0.417022
       2       4      10        2.183494        2.312531        0.332657
      -2       5      10        3.069261        2.971750        0.172554
      -1       5      10        6.506309        6.757514        0.149792
      -9       1      11        4.324384        3.869625        0.236307
      -8       1      11        2.147869        2.113883        0.122602
      -7       1      11       11.351610       11.244110        0.143209
      -6       1      11        3.370421        3.377869        0.071663
      -5       1      11        0.705953        0.617090        0.167980
      -4       1      11        2.182080        2.167003        0.079109
      -3       1      11       20.840974       20.571825        0.240815
      -2       1      11       15.025359       14.881196        0.178815
      -1       1      11       14.039763       13.886684        0.166626
       0       1      11       23.382113       23.357440        0.281045
       1       1      11        0.286669        0.286705        0.286705
       2       1      11        2.114124        2.097761        0.104999
       3       1      11        5.999402        6.059868        0.106214
       4       1      11       18.392773       18.411410        0.239453
       5       1      11        8.838109        8.695229        0.178480
       6       1      11        9.321925        9.102472        0.161219
      -8       2      11        7.549942        7.409656        0.198831
      -7       2      11        7.977669        7.732141        0.154212
      -6       2      11        0.776724        0.445982        0.346987
      -5       2      11       10.545824       10.487612        0.142081
      -4       2      11        4.564250        4.683375        0.099272
      -3       2      11        7.985393        8.050342        0.108805
      -2       2      11        6.118705        6.071573        0.092108
      -1       2      11       14.094391       14.041724        0.167287
       0       2      11        1.894463        1.954738        0.108498
       1       2      11        4.764008        4.865593        0.095688
       2       2      11        9.323323        9.307309        0.173033
       3       2      11        5.017174        5.101470        0.107874
       4       2      11        1.887008        1.610900        0.140390
       6       2      11        3.991982        4.047839        0.221352
      -7       3      11        0.825575        0.709930        0.561269
      -6       3      11        3.527412        3.304845        0.254599
      -5       3      11        1.275873        1.258849        0.159849
      -4       3      11        7.546890        7.706361        0.195369
      -3       3      11        1.996172        1.920156        0.110681
      -2       3      11        7.510749        7.430007        0.144267
      -1       3      11       10.761668       10.888067        0.140044
       0       3      11        1.957913        1.993364        0.152929
       1       3      11        6.538208        6.489838        0.175885
       2       3      11        0.751916        0.925257        0.349583
      -5       4      11        0.994222        0.864407        0.302446
      -4       4      11        0.579452        0.887637        0.224689
      -3       4      11        3.334385        3.170804        0.112373
      -2       4      11        7.094328        7.183940        0.111812
      -1       4      11        2.854291        3.121826        0.155617
       0       4      11        1.325617        1.066490        0.543517
       1       4      11        1.954389        1.714526        0.431093
       2       4      11        0.789378        0.894483        0.635833
      -8       0      12        2.856780        2.913331        0.247867
      -7       0      12        3.866556        3.902691        0.122480
      -6       0      12        0.039122        0.476970        0.476970
      -5       0      12       10.908379       11.007270        0.142189
      -4       0      12       25.634708       25.369864        0.340082
      -3       0      12       19.828433       19.734234        0.248598
      -2       0      12        6.704630        6.808304        0.111663
      -1       0      12       17.230125       17.033496        0.213270
       0       0      12        5.937695        6.116944        0.149784
       1       0      12        3.987641        3.867299        0.163247
       2       0      12       14.298553       14.430177        0.338335
       3       0      12       27.193829       27.303480        0.386385
       4       0      12        2.642012        2.661071        0.125563
       5       0      12        6.822100        6.629555        0.185178
       6       0      12       15.933567       15.561491        0.266721
      -9       1      12        0.411537        0.626658        0.626658
      -8       1      12        2.281309        2.113954        0.139948
      -7       1      12        2.889975        2.680261        0.140064
      -6       1      12       10.714136       10.761505        0.158204
      -5       1      12        8.263432        8.323461        0.109144
      -4       1      12       14.933040       14.889258        0.176678
      -3       1      12       12.082773       11.996666        0.145084
      -2       1      12        5.026333        4.957419        0.093984
      -1       1      12       15.266491       15.328079        0.184103
       0       1      12        0.706514        0.829759        0.244866
       1       1      12        2.271336        2.264178        0.083375
       2       1      12        8.130089        8.256755        0.119372
       3       1      12        5.545798        5.689552        0.103050
       4       1      12        5.596248        5.579337        0.108871
       5       1      12       12.305431       12.208604        0.203605
       6       1      12        1.334460        1.392228        0.224667
      -8       2      12        4.814641        4.689456        0.147540
      -7       2      12        4.701276        4.591296        0.104872
      -6       2      12        5.033797        4.988587        0.106886
      -5       2      12        8.135838        8.217786        0.122478
      -4       2      12        1.462775        1.436524        0.111156
      -3       2      12        2.441271        2.456379        0.095066
      -2       2      12       17.284594       17.048460        0.211893
      -1       2      12        9.644149        9.605623        0.125433
       0       2      12        6.809225        6.703656        0.095630
       1       2      12        6.344345        6.469467        0.149340
       2       2      12        0.955387        1.012719        0.186765
       3       2      12        7.552989        7.521835        0.125890
      -7       3      12        1.686043        1.180805        0.265327
      -6       3      12        1.027036        0.878066        0.325074
      -5       3      12        1.410550        1.080926        0.326538
      -4       3      12        5.900010        5.920389        0.147867
      -3       3      12       10.832473       10.967224        0.144101
      -2       3      12       15.410191       15.488383        0.195247
      -1       3      12        0.812189        0.446542        0.402953
       0       3      12        4.374259        3.943856        0.343300
       1       3      12        9.801543        9.537557        0.470584
       2       3      12        3.148841        3.890116        0.457624
      -5       4      12        2.340842        2.170599        0.153101
      -4       4      12        0.954508        0.775177        0.312684
      -3       4      12        2.956008        2.939762        0.122884
      -2       4      12        0.585270        0.588982        0.376144
      -1       4      12        7.672148        7.875976        0.220521
       0       4      12        8.352064        8.162291        0.217041
       1       4      12        2.142970        2.302173        0.352250
       2       4      12        9.948318       10.048383        0.231051
      -8       1      13        0.298656        0.546260        0.546260
      -7       1      13        5.128222        5.141498        0.111289
      -6       1      13        3.657077        3.666061        0.081929
      -5       1      13        5.002382        4.867340        0.100475
      -4       1      13        6.528559        6.449729        0.093157
      -3       1      13        1.495538        1.405845        0.081156
      -2       1      13        9.338058        9.197282        0.121711
      -1       1      13        3.953131        3.878660        0.079844
       0       1      13        8.371507        8.369110        0.119261
       1       1      13        4.217137        4.322846        0.102775
       2       1      13       17.826953       17.744013        0.271177
       3       1      13        9.806687        9.808007        0.141001
       4       1      13        4.150666        4.056353        0.310155
       5       1      13        6.658620        6.604695        0.129975
      -8       2      13        2.357097        2.259491        0.152716
      -7       2      13        3.734850        3.525053        0.122260
      -6       2      13        0.824365        0.777625        0.305290
      -5       2      13       14.280452       14.257980        0.181049
      -4       2      13        3.007530        2.927678        0.095188
      -3       2      13       12.128579       12.223338        0.153956
      -2       2      13        9.119373        9.286765        0.123086
      -1       2      13        5.968232        5.829237        0.116181
       0       2      13        5.275061        5.286398        0.086782
       1       2      13        8.585004        8.537505        0.130306
       2       2      13        9.815753        9.759201        0.145877
       3       2      13        2.811144        2.798339        0.148962
      -7       3      13        4.600387        4.669368        0.149855
      -6       3      13        4.278652        4.363370        0.139746
      -5       3      13        0.317033        0.510490        0.465769
      -4       3      13        1.614737        1.249560        0.381862
      -3       3      13        5.139044        5.268871        0.101763
      -2       3      13        3.246114        3.298030        0.146681
      -1       3      13        1.851449        1.879202        0.145478
       0       3      13        0.274971        0.966230        0.683034
       1       3      13        8.913885        9.238128        0.330434
      -4       4      13        8.999367        9.088729        0.149154
      -3       4      13        9.554577        9.669592        0.149245
      -2       4      13        5.542487        5.473664        0.190199
      -8       0      14       11.125208       11.016351        0.310745
      -7       0      14        5.373608        5.388228        0.107130
      -6       0      14        8.464037        8.400119        0.152756
      -5       0      14        1.370775        1.177412        0.147121
      -4       0      14        2.183927        2.139346        0.102927
      -3       0      14        6.900735        6.775470        0.126335
      -2       0      14       12.386869       12.426987        0.168112
      -1       0      14       11.474810       11.520417        0.157759
       0       0      14       12.023499       11.726892        0.594058
       1       0      14       15.185259       14.973977        0.291675
       2       0      14       16.246482       15.924823        0.285450
       3       0      14        3.111903        3.196873        0.171316
       4       0      14        0.354300        0.605227        0.605227
       5       0      14        6.506243        6.443058        0.200383
      -8       1      14        1.207811        1.232721        0.205345
      -7       1      14        6.512914        6.444610        0.098982
      -6       1      14        7.865758        7.937884        0.106856
      -5       1      14        8.530685        8.570123        0.114651
      -4       1      14        6.708308        6.903115        0.098338
      -3       1      14        0.978329        0.692676        0.237813
      -2       1      14        7.116588        7.217202        0.105381
      -1       1      14       11.148931       11.162437        0.167893
       0       1      14        4.940159        4.905303        0.102492
       1       1      14       18.466683       18.555862        0.240567
       2       1      14        2.945552        2.938809        0.124098
       3       1      14        1.351786        1.544798        0.196985
       4       1      14        2.521486        2.463493        0.284686
       5       1      14        0.945451        0.666708        0.438673
      -7       2      14        3.126166        2.916488        0.195146
      -6       2      14        4.287401        4.169892        0.285565
      -5       2      14        1.337176        1.266610        0.132767
      -4       2      14        7.905180        7.915175        0.128841
      -3       2      14        1.508648        1.283745        0.289763
      -2       2      14        6.169423        6.099426        0.135786
      -1       2      14        1.840104        1.767258        0.110423
       0       2      14       12.593881       12.339368        0.173432
       1       2      14        4.222316        4.069398        0.114022
       2       2      14        2.130938        2.086960        0.217387
       3       2      14        4.728312        4.401023        0.214974
      -6       3      14       12.552909       12.600794        0.200794
      -5       3      14        1.494062        1.460137        0.291548
      -4       3      14        9.429550        9.363707        0.143511
      -3       3      14       13.983006       14.064139        0.285532
      -2       3      14        3.735090        3.514399        0.147501
      -1       3      14        8.647372        8.387670        0.296501
      -3       4      14        4.066858        4.114365        0.146746
      -8       1      15        6.658926        6.690815        0.186047
      -7       1      15        6.111301        6.097458        0.157004
      -6       1      15        3.082873        3.106799        0.105549
      -5       1      15       10.444322       10.579225        0.137003
      -4       1      15        0.537369        0.622093        0.225483
      -3       1      15        0.604233        0.636239        0.276100
      -2       1      15        5.575611        5.770355        0.103345
      -1       1      15        5.349363        5.437555        0.091060
       0       1      15        3.134927        3.110498        0.088214
       1       1      15        3.360058        3.190925        0.106447
       2       1      15        3.768050        3.744997        0.311631
       3       1      15        2.829296        2.908144        0.249441
       4       1      15        5.078632        4.956914        0.218982
      -7       2      15       10.807491       10.644717        0.164259
      -6       2      15        2.790611        2.617079        0.191548
      -5       2      15        5.726560        5.915742        0.173965
      -4       2      15        9.794718       10.095544        0.140143
      -3       2      15        8.905170        8.824115        0.232898
      -2       2      15        2.497899        2.360106        0.111996
      -1       2      15        5.838090        5.855425        0.102339
       0       2      15       16.225695       16.240382        0.276360
       1       2      15        1.498661        1.402676        0.201135
       2       2      15        5.895402        5.910499        0.196394
       3       2      15        1.819401        1.804827        0.358003
      -5       3      15        2.611728        2.450102        0.160517
      -4       3      15        4.006176        4.047345        0.118732
      -3       3      15        2.092752        2.041029        0.156752
      -2       3      15        5.608790        5.695876        0.149886
      -7       0      16        4.461227        4.472360        0.128744
      -6       0      16       18.908477       18.968922        0.263842
      -5       0      16        0.571798        0.566833        0.317234
      -4       0      16       12.555193       12.475977        0.218326
      -3       0      16        6.129782        6.266019        0.207719
      -2       0      16        5.584504        5.710079        0.167787
      -1       0      16        7.834292        7.659961        0.398900
       0       0      16        5.398208        5.487440        0.188195
       2       0      16        9.821727       10.034939        0.170356
       3       0      16        5.558708        5.541660        0.190212
      -7       1      16        4.042834        4.070135        0.097101
      -6       1      16        1.279025        1.025622        0.273093
      -5       1      16       12.291190       12.499600        0.163069
      -4       1      16        7.824397        7.784600        0.133849
      -3       1      16        9.390217        9.305106        0.140228
      -2       1      16        1.721716        1.623730        0.115486
      -1       1      16        4.087498        4.152349        0.100929
       0       1      16        3.131092        3.128961        0.106115
       1       1      16        7.983300        8.134802        0.155015
       2       1      16        1.174037        0.583438        0.583438
       3       1      16       12.635816       12.230699        0.217789
      -6       2      16        1.037766        0.643506        0.474983
      -5       2      16        3.039406        3.070489        0.152561
      -4       2      16        5.353013        5.310744        0.107476
      -3       2      16        6.353919        6.483518        0.120028
      -2       2      16       10.167370       10.129659        0.334763
      -1       2      16        0.345744        0.520288        0.355364
       0       2      16        2.838104        2.855206        0.250057
       1       2      16        3.911692        3.990363        0.224862
       2       2      16        6.008860        6.087446        0.201276
      -4       3      16        3.400341        3.301666        0.210388
      -3       3      16        0.079767        0.545344        0.545344
      -2       3      16        9.587917        9.560021        0.174820
      -6       1      17        1.695042        1.527776        0.184348
      -5       1      17        6.707394        6.783657        0.160516
      -4       1      17        3.503896        3.666197        0.121342
      -3       1      17       12.724675       12.651087        0.239399
      -2       1      17        9.101509        9.245972        0.136417
      -1       1      17        2.069928        1.999925        0.216445
       0       1      17        7.345583        7.446476        0.181973
       1       1      17        3.119442        3.296210        0.236962
       2       1      17        3.402807        3.311948        0.252700
      -5       2      17        4.735157        4.806142        0.130674
      -4       2      17        4.542016        4.654568        0.125550
      -3       2      17        1.643895        1.766267        0.155801
      -2       2      17       12.354643       12.424975        0.207774
      -1       2      17        0.284637        0.435890        0.435890
       0       2      17        0.152275        0.642806        0.642806
       1       2      17        3.326024        3.275210        0.264396
      -6       0      18        6.488850        6.719821        0.333273
      -5       0      18        8.552152        8.770177        0.159660
      -4       0      18       19.035006       19.277189        0.319868
      -3       0      18        9.478186        9.644636        0.241658
      -5       1      18        1.226882        0.819817        0.478936
      -4       1      18        1.656047        1.693340        0.169234
      -3       1      18       10.303326       10.546563        0.158108
      -2       1      18        4.892770        4.851804        0.118729
      -1       1      18        6.472926        6.608101        0.130138
       0       1      18        8.372505        8.285530        0.188678
       1       1      18        3.349900        3.353804        0.252836
      -4       2      18        4.569829        4.718474        0.131972
      -3       2      18       10.969277       11.106755        0.186132
      -2       2      18        8.748166        8.946899        0.148035
      -1       2      18        3.944091        3.985725        0.131247
      -4       1      19       12.035463       12.093387        0.184986
      -3       1      19        0.804012        0.735527        0.351730
      -2       1      19        2.173018        2.229865        0.156487
      -1       1      19        5.117201        5.397129        0.206079

# start Validation Reply Form
_vrf_PLAT417_HAR_BLYP_oxa11_06
;
PROBLEM: Short Inter D-H..H-D
RESPONSE: This is a very strong hydrogen bond and this is the reason why
the distance is so short.
;
# end Validation Reply Form
