# Supplementary material for: On the accuracy and precision of X-ray and neutron diffraction results as a function of resolution and the electron density model
Source: IUCrJ. 2020 Aug 25;7(Pt 5):920–33. doi: 10.1107/S2052252520010441 (PMC7467170; doi:10.1107/S2052252520010441)
Supplement: Supplementary file 2 [file m-07-00920-sup2.zip › cif_deposition/HAR_BLYP_oxa11_07.cif]

# ========================
# TONTO generated CIF file
# ========================

data_HAR_BLYP_oxa11_07

_audit_creation_date               2016-1-14
_audit_creation_method             'Tonto 3.2.0 v. 196f026'

# --------------------
# Chemical information
# --------------------

_chemical_formula_sum             'C2 H6 O6'
_chemical_formula_moiety          'C2 H2 O4, 2(H2 O)'
_chemical_formula_weight           126.07
_chemical_compound_source          'see text'
_chemical_absolute_configuration   unk

# --------------------
# Symmetry information
# --------------------

_symmetry_cell_setting             Monoclinic
_symmetry_space_group_name_H-M     'P 21/c'
_symmetry_space_group_name_Hall    '-P 2ybc'
_symmetry_Int_Tables_number        '14'

loop_
    _symmetry_equiv_pos_as_xyz
'+x, +y, +z'
'-x, -y, -z'
'-x, +y+1/2, -z+1/2'
'+x, -y+1/2, +z+1/2'

# ---------------------
# Unit cell information
# ---------------------

_cell_length_a                6.0934(2) 
_cell_length_b                3.4929(1) 
_cell_length_c                11.8402(4) 
_cell_angle_alpha             90.00 
_cell_angle_beta              103.936(2) 
_cell_angle_gamma             90.00 
_cell_volume                   244.58(1) 

_cell_formula_units_Z             2
_cell_measurement_reflns_used     3298
_cell_measurement_temperature     100(1)
_cell_measurement_theta_max       30.51
_cell_measurement_theta_min       3.44

_exptl_crystal_density_diffrn     1.709 
_exptl_crystal_F_000              132 
_exptl_absorpt_coefficient_mu     0.181 
_exptl_crystal_description        unspecified
_exptl_crystal_size_max                 0.192
_exptl_crystal_size_mid                 0.172
_exptl_crystal_size_min                 0.122
_exptl_crystal_colour             colourless
_exptl_absorpt_correction_type    multi-scan
_exptl_absorpt_process_details
;
 Absorption correction done by SORTAV
 Blessing, R. H.: (1995) Acta Cryst. A51, 33-38
;
_exptl_absorpt_correction_T_min    0.942
_exptl_absorpt_correction_T_max    1.001

#=======================================================================

# EXPERIMENTAL DATA

_diffrn_reflns_av_R_equivalents   0.0000
_diffrn_reflns_av_unetI/netI      0.0285
_diffrn_reflns_limit_h_max        8
_diffrn_reflns_limit_h_min        -8
_diffrn_reflns_limit_k_max        4
_diffrn_reflns_limit_k_min        0
_diffrn_reflns_limit_l_max        16
_diffrn_reflns_limit_l_min        0
_diffrn_reflns_number             739
_diffrn_reflns_theta_full         26.00
_diffrn_reflns_theta_max          30.51
_diffrn_reflns_theta_min          3.44
_diffrn_ambient_temperature       100(1)
_diffrn_detector_area_resol_mean  ?
_diffrn_measured_fraction_theta_full 1.000
_diffrn_measured_fraction_theta_max 0.999
_diffrn_measurement_device_type   'Bruker APEX-II CCD'
_diffrn_measurement_method        '\f and \w scans'
_diffrn_radiation_monochromator   'graphite'
_diffrn_radiation_type            MoK\a
_diffrn_radiation_wavelength      0.71073
_diffrn_source                    'fine-focus sealed tube'
_diffrn_standards_number          0
_reflns_number_gt                 696
_reflns_number_total              739
_reflns_threshold_expression      >0sigma(F)

#  
# Refinement details
#  
_refine_special_details          
;
  .  H thermal motions refined anisotropically.
  .  Hirshfeld atom refinement (HAR):
     .  Uses aspherical atomic scattering factors
        obtained from Hirshfeld partitioning of a
        gaussian quantum chemical wavefunction.
     .  Hirshfeld weight functions obtained from
        spherically averaged unrestricted atomic
        densities.
  .  Wavefunction type : rks becke88lyp using cluster
 charges, radius=8.0 angstrom
  .  Gaussian basis set: cc pVTZ
  .  Refinement based on |F| with weight=1/sigma(|F|)
  .  Negative |F|^^2 were pruned from the data
  .  Eigenvalues < 0.1E-04 removed from normal equations
  .  Reflection used in the refinement appear below
  .  Refined using the Tonto program:
     .  Version: 3.2 v. 196f026
     .  Platform: INTEL-ifort-on-LINUX
     .  Build date: Wed Feb  4 17:27:23 CET 2015
;

# Standard CIF keys and data

_refine_ls_structure_factor_coeff  F
_refine_ls_matrix_type             full
_refine_ls_R_factor_gt             0.0120
_refine_ls_wR_factor_gt            0.0137
_refine_ls_goodness_of_fit_ref     0.838201
_refine_ls_number_reflns           739
_refine_ls_number_parameters       64
_refine_ls_number_restraints       0
_refine_ls_number_constraints      0
_refine_ls_hydrogen_treatment      refall
_refine_ls_weighting_scheme        sigma
_refine_ls_weighting_details       'w=1/\s(F)'
_refine_ls_shift/su_max            0.0100
_refine_ls_extinction_method       none

_refine_diff_density_max               0.077205
_refine_diff_density_min              -0.073054 

# ---------------------
# Coordinates and ADP's
# ---------------------

loop_
_atom_site_label
_atom_site_fract_x
_atom_site_fract_y
_atom_site_fract_z
_atom_site_adp_type
_atom_site_occupancy
O1 0.43492(3) 0.44401(6) 0.34991(2) Uani 1.000000000
O2 0.24247(3) 0.74259(5) 0.46370(2) Uani 1.000000000
C1 0.40306(4) 0.55875(7) 0.44797(2) Uani 1.000000000
H1 0.304(1) 0.519(2) 0.2790(7) Uani 1.000000000
O5 0.13013(3) 0.63123(6) 0.17854(2) Uani 1.000000000
H3 0.191(1) 0.695(2) 0.1135(6) Uani 1.000000000
H4 0.009(1) 0.456(2) 0.1510(5) Uani 1.000000000

loop_
_atom_site_aniso_label
_atom_site_aniso_U_11
_atom_site_aniso_U_22
_atom_site_aniso_U_33
_atom_site_aniso_U_12
_atom_site_aniso_U_13
_atom_site_aniso_U_23
O1 0.0119(1) 0.0176(1) 0.0077(1) 0.00460(6) 0.00153(8) -0.00056(7)
O2 0.0102(1) 0.0168(1) 0.0089(1) 0.00511(6) 0.00099(7) -0.00071(7)
C1 0.0084(1) 0.0100(1) 0.0078(1) 0.00135(7) 0.00128(8) -0.00004(8)
H1 0.033(4) 0.033(4) 0.048(6) -0.002(3) 0.026(4) -0.005(4)
O5 0.0100(1) 0.0169(1) 0.0089(1) -0.00184(7) 0.00066(8) 0.00092(8)
H3 0.031(3) 0.041(4) 0.027(4) 0.001(3) 0.010(3) 0.006(3)
H4 0.029(3) 0.042(4) 0.035(4) -0.006(3) 0.004(3) -0.001(3)

loop_
_geom_bond_atom_site_label_1
_geom_bond_atom_site_label_2
_geom_bond_distance
 O1 C1 1.2864(3)
 O2 C1 1.2216(3)
 O1 H1 1.044(8)
 O5 H3 0.957(6)
 O5 H4 0.953(6)

loop_
_geom_angle_atom_site_label_1     
_geom_angle_atom_site_label_2
_geom_angle_atom_site_label_3
_geom_angle     
 O1 C1 O2  127.01(2)
 C1 O1 H1 113.2(3)
 H3 O5 H4 106.9(5)

# Standard CIF keys and data

# ---------------
# Reflection data
# ---------------

loop_
    _diffrn_refln_index_h
    _diffrn_refln_index_k
    _diffrn_refln_index_l
    _diffrn_refln_F_calc
    _diffrn_refln_F_meas
    _diffrn_refln_F_sigma
       1       0       0       31.845810       31.660543        0.547845
       2       0       0        7.658904        7.935679        0.131770
       3       0       0       31.978717       32.971351        0.585243
       4       0       0       10.927181       10.973605        0.251198
       5       0       0       12.971559       12.870509        0.312643
       6       0       0       25.126645       25.023589        0.383987
       7       0       0       17.215006       17.634625        0.292480
       8       0       0        8.647475        8.709076        0.310743
       1       1       0       63.865712       63.430750        0.750609
       2       1       0       30.701013       31.304952        0.365495
       3       1       0       17.014088       17.294797        0.216155
       4       1       0        2.501300        2.490944        0.076135
       5       1       0        1.057238        1.159267        0.090857
       6       1       0        1.299168        1.090825        0.123354
       7       1       0       15.081546       15.065855        0.205169
       8       1       0        0.040725        0.509411        0.509411
       0       2       0        6.098797        5.950042        0.119004
       1       2       0       29.362578       28.987066        0.353519
       2       2       0       37.129125       37.140409        0.459351
       3       2       0        2.319967        2.325747        0.065017
       4       2       0       17.922458       17.902514        0.207882
       5       2       0        8.191586        8.178753        0.103544
       6       2       0        0.425358        0.454313        0.245986
       7       2       0        9.883261        9.879727        0.213497
       1       3       0        7.214434        7.247275        0.094584
       2       3       0        5.937865        5.927647        0.083505
       3       3       0       13.909579       13.822807        0.161548
       4       3       0        4.001157        4.020448        0.072030
       5       3       0       18.407587       18.229920        0.234365
       6       3       0        0.014402        0.380132        0.307330
       0       4       0        2.828335        2.896084        0.090464
       1       4       0        7.077259        7.136876        0.104380
       2       4       0        5.956619        6.034981        0.086368
       3       4       0        4.160804        4.196904        0.088619
       4       4       0       13.656683       13.693064        0.181587
       5       4       0        4.963017        5.013980        0.092599
      -8       1       1        8.964282        8.996166        0.257058
      -7       1       1        7.081622        6.949892        0.159016
      -6       1       1        1.932044        1.908638        0.075172
      -5       1       1       12.343433       12.266621        0.155882
      -4       1       1       15.446605       15.693629        0.188791
      -3       1       1       29.158787       29.670356        0.373427
      -2       1       1       22.120484       22.385040        0.260393
      -1       1       1       87.372595       85.449342        1.065931
       0       1       1       34.893284       34.174259        0.399417
       1       1       1        9.888074       10.008496        0.134794
       2       1       1       13.143711       13.317657        0.164711
       3       1       1       33.983144       34.201901        0.410925
       4       1       1       20.304462       20.293349        0.238923
       5       1       1       17.035095       16.839240        0.212755
       6       1       1       22.381334       22.533752        0.334428
       7       1       1        1.848261        1.868984        0.162408
       8       1       1        1.107722        0.941223        0.274514
      -7       2       1        0.245100        0.428135        0.343874
      -6       2       1       13.942047       13.654303        0.183594
      -5       2       1        5.113338        5.064583        0.077500
      -4       2       1       12.019699       11.894537        0.140814
      -3       2       1       14.970900       15.170695        0.198054
      -2       2       1       20.164077       20.206435        0.244721
      -1       2       1       19.373252       18.965495        0.228633
       0       2       1       14.050596       13.865064        0.166524
       1       2       1       26.694064       26.582889        0.336175
       2       2       1        2.129915        2.218265        0.099515
       3       2       1        4.692988        4.635515        0.079420
       4       2       1       14.338343       14.136831        0.165790
       5       2       1        8.333168        8.377768        0.105525
       6       2       1        5.062643        5.228002        0.105502
       7       2       1        5.490950        5.452889        0.124381
      -6       3       1        6.035165        6.060446        0.093034
      -5       3       1        7.418236        7.375907        0.098545
      -4       3       1        3.717946        3.640330        0.073538
      -3       3       1        3.282142        3.255150        0.062502
      -2       3       1       19.802703       19.628551        0.228551
      -1       3       1        0.502905        0.613514        0.156896
       0       3       1       11.830012       11.843986        0.142704
       1       3       1        9.222241        9.241591        0.121832
       2       3       1        9.002517        9.013490        0.112086
       3       3       1        2.435248        2.549000        0.071340
       4       3       1       10.063101       10.024470        0.140645
       5       3       1        8.672799        8.610575        0.119933
       6       3       1        0.373265        0.477284        0.477284
      -5       4       1        3.040055        2.994194        0.088751
      -4       4       1        0.648632        0.674240        0.185569
      -3       4       1        7.713461        7.688563        0.105951
      -2       4       1        6.792419        6.828030        0.100921
      -1       4       1        4.117155        4.176242        0.075023
       0       4       1        5.842764        5.878265        0.088360
       1       4       1        1.308398        1.220082        0.093139
       2       4       1        0.177605        0.312730        0.312730
       3       4       1        0.937388        0.716659        0.149297
       4       4       1        1.184292        1.266452        0.103009
      -8       0       2        3.166287        3.013486        0.412967
      -7       0       2        6.244096        6.094342        0.302537
      -6       0       2       22.238075       22.115153        0.666843
      -5       0       2       15.471110       15.724821        0.257759
      -4       0       2       50.678268       51.156329        0.654250
      -3       0       2        6.187546        5.961795        0.115942
      -2       0       2       40.859064       40.146357        0.507866
      -1       0       2       45.015892       44.465492        1.154639
       0       0       2       18.961957       19.660875        0.314816
       1       0       2        5.208552        5.366097        0.099789
       2       0       2       97.661767       99.995000        0.976214
       3       0       2       22.154608       22.939268        0.371813
       4       0       2        0.057327        0.431972        0.269184
       5       0       2       42.506253       42.549501        0.731203
       6       0       2        8.986832        9.010549        0.130628
       7       0       2        9.768855        9.963734        0.149357
       8       0       2        6.474210        6.385844        0.331011
      -8       1       2        0.033847        0.506952        0.506952
      -7       1       2       15.497647       15.534156        0.237097
      -6       1       2        4.296060        4.150181        0.071946
      -5       1       2       26.244947       26.084286        0.305613
      -4       1       2       12.334591       12.458732        0.148573
      -3       1       2        9.204675        9.499263        0.129044
      -2       1       2       38.269869       38.997308        0.492633
      -1       1       2       19.669041       19.979489        0.280759
       0       1       2       15.162419       15.229576        0.185308
       1       1       2       33.347305       33.750704        0.403740
       2       1       2        2.688703        2.584028        0.084028
       3       1       2       34.255207       34.575859        0.432631
       4       1       2       22.377663       22.315914        0.268011
       5       1       2       12.485666       12.569010        0.155710
       6       1       2       12.790192       12.944497        0.169913
       7       1       2        0.677879        0.583524        0.296470
      -7       2       2        0.947712        1.070327        0.133257
      -6       2       2       10.494299       10.510471        0.131165
      -5       2       2        1.254580        1.174308        0.118373
      -4       2       2        6.019942        5.917178        0.080741
      -3       2       2       21.927389       21.818341        0.254482
      -2       2       2       35.936283       35.873249        0.443600
      -1       2       2        4.682966        4.625257        0.079599
       0       2       2       18.474234       18.759797        0.260338
       1       2       2        0.420214        0.319844        0.270854
       2       2       2        2.802590        2.780917        0.073021
       3       2       2       27.335508       27.331484        0.354827
       4       2       2       28.312463       28.228000        0.335707
       5       2       2        3.052800        3.030479        0.076024
       6       2       2        0.322308        0.417732        0.317233
       7       2       2        4.280072        4.180670        0.140868
      -6       3       2        5.660970        5.689728        0.087764
      -5       3       2        0.520706        0.498899        0.201577
      -4       3       2        6.157972        6.079803        0.094404
      -3       3       2       26.389388       26.176325        0.316124
      -2       3       2       13.564966       13.477388        0.166866
      -1       3       2        9.372965        9.380352        0.117739
       0       3       2       17.778555       17.690676        0.204681
       1       3       2       11.302891       11.462111        0.143543
       2       3       2       15.727192       15.754047        0.184847
       3       3       2        7.547796        7.670724        0.102963
       4       3       2        1.613625        1.546577        0.089800
       5       3       2        3.875225        3.928740        0.084394
       6       3       2        1.436639        1.311678        0.152368
      -5       4       2        0.062053        0.316860        0.316860
      -4       4       2        3.925769        3.845647        0.092115
      -3       4       2        5.495747        5.516067        0.084217
      -2       4       2       13.097314       12.981525        0.156940
      -1       4       2        5.272079        5.176292        0.081196
       0       4       2       12.718319       12.711806        0.193818
       1       4       2       12.487336       12.589281        0.171552
       2       4       2        2.388549        2.253641        0.080901
       3       4       2        2.572692        2.471639        0.081137
       4       4       2        1.306885        1.254990        0.120486
      -8       1       3        7.217174        7.231943        0.246172
      -7       1       3        3.173251        3.098225        0.108459
      -6       1       3        1.819448        1.969746        0.080937
      -5       1       3       11.635296       11.736269        0.139286
      -4       1       3        2.076349        2.018167        0.083432
      -3       1       3       20.632498       20.954952        0.275977
      -2       1       3        7.296110        7.325503        0.102692
      -1       1       3       29.473342       29.802684        0.348992
       0       1       3        6.913583        6.834910        0.103937
       1       1       3       45.643188       46.175318        0.614041
       2       1       3       34.917875       35.194460        0.445935
       3       1       3       10.759020       10.609901        0.137079
       4       1       3       23.643775       23.559924        0.298152
       5       1       3        2.179336        2.211470        0.087064
       6       1       3        7.735388        7.823490        0.128622
       7       1       3        4.509778        4.563661        0.108327
      -7       2       3        7.864880        7.902658        0.177569
      -6       2       3       12.933101       12.926330        0.208626
      -5       2       3        3.417812        3.448768        0.086180
      -4       2       3       14.676449       14.629081        0.174670
      -3       2       3       28.374385       28.448374        0.338234
      -2       2       3        5.063112        5.182470        0.098476
      -1       2       3       21.399598       21.399533        0.266620
       0       2       3        0.482114        0.331813        0.246960
       1       2       3       30.893061       30.681428        0.393311
       2       2       3        6.671887        6.837617        0.096474
       3       2       3       16.718717       16.609636        0.205368
       4       2       3       12.160459       12.185647        0.186897
       5       2       3        8.070772        8.091292        0.123356
       6       2       3        6.165404        6.102213        0.107715
       7       2       3        3.605567        3.574913        0.137617
      -6       3       3        1.859013        1.763236        0.112963
      -5       3       3        4.088718        4.239811        0.086620
      -4       3       3        7.951201        7.952295        0.100862
      -3       3       3        3.154212        3.087135        0.069420
      -2       3       3        1.993739        1.995495        0.075677
      -1       3       3        6.147582        6.194837        0.100741
       0       3       3       15.321705       15.389932        0.178752
       1       3       3        0.418033        0.325423        0.235423
       2       3       3        3.575712        3.579804        0.068679
       3       3       3       16.405040       16.420110        0.234313
       4       3       3        1.929781        1.945199        0.090098
       5       3       3        3.592884        3.532987        0.103702
       6       3       3        1.512420        1.361396        0.173752
      -5       4       3        8.305048        8.272364        0.124910
      -4       4       3       13.051766       13.082431        0.180106
      -3       4       3       12.828789       12.687395        0.157032
      -2       4       3        9.599436        9.620031        0.120821
      -1       4       3        0.280130        0.338821        0.338821
       0       4       3        3.341771        3.308625        0.081397
       1       4       3        6.337087        6.421526        0.101479
       2       4       3       12.396513       12.387494        0.152299
       3       4       3        7.178129        7.167705        0.126896
       4       4       3        2.789783        2.795282        0.126518
      -8       0       4        3.483205        3.006726        0.417807
      -7       0       4       10.566284       10.479027        0.193114
      -6       0       4        2.811624        2.802820        0.155859
      -5       0       4        6.856436        6.723095        0.139782
      -4       0       4       18.018749       18.580366        0.240519
      -3       0       4       15.243711       15.185519        0.330554
      -2       0       4       73.289228       71.713736        1.391123
      -1       0       4       47.218134       47.066230        1.229782
       0       0       4       13.256446       13.336416        0.171311
       1       0       4       69.212790       69.730051        1.065795
       2       0       4        4.655345        4.827629        0.131460
       3       0       4        7.522489        7.518976        0.144290
       4       0       4        9.909233        9.971108        0.170445
       5       0       4        5.601802        5.656324        0.105828
       6       0       4        2.072512        2.015788        0.211654
       7       0       4       27.111384       27.349589        0.420051
      -8       1       4        9.071724        8.927542        0.177970
      -7       1       4        1.017736        1.082589        0.143334
      -6       1       4        9.410399        9.309082        0.163044
      -5       1       4       15.837316       15.726093        0.209006
      -4       1       4        9.520950        9.597500        0.119631
      -3       1       4       24.601120       24.919470        0.331058
      -2       1       4       30.671145       30.745569        0.364818
      -1       1       4       25.200557       25.289919        0.296320
       0       1       4       63.354436       63.558241        0.746618
       1       1       4       13.215879       13.263861        0.169587
       2       1       4        4.955992        4.980663        0.083929
       3       1       4        5.726967        5.689200        0.100104
       4       1       4        2.798786        2.859231        0.070414
       5       1       4       10.321846       10.333925        0.138828
       6       1       4       12.211168       12.279251        0.226865
       7       1       4        9.807725        9.811575        0.146535
      -7       2       4        3.095454        2.965822        0.101821
      -6       2       4        3.877415        3.811299        0.080749
      -5       2       4        8.819681        8.810619        0.112458
      -4       2       4       12.938592       13.072490        0.181408
      -3       2       4        8.498287        8.522265        0.112390
      -2       2       4        7.866738        7.844935        0.112406
      -1       2       4       24.746902       24.714368        0.310885
       0       2       4       22.225895       22.106108        0.312990
       1       2       4        7.217600        7.230837        0.114799
       2       2       4        1.877991        1.728901        0.102125
       3       2       4       15.700530       15.832246        0.228400
       4       2       4        6.525830        6.557134        0.126115
       5       2       4       12.809846       12.794921        0.197302
       6       2       4       11.517616       11.311499        0.165647
      -6       3       4        3.535218        3.570294        0.079592
      -5       3       4        5.693651        5.718654        0.084295
      -4       3       4       25.813005       25.744126        0.314419
      -3       3       4       11.175255       11.163781        0.140623
      -2       3       4        4.994931        5.081535        0.079536
      -1       3       4       12.504724       12.503200        0.161401
       0       3       4       12.465511       12.621014        0.148645
       1       3       4        4.683237        4.778493        0.076473
       2       3       4       24.384325       24.456696        0.350473
       3       3       4       17.159947       17.112861        0.206649
       4       3       4       11.542360       11.591376        0.155905
       5       3       4        3.336527        3.180566        0.129664
      -5       4       4        8.270509        8.272001        0.118535
      -4       4       4        1.513274        1.512415        0.090058
      -3       4       4        8.966840        9.034268        0.122085
      -2       4       4        1.125224        1.015972        0.115917
      -1       4       4        1.096818        0.968762        0.110858
       0       4       4        5.892154        5.904659        0.103366
       1       4       4        2.915142        2.907078        0.074852
       2       4       4       12.316120       12.152777        0.150694
       3       4       4       10.312350       10.239629        0.135669
       4       4       4        2.116420        1.943914        0.117633
      -8       1       5        7.933147        7.828665        0.199052
      -7       1       5        2.473074        2.365460        0.103624
      -6       1       5       16.072982       15.939887        0.203305
      -5       1       5        9.076847        9.025519        0.129509
      -4       1       5        0.265694        0.300998        0.241838
      -3       1       5       23.573075       23.843867        0.288401
      -2       1       5        7.439988        7.323319        0.122833
      -1       1       5        1.720068        1.508609        0.101875
       0       1       5       13.569830       13.599632        0.169442
       1       1       5       17.254963       17.395689        0.232939
       2       1       5        7.334998        7.353163        0.114378
       3       1       5        3.626317        3.686733        0.078409
       4       1       5       15.473237       15.379207        0.189737
       5       1       5        1.791333        1.749371        0.109676
       6       1       5       12.607727       12.685031        0.160654
       7       1       5       10.522404       10.530907        0.163651
      -7       2       5        5.289136        5.281761        0.102282
      -6       2       5        3.526254        3.523776        0.098284
      -5       2       5       21.911841       22.000455        0.262009
      -4       2       5        4.042278        4.075782        0.081787
      -3       2       5        2.629495        2.643634        0.069726
      -2       2       5        2.817181        2.968518        0.086626
      -1       2       5       36.452892       36.020966        0.448224
       0       2       5       11.430268       11.415341        0.145469
       1       2       5       15.498172       15.417522        0.192543
       2       2       5       20.324537       20.262280        0.246536
       3       2       5       12.989183       13.090836        0.210619
       4       2       5        1.251089        1.014988        0.185530
       5       2       5        6.349598        6.419969        0.112909
       6       2       5       16.315593       16.265300        0.222233
      -6       3       5        1.392960        1.302651        0.117282
      -5       3       5        3.244796        3.206712        0.094156
      -4       3       5        8.795901        8.841493        0.114008
      -3       3       5        7.734411        7.787554        0.102244
      -2       3       5        4.312379        4.242405        0.070715
      -1       3       5        1.426504        1.510497        0.087788
       0       3       5        6.544876        6.570312        0.086872
       1       3       5        7.790085        7.755514        0.100908
       2       3       5        4.655893        4.731702        0.081110
       3       3       5        0.620583        0.686659        0.180398
       4       3       5        3.235074        3.212009        0.131100
       5       3       5       10.611952       10.854492        0.217293
      -5       4       5        6.224341        6.114491        0.098429
      -4       4       5        5.731111        5.665686        0.107539
      -3       4       5        0.995673        0.942603        0.121323
      -2       4       5        9.883755        9.758688        0.128787
      -1       4       5       13.070717       12.986916        0.158043
       0       4       5       14.620205       14.699320        0.207598
       1       4       5       12.074506       11.911759        0.146981
       2       4       5        7.190225        7.258030        0.120594
       3       4       5        0.927185        0.629682        0.247583
      -8       0       6        0.181656        0.606712        0.606712
      -7       0       6       26.421265       25.906563        0.471941
      -6       0       6       21.106430       21.189620        0.253527
      -5       0       6       17.737857       17.851330        0.257297
      -4       0       6       10.954713       10.949886        0.283115
      -3       0       6        5.754088        5.602499        0.206946
      -2       0       6       21.206325       20.995476        0.254936
      -1       0       6       22.878957       22.425878        0.291967
       0       0       6       51.382828       51.454835        0.871537
       1       0       6       24.316545       24.014162        0.335902
       2       0       6        3.119738        3.339311        0.220818
       3       0       6       39.250733       39.518097        0.508611
       4       0       6        5.987114        5.806031        0.103839
       5       0       6        4.245510        4.065956        0.123876
       6       0       6       10.721202       10.870603        0.214618
       7       0       6        1.868855        1.192938        0.468990
      -8       1       6        2.228525        2.028817        0.185397
      -7       1       6        7.213496        7.273445        0.110345
      -6       1       6       20.429313       20.187868        0.240687
      -5       1       6        3.314843        3.256839        0.078632
      -4       1       6       21.974893       21.816049        0.254741
      -3       1       6        1.044990        0.838033        0.230251
      -2       1       6        3.883375        3.852402        0.099270
      -1       1       6        1.038484        1.244106        0.109161
       0       1       6       28.545635       28.403697        0.339841
       1       1       6       23.540917       23.858332        0.292042
       2       1       6       33.612205       33.148454        0.433320
       3       1       6        3.486329        3.609432        0.086933
       4       1       6       10.364083       10.431203        0.148694
       5       1       6       14.802067       14.867750        0.186470
       6       1       6        7.637348        7.577599        0.111274
      -7       2       6        2.360262        2.296367        0.107668
      -6       2       6        1.731491        1.582245        0.118654
      -5       2       6       14.886229       14.721413        0.191788
      -4       2       6        4.033450        4.024425        0.128017
      -3       2       6       19.410366       19.423954        0.230726
      -2       2       6       13.887570       13.793839        0.165927
      -1       2       6        7.107315        7.040099        0.099566
       0       2       6        3.659242        3.809593        0.087094
       1       2       6       20.820768       20.740299        0.251766
       2       2       6        5.248404        5.226567        0.100652
       3       2       6       11.070890       11.134182        0.161944
       4       2       6        4.284107        4.350057        0.099646
       5       2       6       11.515232       11.488255        0.168803
       6       2       6        2.467180        2.328884        0.139637
      -6       3       6        4.023752        4.239929        0.106166
      -5       3       6        3.624397        3.441075        0.161746
      -4       3       6        4.774896        4.843552        0.086032
      -3       3       6        0.406574        0.430929        0.213444
      -2       3       6       31.865658       31.794496        0.393223
      -1       3       6       17.034074       17.102631        0.211213
       0       3       6        0.642346        0.593127        0.156435
       1       3       6       10.936546       11.067972        0.142314
       2       3       6        2.594739        2.394556        0.188927
       3       3       6        7.361094        7.448423        0.219937
       4       3       6       17.165647       17.175564        0.247481
       5       3       6       15.807472       15.891193        0.255017
      -4       4       6        9.033382        9.142593        0.133431
      -3       4       6        8.469134        8.411302        0.131145
      -2       4       6        3.273006        3.430306        0.117603
      -1       4       6       15.155999       15.211180        0.187865
       0       4       6        4.226830        4.241108        0.106136
       1       4       6        4.747599        4.835907        0.083224
       2       4       6        3.106839        3.136606        0.146322
       3       4       6        0.894979        1.143285        0.190814
      -8       1       7       12.367019       12.466355        0.180591
      -7       1       7       11.986875       12.059851        0.153130
      -6       1       7        2.732506        2.653846        0.078288
      -5       1       7        1.733515        1.648393        0.076929
      -4       1       7       15.340914       15.360013        0.179763
      -3       1       7       30.528545       30.184102        0.365483
      -2       1       7        9.522126        9.420669        0.134335
      -1       1       7       33.082810       32.932507        0.400522
       0       1       7        9.652725        9.669333        0.140692
       1       1       7        6.959250        6.963261        0.104471
       2       1       7        8.796765        8.865664        0.121066
       3       1       7        8.935762        8.926758        0.132612
       4       1       7        4.740938        4.583121        0.100488
       5       1       7        3.624236        3.671784        0.079849
       6       1       7        5.701999        5.695963        0.099179
      -7       2       7        7.274770        7.225164        0.106878
      -6       2       7        0.794095        0.573585        0.222587
      -5       2       7        7.740217        7.802628        0.134773
      -4       2       7        4.351110        4.351437        0.113395
      -3       2       7       21.359226       21.149232        0.257607
      -2       2       7        9.555327        9.492734        0.116807
      -1       2       7        1.891767        1.962295        0.068093
       0       2       7       19.206714       19.203645        0.235251
       1       2       7       14.794207       14.699660        0.177952
       2       2       7       12.305633       12.275993        0.155349
       3       2       7        3.217036        3.249615        0.084493
       4       2       7       20.377662       20.258578        0.347024
       5       2       7        3.401920        3.255303        0.144998
       6       2       7        1.714245        1.660151        0.145258
      -6       3       7        4.561834        4.630875        0.146011
      -5       3       7        6.683907        6.604695        0.123723
      -4       3       7        3.804896        3.907557        0.093635
      -3       3       7        3.319036        3.400000        0.084280
      -2       3       7       14.964840       15.118862        0.215172
      -1       3       7        2.220682        2.177476        0.070725
       0       3       7        1.711813        1.709035        0.081030
       1       3       7        7.174681        7.250862        0.120154
       2       3       7        9.000988        9.019812        0.273041
       3       3       7        2.401953        2.221463        0.180385
       4       3       7        0.898634        0.903659        0.267656
      -4       4       7        5.165834        5.219195        0.103044
      -3       4       7        6.849282        6.960388        0.102108
      -2       4       7       10.257689       10.338278        0.140730
      -1       4       7        8.991474        9.056545        0.135446
       0       4       7        0.666035        0.436005        0.285008
       1       4       7        1.889423        1.938659        0.160908
       2       4       7        7.148400        7.353503        0.145174
      -7       0       8        0.904178        0.690724        0.300852
      -6       0       8        1.733541        1.585875        0.206165
      -5       0       8       27.657830       27.603261        0.407673
      -4       0       8       39.447310       39.287021        0.499652
      -3       0       8        7.645287        7.694349        0.119720
      -2       0       8       34.306696       34.376882        0.794446
      -1       0       8       36.214610       36.108725        0.527971
       0       0       8       27.805413       27.768327        0.391330
       1       0       8       13.746855       13.671869        0.245775
       2       0       8       16.687557       16.609937        0.266742
       3       0       8        5.441667        5.376616        0.102813
       4       0       8        1.686864        1.267912        0.203675
       5       0       8       19.869163       19.793686        0.264477
       6       0       8        6.423166        6.492303        0.170278
      -8       1       8        4.117421        4.157403        0.098339
      -7       1       8        0.014617        0.391791        0.301791
      -6       1       8        2.867302        2.862447        0.072805
      -5       1       8        6.794553        6.852445        0.094339
      -4       1       8       21.682900       21.618279        0.250547
      -3       1       8        4.914026        4.680812        0.071040
      -2       1       8       27.777075       27.346663        0.345738
      -1       1       8       15.610647       15.473203        0.186934
       0       1       8        8.487370        8.432200        0.118837
       1       1       8       15.657363       15.593268        0.195865
       2       1       8       11.145726       11.101351        0.146900
       3       1       8       10.106181       10.049876        0.174654
       4       1       8        8.789407        8.679574        0.165585
       5       1       8        1.974705        1.967155        0.098359
       6       1       8       10.770033       10.721940        0.146024
      -7       2       8        6.850371        6.903622        0.105681
      -6       2       8        6.029759        6.057227        0.093755
      -5       2       8        2.260203        2.236426        0.134022
      -4       2       8       14.977987       14.824304        0.189073
      -3       2       8       27.903863       27.846903        0.337632
      -2       2       8        8.810160        8.647948        0.108920
      -1       2       8       11.199444       11.123399        0.131584
       0       2       8        0.958221        1.045227        0.086426
       1       2       8        3.914248        3.982713        0.083097
       2       2       8       12.265238       12.128891        0.170630
       3       2       8       16.728778       16.584631        0.236849
       4       2       8        1.447956        1.261428        0.172483
       5       2       8        6.279368        6.329692        0.179082
      -6       3       8       10.599855       10.652230        0.155564
      -5       3       8        2.487237        2.353338        0.149251
      -4       3       8        0.842007        0.824742        0.210902
      -3       3       8        6.977735        7.070361        0.098560
      -2       3       8        8.401651        8.442452        0.111426
      -1       3       8        4.230120        4.240637        0.090938
       0       3       8       16.535572       16.570757        0.200968
       1       3       8        8.312726        8.419382        0.164021
       2       3       8        2.145495        1.956553        0.181786
       3       3       8       17.745340       17.553917        0.386506
       4       3       8       12.340935       11.933566        0.214778
      -4       4       8        3.495992        3.542598        0.171990
      -3       4       8        1.203631        1.292053        0.149774
      -2       4       8        1.291124        1.208884        0.133663
      -1       4       8        4.771839        4.802708        0.089216
       0       4       8        3.942202        3.896665        0.127978
       1       4       8       12.863008       13.013839        0.206029
       2       4       8        3.794003        3.591935        0.218065
      -8       1       9        6.084404        6.328033        0.111925
      -7       1       9        5.377268        5.366656        0.108520
      -6       1       9       10.979019       10.933892        0.136670
      -5       1       9       26.906106       26.931951        0.317482
      -4       1       9       11.059979       11.021797        0.149354
      -3       1       9       12.762428       12.673200        0.148025
      -2       1       9        7.770422        7.746289        0.097629
      -1       1       9       21.618963       21.311030        0.251115
       0       1       9       10.030655        9.903131        0.123765
       1       1       9       22.538670       22.441479        0.265141
       2       1       9       21.856200       21.891322        0.272349
       3       1       9        1.980026        1.987712        0.092983
       4       1       9        7.462609        7.545131        0.132372
       5       1       9        2.145123        2.292400        0.141680
      -7       2       9        6.811179        6.703059        0.127194
      -6       2       9        9.282704        9.343661        0.139749
      -5       2       9        0.629866        0.381969        0.310554
      -4       2       9        6.115474        6.112365        0.094807
      -3       2       9       11.956257       11.912179        0.147401
      -2       2       9        6.800825        6.758180        0.092072
      -1       2       9        4.709300        4.646934        0.069817
       0       2       9       12.228284       12.189750        0.146079
       1       2       9        4.508140        4.471130        0.085699
       2       2       9       14.487489       14.403125        0.195028
       3       2       9        2.464394        2.402582        0.102995
       4       2       9        6.262604        6.481975        0.133589
       5       2       9        5.315385        5.408604        0.131958
      -6       3       9        9.326737        9.429846        0.142866
      -5       3       9        0.278559        0.495177        0.495177
      -4       3       9       10.116069       10.102970        0.181780
      -3       3       9        3.600455        3.642938        0.117034
      -2       3       9        4.654840        4.636378        0.079844
      -1       3       9        1.802026        1.783704        0.079210
       0       3       9       10.733097       10.745232        0.194402
       1       3       9        5.217341        5.246809        0.141028
       2       3       9        1.927367        1.935898        0.189158
       3       3       9        9.864248        9.614052        0.262903
      -3       4       9        1.202297        1.307020        0.121903
      -2       4       9        0.904311        0.542679        0.272308
      -1       4       9        1.942958        1.845752        0.226647
       0       4       9        4.231370        4.089743        0.135884
       1       4       9        5.902321        5.824775        0.121530
      -8       0      10        4.270151        4.249824        0.198281
      -7       0      10        1.945998        1.926551        0.116303
      -6       0      10       28.147429       28.238980        0.395489
      -5       0      10       16.473401       16.613850        0.200136
      -4       0      10        2.218696        2.190502        0.092718
      -3       0      10        3.289515        3.345146        0.098147
      -2       0      10       22.588509       22.216210        0.270596
      -1       0      10        2.969501        2.926705        0.158059
       0       0      10       32.681611       32.755610        0.426366
       1       0      10       42.395130       41.554061        0.758718
       2       0      10        9.632845        9.572460        0.162147
       3       0      10        1.777710        1.749371        0.148497
       4       0      10        3.528908        3.480805        0.127895
       5       0      10       13.711850       13.862539        0.245271
      -7       1      10        9.006849        8.919865        0.174467
      -6       1      10       11.788565       11.633572        0.140096
      -5       1      10        8.431197        8.459728        0.122462
      -4       1      10        0.375673        0.279106        0.279106
      -3       1      10        3.083893        3.136782        0.064649
      -2       1      10        9.325991        9.204075        0.117657
      -1       1      10        0.356181        0.334365        0.242714
       0       1      10       19.879891       19.712179        0.233473
       1       1      10       13.934157       13.850271        0.165242
       2       1      10       10.578129       10.717742        0.139463
       3       1      10       15.124745       15.026976        0.205033
       4       1      10        0.887804        0.765898        0.204828
       5       1      10        1.415978        1.336525        0.141452
      -7       2      10       14.707050       14.649232        0.189287
      -6       2      10        5.196976        5.053019        0.118548
      -5       2      10        0.055507        0.318277        0.318277
      -4       2      10        9.153558        9.146693        0.128767
      -3       2      10        5.510657        5.506360        0.090273
      -2       2      10       15.616104       15.529005        0.183648
      -1       2      10       22.509086       22.310536        0.262180
       0       2      10        8.350007        8.264321        0.111959
       1       2      10        3.492193        3.514114        0.087308
       2       2      10       14.316040       14.328643        0.212694
       3       2      10        5.567744        5.560216        0.115585
       4       2      10       10.472760       10.649883        0.153216
      -5       3      10        4.249913        4.216278        0.105682
      -4       3      10       13.379023       13.346910        0.169657
      -3       3      10        7.480491        7.385662        0.102668
      -2       3      10        7.832421        7.851115        0.115612
      -1       3      10        9.404891        9.448598        0.157634
       0       3      10        1.951281        1.918697        0.122953
       1       3      10        1.439535        1.590094        0.224518
       2       3      10        2.669833        2.507748        0.303343
       3       3      10        0.848064        0.882496        0.372104
      -2       4      10        8.237567        8.043693        0.222440
      -1       4      10        0.020113        0.496387        0.496387
      -7       1      11       11.317991       11.203125        0.144192
      -6       1      11        3.355383        3.384524        0.071972
      -5       1      11        0.714670        0.622736        0.165461
      -4       1      11        2.169926        2.160069        0.084401
      -3       1      11       20.780633       20.599757        0.246871
      -2       1      11       14.955403       14.890937        0.182096
      -1       1      11       13.985788       13.882723        0.166310
       0       1      11       23.333075       23.371350        0.280876
       1       1      11        0.273833        0.299500        0.299500
       2       1      11        2.110967        2.097189        0.101744
       3       1      11        5.968020        6.055906        0.104100
       4       1      11       18.399006       18.392933        0.240523
      -6       2      11        0.772205        0.481975        0.322601
      -5       2      11       10.502060       10.448923        0.142130
      -4       2      11        4.534834        4.668833        0.099478
      -3       2      11        7.930513        8.033243        0.108409
      -2       2      11        6.102660        6.060941        0.093110
      -1       2      11       14.076699       14.036738        0.166986
       0       2      11        1.883648        1.948281        0.107195
       1       2      11        4.751477        4.861893        0.095343
       2       2      11        9.335459        9.311122        0.172578
       3       2      11        4.983017        5.102058        0.109564
       4       2      11        1.890619        1.618549        0.146238
      -5       3      11        1.248157        1.252278        0.164574
      -4       3      11        7.508698        7.679714        0.192057
      -3       3      11        1.964044        1.894914        0.110089
      -2       3      11        7.503369        7.423611        0.142471
      -1       3      11       10.697334       10.850346        0.140070
       0       3      11        1.959906        1.988492        0.152382
       1       3      11        6.534389        6.481821        0.172859
       2       3      11        0.719279        0.909560        0.365226
      -7       0      12        3.855181        3.898333        0.119444
      -6       0      12        0.028549        0.475184        0.475184
      -5       0      12       10.874538       10.992725        0.141918
      -4       0      12       25.564891       25.397047        0.340910
      -3       0      12       19.734876       19.750949        0.248129
      -2       0      12        6.723995        6.816157        0.112949
      -1       0      12       17.183970       17.046994        0.212802
       0       0      12        5.901543        6.137833        0.156696
       1       0      12        3.994475        3.866394        0.161127
       2       0      12       14.265005       14.411107        0.330269
       3       0      12       27.189544       27.244816        0.388718
       4       0      12        2.654933        2.651094        0.129428
      -7       1      12        2.889613        2.640038        0.142559
      -6       1      12       10.685574       10.762435        0.158662
      -5       1      12        8.232659        8.313242        0.109219
      -4       1      12       14.857584       14.873130        0.176532
      -3       1      12       12.068233       11.993748        0.146808
      -2       1      12        5.026377        4.954493        0.095378
      -1       1      12       15.223804       15.335906        0.184008
       0       1      12        0.710793        0.831264        0.235445
       1       1      12        2.249670        2.259248        0.082783
       2       1      12        8.111118        8.241298        0.119291
       3       1      12        5.544492        5.680581        0.104023
       4       1      12        5.591915        5.572701        0.111566
      -6       2      12        5.026231        4.973329        0.109277
      -5       2      12        8.104424        8.183703        0.123306
      -4       2      12        1.453352        1.420317        0.111692
      -3       2      12        2.447407        2.421322        0.094908
      -2       2      12       17.210710       17.031735        0.214185
      -1       2      12        9.593244        9.586501        0.126004
       0       2      12        6.783920        6.697089        0.095574
       1       2      12        6.323590        6.469312        0.149186
       2       2      12        0.939653        1.010445        0.190506
       3       2      12        7.545045        7.517380        0.128334
      -4       3      12        5.850238        5.901949        0.145822
      -3       3      12       10.751060       10.925658        0.145120
      -2       3      12       15.308570       15.473849        0.200015
      -1       3      12        0.806603        0.433705        0.433705
       0       3      12        4.344882        3.946264        0.339188
       1       3      12        9.773491        9.535093        0.463544
      -6       1      13        3.639665        3.667424        0.077299
      -5       1      13        4.999896        4.861995        0.102584
      -4       1      13        6.515048        6.434905        0.093139
      -3       1      13        1.504072        1.383727        0.081344
      -2       1      13        9.291098        9.186566        0.121468
      -1       1      13        3.950949        3.876854        0.079355
       0       1      13        8.356558        8.373530        0.122166
       1       1      13        4.207710        4.315553        0.099987
       2       1      13       17.807394       17.724841        0.268037
       3       1      13        9.801258        9.790148        0.142713
      -5       2      13       14.178248       14.222166        0.181867
      -4       2      13        2.949226        2.908298        0.096057
      -3       2      13       12.043815       12.200410        0.154249
      -2       2      13        9.081331        9.262073        0.124568
      -1       2      13        5.931929        5.819450        0.113488
       0       2      13        5.266076        5.280057        0.087273
       1       2      13        8.554694        8.522734        0.131489
       2       2      13        9.778587        9.741406        0.147919
      -3       3      13        5.135952        5.252714        0.104316
      -2       3      13        3.205402        3.291960        0.144103
      -1       3      13        1.834249        1.861827        0.150453
       0       3      13        0.295090        0.965609        0.683120
      -6       0      14        8.391111        8.376933        0.153065
      -5       0      14        1.399818        1.151564        0.150615
      -4       0      14        2.162536        2.114237        0.109618
      -3       0      14        6.870023        6.767644        0.126635
      -2       0      14       12.364471       12.423768        0.168157
      -1       0      14       11.449821       11.507389        0.157940
       0       0      14       11.983830       11.731581        0.580797
       1       0      14       15.167688       14.959612        0.285485
       2       0      14       16.211372       15.903773        0.289357
       3       0      14        3.139233        3.257760        0.171338
      -6       1      14        7.801467        7.913470        0.108151
      -5       1      14        8.461993        8.551082        0.115562
      -4       1      14        6.656871        6.893113        0.098850
      -3       1      14        0.983094        0.682715        0.238531
      -2       1      14        7.079733        7.202430        0.105389
      -1       1      14       11.128014       11.140018        0.162769
       0       1      14        4.924020        4.897346        0.101306
       1       1      14       18.407145       18.513779        0.241395
       2       1      14        2.951790        2.940000        0.120798
      -5       2      14        1.291513        1.247277        0.139441
      -4       2      14        7.836913        7.898607        0.130274
      -3       2      14        1.487657        1.277380        0.287885
      -2       2      14        6.134554        6.066630        0.138308
      -1       2      14        1.862802        1.750143        0.104603
       0       2      14       12.557256       12.289019        0.174978
       1       2      14        4.212758        4.055860        0.117078
      -5       1      15       10.342829       10.540398        0.137995
      -4       1      15        0.551139        0.577321        0.240127
      -3       1      15        0.576033        0.637730        0.271944
      -2       1      15        5.589778        5.760556        0.102022
      -1       1      15        5.304345        5.430378        0.092026
       0       1      15        3.143633        3.102660        0.089887
       1       1      15        3.361731        3.174587        0.108482
      -3       2      15        8.846675        8.788003        0.228447
      -2       2      15        2.439095        2.312942        0.114920
      -1       2      15        5.774789        5.844998        0.104527
       0       2      15       16.139558       16.181780        0.251934
      -4       0      16       12.445618       12.419340        0.231641
      -3       0      16        6.163374        6.254438        0.204314
      -2       0      16        5.511763        5.711305        0.158558
      -1       0      16        7.756249        7.663876        0.391875
       0       0      16        5.358129        5.482153        0.194242
      -4       1      16        7.774976        7.768912        0.137202
      -3       1      16        9.303124        9.270491        0.135722
      -2       1      16        1.739472        1.609006        0.118000
      -1       1      16        4.055653        4.157884        0.108440
       0       1      16        3.095287        3.115349        0.109205

# start Validation Reply Form
_vrf_PLAT417_HAR_BLYP_oxa11_07
;
PROBLEM: Short Inter D-H..H-D
RESPONSE: This is a very strong hydrogen bond and this is the reason why
the distance is so short.
;
# end Validation Reply Form
