# Supplementary material for: On the accuracy and precision of X-ray and neutron diffraction results as a function of resolution and the electron density model
Source: IUCrJ. 2020 Aug 25;7(Pt 5):920–33. doi: 10.1107/S2052252520010441 (PMC7467170; doi:10.1107/S2052252520010441)
Supplement: Supplementary file 2 [file m-07-00920-sup2.zip › cif_deposition/HAR_BLYP_oxa12_05.cif]

# ========================
# TONTO generated CIF file
# ========================

data_HAR_BLYP_oxa12_05

_audit_creation_date               2016-1-14
_audit_creation_method             'Tonto 3.2.0 v. 196f026'

# --------------------
# Chemical information
# --------------------

_chemical_formula_sum             'C2 H6 O6'
_chemical_formula_moiety          'C2 H2 O4, 2(H2 O)'
_chemical_formula_weight           126.07
_chemical_compound_source          'see text'
_chemical_absolute_configuration   unk

# --------------------
# Symmetry information
# --------------------

_symmetry_cell_setting             Monoclinic
_symmetry_space_group_name_H-M     'P 21/c'
_symmetry_space_group_name_Hall    '-P 2ybc'
_symmetry_Int_Tables_number        '14'

loop_
    _symmetry_equiv_pos_as_xyz
'+x, +y, +z'
'-x, -y, -z'
'-x, +y+1/2, -z+1/2'
'+x, -y+1/2, +z+1/2'

# ---------------------
# Unit cell information
# ---------------------

_cell_length_a                      6.0918(3)
_cell_length_b                      3.4917(2)
_cell_length_c                      11.8476(5)
_cell_angle_alpha                   90.00
_cell_angle_beta                    103.897(2)
_cell_angle_gamma                   90.00
_cell_volume  244.63(2)

_cell_formula_units_Z             2
_cell_measurement_reflns_used     9871
_cell_measurement_temperature     100(1)
_cell_measurement_theta_max       45.33
_cell_measurement_theta_min       3.45

_exptl_crystal_density_diffrn     1.712 
_exptl_crystal_F_000              132 
_exptl_absorpt_coefficient_mu     0.181 
_exptl_crystal_description        unspecified
_exptl_crystal_size_max                 0.225
_exptl_crystal_size_mid                 0.212
_exptl_crystal_size_min                 0.100
_exptl_crystal_colour             colourless
_exptl_absorpt_correction_type    multi-scan
_exptl_absorpt_process_details
;
 Absorption correction done by SORTAV
 Blessing, R. H.: (1995) Acta Cryst. A51, 33-38
;
_exptl_absorpt_correction_T_min    0.958
_exptl_absorpt_correction_T_max    0.981

#=======================================================================

# EXPERIMENTAL DATA

_diffrn_reflns_av_R_equivalents   0.0000
_diffrn_reflns_av_unetI/netI      0.0227
_diffrn_reflns_limit_h_max        11
_diffrn_reflns_limit_h_min        -12
_diffrn_reflns_limit_k_max        6
_diffrn_reflns_limit_k_min        0
_diffrn_reflns_limit_l_max        23
_diffrn_reflns_limit_l_min        0
_diffrn_reflns_number             2038
_diffrn_reflns_theta_full         26.00
_diffrn_reflns_theta_max          45.34
_diffrn_reflns_theta_min          3.45
_diffrn_ambient_temperature       100(1)
_diffrn_detector_area_resol_mean  ?
_diffrn_measured_fraction_theta_full 0.992
_diffrn_measured_fraction_theta_max 0.998
_diffrn_measurement_device_type   'Bruker APEX-II CCD'
_diffrn_measurement_method        '\f and \w scans'
_diffrn_radiation_monochromator   'graphite'
_diffrn_radiation_type            MoK\a
_diffrn_radiation_wavelength      0.71073
_diffrn_source                    'fine-focus sealed tube'
_diffrn_standards_number          0
_reflns_number_gt                 1971
_reflns_number_total              2038
_reflns_threshold_expression      >0sigma(F)

#  
# Refinement details
#  
_refine_special_details          
;
  .  H thermal motions refined anisotropically.
  .  Hirshfeld atom refinement (HAR):
     .  Uses aspherical atomic scattering factors
        obtained from Hirshfeld partitioning of a
        gaussian quantum chemical wavefunction.
     .  Hirshfeld weight functions obtained from
        spherically averaged unrestricted atomic
        densities.
  .  Wavefunction type : rks becke88lyp using cluster
 charges, radius=8.0 angstrom
  .  Gaussian basis set: cc pVTZ
  .  Refinement based on |F| with weight=1/sigma(|F|)
  .  Negative |F|^^2 were pruned from the data
  .  Eigenvalues < 0.1E-04 removed from normal equations
  .  Reflection used in the refinement appear below
  .  Refined using the Tonto program:
     .  Version: 3.2 v. 196f026
     .  Platform: INTEL-ifort-on-LINUX
     .  Build date: Wed Feb  4 17:27:23 CET 2015
;

# Standard CIF keys and data

_refine_ls_structure_factor_coeff  F
_refine_ls_matrix_type             full
_refine_ls_R_factor_gt             0.0106
_refine_ls_wR_factor_gt            0.0202
_refine_ls_goodness_of_fit_ref     1.536628
_refine_ls_number_reflns           2038
_refine_ls_number_parameters       64
_refine_ls_number_restraints       0
_refine_ls_number_constraints      0
_refine_ls_hydrogen_treatment      refall
_refine_ls_weighting_scheme        sigma
_refine_ls_weighting_details       'w=1/\s(F)'
_refine_ls_shift/su_max            0.0100
_refine_ls_extinction_method       none

_refine_diff_density_max               0.115718
_refine_diff_density_min              -0.113667 

# ---------------------
# Coordinates and ADP's
# ---------------------

loop_
_atom_site_label
_atom_site_fract_x
_atom_site_fract_y
_atom_site_fract_z
_atom_site_adp_type
_atom_site_occupancy
O1 0.43487(2) 0.44409(3) 0.349858(8) Uani 1.000000000
O2 0.24243(2) 0.74270(3) 0.463686(8) Uani 1.000000000
C1 0.40305(2) 0.55881(3) 0.448016(9) Uani 1.000000000
H1 0.301(1) 0.518(2) 0.2780(5) Uani 1.000000000
O5 0.13011(2) 0.63126(3) 0.178553(8) Uani 1.000000000
H3 0.1915(9) 0.693(2) 0.1125(5) Uani 1.000000000
H4 0.0083(9) 0.455(2) 0.1498(5) Uani 1.000000000

loop_
_atom_site_aniso_label
_atom_site_aniso_U_11
_atom_site_aniso_U_22
_atom_site_aniso_U_33
_atom_site_aniso_U_12
_atom_site_aniso_U_13
_atom_site_aniso_U_23
O1 0.01168(4) 0.01749(4) 0.00684(4) 0.00452(2) 0.00148(3) -0.00068(2)
O2 0.01004(4) 0.01668(4) 0.00838(4) 0.00527(2) 0.00095(3) -0.00064(2)
C1 0.00806(4) 0.01018(4) 0.00673(4) 0.00156(2) 0.00107(3) -0.00006(2)
H1 0.034(3) 0.039(3) 0.023(4) 0.005(3) 0.013(3) -0.004(3)
O5 0.00960(4) 0.01673(4) 0.00826(4) -0.00178(2) 0.00056(3) 0.00100(2)
H3 0.028(2) 0.041(3) 0.028(3) -0.003(2) 0.007(2) 0.003(2)
H4 0.028(2) 0.031(2) 0.035(3) -0.007(2) 0.007(2) 0.001(2)

loop_
_geom_bond_atom_site_label_1
_geom_bond_atom_site_label_2
_geom_bond_distance
 O1 C1 1.2879(1)
 O2 C1 1.2212(1)
 O1 H1 1.059(6)
 O5 H3 0.969(5)
 O5 H4 0.961(5)

loop_
_geom_angle_atom_site_label_1     
_geom_angle_atom_site_label_2
_geom_angle_atom_site_label_3
_geom_angle     
 O1 C1 O2  126.92(1)
 C1 O1 H1 113.4(3)
 H3 O5 H4 105.8(4)

# Standard CIF keys and data

# ---------------
# Reflection data
# ---------------

loop_
    _diffrn_refln_index_h
    _diffrn_refln_index_k
    _diffrn_refln_index_l
    _diffrn_refln_F_calc
    _diffrn_refln_F_meas
    _diffrn_refln_F_sigma
       1       0       0       48.704233       47.266690        0.526344
       2       0       0       11.813866       12.555875        0.144590
       3       0       0       49.081874       49.764244        0.553270
       4       0       0       16.718442       16.810711        0.191445
       5       0       0       20.012586       20.035469        0.223351
       6       0       0       38.680943       38.454519        0.444915
       7       0       0       26.551395       26.472816        0.289806
       8       0       0       13.419892       13.325164        0.146393
       9       0       0       10.821000       10.984535        0.132346
      10       0       0        7.108357        7.333348        0.088626
      11       0       0       15.113604       15.145626        0.164972
       2       1       0       46.985496       47.711110        0.534739
       3       1       0       25.981608       26.423664        0.298006
       4       1       0        3.937853        3.902691        0.047435
       5       1       0        1.592092        1.602092        0.031519
       6       1       0        2.015894        1.961071        0.034520
       7       1       0       23.237430       23.123365        0.260513
       8       1       0        0.060255        0.206398        0.163971
       9       1       0       14.913860       14.881196        0.166238
      10       1       0        8.106501        8.119360        0.098761
      11       1       0        0.727340        0.758353        0.076811
       0       2       0        9.370918        9.220900        0.108272
       1       2       0       44.772983       45.180748        0.505363
       2       2       0       56.949038       56.732707        0.635380
       3       2       0        3.637767        3.536100        0.043250
       4       2       0       27.423767       27.550499        0.309537
       5       2       0       12.659766       12.588090        0.141002
       6       2       0        0.685864        0.772528        0.044105
       7       2       0       15.237140       15.276780        0.174131
       8       2       0       16.793821       16.771702        0.186769
       9       2       0        3.445260        3.442819        0.048411
      10       2       0        8.027898        8.020910        0.091345
      11       2       0        0.941158        0.978264        0.072284
       1       3       0       11.139964       11.114855        0.124405
       2       3       0        9.094933        9.094669        0.102172
       3       3       0       21.350905       21.604398        0.241111
       4       3       0        6.105122        6.159140        0.070708
       5       3       0       28.307375       28.185989        0.314499
       6       3       0        0.059591        1.869465        0.199226
       7       3       0        1.974023        2.027609        0.040954
       8       3       0       10.958500       10.923827        0.121975
       9       3       0        3.809734        3.972908        0.051939
      10       3       0        2.399224        2.323489        0.047308
       0       4       0        4.332589        4.317175        0.053257
       1       4       0       10.801102       10.872442        0.121628
       2       4       0        9.149464        9.159913        0.102761
       3       4       0        6.460935        6.427597        0.073543
       4       4       0       21.016750       20.959008        0.235832
       5       4       0        7.731461        7.695453        0.091770
       6       4       0       10.768660       10.600943        0.119054
       7       4       0        8.264884        8.159657        0.092811
       8       4       0        0.348859        0.614410        0.107952
       9       4       0        0.302407        0.447437        0.143793
       1       5       0        5.372111        5.379033        0.064431
       2       5       0        8.763548        8.788743        0.099957
       3       5       0       10.920981       10.922454        0.124306
       4       5       0        1.193205        1.135782        0.048308
       5       5       0        5.967931        5.968920        0.070021
       6       5       0       13.745901       13.662723        0.151616
       7       5       0        9.885498        9.790250        0.109858
       8       5       0        2.717830        2.762969        0.066546
       0       6       0       11.007497       11.030866        0.121695
       1       6       0        6.626037        6.708428        0.078269
       2       6       0        2.511627        2.462255        0.053770
       3       6       0        0.687259        1.581898        0.077537
       4       6       0        2.634736        2.632603        0.053902
       5       6       0        6.990954        7.100915        0.082582
       6       6       0        9.084467        9.279116        0.106767
     -11       1       1        1.227887        1.175798        0.050409
     -10       1       1        4.782156        4.814873        0.060086
      -9       1       1        1.787525        1.751057        0.038865
      -8       1       1       13.862206       13.837269        0.156260
      -7       1       1       10.950976       10.865082        0.121246
      -6       1       1        2.990606        3.004746        0.040223
      -5       1       1       18.945592       18.996052        0.212016
      -4       1       1       23.678884       24.155331        0.272910
      -3       1       1       44.704684       45.005111        0.511291
      -2       1       1       33.778138       34.456204        0.386716
       0       1       1       53.273610       52.929859        0.601186
       1       1       1       15.098608       15.650240        0.178330
       2       1       1       20.153352       20.635649        0.232953
       3       1       1       51.955941       51.708510        0.610565
       4       1       1       31.297409       31.134226        0.349651
       5       1       1       26.232740       26.330401        0.294656
       6       1       1       34.454211       34.339482        0.385837
       7       1       1        2.742121        2.731648        0.038954
       8       1       1        1.694389        1.674873        0.036368
       9       1       1        1.260113        1.246676        0.047551
      10       1       1       14.848138       14.801689        0.165774
      11       1       1        5.200996        5.183628        0.063569
     -11       2       1        4.328018        4.401931        0.059697
     -10       2       1        1.954418        1.866253        0.055921
      -9       2       1        5.757282        5.717954        0.067821
      -8       2       1       16.290731       16.215733        0.185449
      -7       2       1        0.284371        0.415211        0.093031
      -6       2       1       21.462510       21.434085        0.239274
      -5       2       1        7.840877        7.775603        0.088406
      -4       2       1       18.598689       18.503783        0.209249
      -3       2       1       22.874476       23.276168        0.259652
      -2       2       1       30.775469       30.943012        0.355760
      -1       2       1       29.520190       29.956135        0.335196
       0       2       1       21.422101       21.702995        0.242333
       1       2       1       40.885144       41.125661        0.460320
       2       2       1        3.253379        3.362588        0.044004
       3       2       1        7.364797        7.116038        0.080841
       4       2       1       22.014467       21.944020        0.246785
       5       2       1       12.800160       12.753431        0.142721
       6       2       1        7.840834        7.856335        0.089289
       7       2       1        8.435349        8.436468        0.095665
       8       2       1       11.970514       11.887388        0.136644
       9       2       1        4.965686        4.894589        0.060026
      10       2       1        3.454157        3.383046        0.054983
      11       2       1        9.252324        9.144725        0.108465
     -10       3       1        4.209228        4.267318        0.055548
      -9       3       1        4.422108        4.381438        0.055470
      -8       3       1        1.352472        1.264792        0.045776
      -7       3       1        3.712580        3.679266        0.051870
      -6       3       1        9.382124        9.341146        0.105075
      -5       3       1       11.504295       11.381125        0.128125
      -4       3       1        5.696509        5.714543        0.066180
      -3       3       1        4.974417        5.030010        0.058793
      -2       3       1       30.203429       30.427783        0.340909
      -1       3       1        0.756692        0.882780        0.030958
       0       3       1       18.076012       18.208240        0.202685
       1       3       1       14.188718       14.235519        0.158943
       2       3       1       13.937357       13.822807        0.154962
       3       3       1        3.715231        3.682255        0.045360
       4       3       1       15.482586       15.427249        0.172413
       5       3       1       13.307071       13.218548        0.149883
       6       3       1        0.581427        0.632218        0.056979
       7       3       1       13.735964       13.668577        0.153030
       8       3       1        1.125587        1.184525        0.068685
       9       3       1        6.699140        6.672556        0.079377
      10       3       1        3.080094        3.094495        0.050058
      -9       4       1        9.026761        9.023857        0.109038
      -8       4       1       12.143450       11.976644        0.132658
      -7       4       1       12.190223       12.120231        0.136492
      -6       4       1        7.287726        7.267531        0.083869
      -5       4       1        4.663030        4.656823        0.057258
      -4       4       1        1.076899        1.099500        0.048643
      -3       4       1       11.738121       11.725613        0.130787
      -2       4       1       10.411251       10.399038        0.116043
      -1       4       1        6.286782        6.301270        0.071984
       0       4       1        9.062452        8.972792        0.100814
       1       4       1        1.979078        1.997899        0.033796
       2       4       1        0.215210        0.344384        0.088454
       3       4       1        1.390962        1.445752        0.034441
       4       4       1        1.890557        1.818928        0.037609
       5       4       1        5.610353        5.537960        0.065209
       6       4       1        0.522966        0.584123        0.098840
       7       4       1        3.176641        3.142451        0.058752
       8       4       1        3.963356        3.937766        0.054983
       9       4       1        4.136661        4.082646        0.055116
      -8       5       1        5.773470        5.802413        0.070572
      -7       5       1        5.132483        5.168365        0.063466
      -6       5       1        0.313212        0.417133        0.134114
      -5       5       1        4.348227        4.317638        0.054541
      -4       5       1        0.506112        0.599166        0.075812
      -3       5       1        1.059668        1.114181        0.044882
      -2       5       1        1.493396        1.496061        0.039971
      -1       5       1        8.203890        8.170924        0.092929
       0       5       1        0.534509        0.452438        0.107040
       1       5       1        0.733484        0.764918        0.058802
       2       5       1        5.074361        5.023545        0.065521
       3       5       1        7.781060        7.807624        0.090825
       4       5       1        3.744890        3.676275        0.052603
       5       5       1        0.970265        0.778653        0.065491
       6       5       1        5.379605        5.421808        0.065596
       7       5       1        0.700144        0.728011        0.090987
       8       5       1        1.302848        1.241531        0.066159
      -6       6       1        3.518939        3.575472        0.060077
      -5       6       1        0.402493        0.424735        0.153626
      -4       6       1        0.939802        1.081064        0.059448
      -3       6       1        7.693891        7.706945        0.088743
      -2       6       1        1.989156        2.099833        0.049004
      -1       6       1        4.010197        3.869755        0.053474
       0       6       1        6.455298        6.400234        0.075363
       1       6       1        6.370980        6.302777        0.074294
       2       6       1        2.029387        1.966723        0.051364
       3       6       1        2.736857        2.628593        0.067577
       4       6       1        5.159517        5.070700        0.064504
       5       6       1        5.651396        5.750391        0.069810
     -12       0       2        7.938477        7.959774        0.092055
     -11       0       2        5.096951        4.979357        0.078337
     -10       0       2        0.275199        0.301164        0.219311
      -9       0       2        5.116057        5.179382        0.066653
      -8       0       2        4.758253        4.805414        0.063473
      -7       0       2        9.658896        9.655309        0.108268
      -6       0       2       34.182882       34.077559        0.381565
      -5       0       2       23.739503       24.190081        0.269169
      -4       0       2       77.726146       76.845364        0.852075
      -3       0       2        9.575068        9.710613        0.119054
      -2       0       2       62.417348       61.309298        0.757419
      -1       0       2       68.955627       65.569353        0.640776
       0       0       2       29.079852       30.152943        0.362341
       1       0       2        7.788278        8.220097        0.100122
       3       0       2       33.965252       34.338608        0.388498
       4       0       2        0.097920        0.392938        0.117801
       5       0       2       65.498466       64.375073        0.765797
       6       0       2       13.736211       13.663821        0.168266
       7       0       2       15.126462       15.093707        0.165881
       8       0       2        9.997131        9.923356        0.114483
       9       0       2       17.744878       17.518562        0.208449
      10       0       2        4.419139        4.490991        0.062447
      11       0       2       13.190233       13.152186        0.165270
     -11       1       2        6.306472        6.298412        0.077802
     -10       1       2        1.833694        1.947665        0.058300
      -9       1       2        3.080748        3.039770        0.042955
      -8       1       2        0.114074        0.318434        0.121457
      -7       1       2       23.818584       23.836317        0.265360
      -6       1       2        6.629281        6.590144        0.075699
      -5       1       2       40.410232       40.255062        0.453052
      -4       1       2       18.858319       19.116485        0.213575
      -3       1       2       14.238343       14.551976        0.169347
      -2       1       2       58.495967       58.509486        0.666509
      -1       1       2       30.282695       31.173386        0.359915
       0       1       2       23.130580       23.756052        0.286497
       1       1       2       51.185957       51.130910        0.585782
       2       1       2        4.108281        4.144514        0.078435
       3       1       2       52.617431       52.068417        0.593568
       4       1       2       34.423515       34.186547        0.384328
       5       1       2       19.185146       19.295854        0.216284
       6       1       2       19.748291       19.731194        0.221965
       7       1       2        1.081374        1.072241        0.037204
       8       1       2        3.728044        3.726124        0.058700
       9       1       2        5.721073        5.623522        0.068614
      10       1       2        0.249078        0.339411        0.162211
      11       1       2        7.594635        7.563729        0.086564
     -11       2       2        1.495730        1.496763        0.069843
     -10       2       2        8.679800        8.663025        0.098038
      -9       2       2        0.352302        0.348855        0.149858
      -8       2       2       10.442380       10.413453        0.116851
      -7       2       2        1.489025        1.478310        0.034946
      -6       2       2       16.170660       16.142800        0.180031
      -5       2       2        1.994539        1.997774        0.032933
      -4       2       2        9.321055        9.090105        0.102669
      -3       2       2       33.507297       33.756036        0.379398
      -2       2       2       54.991236       55.094011        0.621816
      -1       2       2        7.123680        7.302739        0.093162
       0       2       2       28.378811       28.774989        0.322573
       1       2       2        0.710933        0.608030        0.096463
       2       2       2        4.329499        4.376300        0.052644
       3       2       2       42.022591       41.886513        0.470574
       4       2       2       43.531406       43.392741        0.493324
       5       2       2        4.632917        4.654031        0.055335
       6       2       2        0.548023        0.645755        0.051365
       7       2       2        6.531515        6.523726        0.076789
       8       2       2        1.000233        1.021812        0.044929
       9       2       2       15.681365       15.748968        0.181052
      10       2       2       14.186844       14.077287        0.158953
      11       2       2        0.534715        0.568067        0.139931
     -10       3       2        7.506989        7.486187        0.086458
      -9       3       2       24.035376       24.085265        0.267835
      -8       3       2        7.597948        7.569148        0.086234
      -7       3       2        3.563717        3.559916        0.047082
      -6       3       2        8.706386        8.782653        0.099682
      -5       3       2        0.735744        0.703207        0.046625
      -4       3       2        9.389904        9.417696        0.105983
      -3       3       2       40.484090       40.216539        0.452485
      -2       3       2       20.670919       20.909328        0.233255
      -1       3       2       14.291717       14.483439        0.161777
       0       3       2       27.251842       27.214518        0.303925
       1       3       2       17.401435       17.391952        0.193696
       2       3       2       24.213174       24.203099        0.269441
       3       3       2       11.538829       11.609910        0.129927
       4       3       2        2.491371        2.560117        0.037579
       5       3       2        5.943707        5.938603        0.068850
       6       3       2        2.240567        2.261725        0.040081
       7       3       2       12.339203       12.256019        0.135788
       8       3       2        8.058646        8.044563        0.092834
       9       3       2        4.178412        4.108893        0.054512
      10       3       2       11.490986       11.433722        0.135050
      -9       4       2        5.097262        5.020857        0.066061
      -8       4       2       11.622156       11.673903        0.135705
      -7       4       2        6.747223        6.743738        0.080405
      -6       4       2        0.018985        0.349714        0.349714
      -5       4       2        0.104129        0.284253        0.136605
      -4       4       2        5.976021        5.874947        0.071500
      -3       4       2        8.409915        8.430540        0.094953
      -2       4       2       20.209533       20.043453        0.223261
      -1       4       2        8.091473        7.992809        0.090405
       0       4       2       19.526525       19.438621        0.216239
       1       4       2       19.234201       19.226284        0.213131
       2       4       2        3.719921        3.644997        0.046803
       3       4       2        3.925588        3.878531        0.048648
       4       4       2        2.034315        1.938582        0.037556
       5       4       2        0.801041        0.793914        0.053644
       6       4       2       13.314002       13.236691        0.149675
       7       4       2        3.342258        3.438604        0.051275
       8       4       2        9.947892        9.942434        0.115634
       9       4       2        9.621065        9.583632        0.110670
      -8       5       2       13.866324       13.809417        0.155846
      -7       5       2       11.651615       11.702991        0.131042
      -6       5       2        2.138926        2.266297        0.045869
      -5       5       2        5.337027        5.323157        0.063499
      -4       5       2       12.371063       12.262952        0.136947
      -3       5       2        3.919539        3.979322        0.050072
      -2       5       2       10.424390       10.360019        0.115509
      -1       5       2       22.086949       21.991817        0.243713
       0       5       2        7.049263        7.031785        0.080526
       1       5       2        9.096152        9.137013        0.102523
       2       5       2        3.646762        3.563285        0.048033
       3       5       2        4.506645        4.584539        0.056626
       4       5       2        2.424570        2.463859        0.043776
       5       5       2        5.730503        5.813949        0.071650
       6       5       2        1.123276        1.179746        0.051251
       7       5       2        9.438965        9.399521        0.105706
      -6       6       2        5.534716        5.581487        0.067596
      -5       6       2        1.518778        1.634319        0.049296
      -4       6       2        5.791843        5.824946        0.070644
      -3       6       2        3.588514        3.629325        0.060852
      -2       6       2        0.682949        0.665282        0.088220
      -1       6       2        6.838880        6.854123        0.079759
       0       6       2        8.239953        8.267890        0.094702
       1       6       2        4.456301        4.506662        0.058066
       2       6       2        7.032667        7.075027        0.084819
       3       6       2        2.979896        3.013752        0.062328
       4       6       2        1.933034        1.972105        0.048593
       5       6       2        5.450230        5.481332        0.067369
     -11       1       3        9.756264        9.733345        0.109312
     -10       1       3        3.931989        3.880722        0.053190
      -9       1       3        0.908636        0.923851        0.051784
      -8       1       3       11.173727       11.199107        0.124813
      -7       1       3        4.859488        4.893976        0.058379
      -6       1       3        2.830276        2.859021        0.038312
      -5       1       3       17.791855       18.133119        0.202977
      -4       1       3        3.296400        3.176161        0.040400
      -3       1       3       31.452960       32.104673        0.361484
      -2       1       3       11.305558       11.394297        0.142186
      -1       1       3       45.251554       45.896732        0.569698
       0       1       3       10.591482       10.701402        0.125959
       1       1       3       69.851174       68.321958        0.863601
       2       1       3       53.437072       53.745139        0.627722
       3       1       3       16.533209       16.360623        0.185643
       4       1       3       36.443950       36.400275        0.409581
       5       1       3        3.344740        3.355592        0.042286
       6       1       3       12.035329       12.025806        0.135473
       7       1       3        6.998278        6.978180        0.081877
       8       1       3       23.630584       23.658191        0.264816
       9       1       3       13.429174       13.364131        0.153529
      10       1       3        7.655168        7.609139        0.087105
      11       1       3        8.874317        8.907132        0.100487
     -11       2       3        2.987442        3.037285        0.048339
     -10       2       3       18.273570       18.215104        0.205106
      -9       2       3        2.203095        2.147394        0.042471
      -8       2       3        6.827243        6.797867        0.078790
      -7       2       3       12.144039       12.166758        0.136795
      -6       2       3       19.971652       19.954448        0.223761
      -5       2       3        5.244314        5.273708        0.061223
      -4       2       3       22.497544       22.531755        0.252617
      -3       2       3       43.418347       43.668982        0.490399
      -2       2       3        7.693130        7.830390        0.091333
      -1       2       3       32.730340       33.061307        0.371706
       0       2       3        0.704322        0.550908        0.079846
       1       2       3       47.369232       47.085242        0.527965
       2       2       3       10.314939       10.448445        0.117424
       3       2       3       25.739731       25.632011        0.286203
       4       2       3       18.772535       18.830826        0.210407
       5       2       3       12.518263       12.466355        0.139149
       6       2       3        9.492485        9.486095        0.107662
       7       2       3        5.603213        5.650044        0.066676
       8       2       3        5.852994        5.786450        0.072957
       9       2       3        5.929937        5.945671        0.073618
      10       2       3        7.364898        7.372313        0.103338
     -10       3       3        4.965862        4.953887        0.063898
      -9       3       3        9.250874        9.401862        0.105733
      -8       3       3        6.882146        6.909920        0.080059
      -7       3       3        3.877592        3.849675        0.049675
      -6       3       3        2.941037        3.342903        0.044115
      -5       3       3        6.342677        6.282993        0.072679
      -4       3       3       12.177066       12.212698        0.136689
      -3       3       3        5.033594        6.114082        0.076119
      -2       3       3        3.043544        3.050197        0.039250
      -1       3       3        9.400052        9.384295        0.105395
       0       3       3       23.413925       23.678049        0.264164
       1       3       3        0.559067        0.697280        0.035087
       2       3       3        5.502069        5.392124        0.063522
       3       3       3       25.296735       25.294466        0.282069
       4       3       3        3.154363        3.039918        0.045139
       5       3       3        5.430318        5.460952        0.063916
       6       3       3        2.288478        2.360042        0.043083
       7       3       3       10.232500       10.165628        0.114260
       8       3       3        2.007263        2.008855        0.045924
       9       3       3        9.892933        9.988243        0.116516
      10       3       3        5.267510        5.222739        0.066093
      -9       4       3       12.103438       12.035365        0.136205
      -8       4       3       10.448020       10.339246        0.116232
      -7       4       3        2.103244        2.140537        0.044088
      -6       4       3        6.908846        6.856749        0.080540
      -5       4       3       12.710086       12.700000        0.142930
      -4       4       3       19.979662       19.910550        0.221975
      -3       4       3       19.615058       19.626767        0.218264
      -2       4       3       14.835281       14.736010        0.164806
      -1       4       3        0.480499        0.515558        0.059817
       0       4       3        5.106849        5.098137        0.059586
       1       4       3        9.732934        9.738583        0.109045
       2       4       3       19.024747       19.054921        0.211354
       3       4       3       10.981607       10.998636        0.122516
       4       4       3        4.290751        4.280304        0.052775
       5       4       3        2.996835        2.923217        0.043044
       6       4       3        1.368618        1.434503        0.046663
       7       4       3        2.786929        2.788369        0.049592
       8       4       3        4.147452        4.200952        0.059455
       9       4       3        0.185625        0.386005        0.386005
      -8       5       3        0.441611        0.454093        0.139768
      -7       5       3        5.004790        4.919654        0.060745
      -6       5       3        2.880542        2.838098        0.044623
      -5       5       3        4.570402        4.648118        0.061289
      -4       5       3        3.993361        3.911266        0.050048
      -3       5       3        5.521476        5.436359        0.063743
      -2       5       3        4.675382        4.703084        0.056580
      -1       5       3        2.826826        2.833584        0.043566
       0       5       3        2.792660        2.773986        0.042412
       1       5       3        1.990580        2.083963        0.040314
       2       5       3        2.993821        3.097176        0.045242
       3       5       3        0.377309        0.250799        0.172059
       4       5       3        4.874477        4.850876        0.059425
       5       5       3        2.796767        2.850035        0.045450
       6       5       3        2.187155        2.174350        0.069641
       7       5       3        3.126049        3.015974        0.057833
      -6       6       3        1.637454        1.905046        0.044858
      -5       6       3       11.810222       11.724760        0.130365
      -4       6       3        9.526584        9.619407        0.110938
      -3       6       3        2.548930        2.808273        0.047585
      -2       6       3       10.582978       10.452751        0.117375
      -1       6       3        0.609282        0.756703        0.069317
       0       6       3        5.210778        5.291692        0.064934
       1       6       3        2.084815        2.046167        0.051274
       2       6       3        9.453450        9.498842        0.106771
       3       6       3        2.091475        2.657273        0.049074
       4       6       3        2.195186        2.166264        0.049569
       5       6       3        3.910229        3.852012        0.056094
     -12       0       4       17.265480       17.190113        0.193055
     -11       0       4        8.039964        8.061700        0.106513
     -10       0       4        7.578034        7.633086        0.088154
      -9       0       4       19.511448       19.392266        0.220934
      -8       0       4        5.369466        5.274846        0.064952
      -7       0       4       16.259067       16.062690        0.183458
      -6       0       4        4.327234        4.316248        0.054207
      -5       0       4       10.710092       10.765222        0.120035
      -4       0       4       27.418324       27.916662        0.311046
      -3       0       4       23.110457       23.752474        0.270140
      -1       0       4       72.371242       69.770481        1.443985
       0       0       4       20.032732       20.993809        0.244110
       1       0       4      105.867639       99.995000        0.552102
       2       0       4        7.267736        7.154579        0.106671
       3       0       4       11.693697       11.761377        0.132534
       4       0       4       15.162324       15.532868        0.187837
       5       0       4        8.737157        8.703907        0.098153
       6       0       4        3.205050        3.141465        0.049604
       7       0       4       41.954518       41.745179        0.472428
       8       0       4       20.752297       20.733548        0.232328
       9       0       4        5.551878        5.557697        0.071077
      10       0       4        9.850033        9.929350        0.111000
      11       0       4        0.917049        0.682788        0.136711
     -12       1       4        0.832474        0.691881        0.097828
     -11       1       4       15.737997       15.631059        0.172728
     -10       1       4        2.306360        2.258274        0.044883
      -9       1       4        8.312054        8.321959        0.094019
      -8       1       4       14.007640       13.878400        0.155427
      -7       1       4        1.648099        1.620864        0.038682
      -6       1       4       14.469223       14.337713        0.161324
      -5       1       4       24.251883       24.592275        0.276025
      -4       1       4       14.626088       14.741438        0.164401
      -3       1       4       37.672240       38.257679        0.430044
      -2       1       4       46.961438       47.250820        0.527914
      -1       1       4       38.718269       39.555531        0.503258
       0       1       4       97.170443       91.834144        0.879705
       1       1       4       20.300101       20.342812        0.229881
       2       1       4        7.609714        7.627319        0.098375
       3       1       4        8.844359        8.601395        0.097925
       4       1       4        4.286174        4.355686        0.052083
       5       1       4       15.895325       15.897484        0.179978
       6       1       4       18.865768       18.855503        0.210397
       7       1       4       15.196433       15.141995        0.170021
       8       1       4       14.915282       14.788847        0.164210
       9       1       4        4.129923        4.155478        0.061092
      10       1       4        8.060638        8.089870        0.092058
      11       1       4        3.461525        3.473615        0.056160
     -11       2       4        8.751795        8.668275        0.097978
     -10       2       4       13.880123       13.844132        0.158739
      -9       2       4        1.578716        1.540130        0.042565
      -8       2       4       10.246143       10.288829        0.115334
      -7       2       4        4.819029        4.776714        0.056969
      -6       2       4        5.891147        5.983143        0.069176
      -5       2       4       13.619417       13.501852        0.151945
      -4       2       4       20.043490       20.069878        0.224223
      -3       2       4       13.076872       13.232536        0.147812
      -2       2       4       12.044400       12.097934        0.135075
      -1       2       4       37.826054       37.991973        0.426829
       0       2       4       34.179324       34.176015        0.387111
       1       2       4       11.241193       11.259218        0.126384
       2       2       4        2.938721        2.746616        0.036192
       3       2       4       24.091928       24.207643        0.271478
       4       2       4       10.004624       10.004999        0.113588
       5       2       4       19.833978       19.775743        0.220181
       6       2       4       17.815326       17.738376        0.201558
       7       2       4        1.816820        1.941211        0.042606
       8       2       4        9.830912        9.770875        0.110544
       9       2       4       15.775723       15.741347        0.173110
      10       2       4        3.244071        3.301666        0.054052
     -10       3       4        8.458388        8.469120        0.096068
      -9       3       4       12.112883       12.082218        0.135671
      -8       3       4        0.171585        0.206398        0.206398
      -7       3       4       22.568867       22.514218        0.251918
      -6       3       4        5.434738        5.505997        0.065133
      -5       3       4        8.680181        8.612433        0.097564
      -4       3       4       39.624855       39.424865        0.443972
      -3       3       4       17.202912       17.155757        0.191972
      -2       3       4        7.625002        7.691229        0.087808
      -1       3       4       19.243229       19.069609        0.213311
       0       3       4       19.102943       19.178634        0.213666
       1       3       4        7.158810        7.221565        0.082798
       2       3       4       37.464666       37.374724        0.420699
       3       3       4       26.462025       26.305703        0.293206
       4       3       4       17.797669       17.839843        0.198698
       5       3       4        5.119855        5.060830        0.059930
       6       3       4        1.454927        1.384052        0.043269
       7       3       4        9.797940        9.789893        0.109552
       8       3       4        8.624453        8.617076        0.097686
       9       3       4        6.787016        6.776577        0.083148
      10       3       4        4.885621        4.782468        0.088536
      -9       4       4        1.482664        1.440555        0.047035
      -8       4       4        8.850652        8.735331        0.098607
      -7       4       4        3.834626        3.805916        0.052385
      -6       4       4       16.921516       16.879277        0.189760
      -5       4       4       12.687392       12.685819        0.141497
      -4       4       4        2.243084        2.636209        0.038999
      -3       4       4       13.840819       13.896762        0.155219
      -2       4       4        1.694873        1.741206        0.034279
      -1       4       4        1.680591        1.655899        0.034140
       0       4       4        9.039980        8.977416        0.102001
       1       4       4        4.458833        4.397044        0.053659
       2       4       4       18.987141       18.902645        0.213344
       3       4       4       16.000336       15.955250        0.176467
       4       4       4        3.346561        3.273072        0.047704
       5       4       4       13.250205       13.112208        0.146870
       6       4       4        6.556285        6.530544        0.076010
       7       4       4        4.247958        4.194163        0.063061
       8       4       4        4.075001        4.097560        0.058625
       9       4       4        0.613870        0.675500        0.415692
      -8       5       4        0.980135        1.080185        0.069344
      -7       5       4        3.566238        3.536806        0.049974
      -6       5       4       16.057977       16.046807        0.178914
      -5       5       4       21.067635       21.158450        0.235018
      -4       5       4        1.909092        1.881781        0.036842
      -3       5       4        8.091621        7.981416        0.091105
      -2       5       4        4.848878        4.860864        0.058573
      -1       5       4        5.677294        5.718654        0.066840
       0       5       4       12.798569       12.732635        0.141368
       1       5       4       24.804794       24.802822        0.275287
       2       5       4        4.410696        4.399886        0.055119
       3       5       4        0.724550        0.793347        0.058909
       4       5       4       12.560143       12.501200        0.138757
       5       5       4        4.842199        4.869189        0.063567
       6       5       4       10.324213       10.304368        0.115158
       7       5       4        4.143732        4.239693        0.063930
      -6       6       4        4.761708        4.825039        0.059328
      -5       6       4        4.419912        4.484529        0.059148
      -4       6       4        4.905513        4.915587        0.060693
      -3       6       4        2.984752        3.052605        0.051972
      -2       6       4        0.734454        0.794670        0.076547
      -1       6       4        3.495669        3.465112        0.054100
       0       6       4        2.272945        2.217995        0.043920
       1       6       4        6.051905        6.049463        0.073762
       2       6       4        7.032554        7.080184        0.085185
       3       6       4        2.839692        2.899776        0.048881
       4       6       4        0.928108        0.993881        0.067221
       5       6       4        3.458767        3.446012        0.062080
     -12       1       5       11.663270       11.552489        0.128392
     -11       1       5        3.834040        3.748733        0.051843
     -10       1       5        8.068746        8.028512        0.091069
      -9       1       5        4.448994        4.476718        0.056310
      -8       1       5       12.250400       12.182364        0.135788
      -7       1       5        3.792387        3.801052        0.048453
      -6       1       5       24.888963       24.870062        0.277380
      -5       1       5       14.145885       14.055248        0.158126
      -4       1       5        0.566460        0.510979        0.041618
      -3       1       5       36.127834       36.524239        0.414406
      -2       1       5       11.478450       11.485643        0.136194
      -1       1       5        2.762568        2.650962        0.060229
       0       1       5       20.540066       21.135279        0.245329
       1       1       5       26.397225       26.825548        0.301596
       2       1       5       11.324248       11.309730        0.128049
       3       1       5        5.477305        5.750739        0.070158
       4       1       5       23.909886       23.973527        0.270785
       5       1       5        2.731066        2.820993        0.038332
       6       1       5       19.529879       19.608927        0.220528
       7       1       5       16.263365       16.273291        0.185407
       8       1       5        0.093786        0.320624        0.147419
       9       1       5        6.437597        6.454688        0.077934
      10       1       5        5.067808        4.983473        0.064021
     -11       2       5        3.774415        3.758058        0.052926
     -10       2       5        0.459135        0.468935        0.115240
      -9       2       5        6.426897        6.412566        0.074585
      -8       2       5       15.021264       14.983324        0.165767
      -7       2       5        8.178639        8.152914        0.092330
      -6       2       5        5.280685        5.343501        0.062592
      -5       2       5       33.769809       33.747444        0.378896
      -4       2       5        6.137380        6.197661        0.070590
      -3       2       5        4.038475        4.053517        0.048645
      -2       2       5        4.258536        4.612483        0.058474
      -1       2       5       55.973910       55.422649        0.622558
       0       2       5       17.586375       17.741195        0.201241
       1       2       5       23.736341       24.118665        0.270814
       2       2       5       31.364348       31.222748        0.353022
       3       2       5       19.950358       19.912308        0.221955
       4       2       5        1.943884        1.978484        0.034751
       5       2       5        9.879943        9.864026        0.112205
       6       2       5       25.283363       25.254901        0.281314
       7       2       5        2.302937        2.324887        0.047828
       8       2       5        7.155402        7.125026        0.082797
       9       2       5        4.713828        4.769486        0.062258
      10       2       5        8.490306        8.323941        0.101655
     -11       3       5        6.697815        6.817258        0.080715
     -10       3       5        0.709259        0.507445        0.115909
      -9       3       5        0.338494        0.322800        0.166916
      -8       3       5        2.431056        2.452244        0.044859
      -7       3       5       15.215210       15.165751        0.168084
      -6       3       5        2.085192        2.090167        0.041143
      -5       3       5        5.020485        4.920874        0.058159
      -4       3       5       13.639992       13.570925        0.151908
      -3       3       5       11.854464       11.858752        0.133565
      -2       3       5        6.614367        6.579818        0.075050
      -1       3       5        2.178688        2.253176        0.033941
       0       3       5       10.177076       10.138047        0.115572
       1       3       5       11.986352       11.901681        0.133503
       2       3       5        7.168171        7.165194        0.083598
       3       3       5        1.060997        1.054941        0.035774
       4       3       5        4.874163        4.859424        0.057862
       5       3       5       16.447749       16.424372        0.183067
       6       3       5        0.925023        0.998399        0.054895
       7       3       5        2.661109        2.615703        0.047980
       8       3       5       11.151823       11.055315        0.125082
       9       3       5        3.128554        3.084121        0.058414
      -9       4       5        0.548104        0.479896        0.113153
      -8       4       5        4.565009        4.594344        0.060031
      -7       4       5       12.524313       12.538341        0.140357
      -6       4       5       16.219958       16.256998        0.179996
      -5       4       5        9.538651        9.499158        0.107619
      -4       4       5        8.744198        8.675540        0.097953
      -3       4       5        1.602646        1.602935        0.033572
      -2       4       5       15.219845       15.150908        0.170587
      -1       4       5       20.004859       20.058664        0.223594
       0       4       5       22.494549       22.431228        0.249930
       1       4       5       18.580432       18.553167        0.208685
       2       4       5       11.064610       10.983624        0.123606
       3       4       5        1.366330        1.347145        0.047414
       4       4       5       11.652317       11.673474        0.129645
       5       4       5       11.199495       11.269428        0.125820
       6       4       5        9.851342        9.903838        0.111596
       7       4       5       11.973333       11.991664        0.132912
       8       4       5        4.367951        4.323540        0.059974
      -8       5       5        3.162194        3.179937        0.047845
      -7       5       5        2.571010        2.593781        0.045174
      -6       5       5        0.526270        0.436119        0.109929
      -5       5       5        1.212602        1.420176        0.039741
      -4       5       5        0.616638        0.648614        0.058275
      -3       5       5        2.727765        2.761847        0.041866
      -2       5       5        5.359009        5.233737        0.061987
      -1       5       5        1.168316        1.101000        0.041849
       0       5       5        4.553230        4.554668        0.055557
       1       5       5        5.263894        5.233163        0.062283
       2       5       5        2.965963        2.888148        0.046951
       3       5       5        3.633235        3.491848        0.048884
       4       5       5        3.779439        3.755130        0.052293
       5       5       5        1.531660        1.579082        0.049834
       6       5       5        0.181648        0.272397        0.215828
       7       5       5        0.255985        0.562494        0.162245
      -6       6       5        8.194374        8.224780        0.093544
      -5       6       5        3.164866        3.125748        0.053159
      -4       6       5        6.359492        6.310784        0.073878
      -3       6       5        2.330774        2.216506        0.045354
      -2       6       5        7.947730        8.043445        0.091275
      -1       6       5        2.369205        2.410996        0.044775
       0       6       5       14.133505       14.013208        0.160050
       1       6       5        9.043553        8.951257        0.104958
       2       6       5        1.252075        1.217990        0.051757
       3       6       5        4.898176        4.846751        0.061566
       4       6       5        4.308748        4.387254        0.058051
     -12       0       6        5.478626        5.944157        0.130552
     -11       0       6        2.057259        1.994192        0.068289
     -10       0       6        8.957460        9.164388        0.103758
      -9       0       6       12.767659       12.856127        0.139602
      -8       0       6        0.310128        0.503190        0.108601
      -7       0       6       40.875935       40.558106        0.458356
      -6       0       6       32.642242       32.432083        0.362783
      -5       0       6       27.445708       27.423165        0.304721
      -4       0       6       16.772707       17.097368        0.189086
      -3       0       6        8.871074        9.160677        0.114075
      -2       0       6       32.932708       32.935999        0.376207
      -1       0       6       35.454926       35.555590        0.400221
       0       0       6       78.715359       77.444044        0.991183
       1       0       6       37.549478       37.015943        0.437397
       2       0       6        4.913602        5.014379        0.065238
       3       0       6       60.541237       60.530819        0.673822
       4       0       6        9.347963        9.139201        0.103992
       5       0       6        6.539254        6.411942        0.075618
       6       0       6       16.596230       17.198546        0.191489
       7       0       6        2.837212        2.737791        0.054938
       8       0       6        5.598709        5.472933        0.071915
       9       0       6       13.604028       13.664919        0.148262
      10       0       6       11.039695       10.977705        0.121370
     -12       1       6        5.661898        5.591869        0.068917
     -11       1       6        1.175572        1.162712        0.049878
     -10       1       6        0.797727        0.805667        0.058540
      -9       1       6       12.165493       12.227019        0.138181
      -8       1       6        3.374175        3.401911        0.046170
      -7       1       6       11.203233       11.165572        0.124739
      -6       1       6       31.524754       31.533950        0.353347
      -5       1       6        5.125791        5.061126        0.058727
      -4       1       6       33.808501       33.811093        0.381316
      -3       1       6        1.567148        1.425307        0.033114
      -2       1       6        5.974340        5.949958        0.074160
      -1       1       6        1.797877        1.733407        0.056774
       0       1       6       43.812645       43.591169        0.488849
       1       1       6       36.221563       36.534915        0.423421
       2       1       6       51.691435       51.406517        0.576408
       3       1       6        5.300169        5.486073        0.064358
       4       1       6       15.948820       15.990622        0.178602
       5       1       6       22.952835       22.963667        0.255078
       6       1       6       11.776925       11.756700        0.131297
       7       1       6        2.605929        2.459268        0.048936
       8       1       6        5.321479        5.274562        0.064859
       9       1       6        7.314142        7.176768        0.083250
      10       1       6        7.382759        7.370957        0.103220
     -11       2       6        6.592689        6.500000        0.075671
     -10       2       6        0.391520        0.337787        0.154211
      -9       2       6       15.177202       15.168388        0.167722
      -8       2       6       19.532852       19.554283        0.219600
      -7       2       6        3.770059        3.728539        0.048321
      -6       2       6        2.716594        2.684288        0.037988
      -5       2       6       22.970687       23.008477        0.258971
      -4       2       6        6.124659        6.116126        0.069970
      -3       2       6       29.832670       29.735333        0.334312
      -2       2       6       21.386309       21.466718        0.240555
      -1       2       6       10.803868       10.950799        0.122595
       0       2       6        5.713353        5.786709        0.067094
       1       2       6       31.922672       32.052457        0.360502
       2       2       6        8.099427        8.193351        0.092672
       3       2       6       17.017101       16.989408        0.192087
       4       2       6        6.627385        6.705371        0.077098
       5       2       6       17.735144       17.760349        0.203584
       6       2       6        3.745793        3.807230        0.051035
       7       2       6        6.195332        6.247720        0.073580
       8       2       6        0.461174        0.428252        0.142770
       9       2       6        4.600751        4.554558        0.073041
      10       2       6        7.148191        7.222326        0.100669
     -11       3       6        4.571152        4.394201        0.083052
     -10       3       6        8.755702        8.700919        0.102257
      -9       3       6        2.647836        2.672508        0.046865
      -8       3       6       14.974692       14.969636        0.166596
      -7       3       6       10.366808       10.340696        0.117194
      -6       3       6        6.244181        6.647029        0.076641
      -5       3       6        5.619113        5.539495        0.064460
      -4       3       6        7.399251        7.280316        0.082677
      -3       3       6        0.698876        1.458458        0.058530
      -2       3       6       48.988244       48.500309        0.545852
      -1       3       6       26.210396       26.210685        0.295245
       0       3       6        1.013954        1.433527        0.036602
       1       3       6       16.890682       16.843396        0.190469
       2       3       6        3.977819        3.931921        0.049009
       3       3       6       11.320920       11.504782        0.128930
       4       3       6       26.512806       26.500943        0.295791
       5       3       6       24.466926       24.523254        0.273924
       6       3       6        1.117909        1.204824        0.050484
       7       3       6        6.750072        6.739362        0.083537
       8       3       6        9.936947        9.896161        0.114597
       9       3       6       10.610355       10.675205        0.122954
      -9       4       6        7.479495        7.453053        0.092890
      -8       4       6        5.701936        5.752565        0.068464
      -7       4       6        5.328804        5.434979        0.065249
      -6       4       6        3.665820        3.538220        0.049667
      -5       4       6        0.231587        0.220227        0.156196
      -4       4       6       13.936554       13.840520        0.155857
      -3       4       6       13.082650       12.986531        0.147139
      -2       4       6        5.007418        5.082814        0.060165
      -1       4       6       23.389278       23.287336        0.260395
       0       4       6        6.466298        6.502999        0.075169
       1       4       6        7.280010        7.307804        0.083193
       2       4       6        4.859518        4.856027        0.058319
       3       4       6        1.382950        1.382679        0.038543
       4       4       6        9.526738        9.504736        0.107076
       5       4       6        7.638695        7.670854        0.088110
       6       4       6        2.382123        2.317456        0.051137
       7       4       6       14.510546       14.489306        0.159268
       8       4       6        5.141068        5.093722        0.066297
      -8       5       6        1.814994        1.887406        0.047351
      -7       5       6        7.354946        7.514519        0.088080
      -6       5       6        6.786794        6.799191        0.078254
      -5       5       6        7.872938        7.795576        0.088501
      -4       5       6        6.182524        6.109173        0.071873
      -3       5       6       15.815102       15.757538        0.174855
      -2       5       6        0.353707        0.349142        0.126881
      -1       5       6       14.785329       14.626004        0.162256
       0       5       6       22.437068       22.363139        0.248664
       1       5       6        1.118240        1.017644        0.049037
       2       5       6        3.526666        3.545138        0.049998
       3       5       6       10.307409       10.295144        0.115262
       4       5       6        8.145204        8.140025        0.092540
       5       5       6        6.638102        6.679072        0.078163
       6       5       6       17.960142       17.893574        0.209401
      -6       6       6        2.778952        3.263434        0.057970
      -5       6       6        2.506156        2.462641        0.046301
      -4       6       6        3.465746        3.497571        0.048948
      -3       6       6        2.539213        2.547666        0.044028
      -2       6       6        0.308055        0.331964        0.155896
      -1       6       6        8.010005        8.128099        0.092678
       0       6       6        0.514499        1.138640        0.055819
       1       6       6        5.275655        5.175133        0.064556
       2       6       6        1.463697        1.431503        0.049909
       3       6       6        2.322116        2.316981        0.048259
       4       6       6        0.664022        0.741080        0.090004
     -12       1       7        3.365494        3.253152        0.059722
     -11       1       7        3.104831        3.232491        0.059795
     -10       1       7       17.843710       17.882673        0.197651
      -9       1       7       10.742011       10.711209        0.120175
      -8       1       7       19.219671       19.247337        0.213420
      -7       1       7       18.565374       18.568252        0.207152
      -6       1       7        4.241978        4.281472        0.051223
      -5       1       7        2.600515        2.521686        0.033936
      -4       1       7       23.578879       23.841980        0.266357
      -3       1       7       47.201157       46.711134        0.525963
      -2       1       7       14.732518       14.730580        0.164524
      -1       1       7       50.886708       50.766327        0.577086
       0       1       7       14.620395       15.179592        0.171927
       1       1       7       10.713459       10.823585        0.124053
       2       1       7       13.601800       13.883083        0.155374
       3       1       7       13.852890       13.653205        0.153205
       4       1       7        7.454892        7.295204        0.083269
       5       1       7        5.588712        5.753868        0.068624
       6       1       7        8.827057        8.875246        0.102733
       7       1       7        2.978044        3.032507        0.048047
       8       1       7        1.453298        1.428706        0.050337
       9       1       7        9.395159        9.461290        0.106505
      10       1       7        0.360077        0.268328        0.235162
     -11       2       7        7.555242        7.527084        0.086251
     -10       2       7        2.959220        3.052917        0.047422
      -9       2       7        8.090530        8.135048        0.092225
      -8       2       7        6.543181        6.533376        0.075512
      -7       2       7       11.284567       11.361338        0.127016
      -6       2       7        1.235479        1.224704        0.033906
      -5       2       7       11.915826       11.887809        0.133235
      -4       2       7        6.722536        6.715951        0.076298
      -3       2       7       32.934380       32.868526        0.368834
      -2       2       7       14.841941       14.765839        0.165154
      -1       2       7        2.960329        2.906355        0.037941
       0       2       7       29.583907       29.912372        0.335016
       1       2       7       22.803149       22.928585        0.258340
       2       2       7       18.903623       19.153068        0.214747
       3       2       7        4.914551        4.956612        0.058449
       4       2       7       31.600687       31.699685        0.357700
       5       2       7        5.322708        5.277784        0.064052
       6       2       7        2.664038        2.702776        0.043322
       7       2       7        4.733504        4.660043        0.060152
       8       2       7       15.522647       15.474172        0.170578
       9       2       7        3.427516        3.444851        0.054129
     -10       3       7        1.963646        2.051658        0.046465
      -9       3       7       11.701049       11.775398        0.134092
      -8       3       7        8.351016        8.410470        0.095603
      -7       3       7        0.354264        0.443509        0.098690
      -6       3       7        7.136229        7.134844        0.081618
      -5       3       7       10.367146       10.292716        0.115781
      -4       3       7        5.800353        5.871797        0.067661
      -3       3       7        5.093708        5.113805        0.059698
      -2       3       7       23.119888       23.045173        0.260310
      -1       3       7        3.286954        3.370757        0.042544
       0       3       7        2.602519        2.575675        0.036580
       1       3       7       11.104519       11.085576        0.126105
       2       3       7       13.979876       13.830763        0.154872
       3       3       7        3.748612        3.729745        0.046947
       4       3       7        1.394125        1.393054        0.037805
       5       3       7        5.730719        5.614980        0.066827
       6       3       7        5.912765        5.842003        0.069569
       7       3       7        4.830841        4.800833        0.060791
       8       3       7        1.073145        1.121829        0.081925
       9       3       7        1.532692        1.511158        0.055549
      -9       4       7        2.524127        2.595053        0.051316
      -8       4       7        4.439089        4.506995        0.057051
      -7       4       7        5.449053        5.418856        0.067781
      -6       4       7        0.018892        0.327719        0.327719
      -5       4       7        2.802853        2.678824        0.040283
      -4       4       7        8.043687        7.986238        0.090796
      -3       4       7       10.519510       10.540873        0.119261
      -2       4       7       15.717422       15.668440        0.174247
      -1       4       7       13.835029       13.759360        0.153847
       0       4       7        1.005503        1.062309        0.046878
       1       4       7        2.891803        2.937788        0.043414
       2       4       7       11.042220       10.998636        0.123435
       3       4       7       19.329703       19.106543        0.212629
       4       4       7       16.402051       16.385664        0.180110
       5       4       7       11.395608       11.312825        0.125779
       6       4       7        3.738114        3.630014        0.057480
       7       4       7        0.806299        0.801311        0.129374
       8       4       7        5.544002        5.542021        0.067900
      -8       5       7        5.856726        5.771222        0.068503
      -7       5       7        2.112071        2.022622        0.041436
      -6       5       7        4.278038        4.245939        0.053446
      -5       5       7        4.219817        4.099634        0.054637
      -4       5       7        0.673085        0.630793        0.066967
      -3       5       7        5.256753        5.251476        0.063220
      -2       5       7        1.330453        1.367297        0.057182
      -1       5       7        2.552156        2.653809        0.043483
       0       5       7        0.342099        0.346121        0.346121
       1       5       7        2.525537        2.574335        0.045481
       2       5       7        1.258167        1.293986        0.047631
       3       5       7        5.589692        5.579426        0.067802
       4       5       7        0.917803        0.965039        0.069327
       5       5       7        3.011844        2.993526        0.052540
       6       5       7        4.531834        4.490100        0.082039
      -5       6       7        3.427330        3.520227        0.049925
      -4       6       7        8.235461        8.209446        0.093104
      -3       6       7        2.313622        2.364107        0.043697
      -2       6       7        5.057671        5.029115        0.062628
      -1       6       7        7.990224        8.003187        0.091234
       0       6       7        1.170773        1.323820        0.058988
       1       6       7        1.463257        1.384666        0.054027
       2       6       7        6.282105        6.150447        0.072290
       3       6       7       10.180569       10.111380        0.117382
       4       6       7        2.448335        2.496217        0.053207
     -12       0       8        1.154031        1.150782        0.117535
     -11       0       8       24.444665       24.348511        0.257019
     -10       0       8       10.882171       10.827742        0.130079
      -9       0       8        5.348921        5.359944        0.068252
      -8       0       8       18.233787       18.050208        0.196917
      -7       0       8        1.310582        1.256503        0.050684
      -6       0       8        2.716567        2.629049        0.043571
      -5       0       8       42.610128       42.695316        0.480508
      -4       0       8       61.022308       60.001250        0.671409
      -3       0       8       11.819158       11.965785        0.134893
      -2       0       8       52.884533       53.096704        0.605562
      -1       0       8       55.661148       55.302260        0.619082
       0       0       8       42.934531       42.444905        0.498154
       1       0       8       21.266354       21.160813        0.235230
       2       0       8       25.691973       25.739270        0.286175
       3       0       8        8.657304        8.306022        0.103461
       4       0       8        2.692916        2.576160        0.052710
       5       0       8       30.774918       30.868592        0.339099
       6       0       8       10.165476       10.169562        0.139109
       7       0       8       17.047881       17.092103        0.202758
       8       0       8       13.853806       13.978197        0.147434
       9       0       8        0.507490        0.375766        0.375766
      10       0       8        2.671201        2.845400        0.074155
     -12       1       8        9.234762        9.153251        0.134714
     -11       1       8        3.018359        3.056812        0.048723
     -10       1       8       11.567231       11.607756        0.129951
      -9       1       8        5.732889        5.671155        0.067942
      -8       1       8        6.312007        6.259313        0.072391
      -7       1       8        0.000507        0.176918        0.176918
      -6       1       8        4.389914        4.420407        0.053028
      -5       1       8       10.527871       10.540873        0.118301
      -4       1       8       33.503362       33.471331        0.376014
      -3       1       8        7.663498        7.315121        0.083247
      -2       1       8       42.931552       42.647978        0.479269
      -1       1       8       24.114182       24.459150        0.275064
       0       1       8       13.187773       13.118689        0.147567
       1       1       8       24.220836       24.356108        0.275618
       2       1       8       17.186687       17.455658        0.194720
       3       1       8       15.630055       15.662375        0.175284
       4       1       8       13.526331       13.548063        0.151048
       5       1       8        3.103655        3.060670        0.046238
       6       1       8       16.753208       16.709877        0.187771
       7       1       8       17.681452       17.604545        0.194777
       8       1       8       11.491391       11.449454        0.127793
       9       1       8        3.434420        3.453983        0.067687
      10       1       8        3.065227        3.061062        0.053305
     -11       2       8        0.194901        0.222261        0.222261
     -10       2       8        7.891936        7.897848        0.089839
      -9       2       8       19.349388       19.358461        0.214010
      -8       2       8        6.712715        6.659279        0.076499
      -7       2       8       10.545944       10.547037        0.118711
      -6       2       8        9.350248        9.384082        0.107391
      -5       2       8        3.450920        3.556684        0.047268
      -4       2       8       23.111924       23.191809        0.261698
      -3       2       8       43.118710       42.786330        0.482784
      -2       2       8       13.646450       13.555442        0.152830
      -1       2       8       17.442407       17.302312        0.194419
       0       2       8        1.576108        1.746740        0.030115
       1       2       8        6.004070        6.150041        0.073775
       2       2       8       19.046679       18.974720        0.213857
       3       2       8       25.954019       25.916597        0.289853
       4       2       8        2.287823        2.286897        0.064106
       5       2       8        9.717224        9.588170        0.107927
       6       2       8        6.029863        5.928744        0.072209
       7       2       8        7.015174        6.942982        0.086161
       8       2       8        5.514440        5.444079        0.070347
       9       2       8        3.941530        3.888059        0.056218
     -10       3       8        6.495679        6.471012        0.076562
      -9       3       8        6.832847        6.700000        0.078671
      -8       3       8       12.189765       12.257243        0.136599
      -7       3       8        0.654672        0.592199        0.073065
      -6       3       8       16.421930       16.330034        0.182278
      -5       3       8        3.824480        3.854478        0.047773
      -4       3       8        1.271614        1.357019        0.031010
      -3       3       8       10.729408       10.813880        0.121359
      -2       3       8       12.979652       12.953378        0.145177
      -1       3       8        6.464342        6.486216        0.074274
       0       3       8       25.508009       25.314818        0.286634
       1       3       8       12.782427       12.788276        0.142723
       2       3       8        3.333832        3.298939        0.043789
       3       3       8       27.511893       27.522355        0.306183
       4       3       8       19.091933       19.034705        0.215832
       5       3       8        4.661314        4.738882        0.061703
       6       3       8        6.508725        6.465756        0.075607
       7       3       8        9.150734        9.231251        0.108204
       8       3       8        5.089890        5.119375        0.064575
      -9       4       8        5.564453        5.475400        0.068829
      -8       4       8        5.477832        5.484341        0.065854
      -7       4       8       13.416642       13.455111        0.150224
      -6       4       8        6.857088        6.811241        0.078336
      -5       4       8       12.925608       12.952992        0.145572
      -4       4       8        5.415420        5.464613        0.063873
      -3       4       8        1.907882        1.944222        0.039071
      -2       4       8        1.948470        1.940618        0.039961
      -1       4       8        7.382519        7.204998        0.082288
       0       4       8        6.089817        6.109746        0.070707
       1       4       8       19.936871       19.743607        0.224641
       2       4       8        5.868418        5.871712        0.069212
       3       4       8       11.661354       11.639588        0.129158
       4       4       8       11.936450       11.857487        0.132727
       5       4       8        0.656930        0.614573        0.098143
       6       4       8        0.826765        0.958228        0.073355
       7       4       8        0.616198        0.610819        0.131653
      -8       5       8        7.590565        7.525158        0.086139
      -7       5       8        0.368547        0.298329        0.171049
      -6       5       8       10.533016       10.646126        0.119018
      -5       5       8        6.523863        6.576245        0.076937
      -4       5       8        7.401163        7.436733        0.084931
      -3       5       8        2.021171        1.969492        0.054421
      -2       5       8        2.754378        2.785749        0.054138
      -1       5       8        2.420464        2.419483        0.043058
       0       5       8        6.659860        6.596817        0.077692
       1       5       8        7.362076        7.313754        0.084024
       2       5       8       22.241760       22.091627        0.244431
       3       5       8        3.304164        3.256685        0.054343
       4       5       8        3.838967        3.817853        0.055274
       5       5       8        7.245931        7.164984        0.083741
       6       5       8        2.055796        2.193285        0.097862
      -5       6       8        9.061014        9.155545        0.103197
      -4       6       8        3.192952        3.085952        0.047054
      -3       6       8        0.960769        0.969175        0.054353
      -2       6       8        3.697551        3.707964        0.051190
      -1       6       8        4.331950        4.311264        0.056972
       0       6       8        2.392984        2.354230        0.061394
       1       6       8        9.441508        9.462135        0.106442
       2       6       8        2.222401        2.293229        0.050976
       3       6       8        1.371658        1.318522        0.069562
     -11       1       9        6.519679        6.464905        0.087288
     -10       1       9        8.203104        8.177714        0.092975
      -9       1       9       10.859166       10.697196        0.119862
      -8       1       9        9.481910        9.494630        0.107831
      -7       1       9        8.344207        8.337026        0.094393
      -6       1       9       16.927948       17.062532        0.190366
      -5       1       9       41.605012       41.500000        0.467330
      -4       1       9       17.147893       17.237169        0.195456
      -3       1       9       19.735700       19.869071        0.225497
      -2       1       9       11.880664       12.074353        0.136598
      -1       1       9       33.388004       33.075822        0.371541
       0       1       9       15.512232       15.513220        0.175359
       1       1       9       34.863194       34.886530        0.395807
       2       1       9       34.024837       33.695104        0.379041
       3       1       9        3.188688        3.039704        0.045276
       4       1       9       11.589752       11.657616        0.130691
       5       1       9        3.555033        3.530156        0.053088
       6       1       9       15.086338       15.156187        0.169860
       7       1       9        0.726040        0.700999        0.085532
       8       1       9        8.153525        8.093331        0.102398
       9       1       9        3.800932        3.729477        0.059191
     -11       2       9        0.294385        0.237697        0.237697
     -10       2       9        9.680288        9.602343        0.108503
      -9       2       9        2.944297        2.976878        0.052087
      -8       2       9        3.048831        3.072182        0.044047
      -7       2       9       10.628627       10.572133        0.118904
      -6       2       9       14.373208       14.429137        0.162393
      -5       2       9        1.001721        0.997547        0.034998
      -4       2       9        9.437481        9.456056        0.107634
      -3       2       9       18.469089       18.378248        0.205466
      -2       2       9       10.491302       10.447966        0.117913
      -1       2       9        7.199136        7.154858        0.080963
       0       2       9       18.932024       18.833481        0.210914
       1       2       9        6.999930        6.874009        0.078717
       2       2       9       22.426439       22.531312        0.251051
       3       2       9        3.832955        3.836796        0.049976
       4       2       9        9.607805        9.730673        0.109291
       5       2       9        8.389264        8.413144        0.100323
       6       2       9       15.223308       15.166081        0.170748
       7       2       9       11.824770       11.845252        0.135427
       8       2       9        0.958370        0.978417        0.074647
       9       2       9       10.375445       10.359054        0.121378
     -10       3       9        2.551780        2.611053        0.059995
      -9       3       9        3.132307        3.399118        0.050685
      -8       3       9        6.043725        6.084078        0.072505
      -7       3       9        8.024045        8.078057        0.091506
      -6       3       9       14.463254       14.546821        0.161759
      -5       3       9        0.477280        0.450000        0.074634
      -4       3       9       15.677090       15.677372        0.176082
      -3       3       9        5.571054        5.918953        0.068312
      -2       3       9        7.209067        7.273376        0.082688
      -1       3       9        2.827037        2.802338        0.038772
       0       3       9       16.604658       16.452963        0.185511
       1       3       9        8.202018        8.060397        0.092336
       2       3       9        3.037601        2.977852        0.041255
       3       3       9       15.282476       15.423683        0.177044
       4       3       9        6.404851        6.395467        0.074708
       5       3       9        1.337474        1.456297        0.049918
       6       3       9        4.631422        4.937611        0.062983
       7       3       9        8.424243        8.349251        0.095949
       8       3       9        0.700950        0.797559        0.089251
      -9       4       9        3.485732        3.374315        0.062971
      -8       4       9        0.827541        0.889438        0.060764
      -7       4       9        6.092085        6.159464        0.077113
      -6       4       9        0.868146        0.820000        0.068335
      -5       4       9        0.246450        0.268142        0.158142
      -4       4       9        3.829125        3.852012        0.048593
      -3       4       9        1.814365        1.911151        0.040162
      -2       4       9        1.293110        1.345065        0.039998
      -1       4       9        3.012614        3.011943        0.043290
       0       4       9        6.469871        6.396562        0.073904
       1       4       9        9.087192        9.015819        0.101281
       2       4       9        6.761506        6.685881        0.077401
       3       4       9        8.150095        8.020661        0.090907
       4       4       9        2.616518        2.562791        0.046346
       5       4       9        7.297286        7.288484        0.084666
       6       4       9        7.222743        7.326595        0.092509
       7       4       9        8.529442        8.511992        0.098966
      -8       5       9        0.162672        0.317017        0.172104
      -7       5       9        0.536472        0.497092        0.122659
      -6       5       9        3.109795        3.091359        0.053366
      -5       5       9        4.480057        4.439707        0.057699
      -4       5       9        1.191229        1.108332        0.049418
      -3       5       9        5.485149        5.424389        0.064818
      -2       5       9        2.505504        2.554056        0.043936
      -1       5       9        6.844381        6.793085        0.078399
       0       5       9        1.000125        0.915041        0.056437
       1       5       9        2.254143        2.330729        0.046151
       2       5       9        6.204209        6.233298        0.072941
       3       5       9        1.681672        1.726210        0.048563
       4       5       9        0.000581        0.364417        0.364417
       5       5       9        1.583670        1.455369        0.093092
      -5       6       9        4.177828        4.160288        0.054439
      -4       6       9        1.122728        1.227559        0.049085
      -3       6       9        5.334730        5.559586        0.066409
      -2       6       9        4.695952        4.547197        0.058099
      -1       6       9        0.500571        0.255539        0.231044
       0       6       9        1.865664        1.824911        0.049327
       1       6       9        9.130550        9.010827        0.106221
       2       6       9        1.949553        1.791843        0.046850
     -11       0      10        7.372843        7.457010        0.129596
     -10       0      10        8.970153        9.036482        0.104237
      -9       0      10       18.634792       18.782971        0.209334
      -8       0      10        6.660640        6.644772        0.078571
      -7       0      10        3.043036        3.025872        0.047550
      -6       0      10       43.578631       43.567189        0.490049
      -5       0      10       25.535683       25.750534        0.288209
      -4       0      10        3.398505        3.318584        0.046429
      -3       0      10        5.078726        5.197980        0.066606
      -2       0      10       35.019974       34.407557        0.387857
      -1       0      10        4.519743        4.433283        0.056069
       0       0      10       50.627918       50.311828        0.564064
       1       0      10       65.956530       65.174305        0.743101
       2       0      10       14.760359       14.939545        0.166935
       3       0      10        2.775185        2.853209        0.063119
       4       0      10        5.274558        5.363394        0.068775
       5       0      10       21.628260       21.804357        0.242122
       6       0      10       15.057317       15.005332        0.176644
       7       0      10       20.149999       20.033971        0.212518
       8       0      10        2.432684        2.466718        0.079419
       9       0      10        9.838590        9.819216        0.117567
     -11       1      10        5.113625        5.152669        0.064841
     -10       1      10        6.474521        6.619214        0.077502
      -9       1      10        2.730631        2.824872        0.045088
      -8       1      10       15.479708       15.586533        0.172578
      -7       1      10       13.961347       14.027117        0.156284
      -6       1      10       18.227329       18.250479        0.203319
      -5       1      10       13.034031       13.002307        0.146569
      -4       1      10        0.624601        0.520096        0.049352
      -3       1      10        4.741133        4.798854        0.056703
      -2       1      10       14.354043       14.475151        0.166063
      -1       1      10        0.601773        0.478957        0.043412
       0       1      10       30.840780       30.804058        0.345726
       1       1      10       21.594119       21.756149        0.242432
       2       1      10       16.451774       16.605120        0.184706
       3       1      10       23.443085       23.568411        0.261974
       4       1      10        1.292231        1.394668        0.051128
       5       1      10        2.233607        2.255748        0.048895
       6       1      10        1.417889        1.498199        0.053588
       7       1      10        4.668061        4.720593        0.060336
       8       1      10       11.331505       11.256998        0.125062
       9       1      10        8.019259        7.918775        0.097714
     -11       2      10        2.731476        2.774545        0.048155
     -10       2      10        2.381220        2.265745        0.046353
      -9       2      10        6.030085        6.048554        0.072016
      -8       2      10        8.666551        8.675656        0.097719
      -7       2      10       22.779751       22.932074        0.257198
      -6       2      10        8.015408        8.008933        0.094831
      -5       2      10        0.152035        0.335410        0.094578
      -4       2      10       14.143887       14.124447        0.160207
      -3       2      10        8.505006        8.497647        0.095802
      -2       2      10       24.139433       24.134001        0.269802
      -1       2      10       34.803591       34.535634        0.388159
       0       2      10       13.069539       12.917043        0.144807
       1       2      10        5.487217        5.405923        0.065323
       2       2      10       22.285319       22.253539        0.247631
       3       2      10        8.575141        8.550906        0.098096
       4       2      10       16.467852       16.511208        0.184849
       5       2      10       16.239922       16.384749        0.189071
       6       2      10        3.302693        3.187005        0.049331
       7       2      10        2.567419        2.544366        0.053784
       8       2      10       10.343497       10.316492        0.119433
     -10       3      10        7.406262        7.399392        0.087073
      -9       3      10        5.868268        5.878860        0.070246
      -8       3      10        8.097262        8.148681        0.092565
      -7       3      10        8.769064        8.780831        0.099645
      -6       3      10        1.812397        1.873526        0.038288
      -5       3      10        6.606341        6.622764        0.076009
      -4       3      10       20.744041       20.598786        0.231165
      -3       3      10       11.525409       11.528226        0.129542
      -2       3      10       12.157074       12.130952        0.135953
      -1       3      10       14.498126       14.487581        0.162079
       0       3      10        2.977720        2.949881        0.040294
       1       3      10        2.221340        2.177177        0.038205
       2       3      10        4.150867        4.087787        0.052195
       3       3      10        1.384398        1.378078        0.045599
       4       3      10        8.059666        8.154753        0.095783
       5       3      10       15.991722       16.046807        0.184587
       6       3      10       14.961975       14.985660        0.166416
       7       3      10        3.557716        3.594718        0.057771
       8       3      10        4.353895        4.370011        0.061880
      -9       4      10        2.045541        2.055845        0.045348
      -8       4      10        1.471900        1.587073        0.046846
      -7       4      10        1.311707        1.306713        0.056393
      -6       4      10        3.590582        3.541469        0.047188
      -5       4      10       12.759515       12.643971        0.141571
      -4       4      10        4.461132        4.405451        0.053785
      -3       4      10       16.039550       15.997187        0.178211
      -2       4      10       12.761960       12.656224        0.140633
      -1       4      10        0.036029        0.207846        0.207846
       0       4      10       10.573228       10.486181        0.118443
       1       4      10        0.542944        0.601498        0.105716
       2       4      10        3.378669        3.344249        0.052137
       3       4      10        8.710336        8.665276        0.097720
       4       4      10        3.091986        3.020265        0.049171
       5       4      10       10.506667       10.473777        0.133080
       6       4      10       11.430365       11.325193        0.135019
       7       4      10        1.575524        1.502032        0.076760
      -7       5      10        6.108891        6.182313        0.074532
      -6       5      10       10.357849       10.273266        0.116495
      -5       5      10        4.946324        4.969708        0.060737
      -4       5      10        9.226986        9.243484        0.104119
      -3       5      10        5.618322        5.571445        0.066356
      -2       5      10        4.750489        4.833736        0.059325
      -1       5      10       10.022059       10.068764        0.112861
       0       5      10        1.156278        1.184989        0.050882
       1       5      10        3.933380        3.938655        0.052911
       2       5      10        5.020863        4.912230        0.060323
       3       5      10        0.653500        0.678602        0.088602
       4       5      10       10.312166       10.246463        0.114336
       5       5      10        1.184379        1.328119        0.119607
      -4       6      10        1.238686        1.208553        0.049545
      -3       6      10        4.667800        4.762562        0.059053
      -2       6      10        0.834187        0.814248        0.075601
      -1       6      10        1.886147        1.914001        0.054109
       0       6      10        9.164255        9.229951        0.104109
       1       6      10        6.787697        6.780339        0.079369
       2       6      10        0.121750        0.231517        0.231517
     -11       1      11        5.396639        5.409436        0.066965
     -10       1      11        3.590488        3.639780        0.051327
      -9       1      11        6.692985        6.692683        0.077624
      -8       1      11        3.278372        3.305450        0.045082
      -7       1      11       17.546698       17.547934        0.194549
      -6       1      11        5.237569        5.188063        0.060783
      -5       1      11        1.114605        1.053233        0.036621
      -4       1      11        3.408138        3.404703        0.043602
      -3       1      11       32.213952       31.875539        0.366334
      -2       1      11       23.099472       23.156856        0.262097
      -1       1      11       21.818560       21.823840        0.245610
       0       1      11       36.359366       36.066882        0.406400
       1       1      11        0.573995        0.608358        0.052751
       2       1      11        3.363571        3.356784        0.045440
       3       1      11        9.448861        9.455951        0.108010
       4       1      11       28.890184       29.082297        0.325211
       5       1      11       13.965360       13.888484        0.152765
       6       1      11       14.714588       14.582524        0.180093
       7       1      11       10.592809       10.595754        0.120545
       8       1      11        6.466913        6.478580        0.077721
     -11       2      11        3.959003        3.843566        0.056615
     -10       2      11        8.983197        9.059912        0.109213
      -9       2      11        0.428303        0.390640        0.143254
      -8       2      11       11.699071       11.670047        0.129683
      -7       2      11       12.338696       12.243366        0.137582
      -6       2      11        1.209278        1.267438        0.038740
      -5       2      11       16.347336       16.237919        0.181456
      -4       2      11        7.022671        7.041236        0.082644
      -3       2      11       12.374504       12.273956        0.138883
      -2       2      11        9.381771        9.330380        0.105252
      -1       2      11       21.883148       21.801605        0.245168
       0       2      11        2.904518        3.024384        0.041114
       1       2      11        7.418677        7.548311        0.086341
       2       2      11       14.502254       14.466513        0.166163
       3       2      11        7.843501        7.824577        0.089914
       4       2      11        2.832847        2.869111        0.049767
       5       2      11        8.435630        8.482335        0.097467
       6       2      11        6.210866        6.206448        0.074891
       7       2      11        8.366833        8.356016        0.101017
       8       2      11        0.968372        0.993730        0.089518
     -10       3      11        0.191125        0.280535        0.209121
      -9       3      11        2.732793        2.740347        0.052839
      -8       3      11        6.381543        6.513755        0.076286
      -7       3      11        1.336106        1.300423        0.044915
      -6       3      11        5.450426        5.429088        0.064109
      -5       3      11        1.954723        1.963135        0.036610
      -4       3      11       11.678317       11.733286        0.130700
      -3       3      11        3.052230        3.054996        0.041991
      -2       3      11       11.570208       11.505216        0.131123
      -1       3      11       16.610151       16.579505        0.186214
       0       3      11        3.057353        3.108054        0.043091
       1       3      11       10.196413       10.050871        0.113064
       2       3      11        1.200061        1.260159        0.049663
       3       3      11       10.400526       10.379788        0.117722
       4       3      11        1.497960        1.597498        0.064168
       5       3      11       12.126869       12.036195        0.137036
       6       3      11        3.582466        3.440203        0.058044
       7       3      11        0.078676        0.302820        0.228658
      -9       4      11        6.337948        6.366396        0.075132
      -8       4      11       12.534149       12.422158        0.142092
      -7       4      11        9.977172        9.892927        0.111056
      -6       4      11        6.818969        6.841053        0.078878
      -5       4      11        1.569912        1.477295        0.038962
      -4       4      11        0.878638        0.887637        0.046685
      -3       4      11        5.130292        5.086256        0.061219
      -2       4      11       10.960838       10.878419        0.122955
      -1       4      11        4.433572        4.408401        0.054323
       0       4      11        2.139281        2.157800        0.041695
       1       4      11        3.084337        3.063234        0.045354
       2       4      11        1.296400        1.226621        0.052824
       3       4      11        0.368194        0.633482        0.095802
       4       4      11        1.788423        1.813725        0.080145
       5       4      11        4.244634        4.209632        0.067410
       6       4      11        3.597924        3.467997        0.078896
      -7       5      11        8.093687        7.966304        0.091153
      -6       5      11        1.850826        1.896128        0.044183
      -5       5      11        0.560623        0.615142        0.084106
      -4       5      11        3.088061        3.071189        0.046408
      -3       5      11        3.113384        3.110113        0.046504
      -2       5      11        1.952510        1.980328        0.041901
      -1       5      11        3.250845        3.257299        0.047782
       0       5      11        5.103271        5.127280        0.070305
       1       5      11        2.484491        2.459167        0.046989
       2       5      11        1.481750        1.426359        0.046866
       3       5      11        0.077613        0.296142        0.296142
       4       5      11        7.238922        7.239199        0.085668
      -3       6      11        1.664536        1.665263        0.043844
      -2       6      11        6.692030        6.781593        0.079504
      -1       6      11        0.201681        0.339853        0.339853
       0       6      11        3.154288        3.078198        0.061892
       1       6      11        1.165141        1.286818        0.059259
     -11       0      12        4.210201        4.281705        0.066257
     -10       0      12        9.007021        8.934875        0.102039
      -9       0      12        0.118849        0.727942        0.113369
      -8       0      12        4.429491        4.508658        0.067150
      -7       0      12        5.953001        6.188295        0.076094
      -6       0      12        0.056368        2.352509        0.301778
      -5       0      12       16.922791       16.923652        0.190153
      -4       0      12       39.664117       39.181756        0.442112
      -3       0      12       30.515461       30.569920        0.339968
      -2       0      12       10.336027       10.314553        0.116024
      -1       0      12       26.928683       26.776856        0.319721
       0       0      12        9.324144        9.497895        0.108699
       1       0      12        6.371065        6.308249        0.091175
       2       0      12       22.322310       22.442593        0.242593
       3       0      12       42.596798       42.808060        0.493996
       4       0      12        4.295772        4.409649        0.068220
       5       0      12       10.808098       10.701869        0.121699
       6       0      12       25.040791       25.272713        0.273113
       7       0      12       11.027189       11.043097        0.166977
       8       0      12       13.166410       13.141918        0.139995
     -11       1      12        9.719977        9.746076        0.117213
     -10       1      12        5.132982        5.194516        0.063629
      -9       1      12        0.632216        0.737699        0.068969
      -8       1      12        3.571022        3.441075        0.054927
      -7       1      12        4.466283        4.339585        0.052978
      -6       1      12       16.613100       16.674831        0.185441
      -5       1      12       12.790610       12.779671        0.142820
      -4       1      12       23.100783       23.042352        0.256611
      -3       1      12       18.668272       18.564482        0.210464
      -2       1      12        7.894190        7.818376        0.088563
      -1       1      12       23.656783       23.730571        0.264851
       0       1      12        1.194156        1.112340        0.033869
       1       1      12        3.472496        3.554293        0.046445
       2       1      12       12.645448       12.620618        0.143038
       3       1      12        8.532754        8.500059        0.096548
       4       1      12        8.706000        8.779294        0.099778
       5       1      12       19.246657       19.339338        0.214747
       6       1      12        2.155904        2.186801        0.055182
       7       1      12       10.275657       10.300971        0.120598
       8       1      12        5.487327        5.558687        0.075257
     -11       2      12        4.253746        4.246646        0.057971
     -10       2      12        5.879762        5.962969        0.071450
      -9       2      12        4.679723        4.653493        0.063613
      -8       2      12        7.437769        7.351939        0.086128
      -7       2      12        7.268193        7.333280        0.083453
      -6       2      12        7.794236        7.764213        0.087951
      -5       2      12       12.567794       12.648715        0.142717
      -4       2      12        2.290939        2.349468        0.041049
      -3       2      12        3.747484        3.718736        0.046544
      -2       2      12       26.751017       26.635878        0.297693
      -1       2      12       14.918919       14.833408        0.166779
       0       2      12       10.475446       10.507140        0.117723
       1       2      12        9.877726        9.884028        0.115046
       2       2      12        1.663128        1.715488        0.042079
       3       2      12       11.912813       11.981235        0.133451
       4       2      12       26.094161       26.176325        0.304526
       5       2      12       12.160614       12.111565        0.138261
       6       2      12        4.773614        4.750895        0.061332
       7       2      12        1.560875        1.542466        0.080310
       8       2      12        0.679821        0.602744        0.169962
     -10       3      12        0.195307        0.273679        0.211229
      -9       3      12       16.992148       16.981166        0.187119
      -8       3      12       18.708994       18.630352        0.205097
      -7       3      12        2.618495        2.595284        0.044304
      -6       3      12        1.648090        2.450408        0.044353
      -5       3      12        2.194605        2.215107        0.038321
      -4       3      12        9.147171        9.057041        0.101820
      -3       3      12       16.807361       16.849332        0.187100
      -2       3      12       23.850699       23.787812        0.265907
      -1       3      12        1.187217        1.196954        0.040754
       0       3      12        6.740196        7.400946        0.084731
       1       3      12       15.157985       15.017989        0.168410
       2       3      12        4.984529        5.073165        0.061379
       3       3      12       14.850664       14.841833        0.170432
       4       3      12        0.125241        0.313369        0.197610
       5       3      12        2.109461        2.063371        0.062771
       6       3      12        3.003797        2.926004        0.058235
       7       3      12        4.946907        4.987785        0.068131
      -9       4      12        6.604566        6.571377        0.077996
      -8       4      12       10.988084       10.935721        0.122766
      -7       4      12        4.868728        4.960444        0.064731
      -6       4      12        8.921097        8.912351        0.103322
      -5       4      12        3.656293        3.647602        0.048574
      -4       4      12        1.463400        1.728468        0.038408
      -3       4      12        4.526105        4.476159        0.057562
      -2       4      12        0.925549        0.892749        0.054834
      -1       4      12       11.880176       11.783887        0.133136
       0       4      12       12.864598       12.783583        0.146337
       1       4      12        3.255794        3.184651        0.052718
       2       4      12       15.480698       15.393180        0.169515
       3       4      12        3.458763        3.472895        0.057342
       4       4      12        1.183081        1.341790        0.104050
       5       4      12        2.086564        2.035633        0.070486
       6       4      12        1.492228        1.349407        0.125683
      -7       5      12       13.352975       13.375724        0.159825
      -6       5      12        1.299482        1.318522        0.051557
      -5       5      12        8.915234        8.917287        0.101222
      -4       5      12        7.367802        7.262851        0.083645
      -3       5      12        9.394734        9.361731        0.106840
      -2       5      12        2.478649        2.487991        0.046639
      -1       5      12        9.956577        9.904040        0.111951
       0       5      12        7.575927        7.509660        0.086117
       1       5      12       12.490588       12.462744        0.141219
       2       5      12        2.335122        2.373099        0.049309
       3       5      12        3.413987        3.349030        0.057525
       4       5      12        3.730264        3.815626        0.066359
      -2       6      12        1.737138        1.774739        0.050906
      -1       6      12        0.970166        0.972214        0.068499
     -11       1      13        1.675745        1.847025        0.057220
     -10       1      13        8.919354        8.918856        0.100807
      -9       1      13        1.457221        1.532938        0.054290
      -8       1      13        0.440849        0.550091        0.085871
      -7       1      13        7.954395        7.890184        0.090825
      -6       1      13        5.703254        5.674328        0.066566
      -5       1      13        7.690652        7.683944        0.087234
      -4       1      13       10.053164        9.972412        0.114268
      -3       1      13        2.357749        2.318146        0.037773
      -2       1      13       14.570092       14.419778        0.163551
      -1       1      13        6.054938        6.017558        0.070289
       0       1      13       13.088313       12.997307        0.148183
       1       1      13        6.707379        6.722797        0.078025
       2       1      13       27.906419       28.077571        0.312305
       3       1      13       15.345795       15.534478        0.181628
       4       1      13        6.546833        6.374167        0.075278
       5       1      13       10.519970       10.622617        0.117857
       6       1      13        9.693648        9.700876        0.114115
       7       1      13       10.315928       10.353260        0.115585
       8       1      13        8.823441        8.869555        0.100461
     -10       2      13        8.876648        8.894886        0.100513
      -9       2      13       14.720434       14.622927        0.161599
      -8       2      13        3.686896        3.740588        0.050737
      -7       2      13        5.825165        5.858327        0.068422
      -6       2      13        1.251403        1.335515        0.041336
      -5       2      13       22.152740       22.029072        0.246739
      -4       2      13        4.710811        4.647042        0.055855
      -3       2      13       18.831284       18.736061        0.208245
      -2       2      13       14.220918       14.208096        0.159609
      -1       2      13        9.282267        9.181285        0.104116
       0       2      13        8.146990        8.098580        0.092957
       1       2      13       13.418682       13.458455        0.153944
       2       2      13       15.339501       15.467062        0.171638
       3       2      13        4.316705        4.342810        0.064376
       4       2      13       13.490289       13.519246        0.155863
       5       2      13        0.182495        0.384448        0.165131
       6       2      13        6.979317        6.906881        0.082732
       7       2      13        5.352990        5.355838        0.080044
     -10       3      13        1.463922        1.520855        0.054738
      -9       3      13        6.836384        6.893258        0.080109
      -8       3      13        3.263837        3.262514        0.050661
      -7       3      13        7.158428        7.146188        0.082053
      -6       3      13        6.636499        6.789772        0.078811
      -5       3      13        0.521416        0.543691        0.071886
      -4       3      13        2.551654        2.598634        0.043170
      -3       3      13        7.933181        7.885239        0.090947
      -2       3      13        5.045234        5.073066        0.063875
      -1       3      13        2.789228        2.737426        0.042783
       0       3      13        0.457721        0.414005        0.149619
       1       3      13       13.878812       13.805072        0.155163
       2       3      13        0.854989        0.923742        0.056909
       3       3      13        9.152958        9.043672        0.111763
       4       3      13        9.539941        9.428415        0.131426
       5       3      13        5.519097        5.515070        0.077792
       6       3      13        2.130979        2.208370        0.055047
      -8       4      13        8.779913        8.771374        0.099638
      -7       4      13        0.766302        0.631506        0.090119
      -6       4      13        9.688215        9.737197        0.109321
      -5       4      13       10.181334       10.064293        0.112912
      -4       4      13       13.961809       14.022839        0.155611
      -3       4      13       14.816609       14.740421        0.163041
      -2       4      13        8.580547        8.474491        0.098633
      -1       4      13        1.543210        1.550258        0.045233
       0       4      13        6.460917        6.493381        0.079412
       1       4      13        7.416487        7.411545        0.089250
       2       4      13        8.956899        8.938904        0.101823
       3       4      13        9.673789        9.559236        0.146904
       4       4      13        1.959612        1.930337        0.099790
       5       4      13        0.101360        0.318277        0.318277
      -6       5      13        2.105854        2.003397        0.049632
      -5       5      13        5.404307        5.348832        0.065840
      -4       5      13        1.900277        2.048390        0.045941
      -3       5      13        1.577610        1.518749        0.046099
      -2       5      13        6.335639        6.204676        0.073363
      -1       5      13        0.276147        0.383145        0.383145
       0       5      13        2.622900        2.637783        0.054162
       1       5      13        1.608929        1.605646        0.054550
       2       5      13        3.342337        3.423449        0.056551
       3       5      13        1.566122        1.646360        0.065822
     -11       0      14       15.482900       15.629139        0.180839
     -10       0      14        2.362274        2.406657        0.078547
      -9       0      14        3.617562        3.583434        0.058806
      -8       0      14       17.316526       17.245579        0.194479
      -7       0      14        8.394897        8.800170        0.103044
      -6       0      14       13.239919       13.101527        0.145833
      -5       0      14        2.098620        1.933417        0.058797
      -4       0      14        3.450804        3.513403        0.053490
      -3       0      14       10.779580       10.688779        0.121376
      -2       0      14       19.217359       19.076949        0.217204
      -1       0      14       17.855346       17.752183        0.196557
       0       0      14       18.642838       18.694652        0.222240
       1       0      14       23.749087       23.657768        0.268241
       2       0      14       25.362257       25.671774        0.272759
       3       0      14        4.928071        4.971217        0.077956
       4       0      14        0.680005        0.860174        0.113047
       5       0      14       10.251499       10.365327        0.155528
       6       0      14        5.397673        5.367774        0.157688
       7       0      14        9.133444        9.173385        0.108012
     -11       1      14        6.677465        6.678248        0.080142
     -10       1      14       11.122921       11.155268        0.125762
      -9       1      14        9.688392        9.750077        0.110212
      -8       1      14        1.870344        1.867431        0.046937
      -7       1      14       10.154875       10.080675        0.112224
      -6       1      14       12.247809       12.132189        0.135106
      -5       1      14       13.282752       13.105724        0.150416
      -4       1      14       10.416073       10.500000        0.118285
      -3       1      14        1.488184        1.471088        0.037526
      -2       1      14       11.044934       10.994089        0.123487
      -1       1      14       17.337167       17.240070        0.193662
       0       1      14        7.764929        7.648987        0.087175
       1       1      14       28.849823       28.980683        0.324794
       2       1      14        4.593704        4.545767        0.057672
       3       1      14        2.035944        2.103402        0.050063
       4       1      14        3.988814        4.067677        0.056319
       5       1      14        1.361733        1.508575        0.080535
       6       1      14        0.803290        0.744177        0.083874
       7       1      14       12.847322       12.860016        0.143491
     -10       2      14        9.774242        9.817892        0.114645
      -9       2      14        5.717417        5.816700        0.068744
      -8       2      14        8.824996        8.869386        0.099893
      -7       2      14        4.874439        4.879857        0.060417
      -6       2      14        6.612969        6.492765        0.075445
      -5       2      14        2.140220        2.177154        0.039141
      -4       2      14       12.332094       12.213926        0.139988
      -3       2      14        2.303341        2.469150        0.038121
      -2       2      14        9.568023        9.459123        0.106904
      -1       2      14        2.901366        2.887023        0.040217
       0       2      14       19.645899       19.626513        0.217752
       1       2      14        6.544525        6.567648        0.075730
       2       2      14        3.321929        3.285879        0.050605
       3       2      14        7.418477        7.302465        0.091293
       4       2      14        8.488268        8.600930        0.102107
       5       2      14        6.409456        6.530773        0.090276
       6       2      14       15.267118       15.362291        0.174138
       7       2      14        6.862186        6.884112        0.081980
      -9       3      14        6.538676        6.581869        0.079024
      -8       3      14        3.097022        3.022350        0.046564
      -7       3      14       12.528968       12.529565        0.140053
      -6       3      14       19.499114       19.385562        0.218141
      -5       3      14        2.343741        2.344248        0.041055
      -4       3      14       14.667938       14.562623        0.161582
      -3       3      14       21.727823       21.659409        0.240025
      -2       3      14        5.803611        5.709641        0.068099
      -1       3      14       13.433958       13.336041        0.149685
       0       3      14       13.714881       13.650641        0.151752
       1       3      14        9.987533       10.018483        0.111919
       2       3      14        7.642671        7.526154        0.097561
       3       3      14       18.266337       18.297814        0.221587
       4       3      14        0.443469        0.336898        0.206898
       5       3      14       14.315446       14.303846        0.167368
       6       3      14        0.661520        0.752928        0.163606
      -8       4      14        0.056511        0.357771        0.357771
      -7       4      14        4.897115        4.865388        0.060703
      -6       4      14        9.774163        9.721008        0.109088
      -5       4      14        6.991251        7.010421        0.080630
      -4       4      14       12.528567       12.421755        0.138026
      -3       4      14        6.337865        6.352873        0.074577
      -2       4      14        7.713550        7.818440        0.092121
      -1       4      14        4.835738        4.836218        0.060864
       0       4      14        0.794154        0.857788        0.073059
       1       4      14        3.479341        3.497999        0.065653
       2       4      14        7.426089        7.388369        0.088027
       3       4      14        4.695886        4.686683        0.064454
       4       4      14       12.228834       12.185647        0.188148
       5       4      14        4.177738        4.243583        0.150174
      -6       5      14        4.070657        3.972531        0.057432
      -5       5      14       18.673880       18.656366        0.209415
      -4       5      14        9.663376        9.654274        0.113100
      -3       5      14        3.383590        3.490129        0.052106
      -2       5      14        4.211976        4.224808        0.057434
      -1       5      14        3.584113        3.599583        0.068436
       0       5      14        9.953824        9.993548        0.119035
       1       5      14       11.823884       11.714521        0.129617
       2       5      14       11.501249       11.428036        0.126266
     -10       1      15        0.483517        0.479062        0.157347
      -9       1      15        2.007475        1.942421        0.053612
      -8       1      15       10.412735       10.434558        0.116128
      -7       1      15        9.575798        9.540545        0.108260
      -6       1      15        4.827440        4.896427        0.058763
      -5       1      15       16.311458       16.214808        0.182653
      -4       1      15        0.858432        0.819451        0.060373
      -3       1      15        0.956771        0.901831        0.049951
      -2       1      15        8.669749        8.576188        0.101284
      -1       1      15        8.356650        8.268373        0.095308
       0       1      15        4.815744        4.855100        0.059686
       1       1      15        5.212413        5.256234        0.066244
       2       1      15        5.966255        6.018388        0.079365
       3       1      15        4.472186        4.553790        0.059571
       4       1      15        7.954658        8.005498        0.101575
       5       1      15       11.035950       11.136876        0.131877
       6       1      15        3.731006        3.731488        0.060657
       7       1      15       12.486708       12.515990        0.137379
     -10       2      15        0.721425        0.756571        0.115947
      -9       2      15        1.818923        1.876966        0.048606
      -8       2      15        0.963809        0.976780        0.060702
      -7       2      15       16.869947       16.694909        0.183701
      -6       2      15        4.365111        4.306739        0.054798
      -5       2      15        8.908818        8.946396        0.101284
      -4       2      15       15.262583       15.161794        0.169129
      -3       2      15       13.829718       13.755363        0.154627
      -2       2      15        3.880417        3.811955        0.047649
      -1       2      15        9.147855        9.050912        0.102336
       0       2      15       25.456342       25.431870        0.282516
       1       2      15        2.405222        2.415223        0.042123
       2       2      15        9.248464        9.255323        0.108903
       3       2      15        2.898413        2.850965        0.055057
       4       2      15       13.391129       13.484065        0.148023
       5       2      15        0.302534        0.312570        0.200767
       6       2      15       10.409720       10.388455        0.135163
      -9       3      15        4.207768        4.462511        0.058649
      -8       3      15        1.775579        1.869091        0.045249
      -7       3      15        5.713219        5.724771        0.067740
      -6       3      15        9.283787        9.362799        0.105207
      -5       3      15        4.012533        3.948164        0.053167
      -4       3      15        6.215950        6.285062        0.072896
      -3       3      15        3.253870        3.320241        0.045031
      -2       3      15        8.715193        8.677269        0.100207
      -1       3      15        6.379914        6.451976        0.075065
       0       3      15        1.298395        1.471292        0.049040
       1       3      15        2.475894        2.543207        0.047410
       2       3      15        5.974711        5.884046        0.082667
       3       3      15        5.655642        5.752999        0.087048
       4       3      15        0.167701        0.402741        0.187799
       5       3      15        2.394866        2.433434        0.066579
      -8       4      15        4.584255        4.619307        0.062883
      -7       4      15        9.352217        9.259914        0.104369
      -6       4      15       12.538202       12.537544        0.139157
      -5       4      15        9.607163        9.568803        0.107778
      -4       4      15        2.450206        2.451122        0.046003
      -3       4      15        0.323983        0.310161        0.175254
      -2       4      15        8.485154        8.520798        0.098981
      -1       4      15       16.204590       16.194752        0.178510
       0       4      15       13.507440       13.440982        0.150384
       1       4      15       11.388507       11.327842        0.126056
       2       4      15        6.245802        6.184335        0.074016
       3       4      15        0.433712        0.572713        0.144227
       4       4      15        6.000765        6.052107        0.078080
      -5       5      15        0.845249        0.966488        0.070442
      -4       5      15        1.284566        1.221352        0.056663
      -3       5      15        0.385302        0.502792        0.130771
      -2       5      15        0.958644        1.014396        0.088329
      -1       5      15        2.875577        2.793349        0.060439
       0       5      15        3.432066        3.367046        0.056759
       1       5      15        1.172933        1.258332        0.064724
     -10       0      16        4.446371        4.647150        0.095227
      -9       0      16       12.048041       12.161414        0.131867
      -8       0      16        9.051063        9.042179        0.103946
      -7       0      16        6.969236        6.982550        0.081898
      -6       0      16       29.522496       29.414112        0.326142
      -5       0      16        0.879964        0.921954        0.090991
      -4       0      16       19.610782       19.367499        0.210515
      -3       0      16        9.536040        9.294945        0.122377
      -2       0      16        8.815350        8.749343        0.099141
      -1       0      16       12.399965       12.165936        0.133895
       0       0      16        8.521183        8.584929        0.096819
       1       0      16        9.072112        9.230980        0.102618
       2       0      16       15.464799       15.566952        0.169550
       3       0      16        8.638825        8.606219        0.123059
       4       0      16       18.011584       18.430138        0.212290
       5       0      16       10.243834       10.351811        0.133201
       6       0      16        3.830283        4.002874        0.083818
     -10       1      16        2.604534        2.546468        0.066065
      -9       1      16        4.206367        4.200119        0.057656
      -8       1      16        7.686353        7.796153        0.092712
      -7       1      16        6.272467        6.340741        0.079591
      -6       1      16        1.982029        2.019950        0.040582
      -5       1      16       19.168820       19.001053        0.209565
      -4       1      16       12.174954       12.069797        0.142937
      -3       1      16       14.635973       14.426018        0.163129
      -2       1      16        2.682431        2.633230        0.055751
      -1       1      16        6.480417        6.449496        0.075173
       0       1      16        4.945454        4.963366        0.060509
       1       1      16       12.503021       12.491597        0.149393
       2       1      16        1.816989        1.760312        0.047479
       3       1      16       19.890280       20.025733        0.227249
       4       1      16        4.712604        4.742573        0.065608
       5       1      16        0.795553        0.911043        0.141238
       6       1      16       13.468340       13.587494        0.161773
     -10       2      16        2.237343        2.360996        0.055220
      -9       2      16        8.193448        8.121638        0.093873
      -8       2      16       16.000210       15.980300        0.175871
      -7       2      16        9.157832        9.182429        0.104599
      -6       2      16        1.560789        1.571464        0.039994
      -5       2      16        4.720835        4.796770        0.057677
      -4       2      16        8.308178        8.290597        0.095538
      -3       2      16        9.922655        9.831734        0.109955
      -2       2      16       15.901642       15.724185        0.176838
      -1       2      16        0.643300        0.659621        0.074386
       0       2      16        4.297353        4.230721        0.054359
       1       2      16        6.150436        6.187811        0.076591
       2       2      16        9.351541        9.457325        0.110775
       3       2      16        3.646378        3.567352        0.056512
       4       2      16        4.036932        3.988859        0.057193
       5       2      16        9.064070        9.067359        0.103989
       6       2      16        7.355928        7.437204        0.090096
      -9       3      16        4.655932        4.699787        0.069776
      -8       3      16       11.068860       10.980437        0.122261
      -7       3      16       12.434902       12.465553        0.139158
      -6       3      16        3.490906        3.519375        0.047776
      -5       3      16        0.157518        0.354824        0.354824
      -4       3      16        5.295572        5.164591        0.061749
      -3       3      16        0.146067        0.310483        0.147388
      -2       3      16       14.963310       14.806080        0.164017
      -1       3      16       28.089591       27.980172        0.310694
       0       3      16        2.845192        2.838080        0.049658
       1       3      16        1.464447        1.560192        0.050126
       2       3      16        5.059471        5.060632        0.066035
       3       3      16        7.483717        7.453254        0.087387
       4       3      16       12.746039       12.725958        0.141841
       5       3      16       15.244009       15.307514        0.167171
      -7       4      16        8.207259        8.300241        0.094146
      -6       4      16        1.859115        1.997574        0.043424
      -5       4      16        0.092111        0.293087        0.184920
      -4       4      16        3.630060        3.529306        0.049794
      -3       4      16        5.323371        5.228384        0.064858
      -2       4      16       10.174216       10.112369        0.116870
      -1       4      16        5.409533        5.390640        0.067201
       0       4      16       10.833484       10.832821        0.123479
       1       4      16        9.474919        9.402712        0.121656
       2       4      16        0.101837        0.368917        0.368917
       3       4      16        4.093047        4.102560        0.063748
      -4       5      16        0.706978        0.694622        0.103606
      -3       5      16       11.285725       11.250778        0.125581
      -2       5      16        9.786870        9.760328        0.109628
      -1       5      16        1.202660        1.324840        0.085969
       0       5      16       13.177190       12.938702        0.142608
     -10       1      17       10.252209       10.361467        0.115492
      -9       1      17       15.803784       15.702229        0.171614
      -8       1      17        6.910434        6.885782        0.083430
      -7       1      17       12.415603       12.398387        0.139921
      -6       1      17        2.658819        2.687359        0.044047
      -5       1      17       10.533712       10.392305        0.118065
      -4       1      17        5.489480        5.451330        0.065794
      -3       1      17       19.987136       19.827254        0.218837
      -2       1      17       14.411619       14.285307        0.161922
      -1       1      17        3.384492        3.423449        0.049578
       0       1      17       11.529916       11.615507        0.130734
       1       1      17        5.009643        4.988387        0.061826
       2       1      17        5.483244        5.502817        0.081379
       3       1      17        2.901757        3.080341        0.068464
       4       1      17        7.726932        7.774638        0.092842
       5       1      17        0.807146        0.825954        0.104636
      -9       2      17        7.611752        7.629810        0.089916
      -8       2      17        3.672255        3.719005        0.055673
      -7       2      17        3.833048        3.867945        0.050878
      -6       2      17        8.015702        8.044563        0.091325
      -5       2      17        7.389296        7.304245        0.083511
      -4       2      17        7.114450        7.021040        0.080507
      -3       2      17        2.532970        2.529545        0.044611
      -2       2      17       19.364612       19.305440        0.213295
      -1       2      17        0.544861        0.567098        0.097204
       0       2      17        0.305044        0.451664        0.129949
       1       2      17        5.202107        5.310556        0.067846
       2       2      17       17.818656       17.916473        0.195863
       3       2      17        6.879579        6.961394        0.088548
       4       2      17        6.050966        6.016311        0.096092
       5       2      17       13.198662       13.240468        0.169508
      -8       3      17       10.765282       10.932520        0.122340
      -7       3      17        1.090301        1.123032        0.046649
      -6       3      17        2.060937        2.073813        0.042533
      -5       3      17        0.878399        1.009901        0.048808
      -4       3      17       10.052696       10.012492        0.112997
      -3       3      17        2.827401        2.841918        0.048515
      -2       3      17        5.497207        5.533715        0.065626
      -1       3      17        8.990210        9.045109        0.101788
       0       3      17        5.915101        5.931695        0.070807
       1       3      17        3.309356        3.314815        0.057823
       2       3      17        1.229716        1.287944        0.070241
       3       3      17        7.064765        6.992782        0.088146
       4       3      17        4.546040        4.547417        0.069359
      -6       4      17        0.817481        0.738173        0.070940
      -5       4      17        4.109299        4.038440        0.053970
      -4       4      17        5.737251        5.721538        0.071759
      -3       4      17        8.694245        8.633539        0.103123
      -2       4      17        8.774444        8.700402        0.103950
      -1       4      17        8.534428        8.531999        0.099858
       0       4      17        2.362678        2.302108        0.049531
       1       4      17        5.400143        5.400741        0.067355
       2       4      17        6.668880        6.655073        0.080729
      -9       0      18        1.345157        1.512944        0.075725
      -8       0      18        4.123925        3.989486        0.070685
      -7       0      18        7.234230        7.105280        0.103851
      -6       0      18       10.242471       10.209799        0.123670
      -5       0      18       13.401970       13.198106        0.161235
      -4       0      18       29.879374       29.769447        0.325093
      -3       0      18       15.046322       14.828688        0.159673
      -2       0      18        5.855511        5.771742        0.074374
      -1       0      18       20.167801       20.215835        0.236096
       0       0      18        1.966923        3.301969        0.079703
       1       0      18       24.392766       24.385857        0.255585
       2       0      18        5.986760        6.118088        0.091646
       3       0      18        8.348277        8.405117        0.119467
       4       0      18        1.083840        1.159698        0.100406
       5       0      18        3.574596        3.572534        0.088714
      -9       1      18        6.792327        6.903695        0.081452
      -8       1      18        8.584132        8.480566        0.096474
      -7       1      18        1.173452        1.294025        0.051809
      -6       1      18        2.154991        2.155110        0.048976
      -5       1      18        1.880678        2.001050        0.048103
      -4       1      18        2.556613        2.493050        0.047831
      -3       1      18       16.127238       16.091302        0.176843
      -2       1      18        7.608422        7.585117        0.086917
      -1       1      18       10.109898       10.061809        0.112437
       0       1      18       13.155830       13.234047        0.145502
       1       1      18        5.344130        5.312532        0.069632
       2       1      18       12.070550       12.197951        0.148469
       3       1      18        4.450246        4.510432        0.064535
       4       1      18        1.788697        1.809116        0.130277
       5       1      18        6.272139        6.309041        0.084413
      -9       2      18       10.201769       10.323275        0.115435
      -8       2      18        9.805841        9.800612        0.109947
      -7       2      18        5.737573        5.731666        0.068982
      -6       2      18       11.490782       11.478240        0.130113
      -5       2      18        5.767648        5.831295        0.068396
      -4       2      18        7.269158        7.200208        0.083046
      -3       2      18       17.244829       17.130674        0.187534
      -2       2      18       13.766584       13.792027        0.158612
      -1       2      18        6.166473        6.102377        0.076682
       0       2      18        8.984159        8.930733        0.104183
       1       2      18        1.036317        0.992975        0.092753
       2       2      18        3.986722        4.105606        0.062587
       3       2      18       12.069014       12.061509        0.161509
       4       2      18        6.226833        6.291502        0.081913
      -8       3      18        0.509682        0.631031        0.379635
      -7       3      18        8.323606        8.312340        0.096867
      -6       3      18        7.763738        7.686482        0.087929
      -5       3      18        9.401689        9.333970        0.106511
      -4       3      18        4.255510        4.221848        0.054955
      -3       3      18        4.945916        4.859938        0.059730
      -2       3      18        7.964921        8.036293        0.091231
      -1       3      18        2.808276        2.766351        0.049147
       0       3      18        5.733442        5.979214        0.071761
       1       3      18       15.967755       16.004062        0.186034
       2       3      18        3.241168        3.189984        0.060927
       3       3      18        3.816795        3.898846        0.065832
      -5       4      18       10.853482       10.844353        0.126611
      -4       4      18        3.858572        3.960934        0.053633
      -3       4      18        5.442424        5.442150        0.069814
      -2       4      18        2.809717        2.882915        0.055354
      -1       4      18        0.443821        0.520673        0.132729
       0       4      18        4.144205        4.072837        0.066342
       1       4      18        2.360631        2.429239        0.059597
      -9       1      19        4.415361        4.405678        0.060566
      -8       1      19        0.181850        0.317333        0.201143
      -7       1      19       13.566092       13.461798        0.149022
      -6       1      19        8.977882        8.922556        0.101218
      -5       1      19       16.719695       16.670933        0.184878
      -4       1      19       19.002689       18.876970        0.207476
      -3       1      19        1.333600        1.446133        0.053904
      -2       1      19        3.419120        3.510698        0.050351
      -1       1      19        8.177507        8.089252        0.093503
       0       1      19       18.637969       18.488916        0.211060
       1       1      19        8.994854        8.994332        0.104787
       2       1      19       15.292226       15.372378        0.186529
       3       1      19        7.295212        7.367632        0.100858
       4       1      19        3.109609        3.184023        0.067133
      -8       2      19        5.077695        5.147718        0.077215
      -7       2      19        1.374097        1.399178        0.048734
      -6       2      19        4.215671        4.163652        0.054151
      -5       2      19        8.875543        8.799034        0.099379
      -4       2      19        6.464218        6.470935        0.084152
      -3       2      19        1.518983        1.563777        0.065645
      -2       2      19        7.533352        7.562605        0.087246
      -1       2      19        5.340774        5.373360        0.065724
       0       2      19        9.214118        9.209289        0.105608
       1       2      19        6.430581        6.414515        0.081506
       2       2      19        0.758970        0.700999        0.118762
       3       2      19       10.083441       10.206371        0.125200
      -7       3      19        0.994078        0.979030        0.061043
      -6       3      19       10.402154       10.426409        0.116705
      -5       3      19        6.419279        6.426974        0.075203
      -4       3      19        0.252364        0.407308        0.156510
      -3       3      19        8.529492        8.563060        0.100436
      -2       3      19        3.195113        3.179937        0.048005
      -1       3      19        5.270435        5.237843        0.073736
       0       3      19        1.613563        1.682201        0.060165
       1       3      19       10.295240       10.315038        0.131718
       2       3      19        1.517500        1.408794        0.093955
      -4       4      19        0.020491        0.225610        0.225610
      -3       4      19        1.407400        1.385316        0.058817
      -2       4      19        1.341547        1.285768        0.059758
      -1       4      19        2.169453        2.183483        0.060278
      -8       0      20       17.072984       17.032616        0.199612
      -7       0      20        1.873222        1.812181        0.073618
      -6       0      20        8.256428        8.189078        0.096427
      -5       0      20       26.186185       25.760047        0.279662
      -4       0      20        0.334269        0.310805        0.239391
      -3       0      20        8.219524        7.989243        0.092915
      -2       0      20       10.695056       10.698598        0.132615
      -1       0      20       17.280035       17.222659        0.183293
       0       0      20        8.518064        8.808064        0.112778
       1       0      20       24.963187       25.127475        0.298661
       2       0      20       11.436621       11.574973        0.159632
       3       0      20       15.968828       16.127616        0.162341
      -8       1      20        2.874972        2.743939        0.063883
      -7       1      20        5.525674        5.592137        0.067556
      -6       1      20       13.952254       13.845938        0.154335
      -5       1      20        1.971529        2.009154        0.046834
      -4       1      20        9.090847        9.004055        0.101639
      -3       1      20        3.828632        3.707020        0.053255
      -2       1      20        2.601644        2.591505        0.049184
      -1       1      20        4.334906        4.389761        0.058710
       0       1      20        4.629681        4.703509        0.063251
       1       1      20        6.008214        6.062755        0.076604
       2       1      20       13.320197       13.337541        0.163324
       3       1      20        1.796136        1.783143        0.072003
      -7       2      20       12.853204       12.880606        0.142866
      -6       2      20       12.006293       12.021231        0.134264
      -5       2      20        0.291787        0.359722        0.166073
      -4       2      20        0.881234        1.012324        0.091835
      -3       2      20        4.891792        4.864360        0.062902
      -2       2      20        6.974039        6.901159        0.081335
      -1       2      20       18.387926       18.315294        0.203144
       0       2      20       13.381502       13.457340        0.159596
       1       2      20        1.857726        1.921458        0.057081
       2       2      20        3.685078        3.728673        0.061658
      -6       3      20        2.648004        2.554428        0.054728
      -5       3      20        1.371239        1.336825        0.054834
      -4       3      20        6.645031        6.531769        0.077468
      -3       3      20        5.499157        5.456739        0.069161
      -2       3      20       10.413088       10.385567        0.123988
      -1       3      20        1.282679        1.280469        0.072495
       0       3      20        9.334516        9.371926        0.114605
       1       3      20        1.377164        1.387480        0.064982
      -7       1      21        4.587145        4.565742        0.059524
      -6       1      21        9.480133        9.388024        0.105675
      -5       1      21        2.647212        2.627261        0.048909
      -4       1      21        3.293015        3.241913        0.055850
      -3       1      21        7.481965        7.500800        0.086557
      -2       1      21       20.047907       19.893969        0.224195
      -1       1      21        9.779197        9.719722        0.109051
       0       1      21       10.606563       10.636259        0.125312
       1       1      21        8.254369        8.262385        0.104995
       2       1      21        8.202089        8.119791        0.109859
      -6       2      21        3.335454        3.293327        0.055117
      -5       2      21        1.208721        1.237619        0.077662
      -4       2      21        5.639044        5.542021        0.072195
      -3       2      21        8.799333        8.675944        0.107513
      -2       2      21        2.033604        2.022103        0.059579
      -1       2      21        2.652985        2.714848        0.052518
       0       2      21        9.649842        9.692832        0.112123
       1       2      21        4.085110        4.122742        0.063801
      -4       3      21        3.348626        3.402352        0.056310
      -3       3      21        6.740433        6.946078        0.081313
      -2       3      21        0.094955        0.367967        0.367967
      -1       3      21        9.606987        9.659865        0.111044
      -7       0      22        1.781879        1.778426        0.067053
      -6       0      22        4.411551        4.457241        0.070899
      -5       0      22        1.248909        1.223601        0.076605
      -4       0      22        3.047545        3.020166        0.067455
      -3       0      22       25.993903       25.889380        0.352544
      -2       0      22        5.504982        5.573060        0.078153
      -1       0      22        2.198761        2.111919        0.074739
       0       0      22       10.684166       10.826357        0.146001
       1       0      22        5.539946        5.500909        0.077534
      -6       1      22        3.205592        3.191081        0.048948
      -5       1      22        3.185242        3.269251        0.049468
      -4       1      22       12.538745       12.383053        0.137237
      -3       1      22        3.867365        3.865876        0.054971
      -2       1      22        8.820141        8.792440        0.099627
      -1       1      22        9.369636        9.266121        0.104571
       0       1      22        5.414498        5.466169        0.068762
       1       1      22        4.679851        4.565852        0.074638
      -5       2      22        8.416650        8.454999        0.097487
      -4       2      22        5.260579        5.384701        0.067652
      -3       2      22        0.203502        0.502096        0.132366
      -2       2      22        8.275843        8.320577        0.094764
      -1       2      22       11.625020       11.632712        0.128800
       0       2      22        1.750275        1.735972        0.059011
      -5       1      23        1.248122        1.179915        0.061747
      -4       1      23        8.151742        8.177408        0.093350
      -3       1      23        3.632500        3.653765        0.053487
      -2       1      23        0.057386        0.382753        0.382753
      -1       1      23        3.399825        3.514399        0.058679

# start Validation Reply Form
_vrf_PLAT417_HAR_BLYP_oxa12_05
;
PROBLEM: Short Inter D-H..H-D
RESPONSE: This is a very strong hydrogen bond and this is the reason why
the distance is so short.
;
# end Validation Reply Form
