# Supplementary material for: On the accuracy and precision of X-ray and neutron diffraction results as a function of resolution and the electron density model
Source: IUCrJ. 2020 Aug 25;7(Pt 5):920–33. doi: 10.1107/S2052252520010441 (PMC7467170; doi:10.1107/S2052252520010441)
Supplement: Supplementary file 2 [file m-07-00920-sup2.zip › cif_deposition/HAR_BLYP_oxa12_06.cif]

# ========================
# TONTO generated CIF file
# ========================

data_HAR_BLYP_oxa12_06

_audit_creation_date               2016-1-14
_audit_creation_method             'Tonto 3.2.0 v. 196f026'

# --------------------
# Chemical information
# --------------------

_chemical_formula_sum             'C2 H6 O6'
_chemical_formula_moiety          'C2 H2 O4, 2(H2 O)'
_chemical_formula_weight           126.07
_chemical_compound_source          'see text'
_chemical_absolute_configuration   unk

# --------------------
# Symmetry information
# --------------------

_symmetry_cell_setting             Monoclinic
_symmetry_space_group_name_H-M     'P 21/c'
_symmetry_space_group_name_Hall    '-P 2ybc'
_symmetry_Int_Tables_number        '14'

loop_
    _symmetry_equiv_pos_as_xyz
'+x, +y, +z'
'-x, -y, -z'
'-x, +y+1/2, -z+1/2'
'+x, -y+1/2, +z+1/2'

# ---------------------
# Unit cell information
# ---------------------

_cell_length_a                6.0922(3) 
_cell_length_b                3.4915(1) 
_cell_length_c                11.8466(5) 
_cell_angle_alpha             90.00 
_cell_angle_beta              103.898(2) 
_cell_angle_gamma             90.00 
_cell_volume                   244.61(2) 

_cell_formula_units_Z             2
_cell_measurement_reflns_used     9878
_cell_measurement_temperature     100(1)
_cell_measurement_theta_max       36.34
_cell_measurement_theta_min       3.44

_exptl_crystal_density_diffrn     1.712 
_exptl_crystal_F_000              132 
_exptl_absorpt_coefficient_mu     0.181 
_exptl_crystal_description        unspecified
_exptl_crystal_size_max                 0.225
_exptl_crystal_size_mid                 0.212
_exptl_crystal_size_min                 0.100
_exptl_crystal_colour             colourless
_exptl_absorpt_correction_type    multi-scan
_exptl_absorpt_process_details
;
 Absorption correction done by SORTAV
 Blessing, R. H.: (1995) Acta Cryst. A51, 33-38
;
_exptl_absorpt_correction_T_min    0.958
_exptl_absorpt_correction_T_max    0.981

#=======================================================================

# EXPERIMENTAL DATA

_diffrn_reflns_av_R_equivalents   0.0000
_diffrn_reflns_av_unetI/netI      0.0226
_diffrn_reflns_limit_h_max        9
_diffrn_reflns_limit_h_min        -10
_diffrn_reflns_limit_k_max        5
_diffrn_reflns_limit_k_min        0
_diffrn_reflns_limit_l_max        19
_diffrn_reflns_limit_l_min        0
_diffrn_reflns_number             1186
_diffrn_reflns_theta_full         26.00
_diffrn_reflns_theta_max          36.34
_diffrn_reflns_theta_min          3.44
_diffrn_ambient_temperature       100(1)
_diffrn_detector_area_resol_mean  ?
_diffrn_measured_fraction_theta_full 0.992
_diffrn_measured_fraction_theta_max 0.996
_diffrn_measurement_device_type   'Bruker APEX-II CCD'
_diffrn_measurement_method        '\f and \w scans'
_diffrn_radiation_monochromator   'graphite'
_diffrn_radiation_type            MoK\a
_diffrn_radiation_wavelength      0.71073
_diffrn_source                    'fine-focus sealed tube'
_diffrn_standards_number          0
_reflns_number_gt                 1165
_reflns_number_total              1186
_reflns_threshold_expression      >0sigma(F)

#  
# Refinement details
#  
_refine_special_details          
;
  .  H thermal motions refined anisotropically.
  .  Hirshfeld atom refinement (HAR):
     .  Uses aspherical atomic scattering factors
        obtained from Hirshfeld partitioning of a
        gaussian quantum chemical wavefunction.
     .  Hirshfeld weight functions obtained from
        spherically averaged unrestricted atomic
        densities.
  .  Wavefunction type : rks becke88lyp using cluster
 charges, radius=8.0 angstrom
  .  Gaussian basis set: cc pVTZ
  .  Refinement based on |F| with weight=1/sigma(|F|)
  .  Negative |F|^^2 were pruned from the data
  .  Eigenvalues < 0.1E-04 removed from normal equations
  .  Reflection used in the refinement appear below
  .  Refined using the Tonto program:
     .  Version: 3.2 v. 196f026
     .  Platform: INTEL-ifort-on-LINUX
     .  Build date: Wed Feb  4 17:27:23 CET 2015
;

# Standard CIF keys and data

_refine_ls_structure_factor_coeff  F
_refine_ls_matrix_type             full
_refine_ls_R_factor_gt             0.0103
_refine_ls_wR_factor_gt            0.0225
_refine_ls_goodness_of_fit_ref     1.834992
_refine_ls_number_reflns           1186
_refine_ls_number_parameters       64
_refine_ls_number_restraints       0
_refine_ls_number_constraints      0
_refine_ls_hydrogen_treatment      refall
_refine_ls_weighting_scheme        sigma
_refine_ls_weighting_details       'w=1/\s(F)'
_refine_ls_shift/su_max            0.0100
_refine_ls_extinction_method       none

_refine_diff_density_max               0.119631
_refine_diff_density_min              -0.113272 

# ---------------------
# Coordinates and ADP's
# ---------------------

loop_
_atom_site_label
_atom_site_fract_x
_atom_site_fract_y
_atom_site_fract_z
_atom_site_adp_type
_atom_site_occupancy
O1 0.43484(2) 0.44413(4) 0.34985(1) Uani 1.000000000
O2 0.24242(2) 0.74264(4) 0.46367(1) Uani 1.000000000
C1 0.40304(3) 0.55880(4) 0.44802(1) Uani 1.000000000
H1 0.301(1) 0.518(2) 0.2779(6) Uani 1.000000000
O5 0.13011(2) 0.63118(4) 0.17854(1) Uani 1.000000000
H3 0.192(1) 0.693(2) 0.1125(6) Uani 1.000000000
H4 0.009(1) 0.455(2) 0.1498(6) Uani 1.000000000

loop_
_atom_site_aniso_label
_atom_site_aniso_U_11
_atom_site_aniso_U_22
_atom_site_aniso_U_33
_atom_site_aniso_U_12
_atom_site_aniso_U_13
_atom_site_aniso_U_23
O1 0.01177(7) 0.01769(8) 0.00694(8) 0.00454(4) 0.00152(5) -0.00068(4)
O2 0.01015(7) 0.01672(8) 0.00847(8) 0.00526(4) 0.00094(5) -0.00066(4)
C1 0.00816(7) 0.01033(8) 0.00678(8) 0.00150(4) 0.00107(5) -0.00003(4)
H1 0.033(3) 0.039(3) 0.021(4) 0.003(3) 0.011(3) -0.003(3)
O5 0.00966(7) 0.01681(8) 0.00835(8) -0.00173(4) 0.00060(5) 0.00104(4)
H3 0.028(3) 0.042(3) 0.028(3) 0.000(3) 0.008(2) 0.002(3)
H4 0.026(2) 0.030(3) 0.037(4) -0.010(2) 0.007(2) 0.002(3)

loop_
_geom_bond_atom_site_label_1
_geom_bond_atom_site_label_2
_geom_bond_distance
 O1 C1 1.2879(2)
 O2 C1 1.2211(2)
 O1 H1 1.059(8)
 O5 H3 0.970(6)
 O5 H4 0.959(6)

loop_
_geom_angle_atom_site_label_1     
_geom_angle_atom_site_label_2
_geom_angle_atom_site_label_3
_geom_angle     
 O1 C1 O2  126.90(2)
 C1 O1 H1 113.4(3)
 H3 O5 H4 105.8(5)

# Standard CIF keys and data

# ---------------
# Reflection data
# ---------------

loop_
    _diffrn_refln_index_h
    _diffrn_refln_index_k
    _diffrn_refln_index_l
    _diffrn_refln_F_calc
    _diffrn_refln_F_meas
    _diffrn_refln_F_sigma
       1       0       0       48.757953       47.197246        0.532055
       2       0       0       11.858005       12.531560        0.144066
       3       0       0       49.051532       49.697485        0.566029
       4       0       0       16.736357       16.786304        0.191727
       5       0       0       20.027146       20.056171        0.221101
       6       0       0       38.643967       38.504415        0.455894
       7       0       0       26.528813       26.318435        0.286723
       8       0       0       13.399358       13.298120        0.146314
       9       0       0       10.790854       10.969503        0.125611
       2       1       0       46.941643       47.659941        0.539563
       3       1       0       26.096366       26.369680        0.297089
       4       1       0        3.985151        3.900385        0.047204
       5       1       0        1.578515        1.603122        0.030990
       6       1       0        2.033070        1.964052        0.034363
       7       1       0       23.201749       23.056886        0.257325
       8       1       0        0.041782        0.205913        0.168496
       9       1       0       14.876994       14.850926        0.165219
       0       2       0        9.397452        9.210972        0.107676
       1       2       0       44.719281       45.114188        0.511498
       2       2       0       57.015929       56.702293        0.639560
       3       2       0        3.648626        3.535958        0.043108
       4       2       0       27.442700       27.546506        0.309950
       5       2       0       12.636866       12.545517        0.141082
       6       2       0        0.670340        0.776144        0.044161
       7       2       0       15.242193       15.264338        0.174275
       8       2       0       16.735758       16.709877        0.190495
       9       2       0        3.406791        3.427098        0.048933
       1       3       0       11.130566       11.109455        0.124011
       2       3       0        9.096081        9.093404        0.102075
       3       3       0       21.350998       21.610877        0.241038
       4       3       0        6.068385        6.153536        0.070526
       5       3       0       28.302208       28.125256        0.313567
       6       3       0        0.132548        1.939948        0.076269
       7       3       0        1.980763        2.025784        0.041672
       8       3       0       10.880393       10.896330        0.121823
       0       4       0        4.334470        4.314510        0.053759
       1       4       0       10.801370       10.850806        0.121408
       2       4       0        9.126590        9.149863        0.102654
       3       4       0        6.448125        6.420670        0.073466
       4       4       0       21.027074       20.917457        0.234614
       5       4       0        7.733408        7.690319        0.092753
       6       4       0       10.744970       10.593394        0.118185
       7       4       0        8.204893        8.132650        0.092750
       1       5       0        5.371352        5.369358        0.064548
       2       5       0        8.736907        8.780774        0.099876
       3       5       0       10.893671       10.897247        0.125061
       4       5       0        1.171666        1.127076        0.050554
       5       5       0        5.978091        5.954494        0.070278
      -9       1       1        1.788089        1.730405        0.039458
      -8       1       1       13.856538       13.802898        0.155188
      -7       1       1       10.927424       10.823585        0.120782
      -6       1       1        3.006044        3.000183        0.039998
      -5       1       1       18.959832       18.990787        0.211810
      -4       1       1       23.659924       24.190494        0.272927
      -3       1       1       44.769702       45.038872        0.510791
      -2       1       1       33.708995       34.391714        0.386273
       0       1       1       53.327312       52.888184        0.598988
       1       1       1       15.105007       15.636816        0.178808
       2       1       1       20.126853       20.603883        0.232334
       3       1       1       52.031622       51.649298        0.604710
       4       1       1       31.239001       31.053341        0.348618
       5       1       1       26.221039       26.279840        0.295037
       6       1       1       34.441158       34.228059        0.384005
       7       1       1        2.716794        2.723031        0.038874
       8       1       1        1.678031        1.671766        0.036865
       9       1       1        1.263439        1.241853        0.049167
      -9       2       1        5.695672        5.692715        0.067948
      -8       2       1       16.248832       16.205863        0.185564
      -7       2       1        0.251230        0.417852        0.093660
      -6       2       1       21.477991       21.407008        0.239344
      -5       2       1        7.801796        7.756030        0.088371
      -4       2       1       18.546521       18.490809        0.207756
      -3       2       1       22.908272       23.241773        0.259171
      -2       2       1       30.766178       30.926849        0.348589
      -1       2       1       29.592760       29.939272        0.334711
       0       2       1       21.470747       21.688015        0.241803
       1       2       1       40.824084       41.066410        0.465055
       2       2       1        3.249405        3.360655        0.043728
       3       2       1        7.364197        7.103379        0.080631
       4       2       1       22.008853       21.936271        0.247104
       5       2       1       12.852014       12.745980        0.142409
       6       2       1        7.845492        7.855699        0.089232
       7       2       1        8.424598        8.421995        0.095531
       8       2       1       11.961195       11.861703        0.138649
       9       2       1        4.939029        4.876269        0.060462
      -8       3       1        1.315655        1.261903        0.047531
      -7       3       1        3.718346        3.673282        0.051956
      -6       3       1        9.348342        9.326789        0.104913
      -5       3       1       11.507771       11.355175        0.127976
      -4       3       1        5.706574        5.708590        0.066073
      -3       3       1        4.993750        5.030109        0.058691
      -2       3       1       30.213132       30.351441        0.339944
      -1       3       1        0.758003        0.903493        0.031541
       0       3       1       18.013974       18.209613        0.202947
       1       3       1       14.197118       14.230249        0.158647
       2       3       1       13.894272       13.834739        0.155558
       3       3       1        3.722944        3.679946        0.045252
       4       3       1       15.484405       15.414279        0.172888
       5       3       1       13.265466       13.204166        0.149665
       6       3       1        0.572028        0.634823        0.058281
       7       3       1       13.711487       13.665284        0.154548
       8       3       1        1.077420        1.180381        0.066290
      -7       4       1       12.083338       12.086356        0.136042
      -6       4       1        7.249790        7.257617        0.083078
      -5       4       1        4.672835        4.650806        0.057550
      -4       4       1        1.073011        1.103766        0.051008
      -3       4       1       11.707195       11.715375        0.130471
      -2       4       1       10.383982       10.388936        0.116157
      -1       4       1        6.238398        6.279252        0.071756
       0       4       1        9.009043        8.952374        0.100538
       1       4       1        2.000653        1.995495        0.033659
       2       4       1        0.243427        0.341321        0.091321
       3       4       1        1.434709        1.452412        0.034773
       4       4       1        1.903674        1.828989        0.037900
       5       4       1        5.562218        5.527115        0.065247
       6       4       1        0.527918        0.578446        0.100220
       7       4       1        3.129031        3.146331        0.062324
      -5       5       1        4.358291        4.305926        0.055044
      -4       5       1        0.459316        0.602744        0.079198
      -3       5       1        1.034473        1.117184        0.046296
      -2       5       1        1.457014        1.495694        0.040977
      -1       5       1        8.181127        8.154447        0.093243
       0       5       1        0.581004        0.451664        0.110050
       1       5       1        0.717961        0.758617        0.060835
       2       5       1        5.092186        5.025137        0.066609
       3       5       1        7.795692        7.792881        0.089246
       4       5       1        3.714126        3.669877        0.051867
     -10       0       2        0.285968        0.290861        0.236089
      -9       0       2        5.128369        5.154804        0.066385
      -8       0       2        4.735643        4.796457        0.063488
      -7       0       2        9.649345        9.606404        0.107299
      -6       0       2       34.149427       34.015879        0.382265
      -5       0       2       23.696474       24.203719        0.267763
      -4       0       2       77.768371       76.792838        0.871431
      -3       0       2        9.575030        9.694277        0.118265
      -2       0       2       62.527359       61.224587        0.751121
      -1       0       2       68.992005       65.325799        0.721310
       0       0       2       29.110872       30.106312        0.362573
       1       0       2        7.768780        8.219854        0.099755
       3       0       2       33.914535       34.247336        0.386887
       4       0       2        0.112902        0.387556        0.118670
       5       0       2       65.450435       64.272778        0.760732
       6       0       2       13.714955       13.673697        0.173697
       7       0       2       15.136848       15.034627        0.164186
       8       0       2        9.978425        9.926077        0.111445
       9       0       2       17.712538       17.523698        0.201747
      -9       1       2        3.080150        3.030610        0.043254
      -8       1       2        0.124974        0.323110        0.122611
      -7       1       2       23.791142       23.742788        0.264714
      -6       1       2        6.649215        6.573355        0.075433
      -5       1       2       40.350343       40.190049        0.453919
      -4       1       2       18.862340       19.087692        0.213106
      -3       1       2       14.229502       14.544759        0.168737
      -2       1       2       58.512207       58.402654        0.673112
      -1       1       2       30.328182       31.127480        0.357852
       0       1       2       23.089600       23.732257        0.286148
       1       1       2       51.220084       51.059965        0.578681
       2       1       2        4.097212        4.141859        0.078240
       3       1       2       52.571684       52.048439        0.592341
       4       1       2       34.395592       34.126969        0.383525
       5       1       2       19.188905       19.270963        0.217354
       6       1       2       19.747246       19.677906        0.223087
       7       1       2        1.086398        1.073592        0.037397
       8       1       2        3.716401        3.725319        0.058167
       9       1       2        5.697771        5.607138        0.069630
      -9       2       2        0.363654        0.356931        0.152726
      -8       2       2       10.427178       10.384122        0.117672
      -7       2       2        1.479359        1.477870        0.035615
      -6       2       2       16.131852       16.103416        0.179534
      -5       2       2        2.015181        1.985497        0.032986
      -4       2       2        9.294775        9.092084        0.102424
      -3       2       2       33.475486       33.709643        0.378576
      -2       2       2       55.037517       55.112340        0.622249
      -1       2       2        7.115926        7.286014        0.092336
       0       2       2       28.418319       28.768907        0.322114
       1       2       2        0.757388        0.674166        0.074833
       2       2       2        4.290071        4.368638        0.052390
       3       2       2       41.956567       41.802392        0.472016
       4       2       2       43.501440       43.330013        0.490078
       5       2       2        4.643610        4.645428        0.055221
       6       2       2        0.563357        0.643195        0.051925
       7       2       2        6.524475        6.507534        0.076749
       8       2       2        0.991984        1.017399        0.046368
      -8       3       2        7.549178        7.549371        0.086463
      -7       3       2        3.561309        3.551338        0.047340
      -6       3       2        8.726396        8.770006        0.100000
      -5       3       2        0.742243        0.709648        0.046700
      -4       3       2        9.301382        9.404254        0.105814
      -3       3       2       40.465072       40.179348        0.453789
      -2       3       2       20.649334       20.882529        0.232831
      -1       3       2       14.358272       14.457524        0.161371
       0       3       2       27.237216       27.195036        0.303588
       1       3       2       17.371560       17.377284        0.193571
       2       3       2       24.209455       24.189047        0.270644
       3       3       2       11.522837       11.615507        0.131170
       4       3       2        2.514755        2.561640        0.037497
       5       3       2        5.959009        5.935234        0.069230
       6       3       2        2.209996        2.257565        0.040247
       7       3       2       12.329724       12.233969        0.136449
       8       3       2        8.061238        8.010431        0.094561
      -7       4       2        6.733428        6.735354        0.079680
      -6       4       2        0.031622        0.353836        0.353836
      -5       4       2        0.136384        0.274226        0.143842
      -4       4       2        5.982578        5.874691        0.072106
      -3       4       2        8.445355        8.420867        0.094823
      -2       4       2       20.209078       20.000250        0.222738
      -1       4       2        8.092562        7.969818        0.090097
       0       4       2       19.510246       19.438364        0.216241
       1       4       2       19.222178       19.180980        0.212585
       2       4       2        3.701874        3.644997        0.046664
       3       4       2        3.910331        3.873758        0.048709
       4       4       2        2.024345        1.933443        0.037763
       5       4       2        0.790339        0.791328        0.055461
       6       4       2       13.315532       13.210980        0.146525
      -5       5       2        5.315376        5.314885        0.063790
      -4       5       2       12.287871       12.258874        0.137406
      -3       5       2        3.860402        3.975299        0.050378
      -2       5       2       10.359512       10.348913        0.115634
      -1       5       2       22.002056       21.973621        0.243457
       0       5       2        7.052289        7.024386        0.080540
       1       5       2        9.085502        9.129896        0.102493
       2       5       2        3.638891        3.561741        0.048338
       3       5       2        4.474474        4.569792        0.056811
       4       5       2        2.427220        2.454710        0.044648
      -9       1       3        0.917427        0.916515        0.052339
      -8       1       3       11.174646       11.167363        0.124719
      -7       1       3        4.862348        4.880266        0.058234
      -6       1       3        2.845467        2.852490        0.038116
      -5       1       3       17.800971       18.146074        0.203387
      -4       1       3        3.285730        3.178207        0.040214
      -3       1       3       31.504923       32.072262        0.360908
      -2       1       3       11.295176       11.381125        0.141018
      -1       1       3       45.305097       45.822156        0.572626
       0       1       3       10.651041       10.687844        0.125647
       1       1       3       69.913884       68.261483        0.857848
       2       1       3       53.398401       53.705307        0.628759
       3       1       3       16.528739       16.290488        0.185830
       4       1       3       36.432903       36.362481        0.409317
       5       1       3        3.328128        3.355890        0.042131
       6       1       3       12.033423       12.002500        0.136161
       7       1       3        6.983931        6.956148        0.081194
       8       1       3       23.590895       23.582621        0.264602
       9       1       3       13.354593       13.307141        0.149634
      -9       2       3        2.187985        2.137428        0.045635
      -8       2       3        6.825094        6.785499        0.078935
      -7       2       3       12.187304       12.140428        0.137095
      -6       2       3       19.941980       19.907034        0.222776
      -5       2       3        5.157654        5.270199        0.061169
      -4       2       3       22.542543       22.519769        0.252753
      -3       2       3       43.368488       43.603670        0.493114
      -2       2       3        7.690604        7.831092        0.091066
      -1       2       3       32.719931       33.074613        0.373848
       0       2       3        0.707392        0.559464        0.079881
       1       2       3       47.375815       47.066017        0.531407
       2       2       3       10.292865       10.429765        0.117151
       3       2       3       25.696130       25.593749        0.286438
       4       2       3       18.761048       18.788560        0.210616
       5       2       3       12.553605       12.448695        0.138942
       6       2       3        9.486790        9.470850        0.107624
       7       2       3        5.629517        5.634004        0.067227
       8       2       3        5.822466        5.774773        0.074334
      -8       3       3        6.865756        6.896448        0.080364
      -7       3       3        3.870635        3.849416        0.049810
      -6       3       3        2.972255        3.344398        0.044095
      -5       3       3        6.326303        6.273197        0.072552
      -4       3       3       12.189792       12.200000        0.136418
      -3       3       3        5.044876        6.122826        0.075926
      -2       3       3        3.077261        3.055454        0.039414
      -1       3       3        9.365432        9.371339        0.105164
       0       3       3       23.402494       23.636624        0.263563
       1       3       3        0.555514        0.705762        0.035091
       2       3       3        5.459345        5.392588        0.062953
       3       3       3       25.273299       25.249554        0.281174
       4       3       3        3.135118        3.032623        0.044797
       5       3       3        5.426423        5.449771        0.063863
       6       3       3        2.281668        2.351383        0.043375
       7       3       3       10.169295       10.123241        0.116743
      -7       4       3        2.061270        2.149581        0.045514
      -6       4       3        6.874375        6.850766        0.080759
      -5       4       3       12.598969       12.686607        0.142286
      -4       4       3       19.913461       19.901256        0.221825
      -3       4       3       19.566057       19.603826        0.218007
      -2       4       3       14.761421       14.714279        0.164365
      -1       4       3        0.452223        0.514782        0.060909
       0       4       3        5.082429        5.085764        0.059434
       1       4       3        9.693931        9.728669        0.108898
       2       4       3       18.963253       18.976301        0.210907
       3       4       3       10.966835       10.976794        0.122302
       4       4       3        4.244177        4.279252        0.052906
       5       4       3        2.935926        2.918784        0.043423
       6       4       3        1.332879        1.440590        0.044668
      -5       5       3        4.540742        4.641767        0.060282
      -4       5       3        4.050764        3.909859        0.050455
      -3       5       3        5.513209        5.430101        0.064004
      -2       5       3        4.676290        4.705316        0.056768
      -1       5       3        2.833576        2.832172        0.043481
       0       5       3        2.802472        2.770361        0.042816
       1       5       3        1.974966        2.080024        0.040588
       2       5       3        2.951519        3.093930        0.045733
       3       5       3        0.363971        0.250000        0.180000
       4       5       3        4.877115        4.828457        0.059705
     -10       0       4        7.548728        7.607891        0.088582
      -9       0       4       19.494030       19.290153        0.231559
      -8       0       4        5.350922        5.265453        0.064877
      -7       0       4       16.208469       16.082288        0.185748
      -6       0       4        4.297921        4.301395        0.053808
      -5       0       4       10.677336       10.770794        0.119972
      -4       0       4       27.399761       27.861263        0.310038
      -3       0       4       23.126201       23.744262        0.269169
      -1       0       4       72.454406       69.627581        1.449872
       0       0       4       20.039686       20.950895        0.243167
       1       0       4      105.908717       99.995000        0.553761
       2       0       4        7.231722        7.147727        0.105355
       3       0       4       11.703579       11.742657        0.131886
       4       0       4       15.161842       15.524819        0.185327
       5       0       4        8.729358        8.711831        0.098063
       6       0       4        3.183209        3.132028        0.050859
       7       0       4       41.875161       41.659933        0.484333
       8       0       4       20.666214       20.688161        0.221847
       9       0       4        5.558586        5.524943        0.071688
     -10       1       4        2.296198        2.252532        0.071271
      -9       1       4        8.269016        8.291502        0.093880
      -8       1       4       14.014098       13.869391        0.154435
      -7       1       4        1.655335        1.614559        0.038678
      -6       1       4       14.411438       14.316773        0.160856
      -5       1       4       24.267512       24.567865        0.275480
      -4       1       4       14.600018       14.742117        0.164394
      -3       1       4       37.611488       38.202356        0.432130
      -2       1       4       46.930476       47.208050        0.536539
      -1       1       4       38.758508       39.516958        0.501961
       0       1       4       97.209401       91.601583        0.887802
       1       1       4       20.324347       20.331011        0.229270
       2       1       4        7.657228        7.622532        0.097707
       3       1       4        8.850630        8.587898        0.097904
       4       1       4        4.262393        4.352241        0.051776
       5       1       4       15.858385       15.869783        0.181252
       6       1       4       18.851821       18.797340        0.210517
       7       1       4       15.156599       15.114232        0.170671
       8       1       4       14.876555       14.774979        0.167104
       9       1       4        4.109616        4.144273        0.063832
      -9       2       4        1.560669        1.513836        0.043802
      -8       2       4       10.207432       10.271806        0.115035
      -7       2       4        4.833007        4.771268        0.056928
      -6       2       4        5.884998        5.975366        0.070199
      -5       2       4       13.585194       13.487402        0.152110
      -4       2       4       20.018278       20.018991        0.224042
      -3       2       4       13.088014       13.213629        0.147643
      -2       2       4       11.997722       12.058607        0.134681
      -1       2       4       37.784984       37.941007        0.427276
       0       2       4       34.198383       34.188887        0.388295
       1       2       4       11.279015       11.253888        0.125995
       2       2       4        2.923976        2.744449        0.036055
       3       2       4       24.123835       24.195041        0.271830
       4       2       4        9.975100        9.974167        0.112980
       5       2       4       19.812617       19.750949        0.219180
       6       2       4       17.749299       17.684456        0.200464
       7       2       4        1.824562        1.955173        0.042949
       8       2       4        9.769261        9.738994        0.110391
      -8       3       4        0.113929        0.208567        0.208567
      -7       3       4       22.488380       22.489331        0.251075
      -6       3       4        5.351824        5.499545        0.065026
      -5       3       4        8.678790        8.614813        0.097654
      -4       3       4       39.568800       39.417509        0.445211
      -3       3       4       17.164828       17.151093        0.191140
      -2       3       4        7.621502        7.681797        0.086996
      -1       3       4       19.191658       19.037332        0.212083
       0       3       4       19.070373       19.143667        0.213797
       1       3       4        7.103615        7.216994        0.082220
       2       3       4       37.429441       37.348360        0.420999
       3       3       4       26.397119       26.283074        0.292692
       4       3       4       17.845498       17.805055        0.198239
       5       3       4        5.082011        5.047475        0.059890
       6       3       4        1.416830        1.391007        0.043416
       7       3       4        9.754295        9.729491        0.109096
      -7       4       4        3.807537        3.805128        0.051863
      -6       4       4       16.854910       16.857046        0.190313
      -5       4       4       12.703873       12.673595        0.141236
      -4       4       4        2.233931        2.636835        0.039144
      -3       4       4       13.818657       13.866867        0.155922
      -2       4       4        1.697867        1.752313        0.034087
      -1       4       4        1.697020        1.670479        0.034386
       0       4       4        9.023160        8.964262        0.101588
       1       4       4        4.465751        4.386342        0.053330
       2       4       4       18.963615       18.872467        0.211277
       3       4       4       15.995931       15.911002        0.176010
       4       4       4        3.308933        3.268027        0.048710
       5       4       4       13.218743       13.073638        0.148855
       6       4       4        6.519631        6.509608        0.076569
      -5       5       4       20.942362       21.139063        0.234997
      -4       5       4        1.860172        1.879042        0.038010
      -3       5       4        8.040179        7.973644        0.090307
      -2       5       4        4.836728        4.855409        0.058744
      -1       5       4        5.634477        5.703069        0.066847
       0       5       4       12.737653       12.735384        0.141338
       1       5       4       24.686713       24.767721        0.275069
       2       5       4        4.350700        4.391697        0.055339
       3       5       4        0.747445        0.799062        0.061702
       4       5       4       12.497425       12.456725        0.138446
     -10       1       5        8.066810        7.989431        0.091773
      -9       1       5        4.417007        4.463743        0.056703
      -8       1       5       12.201880       12.151132        0.135309
      -7       1       5        3.775645        3.795655        0.048390
      -6       1       5       24.856253       24.829619        0.278652
      -5       1       5       14.135315       14.050267        0.157823
      -4       1       5        0.560765        0.509411        0.041330
      -3       1       5       36.199583       36.531904        0.411688
      -2       1       5       11.538473       11.470833        0.137254
      -1       1       5        2.762904        2.647131        0.060878
       0       1       5       20.529528       21.105686        0.275660
       1       1       5       26.412649       26.797761        0.300780
       2       1       5       11.380904       11.290704        0.128267
       3       1       5        5.503028        5.736549        0.069187
       4       1       5       23.879684       23.952870        0.271865
       5       1       5        2.714852        2.821666        0.038538
       6       1       5       19.495400       19.574984        0.221173
       7       1       5       16.201634       16.270833        0.184814
       8       1       5        0.069305        0.322335        0.152924
      -9       2       5        6.441250        6.380282        0.074570
      -8       2       5       14.960953       14.967632        0.166280
      -7       2       5        8.119032        8.138182        0.092313
      -6       2       5        5.297172        5.336853        0.062671
      -5       2       5       33.761515       33.712164        0.378247
      -4       2       5        6.158951        6.190557        0.070427
      -3       2       5        4.017947        4.048086        0.048461
      -2       2       5        4.319884        4.602717        0.055630
      -1       2       5       55.933518       55.325311        0.624122
       0       2       5       17.568756       17.712143        0.200432
       1       2       5       23.736948       24.109334        0.270710
       2       2       5       31.297837       31.204166        0.354207
       3       2       5       19.974051       19.895728        0.221634
       4       2       5        1.944914        1.976639        0.034475
       5       2       5        9.873994        9.835497        0.113512
       6       2       5       25.236743       25.162472        0.280149
       7       2       5        2.326211        2.323704        0.045942
       8       2       5        7.113331        7.086395        0.082896
      -8       3       5        2.431822        2.452203        0.045234
      -7       3       5       15.141623       15.119524        0.167935
      -6       3       5        2.114435        2.088612        0.041346
      -5       3       5        5.019298        4.925343        0.058105
      -4       3       5       13.629783       13.558761        0.151300
      -3       3       5       11.874195       11.844830        0.132870
      -2       3       5        6.614458        6.561783        0.074719
      -1       3       5        2.201085        2.251555        0.033696
       0       3       5       10.141870       10.108412        0.115915
       1       3       5       11.942798       11.892435        0.133183
       2       3       5        7.156954        7.151503        0.084113
       3       3       5        1.036637        1.065645        0.036179
       4       3       5        4.868685        4.857160        0.057681
       5       3       5       16.401403       16.369178        0.182147
       6       3       5        0.920901        0.996143        0.056941
       7       3       5        2.623100        2.602287        0.048858
      -7       4       5       12.471099       12.515990        0.140207
      -6       4       5       16.116903       16.232067        0.179964
      -5       4       5        9.503801        9.495947        0.107762
      -4       4       5        8.724243        8.670236        0.097722
      -3       4       5        1.628226        1.610993        0.033908
      -2       4       5       15.166423       15.096688        0.169532
      -1       4       5       19.949492       20.026982        0.222942
       0       4       5       22.367796       22.361351        0.248911
       1       4       5       18.505012       18.497297        0.208776
       2       4       5       11.040252       10.951712        0.123970
       3       4       5        1.327645        1.341044        0.050502
       4       4       5       11.607722       11.636580        0.129191
       5       4       5       11.169496       11.230761        0.128509
       6       4       5        9.783089        9.868688        0.110512
      -5       5       5        1.171727        1.421865        0.075685
      -4       5       5        0.612518        0.645213        0.061775
      -3       5       5        2.726353        2.761376        0.042388
      -2       5       5        5.388951        5.224175        0.062198
      -1       5       5        1.174969        1.110090        0.043132
       0       5       5        4.547994        4.551373        0.055820
       1       5       5        5.286722        5.228480        0.062534
       2       5       5        2.978090        2.890346        0.046001
       3       5       5        3.625217        3.482097        0.049023
     -10       0       6        8.895558        9.117840        0.127233
      -9       0       6       12.735735       12.819126        0.139615
      -8       0       6        0.330677        0.509510        0.104540
      -7       0       6       40.819189       40.471348        0.458975
      -6       0       6       32.633659       32.439174        0.362391
      -5       0       6       27.415973       27.395620        0.304293
      -4       0       6       16.835304       17.082740        0.188954
      -3       0       6        8.847472        9.162314        0.113226
      -2       0       6       32.936652       32.898632        0.375102
      -1       0       6       35.519538       35.411015        0.412015
       0       0       6       78.726084       77.405362        0.984029
       1       0       6       37.616881       36.978913        0.437293
       2       0       6        4.920359        5.001500        0.064598
       3       0       6       60.524960       60.358761        0.683221
       4       0       6        9.361603        9.129294        0.104827
       5       0       6        6.553411        6.420903        0.075669
       6       0       6       16.554611       17.172070        0.196500
       7       0       6        2.812587        2.738266        0.055357
       8       0       6        5.584926        5.482335        0.072992
      -9       1       6       12.120951       12.185647        0.137826
      -8       1       6        3.365284        3.394113        0.046277
      -7       1       6       11.190498       11.153923        0.124871
      -6       1       6       31.521294       31.446780        0.352247
      -5       1       6        5.097677        5.049158        0.058467
      -4       1       6       33.779900       33.745222        0.379071
      -3       1       6        1.551735        1.421197        0.032636
      -2       1       6        5.899585        5.910668        0.071833
      -1       1       6        1.817952        1.733436        0.055372
       0       1       6       43.840615       43.561107        0.494762
       1       1       6       36.197907       36.498082        0.426209
       2       1       6       51.701782       51.286840        0.579149
       3       1       6        5.312345        5.465894        0.064135
       4       1       6       15.961705       15.948354        0.179397
       5       1       6       22.936472       22.920297        0.256669
       6       1       6       11.743876       11.739676        0.131920
       7       1       6        2.575656        2.449959        0.049980
       8       1       6        5.323942        5.259087        0.066304
      -9       2       6       15.123732       15.111585        0.167355
      -8       2       6       19.454555       19.509485        0.220110
      -7       2       6        3.757825        3.721962        0.048816
      -6       2       6        2.711554        2.674678        0.037823
      -5       2       6       22.968487       22.971722        0.257629
      -4       2       6        6.108427        6.103442        0.069703
      -3       2       6       29.837593       29.671872        0.331968
      -2       2       6       21.357574       21.444113        0.239161
      -1       2       6       10.845669       10.929776        0.121908
       0       2       6        5.746059        5.783597        0.067043
       1       2       6       31.886668       31.981401        0.360364
       2       2       6        8.087123        8.189628        0.092159
       3       2       6       17.019820       16.981755        0.191877
       4       2       6        6.603879        6.690366        0.076895
       5       2       6       17.716773       17.717223        0.204371
       6       2       6        3.706540        3.798157        0.051025
       7       2       6        6.202500        6.233538        0.073749
       8       2       6        0.493144        0.426849        0.157962
      -8       3       6       14.923316       14.932515        0.167015
      -7       3       6       10.301218       10.332957        0.116304
      -6       3       6        6.257110        6.654848        0.076778
      -5       3       6        5.622484        5.542563        0.064515
      -4       3       6        7.447000        7.265673        0.082428
      -3       3       6        0.675859        1.478141        0.056065
      -2       3       6       48.911150       48.432324        0.548089
      -1       3       6       26.125062       26.149379        0.294398
       0       3       6        1.039993        1.442221        0.036482
       1       3       6       16.879513       16.827656        0.190949
       2       3       6        3.959025        3.930140        0.048903
       3       3       6       11.287700       11.506085        0.128915
       4       3       6       26.458543       26.465449        0.294091
       5       3       6       24.393760       24.498163        0.271525
       6       3       6        1.187670        1.206068        0.052205
       7       3       6        6.730352        6.690142        0.081965
      -7       4       6        5.298699        5.430562        0.065676
      -6       4       6        3.616723        3.535392        0.050425
      -5       4       6        0.240537        0.225167        0.159592
      -4       4       6       13.932375       13.835462        0.154453
      -3       4       6       13.095314       12.957623        0.145910
      -2       4       6        4.991453        5.063398        0.059899
      -1       4       6       23.345212       23.259192        0.260714
       0       4       6        6.473005        6.497384        0.074301
       1       4       6        7.263463        7.290816        0.083043
       2       4       6        4.854498        4.844997        0.058349
       3       4       6        1.390869        1.373681        0.040565
       4       4       6        9.502796        9.484830        0.107304
       5       4       6        7.647779        7.645587        0.087611
      -4       5       6        6.162769        6.088267        0.071790
      -3       5       6       15.730310       15.721641        0.175581
      -2       5       6        0.406351        0.346266        0.133193
      -1       5       6       14.699599       14.614719        0.162037
       0       5       6       22.342353       22.315690        0.246933
       1       5       6        1.100507        1.021861        0.050831
       2       5       6        3.529629        3.546125        0.050413
       3       5       6       10.236773       10.267424        0.115085
      -9       1       7       10.683643       10.689247        0.121371
      -8       1       7       19.185532       19.204166        0.212852
      -7       1       7       18.556089       18.533483        0.207000
      -6       1       7        4.207646        4.274342        0.051073
      -5       1       7        2.606755        2.515591        0.033757
      -4       1       7       23.582994       23.805041        0.267624
      -3       1       7       47.169474       46.656404        0.526695
      -2       1       7       14.721985       14.700340        0.163834
      -1       1       7       50.931924       50.574697        0.588699
       0       1       7       14.589220       15.123161        0.168563
       1       1       7       10.754007       10.814342        0.124160
       2       1       7       13.604807       13.873716        0.155116
       3       1       7       13.860057       13.623509        0.152058
       4       1       7        7.444314        7.281140        0.083085
       5       1       7        5.549921        5.739686        0.068443
       6       1       7        8.818581        8.864649        0.104284
       7       1       7        3.006546        3.023723        0.048609
       8       1       7        1.440396        1.409574        0.052556
      -9       2       7        8.071010        8.119975        0.092336
      -8       2       7        6.563705        6.520046        0.075513
      -7       2       7       11.288183       11.326959        0.126513
      -6       2       7        1.250829        1.225520        0.034093
      -5       2       7       11.847802       11.869709        0.133441
      -4       2       7        6.697972        6.709471        0.076221
      -3       2       7       32.866437       32.756679        0.367483
      -2       2       7       14.792329       14.746186        0.164691
      -1       2       7        2.962318        2.902981        0.037549
       0       2       7       29.631280       29.844262        0.334095
       1       2       7       22.798246       22.925750        0.257490
       2       2       7       18.897979       19.106282        0.214485
       3       2       7        4.888382        4.949646        0.058225
       4       2       7       31.532189       31.601740        0.357861
       5       2       7        5.270062        5.270294        0.063952
       6       2       7        2.659017        2.692378        0.043529
       7       2       7        4.686343        4.654353        0.060661
      -8       3       7        8.312894        8.412847        0.095576
      -7       3       7        0.385969        0.448999        0.101580
      -6       3       7        7.103448        7.117162        0.081539
      -5       3       7       10.358685       10.286885        0.115848
      -4       3       7        5.765683        5.863020        0.067504
      -3       3       7        5.112817        5.103430        0.059523
      -2       3       7       23.073785       23.005217        0.258349
      -1       3       7        3.320153        3.365858        0.042456
       0       3       7        2.590642        2.571011        0.036352
       1       3       7       11.113701       11.064357        0.125436
       2       3       7       13.946951       13.800000        0.154122
       3       3       7        3.714444        3.720753        0.046926
       4       3       7        1.382882        1.405596        0.038848
       5       3       7        5.705370        5.610080        0.066976
       6       3       7        5.872148        5.820825        0.069738
      -7       4       7        5.446027        5.425403        0.069659
      -6       4       7        0.001065        0.335261        0.335261
      -5       4       7        2.793348        2.678712        0.040683
      -4       4       7        7.972627        7.975713        0.090537
      -3       4       7       10.454773       10.516178        0.118101
      -2       4       7       15.678255       15.637455        0.173950
      -1       4       7       13.791172       13.740815        0.152953
       0       4       7        1.003657        1.069673        0.046589
       1       4       7        2.895338        2.927661        0.043394
       2       4       7       10.951003       10.966312        0.123342
       3       4       7       19.231415       19.055445        0.210552
       4       4       7       16.352811       16.318395        0.181480
       5       4       7       11.286634       11.255665        0.127323
      -4       5       7        0.653389        0.642495        0.069870
      -3       5       7        5.261217        5.245570        0.063678
      -2       5       7        1.332906        1.379348        0.058666
      -1       5       7        2.544091        2.645506        0.044141
       0       5       7        0.363062        0.356371        0.356371
       1       5       7        2.508824        2.567840        0.046372
       2       5       7        1.268573        1.298576        0.049937
     -10       0       8       10.812850       10.670052        0.189116
      -9       0       8        5.372881        5.330760        0.068631
      -8       0       8       18.222354       17.993054        0.196144
      -7       0       8        1.301777        1.256264        0.050404
      -6       0       8        2.687642        2.628365        0.043273
      -5       0       8       42.555448       42.671536        0.485282
      -4       0       8       61.027601       59.995500        0.677122
      -3       0       8       11.819369       11.992081        0.132485
      -2       0       8       52.934758       53.060720        0.604929
      -1       0       8       55.630921       55.376439        0.628928
       0       0       8       42.960469       42.385611        0.497068
       1       0       8       21.244461       21.123683        0.235888
       2       0       8       25.699478       25.670216        0.285181
       3       0       8        8.644688        8.294215        0.102084
       4       0       8        2.720373        2.574549        0.052129
       5       0       8       30.719393       30.899676        0.338917
       6       0       8       10.191232       10.159232        0.141748
       7       0       8       17.025504       17.056377        0.208232
       8       0       8       13.794792       13.928747        0.147964
      -9       1       8        5.742619        5.661890        0.068054
      -8       1       8        6.264378        6.246679        0.072378
      -7       1       8        0.019589        0.180278        0.180278
      -6       1       8        4.372484        4.414975        0.052865
      -5       1       8       10.531742       10.521882        0.118037
      -4       1       8       33.451331       33.386225        0.374863
      -3       1       8        7.656269        7.295272        0.082991
      -2       1       8       42.915423       42.628746        0.481860
      -1       1       8       24.153898       24.419050        0.273657
       0       1       8       13.183267       13.096183        0.147438
       1       1       8       24.211327       24.334132        0.274623
       2       1       8       17.170721       17.423260        0.194215
       3       1       8       15.593562       15.607690        0.174285
       4       1       8       13.520505       13.544372        0.151090
       5       1       8        3.098416        3.056910        0.046196
       6       1       8       16.703915       16.670933        0.190035
       7       1       8       17.640576       17.566445        0.196644
      -9       2       8       19.257131       19.276410        0.213095
      -8       2       8        6.693747        6.642063        0.076547
      -7       2       8       10.511545       10.541821        0.117811
      -6       2       8        9.345038        9.373260        0.107355
      -5       2       8        3.448575        3.551760        0.046764
      -4       2       8       23.088546       23.149730        0.260213
      -3       2       8       43.073659       42.689109        0.483066
      -2       2       8       13.633801       13.532553        0.152344
      -1       2       8       17.448232       17.306357        0.194081
       0       2       8        1.574163        1.737815        0.029716
       1       2       8        6.031993        6.128948        0.070895
       2       2       8       19.060250       18.947295        0.214703
       3       2       8       25.920446       25.856527        0.290730
       4       2       8        2.277789        2.282937        0.063567
       5       2       8        9.684317        9.582849        0.107882
       6       2       8        5.984575        5.918277        0.072509
       7       2       8        6.984140        6.921488        0.085554
      -8       3       8       12.138721       12.243366        0.138408
      -7       3       8        0.641483        0.590847        0.076260
      -6       3       8       16.381458       16.310733        0.183117
      -5       3       8        3.842247        3.846297        0.047745
      -4       3       8        1.295562        1.368174        0.031275
      -3       3       8       10.702764       10.773579        0.121349
      -2       3       8       12.973869       12.923622        0.144733
      -1       3       8        6.497118        6.464983        0.073973
       0       3       8       25.486904       25.295256        0.287858
       1       3       8       12.710402       12.781236        0.142407
       2       3       8        3.376536        3.293327        0.043711
       3       3       8       27.461489       27.441392        0.304885
       4       3       8       19.003252       19.035493        0.213963
       5       3       8        4.653888        4.739093        0.060418
       6       3       8        6.494150        6.441273        0.075820
      -6       4       8        6.875420        6.798823        0.078332
      -5       4       8       12.908654       12.938702        0.144172
      -4       4       8        5.416157        5.453348        0.063821
      -3       4       8        1.897541        1.951692        0.039598
      -2       4       8        1.969096        1.934632        0.040193
      -1       4       8        7.382057        7.186515        0.082150
       0       4       8        6.069156        6.107209        0.070736
       1       4       8       19.903573       19.680955        0.224594
       2       4       8        5.876595        5.860546        0.069087
       3       4       8       11.616994       11.606895        0.129090
       4       4       8       11.915529       11.815668        0.131918
      -4       5       8        7.372210        7.423005        0.085839
      -3       5       8        2.002507        1.989422        0.056937
      -2       5       8        2.731423        2.778255        0.054232
      -1       5       8        2.392344        2.409378        0.043960
       0       5       8        6.661306        6.579362        0.078285
       1       5       8        7.310089        7.298973        0.084196
       2       5       8       22.120479       22.076232        0.244374
      -9       1       9       10.840312       10.682228        0.119085
      -8       1       9        9.464112        9.477605        0.108133
      -7       1       9        8.316638        8.326944        0.094265
      -6       1       9       16.898174       17.015581        0.189708
      -5       1       9       41.590167       41.440198        0.468988
      -4       1       9       17.131111       17.211914        0.194864
      -3       1       9       19.750621       19.832549        0.221838
      -2       1       9       11.857767       12.056948        0.135539
      -1       1       9       33.358229       33.056316        0.371304
       0       1       9       15.481104       15.508062        0.174439
       1       1       9       34.873472       34.859002        0.395688
       2       1       9       34.001350       33.703412        0.378947
       3       1       9        3.176741        3.035424        0.044973
       4       1       9       11.573833       11.641306        0.130441
       5       1       9        3.588500        3.527747        0.053269
       6       1       9       15.072825       15.150578        0.174263
       7       1       9        0.735227        0.698212        0.091170
      -9       2       9        2.920430        2.963090        0.049964
      -8       2       9        3.016337        3.066529        0.044427
      -7       2       9       10.632620       10.566930        0.118006
      -6       2       9       14.383278       14.407637        0.161936
      -5       2       9        0.994061        1.004838        0.035096
      -4       2       9        9.413374        9.437637        0.106667
      -3       2       9       18.422998       18.341756        0.204501
      -2       2       9       10.498808       10.424970        0.117691
      -1       2       9        7.194934        7.134424        0.080701
       0       2       9       18.868524       18.785899        0.210377
       1       2       9        7.019408        6.871244        0.080000
       2       2       9       22.409983       22.528648        0.249735
       3       2       9        3.812582        3.833275        0.049891
       4       2       9        9.598613        9.721368        0.109240
       5       2       9        8.380859        8.401488        0.099018
       6       2       9       15.174590       15.118862        0.173629
      -8       3       9        5.993860        6.076924        0.072175
      -7       3       9        8.037776        8.064180        0.091539
      -6       3       9       14.444632       14.536850        0.161871
      -5       3       9        0.497906        0.455851        0.075588
      -4       3       9       15.643316       15.641292        0.175200
      -3       3       9        5.548954        5.908215        0.068608
      -2       3       9        7.189200        7.263883        0.082797
      -1       3       9        2.788919        2.796712        0.038579
       0       3       9       16.566493       16.422545        0.184627
       1       3       9        8.165162        8.055743        0.092641
       2       3       9        3.037768        2.975349        0.041205
       3       3       9       15.261829       15.400974        0.173367
       4       3       9        6.377594        6.379185        0.074742
       5       3       9        1.354380        1.457326        0.051695
       6       3       9        4.610827        4.907749        0.062855
      -6       4       9        0.859121        0.816823        0.072041
      -5       4       9        0.251008        0.265707        0.166208
      -4       4       9        3.832204        3.845257        0.048811
      -3       4       9        1.812050        1.920365        0.040817
      -2       4       9        1.340876        1.352257        0.040846
      -1       4       9        2.994000        3.010365        0.043482
       0       4       9        6.448815        6.397187        0.073976
       1       4       9        9.015730        9.004388        0.101242
       2       4       9        6.728039        6.671956        0.078095
       3       4       9        8.102424        8.009370        0.091036
       4       4       9        2.629621        2.552371        0.046997
      -3       5       9        5.506234        5.405923        0.065136
      -2       5       9        2.508497        2.543266        0.044806
      -1       5       9        6.835408        6.770967        0.078584
       0       5       9        1.032582        0.910494        0.059495
       1       5       9        2.233449        2.313590        0.048309
      -9       0      10       18.577437       18.718707        0.223302
      -8       0      10        6.630696        6.630309        0.078668
      -7       0      10        3.016355        3.023194        0.047559
      -6       0      10       43.552602       43.493908        0.495070
      -5       0      10       25.471072       25.759852        0.285748
      -4       0      10        3.362047        3.316172        0.046004
      -3       0      10        5.054213        5.199135        0.064741
      -2       0      10       34.987042       34.374700        0.386908
      -1       0      10        4.508957        4.433960        0.055832
       0       0      10       50.630937       50.345705        0.571414
       1       0      10       65.925645       65.146988        0.749162
       2       0      10       14.774117       14.893959        0.164396
       3       0      10        2.757026        2.846243        0.065506
       4       0      10        5.226469        5.338445        0.068341
       5       0      10       21.612385       21.801835        0.245397
       6       0      10       15.029560       14.986661        0.187674
       7       0      10       20.074925       19.974984        0.212393
      -9       1      10        2.705298        2.823827        0.045842
      -8       1      10       15.447168       15.579795        0.173627
      -7       1      10       13.960005       14.001428        0.155852
      -6       1      10       18.167631       18.227178        0.203027
      -5       1      10       12.996901       12.985376        0.145984
      -4       1      10        0.636901        0.520865        0.049590
      -3       1      10        4.733249        4.794893        0.056539
      -2       1      10       14.328895       14.453373        0.165266
      -1       1      10        0.588690        0.487134        0.043175
       0       1      10       30.832036       30.746545        0.344406
       1       1      10       21.595437       21.733154        0.241993
       2       1      10       16.425738       16.566231        0.184228
       3       1      10       23.416742       23.547187        0.261569
       4       1      10        1.273778        1.410815        0.052066
       5       1      10        2.245101        2.252021        0.049182
       6       1      10        1.406949        1.513935        0.055443
       7       1      10        4.656114        4.710839        0.060892
      -9       2      10        5.969244        6.036638        0.072495
      -8       2      10        8.660742        8.665218        0.097779
      -7       2      10       22.711575       22.894759        0.259168
      -6       2      10        8.002102        7.996437        0.094222
      -5       2      10        0.172730        0.339706        0.095165
      -4       2      10       14.116233       14.106736        0.159335
      -3       2      10        8.489223        8.475022        0.095523
      -2       2      10       24.125436       24.118458        0.269978
      -1       2      10       34.748416       34.477674        0.387353
       0       2      10       13.044116       12.898837        0.144230
       1       2      10        5.496397        5.403887        0.064880
       2       2      10       22.250913       22.253314        0.246724
       3       2      10        8.571088        8.564053        0.100011
       4       2      10       16.470334       16.497273        0.183475
       5       2      10       16.206629       16.350535        0.187615
       6       2      10        3.269184        3.178207        0.050109
      -8       3      10        8.000352        8.157757        0.093019
      -7       3      10        8.749035        8.777414        0.099108
      -6       3      10        1.797776        1.875233        0.038878
      -5       3      10        6.602751        6.623292        0.076537
      -4       3      10       20.686214       20.553588        0.231187
      -3       3      10       11.524917       11.500000        0.129424
      -2       3      10       12.140681       12.091319        0.135567
      -1       3      10       14.478062       14.457870        0.162416
       0       3      10        2.932069        2.937618        0.040136
       1       3      10        2.208020        2.179495        0.038911
       2       3      10        4.146427        4.075537        0.052105
       3       3      10        1.408447        1.388128        0.046823
       4       3      10        8.080793        8.116526        0.094494
       5       3      10       15.952778       16.008435        0.179348
      -6       4      10        3.576147        3.535534        0.047841
      -5       4      10       12.717614       12.624579        0.142993
      -4       4      10        4.483034        4.402840        0.054047
      -3       4      10       16.011945       15.965588        0.178251
      -2       4      10       12.724038       12.619429        0.140247
      -1       4      10        0.012264        0.216795        0.194434
       0       4      10       10.548640       10.455620        0.117826
       1       4      10        0.545319        0.599500        0.104626
       2       4      10        3.372128        3.334217        0.050926
       3       4      10        8.686017        8.647659        0.097863
      -2       5      10        4.728305        4.798437        0.093865
      -1       5      10        9.989832       10.041912        0.113670
      -9       1      11        6.680860        6.669933        0.077816
      -8       1      11        3.264827        3.299394        0.045473
      -7       1      11       17.524644       17.526266        0.194215
      -6       1      11        5.225701        5.178899        0.060599
      -5       1      11        1.108659        1.056409        0.036801
      -4       1      11        3.415707        3.404556        0.043455
      -3       1      11       32.193449       31.842582        0.366877
      -2       1      11       23.057417       23.133525        0.261053
      -1       1      11       21.808335       21.789676        0.244607
       0       1      11       36.354123       35.992777        0.405420
       1       1      11        0.565594        0.614003        0.053468
       2       1      11        3.343164        3.353804        0.045179
       3       1      11        9.472279        9.443410        0.107887
       4       1      11       28.842037       29.053743        0.323620
       5       1      11       13.910138       13.868309        0.152625
       6       1      11       14.669832       14.539257        0.178547
      -8       2      11       11.671563       11.649893        0.129910
      -7       2      11       12.314393       12.243774        0.137577
      -6       2      11        1.182788        1.273303        0.039285
      -5       2      11       16.324815       16.249615        0.181012
      -4       2      11        7.016770        7.028229        0.082007
      -3       2      11       12.346025       12.275586        0.138864
      -2       2      11        9.388178        9.327969        0.104954
      -1       2      11       21.894724       21.776593        0.244524
       0       2      11        2.889774        3.023475        0.041647
       1       2      11        7.412113        7.540093        0.085966
       2       2      11       14.444164       14.472733        0.165043
       3       2      11        7.857051        7.823618        0.089926
       4       2      11        2.827022        2.867438        0.050116
       5       2      11        8.381136        8.461442        0.098847
       6       2      11        6.197293        6.186033        0.076696
      -7       3      11        1.319424        1.305948        0.046821
      -6       3      11        5.429212        5.423560        0.064455
      -5       3      11        1.918629        1.966113        0.037020
      -4       3      11       11.656895       11.714521        0.130912
      -3       3      11        3.044843        3.051688        0.042004
      -2       3      11       11.572674       11.483466        0.131374
      -1       3      11       16.583090       16.568042        0.187260
       0       3      11        3.051020        3.100323        0.043102
       1       3      11       10.153802       10.008996        0.113542
       2       3      11        1.182813        1.264239        0.050938
       3       3      11       10.359000       10.356640        0.117988
       4       3      11        1.508584        1.599093        0.064786
       5       3      11       12.075193       11.953242        0.133767
      -5       4      11        1.580580        1.475127        0.040554
      -4       4      11        0.861070        0.871378        0.050647
      -3       4      11        5.118737        5.080748        0.061385
      -2       4      11       10.919056       10.848963        0.121895
      -1       4      11        4.424166        4.406926        0.054571
       0       4      11        2.089648        2.157985        0.042353
       1       4      11        3.071276        3.065632        0.045831
       2       4      11        1.292245        1.242699        0.055391
       3       4      11        0.428299        0.636789        0.103029
      -9       0      12        0.144222        0.711477        0.119616
      -8       0      12        4.446611        4.503221        0.064415
      -7       0      12        5.944574        6.167982        0.075117
      -6       0      12        0.071472        2.350298        0.306135
      -5       0      12       16.905060       16.918629        0.190509
      -4       0      12       39.640994       39.157502        0.444972
      -3       0      12       30.433539       30.445689        0.337883
      -2       0      12       10.304553       10.274726        0.116971
      -1       0      12       26.940788       26.695505        0.306871
       0       0      12        9.320535        9.512571        0.110496
       1       0      12        6.351089        6.296110        0.090226
       2       0      12       22.321383       22.362245        0.249127
       3       0      12       42.519880       42.556903        0.504911
       4       0      12        4.251547        4.398181        0.068401
       5       0      12       10.782873       10.667240        0.125418
       6       0      12       24.938494       25.284580        0.277381
      -9       1      12        0.650100        0.730685        0.072202
      -8       1      12        3.582325        3.439041        0.054665
      -7       1      12        4.457252        4.336473        0.053133
      -6       1      12       16.592873       16.665533        0.185242
      -5       1      12       12.768887       12.768320        0.142949
      -4       1      12       23.035226       23.021077        0.256192
      -3       1      12       18.655133       18.536181        0.208879
      -2       1      12        7.923659        7.806728        0.088503
      -1       1      12       23.628263       23.725514        0.264695
       0       1      12        1.198674        1.128317        0.034197
       1       1      12        3.492985        3.550070        0.046358
       2       1      12       12.633709       12.603968        0.142026
       3       1      12        8.520588        8.491937        0.096522
       4       1      12        8.665054        8.756084        0.099641
       5       1      12       19.193778       19.282635        0.218008
       6       1      12        2.166918        2.180046        0.056841
      -8       2      12        7.416092        7.341730        0.086525
      -7       2      12        7.230211        7.322431        0.083509
      -6       2      12        7.790914        7.756868        0.087970
      -5       2      12       12.525702       12.642785        0.143185
      -4       2      12        2.277411        2.350681        0.041222
      -3       2      12        3.767146        3.706885        0.046421
      -2       2      12       26.714238       26.631372        0.297364
      -1       2      12       14.903472       14.837116        0.166396
       0       2      12       10.475301       10.488565        0.117451
       1       2      12        9.838199        9.872842        0.113333
       2       2      12        1.649207        1.731531        0.041945
       3       2      12       11.906078       11.999583        0.134087
       4       2      12       26.000401       26.068563        0.310458
       5       2      12       12.114885       12.081391        0.140285
      -7       3      12        2.613387        2.598153        0.045488
      -6       3      12        1.692587        2.456522        0.044344
      -5       3      12        2.207286        2.211425        0.038754
      -4       3      12        9.120682        9.037975        0.101645
      -3       3      12       16.744311       16.822604        0.186499
      -2       3      12       23.802238       23.741525        0.263876
      -1       3      12        1.212485        1.205778        0.041905
       0       3      12        6.728681        7.398919        0.084754
       1       3      12       15.122496       14.989997        0.167379
       2       3      12        5.026891        5.053019        0.061326
       3       3      12       14.810556       14.797635        0.166162
       4       3      12        0.124979        0.302324        0.214007
      -5       4      12        3.695909        3.643076        0.049192
      -4       4      12        1.481179        1.734186        0.039754
      -3       4      12        4.543019        4.464191        0.057491
      -2       4      12        0.920902        0.890505        0.057499
      -1       4      12       11.839691       11.757125        0.133443
       0       4      12       12.837982       12.756959        0.145853
       1       4      12        3.220444        3.177735        0.051715
       2       4      12       15.435605       15.398377        0.169457
      -8       1      13        0.463328        0.537866        0.091660
      -7       1      13        7.960092        7.882576        0.091234
      -6       1      13        5.707691        5.661625        0.066002
      -5       1      13        7.695190        7.670398        0.087127
      -4       1      13       10.034153        9.948216        0.114092
      -3       1      13        2.344251        2.315880        0.037701
      -2       1      13       14.562469       14.414229        0.162913
      -1       1      13        6.048027        6.002666        0.070382
       0       1      13       13.044634       12.995769        0.147422
       1       1      13        6.686583        6.707309        0.077754
       2       1      13       27.871523       28.043716        0.310342
       3       1      13       15.276654       15.491611        0.175932
       4       1      13        6.527344        6.367417        0.075597
       5       1      13       10.479086       10.594338        0.121994
      -8       2      13        3.678146        3.734568        0.050684
      -7       2      13        5.866347        5.847735        0.068548
      -6       2      13        1.227209        1.339179        0.042375
      -5       2      13       22.086653       22.005681        0.247234
      -4       2      13        4.688968        4.643705        0.055895
      -3       2      13       18.802605       18.696524        0.207608
      -2       2      13       14.193100       14.198591        0.159717
      -1       2      13        9.252739        9.172513        0.103721
       0       2      13        8.138913        8.089005        0.092506
       1       2      13       13.436048       13.453252        0.152125
       2       2      13       15.302554       15.449272        0.172165
       3       2      13        4.313899        4.349138        0.063581
       4       2      13       13.439557       13.466997        0.155348
      -7       3      13        7.132396        7.137016        0.082372
      -6       3      13        6.649811        6.776577        0.078816
      -5       3      13        0.496441        0.544059        0.075124
      -4       3      13        2.525924        2.587450        0.043418
      -3       3      13        7.909335        7.869180        0.091456
      -2       3      13        5.010698        5.075333        0.062549
      -1       3      13        2.789030        2.731922        0.042982
       0       3      13        0.480970        0.429651        0.151622
       1       3      13       13.842363       13.759360        0.155684
       2       3      13        0.857596        0.931933        0.059982
       3       3      13        9.105685        9.007164        0.111772
      -4       4      13       13.856962       13.983204        0.155334
      -3       4      13       14.765255       14.673445        0.162760
      -2       4      13        8.547831        8.439964        0.098262
      -1       4      13        1.504473        1.540487        0.049179
       0       4      13        6.431387        6.490223        0.079529
       1       4      13        7.394729        7.409183        0.088664
      -8       0      14       17.272275       17.159837        0.195462
      -7       0      14        8.392963        8.777072        0.099227
      -6       0      14       13.164814       13.091982        0.146327
      -5       0      14        2.088358        1.926941        0.061518
      -4       0      14        3.467276        3.500571        0.055430
      -3       0      14       10.773170       10.677078        0.120090
      -2       0      14       19.188280       19.083239        0.212362
      -1       0      14       17.791973       17.707908        0.195341
       0       0      14       18.624898       18.657974        0.206687
       1       0      14       23.728007       23.674248        0.272752
       2       0      14       25.270400       25.644883        0.272062
       3       0      14        4.913614        4.949343        0.076049
       4       0      14        0.683934        0.869138        0.119671
       5       0      14       10.194421       10.336344        0.160883
      -8       1      14        1.819846        1.869840        0.053662
      -7       1      14       10.113634       10.067274        0.112375
      -6       1      14       12.212154       12.097934        0.136328
      -5       1      14       13.228454       13.085106        0.151042
      -4       1      14       10.405190       10.491425        0.118865
      -3       1      14        1.467833        1.479020        0.037701
      -2       1      14       11.006962       10.994544        0.123482
      -1       1      14       17.315377       17.236879        0.191645
       0       1      14        7.782958        7.640746        0.087138
       1       1      14       28.783288       28.919371        0.325315
       2       1      14        4.591417        4.538171        0.057770
       3       1      14        2.040071        2.102808        0.050662
       4       1      14        3.967604        4.061157        0.056910
       5       1      14        1.352101        1.528300        0.085941
      -7       2      14        4.841073        4.871653        0.060935
      -6       2      14        6.595829        6.490917        0.075623
      -5       2      14        2.126101        2.176419        0.039669
      -4       2      14       12.299589       12.198361        0.140168
      -3       2      14        2.273202        2.464833        0.038333
      -2       2      14        9.548100        9.460708        0.106885
      -1       2      14        2.911097        2.882430        0.040265
       0       2      14       19.586394       19.607907        0.217187
       1       2      14        6.531992        6.563079        0.075783
       2       2      14        3.338470        3.280854        0.049909
       3       2      14        7.409867        7.285534        0.089910
       4       2      14        8.484240        8.594708        0.103359
      -6       3      14       19.398727       19.363626        0.218652
      -5       3      14        2.303595        2.340855        0.041768
      -4       3      14       14.639218       14.501379        0.161923
      -3       3      14       21.681969       21.630534        0.239882
      -2       3      14        5.804061        5.704910        0.067890
      -1       3      14       13.365658       13.321787        0.150986
       0       3      14       13.679224       13.618003        0.151377
       1       3      14        9.932846        9.984187        0.111650
       2       3      14        7.599254        7.505665        0.099383
       3       3      14       18.206021       18.266363        0.198989
      -3       4      14        6.331474        6.326769        0.074809
      -2       4      14        7.685643        7.795191        0.093697
      -1       4      14        4.804197        4.815807        0.061336
      -8       1      15       10.373640       10.410572        0.116398
      -7       1      15        9.530024        9.531107        0.108315
      -6       1      15        4.817916        4.880266        0.059063
      -5       1      15       16.297521       16.180235        0.182735
      -4       1      15        0.878645        0.825348        0.061215
      -3       1      15        0.946622        0.902940        0.050942
      -2       1      15        8.650765        8.578695        0.101195
      -1       1      15        8.357771        8.271638        0.095025
       0       1      15        4.808085        4.846958        0.059683
       1       1      15        5.174424        5.244521        0.064367
       2       1      15        5.930651        5.999750        0.079193
       3       1      15        4.493957        4.544557        0.059917
       4       1      15        7.918827        7.985487        0.103799
      -7       2      15       16.793955       16.679628        0.183871
      -6       2      15        4.318911        4.296277        0.055169
      -5       2      15        8.912307        8.944607        0.100796
      -4       2      15       15.252406       15.144306        0.168993
      -3       2      15       13.797687       13.700000        0.154152
      -2       2      15        3.839431        3.794074        0.048010
      -1       2      15        9.122281        9.033050        0.103213
       0       2      15       25.371458       25.403149        0.282242
       1       2      15        2.397025        2.411307        0.042362
       2       2      15        9.226628        9.246837        0.107910
       3       2      15        2.847969        2.844486        0.051763
      -5       3      15        4.023680        3.932429        0.053254
      -4       3      15        6.205234        6.265620        0.072964
      -3       3      15        3.243109        3.313608        0.045428
      -2       3      15        8.685712        8.672658        0.099386
      -1       3      15        6.359985        6.427363        0.075041
       0       3      15        1.267809        1.473567        0.049804
       1       3      15        2.458020        2.536297        0.048607
       2       3      15        5.936919        5.858669        0.080953
      -7       0      16        6.956067        6.966204        0.082383
      -6       0      16       29.452526       29.296587        0.334543
      -5       0      16        0.894392        0.936056        0.087527
      -4       0      16       19.520302       19.297409        0.211027
      -3       0      16        9.512575        9.280625        0.122841
      -2       0      16        8.832377        8.730120        0.099072
      -1       0      16       12.377350       12.144958        0.133713
       0       0      16        8.513889        8.574847        0.100297
       1       0      16        9.019793        9.230439        0.102898
       2       0      16       15.462832       15.540914        0.179599
       3       0      16        8.602574        8.578053        0.121695
      -7       1      16        6.246352        6.316091        0.080868
      -6       1      16        1.995839        2.019084        0.041282
      -5       1      16       19.107872       18.974193        0.209332
      -4       1      16       12.141289       12.031625        0.140031
      -3       1      16       14.562580       14.393401        0.163855
      -2       1      16        2.680355        2.633762        0.052735
      -1       1      16        6.465250        6.442049        0.075261
       0       1      16        4.940594        4.960242        0.060752
       1       1      16       12.472406       12.445883        0.145476
       2       1      16        1.835211        1.778117        0.049245
       3       1      16       19.813234       20.010497        0.233743
      -6       2      16        1.531465        1.582656        0.041747
      -5       2      16        4.704801        4.787170        0.057900
      -4       2      16        8.268988        8.273028        0.095498
      -3       2      16        9.890406        9.807242        0.109820
      -2       2      16       15.858988       15.696496        0.178765
      -1       2      16        0.621348        0.668880        0.073901
       0       2      16        4.282964        4.236154        0.054169
       1       2      16        6.140376        6.181181        0.074136
       2       2      16        9.275018        9.423853        0.110153
      -4       3      16        5.262086        5.144317        0.061995
      -3       3      16        0.107331        0.306105        0.157108
      -2       3      16       14.899251       14.801351        0.164070
      -1       3      16       27.976467       27.894982        0.313466
       0       3      16        2.792005        2.851193        0.050175
      -6       1      17        2.650426        2.685182        0.043932
      -5       1      17       10.489518       10.380751        0.119660
      -4       1      17        5.469270        5.444171        0.066067
      -3       1      17       19.954703       19.784337        0.219573
      -2       1      17       14.363477       14.251316        0.160539
      -1       1      17        3.381876        3.410572        0.049768
       0       1      17       11.497117       11.601293        0.129589
       1       1      17        5.045252        4.975038        0.062197
       2       1      17        5.481460        5.491539        0.082103
      -5       2      17        7.352970        7.265397        0.083336
      -4       2      17        7.056114        7.001214        0.080521
      -3       2      17        2.517629        2.523747        0.045340
      -2       2      17       19.301144       19.279263        0.215423
      -1       2      17        0.517188        0.562494        0.101734
       0       2      17        0.336195        0.463681        0.135352
       1       2      17        5.195595        5.297452        0.068112
      -6       0      18       10.216230       10.187247        0.125935
      -5       0      18       13.339041       13.179150        0.164159
      -4       0      18       29.798835       29.717167        0.328564
      -3       0      18       15.000596       14.835768        0.161300
      -2       0      18        5.807970        5.751174        0.072706
      -1       0      18       20.111959       20.157877        0.226745
       0       0      18        2.018063        3.352909        0.073275
       1       0      18       24.323112       24.263141        0.256475
      -5       1      18        1.873052        2.012287        0.048108
      -4       1      18        2.538352        2.491486        0.048864
      -3       1      18       16.059218       16.043067        0.176435
      -2       1      18        7.594284        7.558571        0.086958
      -1       1      18       10.041603       10.030454        0.112288
       0       1      18       13.122065       13.195833        0.145545
       1       1      18        5.321570        5.298018        0.068869
      -4       2      18        7.266334        7.183105        0.083316
      -3       2      18       17.180421       17.104678        0.187527
      -2       2      18       13.692560       13.781509        0.158734
      -1       2      18        6.144213        6.100656        0.077700
       0       2      18        8.969505        8.975299        0.106083
      -4       1      19       18.938348       18.844363        0.208644
      -3       1      19        1.330354        1.452343        0.056922
      -2       1      19        3.417486        3.495139        0.051159
      -1       1      19        8.173127        8.063126        0.092931

# start Validation Reply Form
_vrf_PLAT417_HAR_BLYP_oxa12_06
;
PROBLEM: Short Inter D-H..H-D
RESPONSE: This is a very strong hydrogen bond and this is the reason why
the distance is so short.
;
# end Validation Reply Form
