# Supplementary material for: On the accuracy and precision of X-ray and neutron diffraction results as a function of resolution and the electron density model
Source: IUCrJ. 2020 Aug 25;7(Pt 5):920–33. doi: 10.1107/S2052252520010441 (PMC7467170; doi:10.1107/S2052252520010441)
Supplement: Supplementary file 2 [file m-07-00920-sup2.zip › cif_deposition/HAR_BLYP_oxa12_08.cif]

# ========================
# TONTO generated CIF file
# ========================

data_HAR_BLYP_oxa12_08

_audit_creation_date               2016-1-14
_audit_creation_method             'Tonto 3.2.0 v. 196f026'

# --------------------
# Chemical information
# --------------------

_chemical_formula_sum             'C2 H6 O6'
_chemical_formula_moiety          'C2 H2 O4, 2(H2 O)'
_chemical_formula_weight           126.07
_chemical_compound_source          'see text'
_chemical_absolute_configuration   unk

# --------------------
# Symmetry information
# --------------------

_symmetry_cell_setting             Monoclinic
_symmetry_space_group_name_H-M     'P 21/c'
_symmetry_space_group_name_Hall    '-P 2ybc'
_symmetry_Int_Tables_number        '14'

loop_
    _symmetry_equiv_pos_as_xyz
'+x, +y, +z'
'-x, -y, -z'
'-x, +y+1/2, -z+1/2'
'+x, -y+1/2, +z+1/2'

# ---------------------
# Unit cell information
# ---------------------

_cell_length_a                6.0934(3) 
_cell_length_b                3.4916(1) 
_cell_length_c                11.8468(5) 
_cell_angle_alpha             90.00 
_cell_angle_beta              103.894(2) 
_cell_angle_gamma             90.00 
_cell_volume                   244.67(2) 

_cell_formula_units_Z             2
_cell_measurement_reflns_used     7833
_cell_measurement_temperature     100(1)
_cell_measurement_theta_max       26.40
_cell_measurement_theta_min       3.44

_exptl_crystal_density_diffrn     1.712 
_exptl_crystal_F_000              132 
_exptl_absorpt_coefficient_mu     0.181 
_exptl_crystal_description        unspecified
_exptl_crystal_size_max                 0.225
_exptl_crystal_size_mid                 0.212
_exptl_crystal_size_min                 0.100
_exptl_crystal_colour             colourless
_exptl_absorpt_correction_type    multi-scan
_exptl_absorpt_process_details
;
 Absorption correction done by SORTAV
 Blessing, R. H.: (1995) Acta Cryst. A51, 33-38
;
_exptl_absorpt_correction_T_min    0.958
_exptl_absorpt_correction_T_max    0.981

#=======================================================================

# EXPERIMENTAL DATA

_diffrn_reflns_av_R_equivalents   0.0000
_diffrn_reflns_av_unetI/netI      0.0227
_diffrn_reflns_limit_h_max        7
_diffrn_reflns_limit_h_min        -7
_diffrn_reflns_limit_k_max        4
_diffrn_reflns_limit_k_min        0
_diffrn_reflns_limit_l_max        14
_diffrn_reflns_limit_l_min        0
_diffrn_reflns_number             503
_diffrn_reflns_theta_full         26.00
_diffrn_reflns_theta_max          26.40
_diffrn_reflns_theta_min          3.44
_diffrn_ambient_temperature       100(1)
_diffrn_detector_area_resol_mean  ?
_diffrn_measured_fraction_theta_full 0.992
_diffrn_measured_fraction_theta_max 0.990
_diffrn_measurement_device_type   'Bruker APEX-II CCD'
_diffrn_measurement_method        '\f and \w scans'
_diffrn_radiation_monochromator   'graphite'
_diffrn_radiation_type            MoK\a
_diffrn_radiation_wavelength      0.71073
_diffrn_source                    'fine-focus sealed tube'
_diffrn_standards_number          0
_reflns_number_gt                 500
_reflns_number_total              503
_reflns_threshold_expression      >0sigma(F)

#  
# Refinement details
#  
_refine_special_details          
;
  .  H thermal motions refined anisotropically.
  .  Hirshfeld atom refinement (HAR):
     .  Uses aspherical atomic scattering factors
        obtained from Hirshfeld partitioning of a
        gaussian quantum chemical wavefunction.
     .  Hirshfeld weight functions obtained from
        spherically averaged unrestricted atomic
        densities.
  .  Wavefunction type : rks becke88lyp using cluster
 charges, radius=8.0 angstrom
  .  Gaussian basis set: cc pVTZ
  .  Refinement based on |F| with weight=1/sigma(|F|)
  .  Negative |F|^^2 were pruned from the data
  .  Eigenvalues < 0.1E-04 removed from normal equations
  .  Reflection used in the refinement appear below
  .  Refined using the Tonto program:
     .  Version: 3.2 v. 196f026
     .  Platform: INTEL-ifort-on-LINUX
     .  Build date: Wed Feb  4 17:27:23 CET 2015
;

# Standard CIF keys and data

_refine_ls_structure_factor_coeff  F
_refine_ls_matrix_type             full
_refine_ls_R_factor_gt             0.0125
_refine_ls_wR_factor_gt            0.0255
_refine_ls_goodness_of_fit_ref     2.280842
_refine_ls_number_reflns           503
_refine_ls_number_parameters       64
_refine_ls_number_restraints       0
_refine_ls_number_constraints      0
_refine_ls_hydrogen_treatment      refall
_refine_ls_weighting_scheme        sigma
_refine_ls_weighting_details       'w=1/\s(F)'
_refine_ls_shift/su_max            0.0100
_refine_ls_extinction_method       none

_refine_diff_density_max               0.098001
_refine_diff_density_min              -0.104639 

# ---------------------
# Coordinates and ADP's
# ---------------------

loop_
_atom_site_label
_atom_site_fract_x
_atom_site_fract_y
_atom_site_fract_z
_atom_site_adp_type
_atom_site_occupancy
O1 0.43496(5) 0.44387(8) 0.34989(3) Uani 1.000000000
O2 0.24251(5) 0.74247(8) 0.46367(2) Uani 1.000000000
C1 0.40292(6) 0.5592(1) 0.44800(3) Uani 1.000000000
H1 0.306(2) 0.525(4) 0.278(1) Uani 1.000000000
O5 0.13015(6) 0.6314(1) 0.17862(3) Uani 1.000000000
H3 0.189(1) 0.689(2) 0.1144(9) Uani 1.000000000
H4 0.003(2) 0.460(3) 0.1520(8) Uani 1.000000000

loop_
_atom_site_aniso_label
_atom_site_aniso_U_11
_atom_site_aniso_U_22
_atom_site_aniso_U_33
_atom_site_aniso_U_12
_atom_site_aniso_U_13
_atom_site_aniso_U_23
O1 0.0117(2) 0.0180(2) 0.0071(3) 0.0047(1) 0.0015(2) -0.0006(1)
O2 0.0103(2) 0.0167(2) 0.0083(2) 0.0051(1) 0.0009(1) -0.0007(1)
C1 0.0081(2) 0.0111(2) 0.0070(3) 0.0017(1) 0.0010(2) -0.0000(1)
H1 0.029(5) 0.082(8) 0.04(1) -0.016(6) 0.020(6) -0.014(8)
O5 0.0101(2) 0.0167(2) 0.0085(2) -0.0017(1) 0.0009(2) 0.0014(1)
H3 0.025(4) 0.015(4) 0.046(6) 0.005(3) 0.009(4) 0.001(4)
H4 0.042(5) 0.037(5) 0.033(6) -0.006(5) 0.006(5) 0.014(5)

loop_
_geom_bond_atom_site_label_1
_geom_bond_atom_site_label_2
_geom_bond_distance
 O1 C1 1.2884(5)
 O2 C1 1.2193(5)
 O1 H1 1.05(1)
 O5 H3 0.94(1)
 O5 H4 0.97(1)

loop_
_geom_angle_atom_site_label_1     
_geom_angle_atom_site_label_2
_geom_angle_atom_site_label_3
_geom_angle     
 O1 C1 O2  127.01(3)
 C1 O1 H1 113.7(6)
 H3 O5 H4 107.4(7)

# Standard CIF keys and data

# ---------------
# Reflection data
# ---------------

loop_
    _diffrn_refln_index_h
    _diffrn_refln_index_k
    _diffrn_refln_index_l
    _diffrn_refln_F_calc
    _diffrn_refln_F_meas
    _diffrn_refln_F_sigma
       1       0       0       48.967908       47.300317        0.543179
       2       0       0       11.823216       12.539139        0.143978
       3       0       0       49.198399       49.725346        0.581475
       4       0       0       17.105594       16.817848        0.191363
       5       0       0       20.000010       20.072867        0.221923
       6       0       0       38.436437       38.546336        0.437413
       7       0       0       26.444002       26.307413        0.285884
       2       1       0       47.385787       47.700314        0.545569
       3       1       0       26.178301       26.401136        0.297114
       4       1       0        3.932393        3.903716        0.047293
       5       1       0        1.587297        1.605304        0.031773
       6       1       0        2.007855        1.962014        0.035463
       7       1       0       23.034184       23.028026        0.260506
       0       2       0        8.136242        9.232172        0.107535
       1       2       0       44.638077       45.123719        0.513967
       2       2       0       57.335035       56.679979        0.646417
       3       2       0        3.547837        3.538220        0.043223
       4       2       0       27.459422       27.578615        0.309401
       5       2       0       12.481358       12.553884        0.140585
       6       2       0        0.623666        0.782624        0.047981
       1       3       0       11.268685       11.109905        0.124461
       2       3       0        9.274980        9.097142        0.102199
       3       3       0       21.343498       21.615735        0.240984
       4       3       0        6.209286        6.149228        0.070741
       5       3       0       28.157828       28.076859        0.312853
       0       4       0        3.892719        4.305810        0.053752
       1       4       0       10.655808       10.815729        0.121338
       2       4       0        9.181242        9.099615        0.102338
      -7       1       1       10.827689       10.816654        0.121328
      -6       1       1        2.947274        3.005512        0.040651
      -5       1       1       19.185878       19.013679        0.212084
      -4       1       1       24.109449       24.196281        0.272861
      -3       1       1       44.449831       44.913918        0.527095
      -2       1       1       33.870196       34.399855        0.387063
       0       1       1       53.251049       52.999528        0.608212
       1       1       1       15.462431       15.664929        0.180098
       2       1       1       20.195717       20.605096        0.232321
       3       1       1       52.185227       51.646781        0.603368
       4       1       1       31.388261       31.109966        0.348952
       5       1       1       25.949977       26.299240        0.295971
       6       1       1       34.415042       34.262954        0.384347
       7       1       1        2.811996        2.719136        0.040181
      -6       2       1       21.411671       21.367499        0.239318
      -5       2       1        7.656389        7.761443        0.088504
      -4       2       1       18.269501       18.525118        0.208459
      -3       2       1       23.279099       23.264350        0.259351
      -2       2       1       31.269441       30.994516        0.347493
      -1       2       1       29.801060       29.960474        0.334809
       0       2       1       21.978106       21.719116        0.242152
       1       2       1       41.453253       41.117879        0.465696
       2       2       1        3.325828        3.366007        0.043808
       3       2       1        7.322729        7.113297        0.080730
       4       2       1       21.998838       21.965427        0.248153
       5       2       1       12.841963       12.747157        0.142396
       6       2       1        7.642100        7.851433        0.089539
      -5       3       1       11.469423       11.339753        0.127706
      -4       3       1        5.825656        5.701053        0.066250
      -3       3       1        5.198592        5.029314        0.058902
      -2       3       1       30.141331       30.392433        0.342308
      -1       3       1        0.366528        0.909835        0.031257
       0       3       1       17.989633       18.232663        0.203243
       1       3       1       14.460630       14.238680        0.158907
       2       3       1       13.996745       13.840520        0.156223
       3       3       1        3.947620        3.675595        0.045581
       4       3       1       15.325758       15.400325        0.174360
       5       3       1       13.252934       13.160927        0.150162
      -3       4       1       11.724977       11.659760        0.130233
      -2       4       1        9.916182       10.346980        0.115656
      -1       4       1        6.197476        6.262268        0.071872
       0       4       1        9.245114        8.931965        0.100544
       1       4       1        1.996126        1.992109        0.034815
       2       4       1        0.130127        0.340881        0.100881
      -7       0       2        9.571915        9.637583        0.111513
      -6       0       2       34.308268       34.057598        0.382533
      -5       0       2       24.095684       24.227257        0.270004
      -4       0       2       77.344986       76.816274        0.885780
      -3       0       2        9.318397        9.713856        0.117919
      -2       0       2       62.432396       61.283685        0.751462
      -1       0       2       69.334484       65.295099        0.833793
       0       0       2       28.853883       30.151451        0.360848
       1       0       2        7.729386        8.222165        0.099112
       3       0       2       34.420491       34.297959        0.387489
       4       0       2        0.261562        0.391535        0.124702
       5       0       2       65.540431       64.263987        0.758003
       6       0       2       13.782745       13.676988        0.164771
       7       0       2       15.051469       14.983991        0.167109
      -7       1       2       23.790703       23.722352        0.264305
      -6       1       2        6.488393        6.578830        0.075753
      -5       1       2       40.123832       40.262141        0.453850
      -4       1       2       19.038851       19.107328        0.213149
      -3       1       2       13.807077       14.548196        0.168349
      -2       1       2       58.983400       58.516408        0.671183
      -1       1       2       29.907467       31.127159        0.357856
       0       1       2       23.411253       23.771201        0.285248
       1       1       2       51.069754       51.078763        0.585892
       2       1       2        4.330673        4.144635        0.077203
       3       1       2       52.565511       52.095297        0.594812
       4       1       2       34.459957       34.164309        0.383545
       5       1       2       19.285708       19.278485        0.216481
       6       1       2       19.746924       19.685782        0.221455
      -6       2       2       16.062534       16.076691        0.179522
      -5       2       2        2.037404        1.994392        0.033397
      -4       2       2        9.291708        9.103241        0.102630
      -3       2       2       33.483428       33.793638        0.379121
      -2       2       2       54.096442       55.132568        0.629815
      -1       2       2        7.063606        7.298836        0.092103
       0       2       2       27.996059       28.817529        0.322618
       1       2       2        0.747372        0.685638        0.075065
       2       2       2        4.386219        4.383035        0.052562
       3       2       2       42.002121       41.808970        0.471215
       4       2       2       43.428380       43.358736        0.489400
       5       2       2        4.563895        4.648548        0.055619
       6       2       2        0.710749        0.643428        0.057766
      -5       3       2        0.885361        0.726636        0.048772
      -4       3       2        9.303983        9.406859        0.106053
      -3       3       2       40.310933       40.145112        0.452039
      -2       3       2       20.724374       20.907654        0.233032
      -1       3       2       14.419014       14.458216        0.161363
       0       3       2       27.365904       27.211762        0.303585
       1       3       2       17.410167       17.395114        0.193661
       2       3       2       24.007327       24.211774        0.271640
       3       3       2       11.614170       11.614646        0.131615
       4       3       2        2.510229        2.558476        0.038397
       5       3       2        6.026140        5.913713        0.069485
      -3       4       2        8.247366        8.366003        0.094546
      -2       4       2       20.606018       19.937151        0.222182
      -1       4       2        8.009158        7.956632        0.090185
       0       4       2       19.590318       19.364917        0.215243
       1       4       2       19.202144       19.134785        0.212047
       2       4       2        3.641468        3.624362        0.047492
      -7       1       3        4.884352        4.876782        0.058795
      -6       1       3        2.863716        2.854032        0.038646
      -5       1       3       17.718408       18.171956        0.203094
      -4       1       3        3.270714        3.184023        0.040299
      -3       1       3       31.331541       32.098287        0.361084
      -2       1       3       10.866710       11.392980        0.140425
      -1       1       3       45.101204       45.792139        0.568583
       0       1       3       10.993114       10.690650        0.125140
       1       1       3       70.298206       68.299122        0.859000
       2       1       3       53.773818       53.736859        0.626031
       3       1       3       16.352065       16.326972        0.185101
       4       1       3       36.446629       36.409065        0.409204
       5       1       3        3.299795        3.353506        0.042463
       6       1       3       11.897753       11.970380        0.136953
      -6       2       3       19.771923       19.862528        0.223027
      -5       2       3        5.239967        5.268871        0.061376
      -4       2       3       22.751193       22.552162        0.253731
      -3       2       3       43.415548       43.619491        0.492469
      -2       2       3        7.841537        7.817864        0.090122
      -1       2       3       33.134857       33.025293        0.371044
       0       2       3        0.814621        0.570000        0.082866
       1       2       3       47.756205       47.112631        0.533558
       2       2       3       10.497460       10.456099        0.117337
       3       2       3       25.911061       25.624793        0.286876
       4       2       3       18.698004       18.826843        0.210183
       5       2       3       12.445601       12.455119        0.139682
       6       2       3        9.345217        9.467101        0.107133
      -5       3       3        6.320025        6.247960        0.072686
      -4       3       3       11.881736       12.186468        0.136572
      -3       3       3        5.504371        6.094096        0.074544
      -2       3       3        3.178231        3.050820        0.039391
      -1       3       3        9.512913        9.390208        0.105435
       0       3       3       23.635714       23.665376        0.263880
       1       3       3        0.803132        0.710000        0.037839
       2       3       3        5.451191        5.393885        0.063219
       3       3       3       25.275752       25.232321        0.281168
       4       3       3        3.271640        3.020993        0.044989
      -2       4       3       14.662638       14.661514        0.163928
      -1       4       3        0.273549        0.509510        0.067582
       0       4       3        4.818119        5.077696        0.059828
       1       4       3        9.299300        9.693245        0.108831
       2       4       3       18.915494       18.902645        0.209866
      -7       0       4       16.320733       16.046183        0.183018
      -6       0       4        4.254807        4.303255        0.054372
      -5       0       4       10.825285       10.791663        0.120206
      -4       0       4       27.741392       27.984996        0.311362
      -3       0       4       23.950422       23.728464        0.268711
      -1       0       4       72.640942       69.754785        1.438096
       0       0       4       19.848212       20.936332        0.242855
       1       0       4      106.544823       99.995000        0.558487
       2       0       4        7.309870        7.132461        0.104232
       3       0       4       11.554571       11.708117        0.130984
       4       0       4       15.057203       15.535443        0.190412
       5       0       4        8.745699        8.707009        0.098292
       6       0       4        3.039070        3.125764        0.050866
      -7       1       4        1.627826        1.619105        0.041417
      -6       1       4       14.510958       14.323756        0.160424
      -5       1       4       24.467096       24.609145        0.276245
      -4       1       4       14.686951       14.758726        0.164549
      -3       1       4       37.829377       38.263821        0.432749
      -2       1       4       47.010353       47.334237        0.545029
      -1       1       4       39.079449       39.547440        0.502210
       0       1       4       97.806335       91.707470        0.894365
       1       1       4       20.472854       20.355835        0.233210
       2       1       4        7.460359        7.630007        0.097411
       3       1       4        8.759140        8.595697        0.096932
       4       1       4        4.260038        4.360046        0.051914
       5       1       4       15.741271       15.879861        0.181454
       6       1       4       18.700384       18.754733        0.209922
      -6       2       4        5.878443        5.959278        0.069966
      -5       2       4       13.855239       13.475162        0.152625
      -4       2       4       20.148450       20.068632        0.224490
      -3       2       4       12.823114       13.238580        0.147743
      -2       2       4       12.484234       12.101240        0.135873
      -1       2       4       37.937073       37.956949        0.427228
       0       2       4       34.355700       34.186986        0.386246
       1       2       4       11.036296       11.262771        0.125895
       2       2       4        2.878990        2.746398        0.036305
       3       2       4       23.958134       24.207437        0.273361
       4       2       4        9.890563        9.985590        0.112697
       5       2       4       19.632646       19.750443        0.219186
      -5       3       4        8.721046        8.580501        0.098049
      -4       3       4       39.529813       39.346664        0.446150
      -3       3       4       17.081161       17.130674        0.192256
      -2       3       4        7.696928        7.677109        0.086852
      -1       3       4       19.117516       19.069085        0.212256
       0       3       4       19.016104       19.153851        0.213418
       1       3       4        6.901587        7.214153        0.082042
       2       3       4       37.488490       37.355589        0.422541
       3       3       4       26.195020       26.296197        0.292928
       4       3       4       17.631718       17.730482        0.197371
      -2       4       4        1.811290        1.758693        0.035991
      -1       4       4        1.720588        1.663641        0.037234
       0       4       4        9.064201        8.933364        0.100811
       1       4       4        4.560163        4.367265        0.053565
      -7       1       5        3.843771        3.785102        0.049196
      -6       1       5       24.956328       24.841699        0.279533
      -5       1       5       13.942511       14.060583        0.158065
      -4       1       5        0.126437        0.514782        0.042553
      -3       1       5       35.820780       36.615024        0.412400
      -2       1       5       11.507599       11.525624        0.140107
      -1       1       5        2.739294        2.647301        0.060526
       0       1       5       21.004897       21.112556        0.281569
       1       1       5       26.515370       26.814548        0.300778
       2       1       5       11.279413       11.316360        0.127973
       3       1       5        5.491530        5.751869        0.069528
       4       1       5       23.905558       23.985829        0.272542
       5       1       5        2.781436        2.810249        0.039166
       6       1       5       19.571452       19.479220        0.221754
      -6       2       5        5.577748        5.330385        0.062842
      -5       2       5       33.636691       33.749815        0.378270
      -4       2       5        6.247105        6.200726        0.070636
      -3       2       5        3.997997        4.052777        0.048404
      -2       2       5        4.274814        4.625365        0.057324
      -1       2       5       56.088773       55.382308        0.629408
       0       2       5       17.486103       17.732456        0.200485
       1       2       5       24.024663       24.122604        0.270979
       2       2       5       31.168368       31.243079        0.355218
       3       2       5       20.067601       19.936399        0.222444
       4       2       5        1.947026        1.977473        0.035438
       5       2       5        9.793196        9.824103        0.112975
      -5       3       5        5.159569        4.903570        0.058573
      -4       3       5       13.682533       13.542526        0.151484
      -3       3       5       12.071932       11.827088        0.133072
      -2       3       5        6.730541        6.570921        0.074999
      -1       3       5        2.241466        2.251977        0.034253
       0       3       5        9.770952       10.118300        0.115801
       1       3       5       11.872917       11.886126        0.133254
       2       3       5        7.445463        7.142759        0.084430
       3       3       5        1.068575        1.070607        0.039152
       4       3       5        4.994749        4.833736        0.058278
      -2       4       5       15.041272       15.037287        0.170882
      -1       4       5       19.766118       19.941916        0.222636
       0       4       5       22.038702       22.282280        0.249577
       1       4       5       18.195084       18.549124        0.281940
      -7       0       6       40.788001       40.338071        0.453488
      -6       0       6       32.507570       32.406172        0.361516
      -5       0       6       26.971620       27.439934        0.304349
      -4       0       6       16.860622       17.134176        0.189266
      -3       0       6        8.595731        9.236233        0.142499
      -2       0       6       33.185352       32.924003        0.375578
      -1       0       6       34.877618       35.564308        0.409223
       0       0       6       79.073066       77.349402        1.027321
       1       0       6       37.317513       36.973098        0.442426
       2       0       6        5.138304        5.008093        0.064613
       3       0       6       60.527705       60.387002        0.700069
       4       0       6        9.151523        9.026073        0.114452
       5       0       6        6.430596        6.388114        0.075904
       6       0       6       16.561312       17.194185        0.195656
      -7       1       6       10.965923       11.129690        0.124691
      -6       1       6       31.472708       31.435330        0.351573
      -5       1       6        4.987606        5.055492        0.058793
      -4       1       6       33.827946       33.831051        0.379743
      -3       1       6        1.460125        1.429615        0.032869
      -2       1       6        6.094827        5.927310        0.071885
      -1       1       6        1.992371        1.736376        0.054948
       0       1       6       43.723789       43.608485        0.505121
       1       1       6       36.409446       36.525060        0.429492
       2       1       6       51.860538       51.351339        0.583042
       3       1       6        5.438968        5.479507        0.064251
       4       1       6       15.924065       15.943651        0.178182
       5       1       6       22.823056       22.866132        0.260602
      -6       2       6        2.772920        2.667508        0.038725
      -5       2       6       23.136866       22.958876        0.258436
      -4       2       6        5.888175        6.109746        0.069962
      -3       2       6       29.843416       29.711446        0.333222
      -2       2       6       21.063764       21.469047        0.239351
      -1       2       6       11.197897       10.938921        0.122268
       0       2       6        5.815664        5.799052        0.067036
       1       2       6       32.105943       32.037478        0.362409
       2       2       6        8.235898        8.191947        0.092688
       3       2       6       17.066814       16.972920        0.192276
       4       2       6        6.597278        6.688572        0.077294
       5       2       6       17.957117       17.693502        0.206078
      -5       3       6        5.666683        5.515524        0.064744
      -4       3       6        7.421572        7.248862        0.082482
      -3       3       6        0.722088        1.466936        0.054208
      -2       3       6       48.881084       48.448117        0.548639
      -1       3       6       25.931273       26.114555        0.293053
       0       3       6        1.182239        1.449759        0.033355
       1       3       6       16.803519       16.813388        0.190211
       2       3       6        3.986176        3.928868        0.049435
       3       3       6       11.121643       11.465165        0.128498
      -7       1       7       18.638197       18.465102        0.205858
      -6       1       7        4.117174        4.266146        0.051410
      -5       1       7        2.593891        2.516605        0.034066
      -4       1       7       23.835760       23.842399        0.268049
      -3       1       7       46.771638       46.838232        0.529486
      -2       1       7       14.704626       14.720394        0.163952
      -1       1       7       51.022791       50.704438        0.587973
       0       1       7       14.863263       15.191116        0.171129
       1       1       7       10.744268       10.846197        0.124724
       2       1       7       13.541733       13.896402        0.155223
       3       1       7       13.735787       13.628646        0.152000
       4       1       7        7.231414        7.273170        0.083803
       5       1       7        5.571570        5.723548        0.069169
      -6       2       7        1.201406        1.221434        0.036275
      -5       2       7       11.958645       11.872658        0.133833
      -4       2       7        6.515488        6.714685        0.076387
      -3       2       7       32.752463       32.777431        0.367248
      -2       2       7       14.740269       14.756355        0.164919
      -1       2       7        2.957051        2.904118        0.037377
       0       2       7       29.730034       29.883440        0.334159
       1       2       7       22.950684       22.957352        0.260656
       2       2       7       18.834573       19.101832        0.213211
       3       2       7        5.082148        4.949444        0.058534
       4       2       7       31.339273       31.601266        0.357226
      -4       3       7        5.830564        5.847906        0.067681
      -3       3       7        4.834230        5.095194        0.059720
      -2       3       7       22.798714       22.991303        0.258507
      -1       3       7        3.373465        3.361547        0.042813
       0       3       7        2.795359        2.570350        0.037012
       1       3       7       11.192128       11.035398        0.124394
       2       3       7       13.786548       13.784411        0.153931
       3       3       7        3.732330        3.702972        0.047565
      -7       0       8        1.346439        1.248359        0.055002
      -6       0       8        2.666984        2.625262        0.044467
      -5       0       8       42.914357       42.742953        0.483398
      -4       0       8       60.594939       60.159621        0.688283
      -3       0       8       11.699603       11.953242        0.132921
      -2       0       8       52.953954       52.976882        0.605706
      -1       0       8       56.074186       55.437893        0.640539
       0       0       8       43.251404       42.400236        0.481863
       1       0       8       21.212366       21.163884        0.234957
       2       0       8       25.591139       25.704280        0.285192
       3       0       8        8.579059        8.293672        0.099711
       4       0       8        2.634592        2.570525        0.053841
       5       0       8       30.489547       30.824503        0.347463
      -6       1       8        4.336410        4.404316        0.052880
      -5       1       8       10.411871       10.529957        0.118425
      -4       1       8       33.440902       33.472526        0.375396
      -3       1       8        7.605163        7.285877        0.083100
      -2       1       8       42.985722       42.680323        0.481745
      -1       1       8       24.332316       24.505510        0.274950
       0       1       8       13.098629       13.115640        0.148373
       1       1       8       24.337123       24.375192        0.274985
       2       1       8       17.189277       17.467112        0.194880
       3       1       8       15.544408       15.625620        0.174730
       4       1       8       13.342352       13.533662        0.151211
       5       1       8        3.077111        2.996014        0.147822
      -6       2       8        9.182896        9.343072        0.106839
      -5       2       8        3.550507        3.552886        0.048460
      -4       2       8       22.677092       23.178007        0.259892
      -3       2       8       43.034347       42.709835        0.481882
      -2       2       8       13.492393       13.541049        0.152247
      -1       2       8       17.201039       17.301445        0.193844
       0       2       8        1.662026        1.740546        0.030195
       1       2       8        6.153712        6.126663        0.070261
       2       2       8       19.026538       18.946504        0.213912
       3       2       8       25.622544       25.806976        0.291098
       4       2       8        2.181433        2.283375        0.062609
      -4       3       8        1.349154        1.359191        0.033484
      -3       3       8       10.589607       10.758253        0.121054
      -2       3       8       12.936132       12.893021        0.144688
      -1       3       8        6.443606        6.447558        0.074019
       0       3       8       25.619769       25.262225        0.286637
       1       3       8       12.584199       12.756567        0.142686
       2       3       8        3.348367        3.282530        0.044629
      -6       1       9       16.998814       16.951696        0.190133
      -5       1       9       41.324418       41.385626        0.466681
      -4       1       9       17.144918       17.216852        0.194220
      -3       1       9       19.595293       19.871336        0.221654
      -2       1       9       12.110702       12.085942        0.136047
      -1       1       9       33.324269       33.086704        0.371264
       0       1       9       15.456978       15.528361        0.174534
       1       1       9       34.927900       34.913608        0.395786
       2       1       9       33.793637       33.742555        0.378652
       3       1       9        3.090705        3.034090        0.045896
       4       1       9       11.476982       11.607756        0.130387
      -5       2       9        0.937498        1.009356        0.037965
      -4       2       9        9.467600        9.430589        0.106373
      -3       2       9       18.399704       18.334939        0.204302
      -2       2       9       10.343404       10.424011        0.116732
      -1       2       9        7.177062        7.135545        0.080759
       0       2       9       18.857065       18.818076        0.211357
       1       2       9        6.977032        6.872772        0.079540
       2       2       9       22.449083       22.458406        0.250074
       3       2       9        3.856159        3.828838        0.050743
      -4       3       9       15.470034       15.588778        0.174823
      -3       3       9        5.631814        5.879541        0.068259
      -2       3       9        7.116937        7.235883        0.082632
      -1       3       9        2.790668        2.790251        0.039342
       0       3       9       16.305209       16.385054        0.183511
       1       3       9        8.005199        8.023279        0.092264
      -6       0      10       43.474687       43.448936        0.491515
      -5       0      10       25.416226       25.749369        0.285277
      -4       0      10        3.435914        3.323402        0.046513
      -3       0      10        5.142582        5.202596        0.064989
      -2       0      10       34.770393       34.415839        0.385706
      -1       0      10        4.483349        4.435876        0.056036
       0       0      10       50.759686       50.309641        0.574643
       1       0      10       65.878720       65.213342        0.751493
       2       0      10       14.854834       14.896308        0.164710
       3       0      10        2.889148        2.848456        0.067305
       4       0      10        5.351433        5.313097        0.069625
      -6       1      10       18.230222       18.190382        0.202886
      -5       1      10       13.057826       12.975747        0.145704
      -4       1      10        0.529557        0.525928        0.053381
      -3       1      10        4.873136        4.794059        0.056654
      -2       1      10       14.388405       14.459599        0.165894
      -1       1      10        0.575116        0.491833        0.045627
       0       1      10       30.958489       30.784574        0.345947
       1       1      10       21.692292       21.743275        0.242112
       2       1      10       16.505320       16.568343        0.184510
       3       1      10       23.366788       23.496808        0.260845
      -5       2      10        0.053267        0.322335        0.111622
      -4       2      10       14.218699       14.091132        0.159872
      -3       2      10        8.565981        8.463037        0.095541
      -2       2      10       24.045605       24.104356        0.269718
      -1       2      10       34.721569       34.417728        0.385978
       0       2      10       12.907483       12.879441        0.144057
       1       2      10        5.171776        5.381357        0.063933
       2       2      10       22.129430       22.209232        0.246081
       3       2      10        8.720395        8.542482        0.101511
      -3       3      10       11.501002       11.474755        0.128831
      -2       3      10       12.050680       12.047406        0.134808
      -1       3      10       14.571296       14.393749        0.161040
       0       3      10        2.986024        2.924124        0.041053
      -6       1      11        5.087268        5.160911        0.061009
      -5       1      11        1.083601        1.064472        0.039679
      -4       1      11        3.300246        3.403087        0.044069
      -3       1      11       31.925736       31.832373        0.368585
      -2       1      11       23.191772       23.117310        0.261676
      -1       1      11       21.716112       21.790365        0.245296
       0       1      11       36.208780       36.061337        0.407445
       1       1      11        0.514294        0.620000        0.058128
       2       1      11        3.290766        3.354102        0.045628
       3       1      11        9.428634        9.415466        0.109285
      -4       2      11        6.895618        7.007282        0.081966
      -3       2      11       12.316372       12.247449        0.138774
      -2       2      11        9.439280        9.307846        0.104912
      -1       2      11       21.832454       21.731084        0.243646
       0       2      11        2.930728        3.015543        0.041085
       1       2      11        7.374422        7.510193        0.086111
       2       2      11       14.310613       14.395833        0.163475
      -5       0      12       16.757245       16.875722        0.190699
      -4       0      12       39.347873       39.068018        0.440955
      -3       0      12       30.629556       30.396217        0.336443
      -2       0      12       10.346199       10.287371        0.115842
      -1       0      12       26.738204       26.706179        0.312619
       0       0      12        9.317676        9.529166        0.111629
       1       0      12        6.193762        6.286493        0.085768
       2       0      12       22.355249       22.397545        0.239476
      -5       1      12       12.684714       12.740487        0.143265
      -4       1      12       23.026840       22.988910        0.259194
      -3       1      12       18.600112       18.520799        0.210693
      -2       1      12        7.796152        7.793395        0.088786
      -1       1      12       23.709414       23.671502        0.263811
       0       1      12        1.129979        1.147606        0.036841
       1       1      12        3.588490        3.549084        0.047228
       2       1      12       12.578557       12.576566        0.141132
      -4       2      12        2.401579        2.343310        0.040485
      -3       2      12        3.718657        3.696620        0.046963
      -2       2      12       26.613206       26.549953        0.296191
      -1       2      12       14.803489       14.784113        0.165290
       0       2      12       10.704819       10.432162        0.117124
       1       2      12        9.677795        9.828683        0.111739
      -4       1      13       10.118510        9.919778        0.115595
      -3       1      13        2.365653        2.308116        0.038997
      -2       1      13       14.350704       14.357925        0.162855
      -1       1      13        6.076659        5.991494        0.070768
       0       1      13       12.914232       12.989996        0.147099
       1       1      13        6.681421        6.687077        0.078219
      -2       2      13       14.267970       14.148852        0.157783
      -1       2      13        9.180965        9.141882        0.103464
      -4       0      14        3.325193        3.494853        0.056831
      -3       0      14       10.423511       10.619322        0.124561
      -2       0      14       19.121392       19.022355        0.209859
      -1       0      14       17.720242       17.697740        0.196883
       0       0      14       18.562508       18.673243        0.205162
      -3       1      14        1.444833        1.484419        0.040743
      -2       1      14       10.896813       10.962208        0.123389
      -1       1      14       17.245565       17.172944        0.190894

# start Validation Reply Form
_vrf_PLAT088_HAR_BLYP_oxa12_08
;
PROBLEM: Poor Data / Parameter Ratio ....................       7.94 Note 
RESPONSE: The goal of the study was to check how cutting diffraction data
to different resolutions influences refinement results, thus a decreased
data / parameter ratio is a natural consequence of the data cutting procedure.
;
_vrf_PLAT417_HAR_BLYP_oxa12_08
;
PROBLEM: Short Inter D-H..H-D
RESPONSE: This is a very strong hydrogen bond and this is the reason why
the distance is so short.
;
# end Validation Reply Form
