# Supplementary material for: On the accuracy and precision of X-ray and neutron diffraction results as a function of resolution and the electron density model
Source: IUCrJ. 2020 Aug 25;7(Pt 5):920–33. doi: 10.1107/S2052252520010441 (PMC7467170; doi:10.1107/S2052252520010441)
Supplement: Supplementary file 2 [file m-07-00920-sup2.zip › cif_deposition/HAR_BLYP_oxa13_05.cif]

# ========================
# TONTO generated CIF file
# ========================

data_HAR_BLYP_oxa13_05

_audit_creation_date               2016-1-14
_audit_creation_method             'Tonto 3.2.0 v. 196f026'

# --------------------
# Chemical information
# --------------------

_chemical_formula_sum             'C2 H6 O6'
_chemical_formula_moiety          'C2 H2 O4, 2(H2 O)'
_chemical_formula_weight           126.07
_chemical_compound_source          'see text'
_chemical_absolute_configuration   unk

# --------------------
# Symmetry information
# --------------------

_symmetry_cell_setting             Monoclinic
_symmetry_space_group_name_H-M     'P 21/c'
_symmetry_space_group_name_Hall    '-P 2ybc'
_symmetry_Int_Tables_number        '14'

loop_
    _symmetry_equiv_pos_as_xyz
'+x, +y, +z'
'-x, -y, -z'
'-x, +y+1/2, -z+1/2'
'+x, -y+1/2, +z+1/2'

# ---------------------
# Unit cell information
# ---------------------

_cell_length_a                      6.0942(4)
_cell_length_b                      3.4930(2)
_cell_length_c                      11.8532(7)
_cell_angle_alpha                   90.00
_cell_angle_beta                    103.941(2)
_cell_angle_gamma                   90.00
_cell_volume  244.89(3)

_cell_formula_units_Z             2
_cell_measurement_reflns_used     9984
_cell_measurement_temperature     100(1)
_cell_measurement_theta_max       45.31
_cell_measurement_theta_min       3.44

_exptl_crystal_density_diffrn     1.710
_exptl_crystal_F_000              132 
_exptl_absorpt_coefficient_mu     0.181 
_exptl_crystal_description        unspecified
_exptl_crystal_size_max                 0.134
_exptl_crystal_size_mid                 0.131
_exptl_crystal_size_min                 0.119
_exptl_crystal_colour             colourless
_exptl_absorpt_correction_type    multi-scan
_exptl_absorpt_process_details
;
 Absorption correction done by SORTAV
 Blessing, R. H.: (1995) Acta Cryst. A51, 33-38
;
_exptl_absorpt_correction_T_min    0.964
_exptl_absorpt_correction_T_max    0.996

#=======================================================================

# EXPERIMENTAL DATA

_diffrn_reflns_av_R_equivalents   0.0000
_diffrn_reflns_av_unetI/netI      0.0280
_diffrn_reflns_limit_h_max        11
_diffrn_reflns_limit_h_min        -12
_diffrn_reflns_limit_k_max        6
_diffrn_reflns_limit_k_min        0
_diffrn_reflns_limit_l_max        23
_diffrn_reflns_limit_l_min        0
_diffrn_reflns_number             2037
_diffrn_reflns_theta_full         26.00
_diffrn_reflns_theta_max          45.33
_diffrn_reflns_theta_min          3.44
_diffrn_ambient_temperature       100(1)
_diffrn_detector_area_resol_mean  ?
_diffrn_measured_fraction_theta_full 0.990
_diffrn_measured_fraction_theta_max 0.997
_diffrn_measurement_device_type   'Bruker APEX-II CCD'
_diffrn_measurement_method        '\f and \w scans'
_diffrn_radiation_monochromator   'graphite'
_diffrn_radiation_type            MoK\a
_diffrn_radiation_wavelength      0.71073
_diffrn_source                    'fine-focus sealed tube'
_diffrn_standards_number          0
_reflns_number_gt                 1927
_reflns_number_total              2037
_reflns_threshold_expression      >0sigma(F)

#  
# Refinement details
#  
_refine_special_details          
;
  .  H thermal motions refined anisotropically.
  .  Hirshfeld atom refinement (HAR):
     .  Uses aspherical atomic scattering factors
        obtained from Hirshfeld partitioning of a
        gaussian quantum chemical wavefunction.
     .  Hirshfeld weight functions obtained from
        spherically averaged unrestricted atomic
        densities.
  .  Wavefunction type : rks becke88lyp using cluster
 charges, radius=8.0 angstrom
  .  Gaussian basis set: cc pVTZ
  .  Refinement based on |F| with weight=1/sigma(|F|)
  .  Negative |F|^^2 were pruned from the data
  .  Eigenvalues < 0.1E-04 removed from normal equations
  .  Reflection used in the refinement appear below
  .  Refined using the Tonto program:
     .  Version: 3.2 v. 196f026
     .  Platform: INTEL-ifort-on-LINUX
     .  Build date: Wed Feb  4 17:27:23 CET 2015
;

# Standard CIF keys and data

_refine_ls_structure_factor_coeff  F
_refine_ls_matrix_type             full
_refine_ls_R_factor_gt             0.0130
_refine_ls_wR_factor_gt            0.0199
_refine_ls_goodness_of_fit_ref     1.321794
_refine_ls_number_reflns           2037
_refine_ls_number_parameters       64
_refine_ls_number_restraints       0
_refine_ls_number_constraints      0
_refine_ls_hydrogen_treatment      refall
_refine_ls_weighting_scheme        sigma
_refine_ls_weighting_details       'w=1/\s(F)'
_refine_ls_shift/su_max            0.0100
_refine_ls_extinction_method       none

_refine_diff_density_max               0.127432
_refine_diff_density_min              -0.092470 

# ---------------------
# Coordinates and ADP's
# ---------------------

loop_
_atom_site_label
_atom_site_fract_x
_atom_site_fract_y
_atom_site_fract_z
_atom_site_adp_type
_atom_site_occupancy
O1 0.43487(2) 0.44405(3) 0.349863(9) Uani 1.000000000
O2 0.24239(2) 0.74267(3) 0.463700(9) Uani 1.000000000
C1 0.40306(2) 0.55879(3) 0.44801(1) Uani 1.000000000
H1 0.302(1) 0.521(3) 0.2794(7) Uani 1.000000000
O5 0.13009(2) 0.63124(3) 0.178560(9) Uani 1.000000000
H3 0.193(1) 0.693(2) 0.1124(6) Uani 1.000000000
H4 0.010(1) 0.451(2) 0.1498(7) Uani 1.000000000

loop_
_atom_site_aniso_label
_atom_site_aniso_U_11
_atom_site_aniso_U_22
_atom_site_aniso_U_33
_atom_site_aniso_U_12
_atom_site_aniso_U_13
_atom_site_aniso_U_23
O1 0.01193(4) 0.01776(5) 0.00728(4) 0.00454(3) 0.00146(3) -0.00067(3)
O2 0.01024(4) 0.01692(4) 0.00886(5) 0.00525(3) 0.00090(3) -0.00063(3)
C1 0.00831(4) 0.01035(4) 0.00721(5) 0.00158(2) 0.00114(3) -0.00003(3)
H1 0.034(4) 0.034(4) 0.026(5) -0.002(3) 0.012(3) -0.008(4)
O5 0.00981(4) 0.01693(4) 0.00871(4) -0.00172(3) 0.00052(3) 0.00102(3)
H3 0.031(3) 0.033(3) 0.023(3) -0.003(3) 0.007(3) 0.005(3)
H4 0.022(3) 0.040(4) 0.032(4) -0.016(3) 0.003(2) -0.002(3)

loop_
_geom_bond_atom_site_label_1
_geom_bond_atom_site_label_2
_geom_bond_distance
 O1 C1 1.2885(2)
 O2 C1 1.2222(1)
 O1 H1 1.050(9)
 O5 H3 0.977(7)
 O5 H4 0.965(6)

loop_
_geom_angle_atom_site_label_1     
_geom_angle_atom_site_label_2
_geom_angle_atom_site_label_3
_geom_angle     
 O1 C1 O2  126.95(1)
 C1 O1 H1 112.5(4)
 H3 O5 H4 105.9(6)

# Standard CIF keys and data

# ---------------
# Reflection data
# ---------------

loop_
    _diffrn_refln_index_h
    _diffrn_refln_index_k
    _diffrn_refln_index_l
    _diffrn_refln_F_calc
    _diffrn_refln_F_meas
    _diffrn_refln_F_sigma
       1       0       0       47.170939       47.081419        1.131772
       2       0       0       11.398554       11.947803        0.164764
       3       0       0       47.314741       47.770702        0.617442
       4       0       0       16.041124       16.284041        0.240663
       5       0       0       19.348320       19.674095        0.315117
       6       0       0       37.318902       36.984051        0.608784
       7       0       0       25.531183       25.703696        0.334621
       8       0       0       12.917471       12.939088        0.146512
       9       0       0       10.442126       10.592450        0.120106
      10       0       0        6.783830        7.091403        0.091332
      11       0       0       14.431537       14.412841        0.185403
       2       1       0       45.361842       46.351160        0.559021
       3       1       0       25.418417       24.997800        0.331223
       4       1       0        3.893521        3.813660        0.141058
       5       1       0        1.545274        1.674037        0.209489
       6       1       0        1.992353        1.936053        0.219749
       7       1       0       22.420123       22.406695        0.250658
       8       1       0        0.009695        0.221811        0.221811
       9       1       0       14.278336       14.226032        0.160116
      10       1       0        7.766586        7.741124        0.090961
      11       1       0        0.700964        0.706682        0.136419
       0       2       0        8.917420        9.304623        0.331162
       1       2       0       43.493197       44.794866        1.277973
       2       2       0       55.015915       54.920761        0.671798
       3       2       0        3.579112        3.582178        0.176594
       4       2       0       26.492180       26.747897        0.386941
       5       2       0       12.178363       11.907981        0.218241
       6       2       0        0.601987        0.561516        0.104132
       7       2       0       14.696343       14.602055        0.166335
       8       2       0       16.080745       15.951176        0.179682
       9       2       0        3.286556        3.322048        0.057695
      10       2       0        7.690326        7.683619        0.107076
      11       2       0        0.929038        0.843267        0.125215
       1       3       0       10.739656       10.857716        0.252057
       2       3       0        8.710417        9.003610        0.231723
       3       3       0       20.498721       20.888514        0.248746
       4       3       0        5.861819        6.009576        0.078134
       5       3       0       27.258840       27.282595        0.308163
       6       3       0        0.162939        1.586600        0.077793
       7       3       0        1.955609        1.923798        0.060066
       8       3       0       10.469894       10.306309        0.123971
       9       3       0        3.667548        3.867945        0.062554
      10       3       0        2.301265        2.124947        0.068372
       0       4       0        4.127191        4.192493        0.064176
       1       4       0       10.458107       10.464225        0.119661
       2       4       0        8.843184        8.884087        0.100637
       3       4       0        6.217136        6.175192        0.071914
       4       4       0       20.192607       20.159613        0.225472
       5       4       0        7.441436        7.505598        0.088051
       6       4       0       10.278348       10.202941        0.116316
       7       4       0        7.920728        7.877055        0.092712
       8       4       0        0.321938        0.684909        0.123215
       9       4       0        0.293411        0.309354        0.309354
       1       5       0        5.165021        5.176968        0.064532
       2       5       0        8.448131        8.434690        0.102824
       3       5       0       10.446735       10.463747        0.124985
       4       5       0        1.124672        1.049571        0.064381
       5       5       0        5.724247        5.754303        0.076979
       6       5       0       13.135840       13.033035        0.156700
       7       5       0        9.447144        9.399840        0.124389
       8       5       0        2.584387        2.562694        0.065916
       0       6       0       10.525138       10.513325        0.140765
       1       6       0        6.339759        6.374873        0.078207
       2       6       0        2.377764        2.351850        0.055701
       3       6       0        0.660143        1.616942        0.063687
       4       6       0        2.504367        2.497979        0.076781
       5       6       0        6.666179        6.793747        0.097778
       6       6       0        8.670485        8.979477        0.106878
     -11       1       1        1.194563        1.139649        0.078706
     -10       1       1        4.601708        4.597282        0.066719
      -9       1       1        1.733898        1.761278        0.052068
      -8       1       1       13.327618       13.333792        0.151986
      -7       1       1       10.527889       10.489042        0.120821
      -6       1       1        2.902535        2.742408        0.175717
      -5       1       1       18.222902       18.236776        0.242888
      -4       1       1       22.761746       23.453358        0.296286
      -3       1       1       43.261223       44.237089        0.547731
      -2       1       1       32.748966       33.566352        0.493251
       0       1       1       51.658060       52.565863        0.901659
       1       1       1       14.563926       14.986327        0.340850
       2       1       1       19.445675       20.251420        0.238674
       3       1       1       50.246573       50.015098        0.650029
       4       1       1       30.192999       30.033648        0.382847
       5       1       1       25.322130       25.651316        0.348747
       6       1       1       33.184561       33.632871        0.528188
       7       1       1        2.641547        2.643596        0.049526
       8       1       1        1.655567        1.585150        0.051527
       9       1       1        1.207646        1.216717        0.061468
      10       1       1       14.190565       14.166510        0.160083
      11       1       1        4.938627        4.906322        0.078176
     -11       2       1        4.117912        4.189630        0.066888
     -10       2       1        1.845610        1.771440        0.067680
      -9       2       1        5.472468        5.477591        0.072778
      -8       2       1       15.679785       15.543487        0.175339
      -7       2       1        0.210481        0.405956        0.145188
      -6       2       1       20.657670       20.585918        0.228118
      -5       2       1        7.527845        7.556256        0.200442
      -4       2       1       17.769336       17.560467        0.361339
      -3       2       1       22.038047       22.325994        0.309863
      -2       2       1       29.845152       29.695454        0.414402
      -1       2       1       28.542236       28.733256        0.363201
       0       2       1       20.817975       21.731314        0.299795
       1       2       1       39.523871       40.183703        0.749708
       2       2       1        2.924629        3.424033        0.181965
       3       2       1        7.193704        6.682814        0.223402
       4       2       1       21.226342       21.183248        0.304311
       5       2       1       12.422595       12.519185        0.149464
       6       2       1        7.585695        7.514785        0.087404
       7       2       1        8.077116        8.009432        0.099565
       8       2       1       11.476064       11.387274        0.129387
       9       2       1        4.756488        4.628175        0.065719
      10       2       1        3.303383        3.348731        0.064526
      11       2       1        8.793421        8.701667        0.103818
     -10       3       1        4.010411        4.118131        0.064120
      -9       3       1        4.210614        4.207850        0.063335
      -8       3       1        1.291815        1.167776        0.068822
      -7       3       1        3.528606        3.546689        0.051835
      -6       3       1        9.001201        9.043451        0.102757
      -5       3       1       11.016250       10.989540        0.123078
      -4       3       1        5.502071        5.604909        0.090745
      -3       3       1        4.779573        4.713173        0.298991
      -2       3       1       29.237733       29.033773        0.485393
      -1       3       1        0.626890        0.713022        0.531088
       0       3       1       17.578832       17.840123        0.271117
       1       3       1       13.696393       13.866506        0.229791
       2       3       1       13.538593       13.118308        0.156055
       3       3       1        3.601497        3.557246        0.088817
       4       3       1       14.905861       14.962620        0.163634
       5       3       1       12.755166       12.857683        0.143517
       6       3       1        0.537646        0.521344        0.111710
       7       3       1       13.153968       13.064073        0.147804
       8       3       1        1.055363        1.047425        0.076962
       9       3       1        6.407473        6.412176        0.083353
      10       3       1        2.946351        2.779352        0.066328
      -9       4       1        8.590147        8.688786        0.104847
      -8       4       1       11.623451       11.584041        0.142450
      -7       4       1       11.633486       11.643453        0.131720
      -6       4       1        6.982746        6.994998        0.082618
      -5       4       1        4.481677        4.475601        0.060060
      -4       4       1        1.021230        0.944087        0.056224
      -3       4       1       11.341222       11.352533        0.127115
      -2       4       1        9.990273       10.021976        0.113898
      -1       4       1        6.090260        6.066383        0.070718
       0       4       1        8.704271        8.593311        0.097607
       1       4       1        1.867309        1.933184        0.042708
       2       4       1        0.218735        0.218174        0.218174
       3       4       1        1.325313        1.394202        0.043092
       4       4       1        1.784103        1.761136        0.046726
       5       4       1        5.349376        5.242042        0.066426
       6       4       1        0.543794        0.311288        0.247256
       7       4       1        3.027075        3.029373        0.060669
       8       4       1        3.798797        3.767094        0.066149
       9       4       1        3.924779        3.920842        0.068829
      -8       5       1        5.505684        5.555088        0.074212
      -7       5       1        4.920848        4.927068        0.080626
      -6       5       1        0.311737        0.371484        0.224514
      -5       5       1        4.164973        4.174566        0.060930
      -4       5       1        0.469172        0.475605        0.140493
      -3       5       1        1.065226        1.073499        0.062757
      -2       5       1        1.417479        1.305067        0.063455
      -1       5       1        7.871271        7.791598        0.091858
       0       5       1        0.517792        0.443847        0.138396
       1       5       1        0.721545        0.676757        0.105268
       2       5       1        4.877103        4.762877        0.062345
       3       5       1        7.471759        7.442043        0.087248
       4       5       1        3.576059        3.511979        0.056404
       5       5       1        0.890207        0.764264        0.106313
       6       5       1        5.139035        5.241183        0.076398
       7       5       1        0.662438        0.498397        0.210995
       8       5       1        1.219927        1.043791        0.108003
      -6       6       1        3.339028        3.371202        0.080305
      -5       6       1        0.412177        0.317175        0.317175
      -4       6       1        0.897332        0.834805        0.110858
      -3       6       1        7.381069        7.340981        0.102335
      -2       6       1        1.920441        1.895178        0.070514
      -1       6       1        3.839268        3.697567        0.057374
       0       6       1        6.148535        6.062343        0.074605
       1       6       1        6.125918        6.004665        0.078621
       2       6       1        1.912702        1.833957        0.058373
       3       6       1        2.603510        2.353975        0.062098
       4       6       1        4.941996        4.880676        0.068089
       5       6       1        5.398543        5.422822        0.095065
     -12       0       2        7.571313        7.389046        0.170043
     -11       0       2        4.851657        4.835184        0.095352
     -10       0       2        0.257247        0.428836        0.335027
      -9       0       2        4.939720        4.964272        0.069888
      -8       0       2        4.560399        4.611941        0.067164
      -7       0       2        9.323594        9.260346        0.106822
      -6       0       2       32.915656       33.469090        0.579882
      -5       0       2       22.721678       23.346092        0.316980
      -4       0       2       75.276279       75.284527        2.490090
      -3       0       2        9.198516        9.250351        0.154638
      -2       0       2       60.407479       60.278852        1.284445
       0       0       2       28.203407       29.644730        0.288470
       1       0       2        7.548608        7.617086        0.150762
       3       0       2       32.722323       33.240638        0.585164
       4       0       2        0.216478        0.714843        0.622647
       5       0       2       63.095406       62.902305        1.131438
       6       0       2       13.302601       13.309019        0.167482
       7       0       2       14.567799       14.571548        0.160441
       8       0       2        9.574132        9.365735        0.114573
       9       0       2       16.997854       16.946681        0.190488
      10       0       2        4.186653        4.267083        0.081393
      11       0       2       12.613089       12.645553        0.144753
     -11       1       2        6.020878        6.045329        0.080264
     -10       1       2        1.771858        1.841141        0.055168
      -9       1       2        2.954825        2.908763        0.051369
      -8       1       2        0.149992        0.240416        0.240416
      -7       1       2       22.892648       22.988693        0.256777
      -6       1       2        6.473599        6.446782        0.156075
      -5       1       2       38.970461       39.004487        0.504487
      -4       1       2       18.158532       18.439631        0.231391
      -3       1       2       13.705698       14.224627        0.214987
      -2       1       2       56.506468       57.095271        0.866631
      -1       1       2       29.329624       30.397039        0.465618
       0       1       2       22.397882       23.137632        0.266689
       1       1       2       49.399050       50.436098        1.054118
       2       1       2        3.978703        3.981206        0.130881
       3       1       2       50.705502       51.248317        0.640215
       4       1       2       33.232202       32.969531        0.444157
       5       1       2       18.536185       18.450203        0.313500
       6       1       2       19.050399       18.977618        0.218087
       7       1       2        1.065787        1.127475        0.052766
       8       1       2        3.579544        3.601944        0.053423
       9       1       2        5.494552        5.365165        0.069035
      10       1       2        0.278455        0.327414        0.233606
      11       1       2        7.245506        7.217756        0.088871
     -11       2       2        1.400807        1.446686        0.081439
     -10       2       2        8.291886        8.315588        0.098532
      -9       2       2        0.302883        0.353553        0.199605
      -8       2       2       10.030921       10.003499        0.113100
      -7       2       2        1.449512        1.504693        0.045412
      -6       2       2       15.534047       15.411684        0.174230
      -5       2       2        1.939836        1.350481        0.476296
      -4       2       2        9.012481        8.752257        0.223599
      -3       2       2       32.367619       32.355061        0.834116
      -2       2       2       53.172822       54.284805        0.682566
      -1       2       2        6.988793        6.524416        0.515922
       0       2       2       27.404964       27.928480        0.378344
       1       2       2        0.507135        1.005435        0.784754
       2       2       2        4.227622        4.223387        0.139517
       3       2       2       40.552837       40.010874        0.535945
       4       2       2       41.965547       42.374993        0.573916
       5       2       2        4.456511        4.498333        0.084944
       6       2       2        0.504349        0.712671        0.076982
       7       2       2        6.297109        6.257316        0.075892
       8       2       2        0.937914        0.986560        0.068682
       9       2       2       15.035036       15.017656        0.169761
      10       2       2       13.508811       13.414172        0.185037
      11       2       2        0.505481        0.594054        0.186378
     -10       3       2        7.122887        7.086043        0.096336
      -9       3       2       22.978629       22.970633        0.262485
      -8       3       2        7.286732        7.223088        0.085932
      -7       3       2        3.381075        3.386296        0.051779
      -6       3       2        8.381960        8.397678        0.096594
      -5       3       2        0.712790        0.724638        0.064638
      -4       3       2        9.026620        9.373953        0.267143
      -3       3       2       39.069112       39.165291        0.604041
      -2       3       2       19.993705       20.273875        0.331207
      -1       3       2       13.842547       13.854241        0.277791
       0       3       2       26.269035       25.842407        0.344956
       1       3       2       16.835771       16.355122        0.187561
       2       3       2       23.331846       22.913097        0.298500
       3       3       2       11.203443       11.133283        0.141468
       4       3       2        2.414955        2.525094        0.046768
       5       3       2        5.708903        5.739948        0.071438
       6       3       2        2.138419        2.124453        0.049941
       7       3       2       11.863644       11.728171        0.135070
       8       3       2        7.763044        7.636753        0.091887
       9       3       2        3.964278        3.918290        0.065629
      10       3       2       10.937271       10.844814        0.128005
      -9       4       2        4.855595        4.910804        0.066117
      -8       4       2       11.112012       11.197321        0.129349
      -7       4       2        6.439013        6.532840        0.078462
      -6       4       2        0.015533        0.407185        0.407185
      -5       4       2        0.097075        0.287054        0.224604
      -4       4       2        5.694515        5.624678        0.067430
      -3       4       2        8.127485        8.159596        0.092874
      -2       4       2       19.443027       19.243960        0.214509
      -1       4       2        7.787099        7.653039        0.087260
       0       4       2       18.819023       18.680203        0.210769
       1       4       2       18.570404       18.433936        0.209776
       2       4       2        3.537487        3.481523        0.048740
       3       4       2        3.770055        3.782856        0.051234
       4       4       2        1.927847        1.904862        0.053619
       5       4       2        0.754411        0.727255        0.088976
       6       4       2       12.765873       12.815615        0.145177
       7       4       2        3.208288        3.289833        0.064155
       8       4       2        9.493570        9.462452        0.110554
       9       4       2        9.188847        9.117565        0.120121
      -8       5       2       13.197351       13.203409        0.150057
      -7       5       2       11.099279       11.228535        0.127634
      -6       5       2        2.039132        2.163978        0.055661
      -5       5       2        5.111328        5.064682        0.065082
      -4       5       2       11.887945       11.778370        0.134917
      -3       5       2        3.766610        3.809987        0.053792
      -2       5       2       10.011083        9.840071        0.113047
      -1       5       2       21.160341       21.081746        0.243560
       0       5       2        6.786829        6.750778        0.081145
       1       5       2        8.756213        8.672658        0.101894
       2       5       2        3.507608        3.419210        0.054392
       3       5       2        4.363426        4.386456        0.059679
       4       5       2        2.322492        2.328068        0.058200
       5       5       2        5.456011        5.465986        0.082585
       6       5       2        1.092893        1.072474        0.155032
       7       5       2        9.014984        9.010605        0.107852
      -6       6       2        5.263952        5.180058        0.073885
      -5       6       2        1.426172        1.475330        0.075152
      -4       6       2        5.537577        5.587128        0.074688
      -3       6       2        3.432432        3.544855        0.058884
      -2       6       2        0.645133        0.534135        0.155189
      -1       6       2        6.551184        6.514752        0.078915
       0       6       2        7.882893        7.870769        0.092723
       1       6       2        4.253564        4.297557        0.061994
       2       6       2        6.717227        6.664083        0.082138
       3       6       2        2.838908        2.914790        0.060950
       4       6       2        1.871299        1.945636        0.060431
       5       6       2        5.201155        5.252333        0.108016
     -11       1       3        9.278980        9.291179        0.108260
     -10       1       3        3.767611        3.709717        0.059511
      -9       1       3        0.901692        0.848175        0.078629
      -8       1       3       10.729877       10.779147        0.127386
      -7       1       3        4.693083        4.746051        0.058194
      -6       1       3        2.684620        2.684604        0.209145
      -5       1       3       17.198382       17.393102        0.225982
      -4       1       3        3.132721        3.334516        0.155523
      -3       1       3       30.400309       30.948021        0.387262
      -2       1       3       10.968269       11.065713        0.398005
      -1       1       3       43.637923       45.182408        0.663199
       0       1       3       10.119147       10.430244        0.263141
       1       1       3       67.656391       68.548304        0.894627
       2       1       3       51.603369       52.631074        0.632901
       3       1       3       15.976236       15.545739        0.236918
       4       1       3       35.101408       35.520557        0.517843
       5       1       3        3.311517        3.287704        0.080993
       6       1       3       11.605965       11.599138        0.127869
       7       1       3        6.692902        6.732310        0.078289
       8       1       3       22.703461       22.789471        0.260157
       9       1       3       12.809337       12.807420        0.144877
      10       1       3        7.325848        7.302808        0.102460
      11       1       3        8.453224        8.492997        0.110456
     -11       2       3        2.847588        2.916162        0.062760
     -10       2       3       17.430379       17.364907        0.195166
      -9       2       3        2.130611        2.015788        0.055558
      -8       2       3        6.496391        6.506305        0.076997
      -7       2       3       11.746161       11.621532        0.129796
      -6       2       3       19.254824       19.030239        0.210569
      -5       2       3        5.023005        5.079272        0.252471
      -4       2       3       21.816018       21.708293        0.342433
      -3       2       3       41.837453       42.162305        0.614983
      -2       2       3        7.350119        7.454864        0.141794
      -1       2       3       31.610621       31.538072        0.598454
       0       2       3        0.682481        1.207642        0.359468
       1       2       3       45.745177       46.582400        0.751188
       2       2       3        9.818591       10.051865        0.189310
       3       2       3       24.789135       24.316661        0.332083
       4       2       3       18.221593       18.343936        0.218264
       5       2       3       12.149731       12.032041        0.140867
       6       2       3        9.202892        9.116798        0.103363
       7       2       3        5.432120        5.384515        0.068313
       8       2       3        5.568714        5.501363        0.071262
       9       2       3        5.635292        5.655351        0.072879
      10       2       3        7.047517        7.068097        0.089344
     -10       3       3        4.750544        4.816015        0.069227
      -9       3       3        8.811449        8.971065        0.103822
      -8       3       3        6.577807        6.614151        0.091575
      -7       3       3        3.673757        3.667151        0.051629
      -6       3       3        2.838046        3.108810        0.046523
      -5       3       3        6.133680        6.116617        0.072032
      -4       3       3       11.705356       11.833427        0.176241
      -3       3       3        4.783538        6.151179        0.334221
      -2       3       3        2.957970        2.968855        0.242044
      -1       3       3        9.089957        8.950419        0.205363
       0       3       3       22.759565       22.830462        0.274088
       1       3       3        0.677176        0.740675        0.175078
       2       3       3        5.299011        5.178224        0.102399
       3       3       3       24.383834       24.405737        0.301795
       4       3       3        3.026784        2.945454        0.048490
       5       3       3        5.251926        5.230105        0.065805
       6       3       3        2.192189        2.300217        0.061557
       7       3       3        9.779866        9.613584        0.110742
       8       3       3        1.936114        1.942730        0.062810
       9       3       3        9.426783        9.673055        0.112616
      10       3       3        5.032682        5.000100        0.071408
      -9       4       3       11.551039       11.573677        0.132086
      -8       4       3        9.937624        9.999200        0.120334
      -7       4       3        1.981846        2.036615        0.048752
      -6       4       3        6.634674        6.634079        0.081675
      -5       4       3       12.186876       12.211061        0.136708
      -4       4       3       19.223800       19.369564        0.224329
      -3       4       3       18.902029       18.858950        0.210090
      -2       4       3       14.225875       14.260435        0.159726
      -1       4       3        0.404865        0.316228        0.151911
       0       4       3        4.875715        4.916910        0.059750
       1       4       3        9.336783        9.394733        0.112114
       2       4       3       18.385729       18.284146        0.210962
       3       4       3       10.563170       10.603301        0.123320
       4       4       3        4.103553        4.166893        0.056905
       5       4       3        2.840194        2.891557        0.055944
       6       4       3        1.280923        1.296187        0.076433
       7       4       3        2.697539        2.672808        0.089980
       8       4       3        3.936251        3.985097        0.067828
       9       4       3        0.153314        0.449222        0.248722
      -8       5       3        0.423230        0.448330        0.448330
      -7       5       3        4.748665        4.632818        0.066090
      -6       5       3        2.739725        2.702610        0.060111
      -5       5       3        4.393860        4.427528        0.066564
      -4       5       3        3.837932        3.805260        0.059729
      -3       5       3        5.290780        5.161589        0.064531
      -2       5       3        4.521593        4.477946        0.058557
      -1       5       3        2.746379        2.706326        0.049034
       0       5       3        2.689965        2.587682        0.052687
       1       5       3        1.906159        1.955096        0.050654
       2       5       3        2.859768        2.893717        0.052925
       3       5       3        0.382134        0.395221        0.201831
       4       5       3        4.672911        4.638534        0.064258
       5       5       3        2.702716        2.691895        0.066119
       6       5       3        2.078765        2.024648        0.068121
       7       5       3        2.982279        2.960574        0.071751
      -6       6       3        1.555539        1.784405        0.064928
      -5       6       3       11.267000       11.098649        0.126867
      -4       6       3        9.099170        9.166242        0.107159
      -3       6       3        2.423222        2.785229        0.084729
      -2       6       3       10.112429        9.989695        0.124757
      -1       6       3        0.592361        0.624660        0.130595
       0       6       3        5.012882        5.029911        0.066948
       1       6       3        2.000210        1.927952        0.058594
       2       6       3        9.043939        9.033383        0.118283
       3       6       3        1.981410        2.538740        0.079533
       4       6       3        2.080754        2.080457        0.063404
       5       6       3        3.713556        3.679130        0.071638
     -12       0       4       16.390148       16.444452        0.242292
     -11       0       4        7.683592        7.710188        0.130346
     -10       0       4        7.279729        7.183940        0.098251
      -9       0       4       18.659485       18.533483        0.221465
      -8       0       4        5.142464        5.191820        0.064736
      -7       0       4       15.620621       15.316005        0.177973
      -6       0       4        4.168441        4.128196        0.205569
      -5       0       4       10.297424       10.548934        0.201953
      -4       0       4       26.405950       26.904832        0.376357
      -3       0       4       22.108528       23.379264        0.790772
      -1       0       4       69.861248       70.576342        0.499027
       0       0       4       19.564174       20.489998        0.256609
       1       0       4      102.309424       99.995000        0.634495
       2       0       4        6.944591        7.006140        0.135769
       3       0       4       11.196577       10.979071        0.312769
       4       0       4       14.559366       14.693536        0.359660
       5       0       4        8.383966        8.576363        0.193165
       6       0       4        3.055804        3.105125        0.055764
       7       0       4       40.350472       40.457261        0.462387
       8       0       4       19.860201       19.874607        0.225688
       9       0       4        5.343066        5.295375        0.086441
      10       0       4        9.425668        9.489573        0.135323
      11       0       4        0.860515        0.915642        0.147657
     -12       1       4        0.785212        0.890169        0.124989
     -11       1       4       14.991516       15.004333        0.175307
     -10       1       4        2.167215        2.223713        0.060822
      -9       1       4        7.988529        7.929187        0.100074
      -8       1       4       13.454494       13.361512        0.149018
      -7       1       4        1.599920        1.627575        0.041101
      -6       1       4       13.878566       14.087228        0.229378
      -5       1       4       23.472081       23.832541        0.327435
      -4       1       4       14.123288       14.274102        0.206409
      -3       1       4       36.329225       36.999459        0.504391
      -2       1       4       45.271270       45.869380        0.603388
      -1       1       4       37.430838       38.534530        0.521769
       0       1       4       93.882663       93.612820        0.610562
       1       1       4       19.779852       19.679939        0.256242
       2       1       4        7.419648        7.388978        0.173925
       3       1       4        8.642784        8.067775        0.205842
       4       1       4        4.085165        3.540056        0.644715
       5       1       4       15.337249       15.515476        0.188050
       6       1       4       18.196563       18.157368        0.201310
       7       1       4       14.563756       14.501724        0.172035
       8       1       4       14.297984       14.277255        0.160952
       9       1       4        3.978083        3.961944        0.060790
      10       1       4        7.725211        7.722046        0.095645
      11       1       4        3.308448        3.263587        0.069530
     -11       2       4        8.329661        8.360144        0.101814
     -10       2       4       13.217620       13.247641        0.153750
      -9       2       4        1.491216        1.561185        0.056426
      -8       2       4        9.857293        9.799133        0.113938
      -7       2       4        4.594891        4.548736        0.056521
      -6       2       4        5.671366        5.715243        0.093321
      -5       2       4       13.087274       12.535948        0.312610
      -4       2       4       19.290885       19.297927        0.284248
      -3       2       4       12.613425       12.490396        0.247439
      -2       2       4       11.679963       11.982070        0.186308
      -1       2       4       36.700464       36.794293        0.520611
       0       2       4       32.925561       32.539822        0.552949
       1       2       4       10.871572       10.431683        0.187172
       2       2       4        2.831409        2.465684        0.197006
       3       2       4       23.249129       23.436083        0.278795
       4       2       4        9.695955        9.750026        0.125889
       5       2       4       19.123890       19.109422        0.218154
       6       2       4       17.084956       17.062532        0.203113
       7       2       4        1.759140        1.913583        0.062394
       8       2       4        9.398080        9.333488        0.116167
       9       2       4       15.108869       14.875819        0.168338
      10       2       4        3.083089        3.060310        0.070712
     -10       3       4        8.074076        8.048292        0.095431
      -9       3       4       11.531920       11.476933        0.130568
      -8       3       4        0.097768        0.370405        0.370405
      -7       3       4       21.661469       21.629840        0.246436
      -6       3       4        5.226364        5.279015        0.064995
      -5       3       4        8.391018        8.304998        0.095126
      -4       3       4       38.134294       38.224076        0.451467
      -3       3       4       16.588677       16.368873        0.299025
      -2       3       4        7.420675        7.502799        0.273138
      -1       3       4       18.488437       18.039678        0.217501
       0       3       4       18.411800       18.657170        0.323867
       1       3       4        7.005768        6.957083        0.100480
       2       3       4       36.104385       36.208839        0.492876
       3       3       4       25.510067       25.219239        0.284123
       4       3       4       17.203821       17.184877        0.192526
       5       3       4        4.855809        4.896427        0.061140
       6       3       4        1.376299        1.368028        0.053189
       7       3       4        9.371808        9.314773        0.116241
       8       3       4        8.285350        8.288003        0.099719
       9       3       4        6.497188        6.494921        0.082511
      10       3       4        4.665980        4.665833        0.086532
      -9       4       4        1.425843        1.340709        0.070118
      -8       4       4        8.423032        8.370484        0.097637
      -7       4       4        3.648719        3.618563        0.057945
      -6       4       4       16.230323       16.284348        0.184969
      -5       4       4       12.146116       12.213926        0.142058
      -4       4       4        2.200218        2.658609        0.046043
      -3       4       4       13.326696       13.397761        0.151252
      -2       4       4        1.670556        1.772315        0.042402
      -1       4       4        1.659217        1.698676        0.044651
       0       4       4        8.723154        8.647948        0.098562
       1       4       4        4.277065        4.230721        0.056035
       2       4       4       18.265065       18.109942        0.207708
       3       4       4       15.372078       15.287904        0.172680
       4       4       4        3.161502        3.155820        0.054643
       5       4       4       12.708058       12.551892        0.142622
       6       4       4        6.280048        6.205562        0.078736
       7       4       4        4.080343        4.065464        0.070593
       8       4       4        3.884632        3.923901        0.073187
       9       4       4        0.586847        0.678307        0.314027
      -8       5       4        0.932763        0.847821        0.110732
      -7       5       4        3.402800        3.367046        0.059479
      -6       5       4       15.324304       15.291501        0.172969
      -5       5       4       20.166187       20.280533        0.229348
      -4       5       4        1.842591        1.768672        0.062507
      -3       5       4        7.750654        7.661723        0.089273
      -2       5       4        4.620998        4.625905        0.059944
      -1       5       4        5.438525        5.489444        0.067637
       0       5       4       12.277483       12.215973        0.137894
       1       5       4       23.802551       23.594491        0.280975
       2       5       4        4.239668        4.112542        0.059888
       3       5       4        0.716601        0.808764        0.151041
       4       5       4       12.013272       11.896218        0.140794
       5       5       4        4.639307        4.726838        0.069264
       6       5       4        9.872209        9.883117        0.122789
       7       5       4        3.929098        3.999750        0.073047
      -6       6       4        4.525436        4.559715        0.066498
      -5       6       4        4.204083        4.260868        0.062774
      -4       6       4        4.676774        4.688816        0.065182
      -3       6       4        2.818335        2.890536        0.059423
      -2       6       4        0.695128        0.666558        0.139301
      -1       6       4        3.344801        3.321445        0.056786
       0       6       4        2.177928        2.173269        0.054661
       1       6       4        5.775783        5.829322        0.081018
       2       6       4        6.719691        6.746555        0.083147
       3       6       4        2.702414        2.860507        0.065082
       4       6       4        0.891592        0.810247        0.151536
       5       6       4        3.312791        3.314061        0.073691
     -12       1       5       11.074954       11.081967        0.127516
     -11       1       5        3.630028        3.628636        0.064229
     -10       1       5        7.687432        7.670072        0.092671
      -9       1       5        4.263856        4.304649        0.058945
      -8       1       5       11.760387       11.693588        0.130716
      -7       1       5        3.646960        3.667560        0.050241
      -6       1       5       23.907387       23.906275        0.358239
      -5       1       5       13.666039       13.890284        0.216953
      -4       1       5        0.661554        0.646761        0.312995
      -3       1       5       34.883280       35.289517        0.456487
      -2       1       5       10.939618       10.855413        0.208818
      -1       1       5        2.595122        2.540039        0.180484
       0       1       5       19.745396       20.566964        0.270659
       1       1       5       25.587762       26.156452        0.331077
       2       1       5       10.964906       10.891281        0.211861
       3       1       5        5.286098        5.474121        0.222169
       4       1       5       23.018453       23.234672        0.347777
       5       1       5        2.669909        2.811050        0.061122
       6       1       5       18.763343       18.795744        0.207307
       7       1       5       15.618143       15.621140        0.181904
       8       1       5        0.058842        0.292233        0.247511
       9       1       5        6.170857        6.181100        0.084052
      10       1       5        4.855216        4.695849        0.081740
     -11       2       5        3.609734        3.611232        0.089159
     -10       2       5        0.450487        0.403856        0.215177
      -9       2       5        6.165241        6.047644        0.079227
      -8       2       5       14.381651       14.395485        0.161020
      -7       2       5        7.874225        7.774831        0.089260
      -6       2       5        5.104872        5.071095        0.061703
      -5       2       5       32.539799       32.266081        0.506043
      -4       2       5        5.897653        5.957852        0.177195
      -3       2       5        3.992182        3.520085        0.266626
      -2       2       5        4.110300        4.461054        0.187648
      -1       2       5       53.920502       54.236335        0.718300
       0       2       5       17.098148       16.934875        0.332165
       1       2       5       22.973958       23.498723        0.328052
       2       2       5       30.237436       29.650295        0.438996
       3       2       5       19.308040       19.350194        0.242865
       4       2       5        1.888374        1.798805        0.113012
       5       2       5        9.467115        9.534464        0.109444
       6       2       5       24.317287       24.361650        0.274932
       7       2       5        2.204378        2.145717        0.065164
       8       2       5        6.888486        6.802132        0.086032
       9       2       5        4.502560        4.538171        0.069950
      10       2       5        8.083904        8.009869        0.095957
     -11       3       5        6.352680        6.450426        0.085208
     -10       3       5        0.689867        0.337935        0.282257
      -9       3       5        0.337454        0.427434        0.427434
      -8       3       5        2.337438        2.327724        0.052752
      -7       3       5       14.568070       14.502758        0.164000
      -6       3       5        1.978244        2.070411        0.050955
      -5       3       5        4.764967        4.717097        0.061455
      -4       3       5       13.142864       13.067134        0.149704
      -3       3       5       11.417860       10.768473        0.481102
      -2       3       5        6.368305        6.194675        0.096151
      -1       3       5        2.071533        2.154460        0.092689
       0       3       5        9.807281        9.616652        0.133720
       1       3       5       11.571185       11.180787        0.162166
       2       3       5        6.936585        6.773330        0.103398
       3       3       5        0.929898        0.878294        0.078169
       4       3       5        4.700901        4.745419        0.065782
       5       3       5       15.815416       15.824032        0.176349
       6       3       5        0.917765        0.985901        0.067260
       7       3       5        2.540083        2.518174        0.060573
       8       3       5       10.668324       10.540873        0.122620
       9       3       5        2.977144        2.778183        0.102646
     -10       4       5        2.621871        2.387844        0.230346
      -9       4       5        0.534414        0.422256        0.286609
      -8       4       5        4.345826        4.340161        0.065468
      -7       4       5       11.980352       11.950314        0.135493
      -6       4       5       15.540822       15.566952        0.178645
      -5       4       5        9.173449        9.190375        0.108305
      -4       4       5        8.388321        8.397202        0.101661
      -3       4       5        1.515925        1.512614        0.045337
      -2       4       5       14.572449       14.532378        0.164358
      -1       4       5       19.273755       19.329252        0.215645
       0       4       5       21.646706       21.624523        0.249772
       1       4       5       17.863548       17.804213        0.197964
       2       4       5       10.623212       10.584423        0.119242
       3       4       5        1.316914        1.277576        0.053484
       4       4       5       11.185873       11.112156        0.124435
       5       4       5       10.740843       10.829127        0.138945
       6       4       5        9.410846        9.648368        0.111230
       7       4       5       11.436600       11.468653        0.145667
       8       4       5        4.198281        4.173488        0.084600
      -8       5       5        3.008267        3.013619        0.061010
      -7       5       5        2.456576        2.397895        0.072836
      -6       5       5        0.498449        0.406817        0.248703
      -5       5       5        1.136716        1.317649        0.062181
      -4       5       5        0.619241        0.485180        0.175503
      -3       5       5        2.628830        2.683487        0.052384
      -2       5       5        5.144130        5.048564        0.064289
      -1       5       5        1.108694        1.031504        0.064653
       0       5       5        4.391638        4.386798        0.061524
       1       5       5        5.070975        5.119863        0.076848
       2       5       5        2.827625        2.723949        0.056929
       3       5       5        3.461758        3.331966        0.057825
       4       5       5        3.600735        3.605829        0.065066
       5       5       5        1.468930        1.613598        0.081802
       6       5       5        0.174124        0.396863        0.396863
       7       5       5        0.217606        0.442832        0.269050
      -6       6       5        7.814792        7.806087        0.094343
      -5       6       5        3.010226        3.003981        0.060327
      -4       6       5        6.072945        6.008411        0.076716
      -3       6       5        2.215490        2.051658        0.058018
      -2       6       5        7.585732        7.705712        0.096967
      -1       6       5        2.261087        2.376447        0.054530
       0       6       5       13.506245       13.320661        0.154036
       1       6       5        8.654684        8.550614        0.114383
       2       6       5        1.221532        1.155725        0.084137
       3       6       5        4.669212        4.632602        0.066531
       4       6       5        4.116621        4.303719        0.074417
     -12       0       6        5.213395        5.943568        0.131081
     -11       0       6        1.951066        1.807567        0.101138
     -10       0       6        8.562774        8.725824        0.126173
      -9       0       6       12.234034       12.228655        0.143954
      -8       0       6        0.312376        0.238747        0.238747
      -7       0       6       39.209967       38.987177        0.514200
      -6       0       6       31.457838       31.310062        0.570349
      -5       0       6       26.534478       26.106896        0.430253
      -4       0       6       16.154523       16.065180        0.510116
      -3       0       6        8.711805        9.406859        0.224485
      -2       0       6       31.699188       32.032484        0.729608
      -1       0       6       34.387248       34.328705        0.499724
       0       0       6       76.203052       76.606853        0.760562
       1       0       6       36.353034       35.837829        0.529473
       2       0       6        4.679894        4.832805        0.159155
       3       0       6       58.331643       57.949892        0.875292
       4       0       6        8.917970        8.853926        0.115219
       5       0       6        6.388209        6.273516        0.182293
       6       0       6       15.999391       16.739474        0.188644
       7       0       6        2.684342        2.597576        0.064574
       8       0       6        5.357155        5.310744        0.120657
       9       0       6       13.057394       13.029965        0.155184
      10       0       6       10.489381       10.403365        0.131072
     -12       1       6        5.362889        5.240611        0.092601
     -11       1       6        1.143723        1.053945        0.098068
     -10       1       6        0.752095        0.733008        0.115432
      -9       1       6       11.636218       11.614215        0.130749
      -8       1       6        3.189845        3.169700        0.050566
      -7       1       6       10.780487       10.706540        0.121645
      -6       1       6       30.350998       30.349135        0.466197
      -5       1       6        4.934855        4.830528        0.170485
      -4       1       6       32.617065       32.433316        0.435191
      -3       1       6        1.594991        1.184863        0.204812
      -2       1       6        5.622738        5.624411        0.391152
      -1       1       6        1.795539        1.308587        0.402386
       0       1       6       42.414140       42.897669        0.583369
       1       1       6       34.878003       35.167883        0.462552
       2       1       6       49.915331       49.615623        0.756028
       3       1       6        5.161094        5.427522        0.258673
       4       1       6       15.471494       15.595833        0.191613
       5       1       6       22.149447       21.991362        0.258898
       6       1       6       11.326484       11.387713        0.127162
       7       1       6        2.516305        2.519286        0.055082
       8       1       6        5.127717        5.034084        0.066589
       9       1       6        6.961384        6.926543        0.086879
      10       1       6        7.058256        7.039460        0.089712
     -11       2       6        6.230264        6.158328        0.079183
     -10       2       6        0.398735        0.379078        0.218454
      -9       2       6       14.505304       14.459253        0.163450
      -8       2       6       18.703569       18.626594        0.215184
      -7       2       6        3.632681        3.626155        0.051522
      -6       2       6        2.562003        2.552038        0.044350
      -5       2       6       22.058847       22.115605        0.352334
      -4       2       6        5.948012        5.915826        0.183462
      -3       2       6       28.751034       28.942702        0.429547
      -2       2       6       20.634770       20.805768        0.304549
      -1       2       6       10.370019       10.350845        0.234028
       0       2       6        5.489573        5.776244        0.318223
       1       2       6       30.841669       30.976443        0.516305
       2       2       6        7.722981        7.784600        0.114203
       3       2       6       16.437392       16.377118        0.202447
       4       2       6        6.443800        6.441894        0.077226
       5       2       6       17.065794       17.073957        0.195568
       6       2       6        3.605272        3.615799        0.054759
       7       2       6        5.990882        5.972604        0.074130
       8       2       6        0.482304        0.597578        0.172490
       9       2       6        4.378937        4.342695        0.066365
      10       2       6        6.803045        6.759290        0.084337
     -11       3       6        4.338977        4.319954        0.078492
     -10       3       6        8.314215        8.271094        0.098702
      -9       3       6        2.480646        2.618988        0.060180
      -8       3       6       14.336436       14.340851        0.161288
      -7       3       6        9.939797        9.986491        0.113194
      -6       3       6        6.060850        6.432651        0.082218
      -5       3       6        5.436512        5.323814        0.064537
      -4       3       6        7.078761        7.092813        0.082250
      -3       3       6        0.613189        1.285263        0.114195
      -2       3       6       47.142261       46.421547        0.633120
      -1       3       6       25.321372       25.090436        0.383150
       0       3       6        0.964254        1.305642        0.113501
       1       3       6       16.224951       15.919485        0.221396
       2       3       6        3.840228        3.737379        0.072409
       3       3       6       10.926484       11.185705        0.125416
       4       3       6       25.427272       25.465859        0.288092
       5       3       6       23.515536       23.473815        0.265627
       6       3       6        1.112266        1.202165        0.087849
       7       3       6        6.526011        6.471553        0.079605
       8       3       6        9.486448        9.418386        0.115860
       9       3       6       10.114249       10.242070        0.128218
      -9       4       6        7.089666        7.176071        0.087771
      -8       4       6        5.416168        5.466077        0.070431
      -7       4       6        5.086835        5.207783        0.070955
      -6       4       6        3.487078        3.284661        0.058673
      -5       4       6        0.185665        0.370405        0.370405
      -4       4       6       13.392867       13.256696        0.147921
      -3       4       6       12.519822       12.422963        0.140862
      -2       4       6        4.854996        4.883339        0.061306
      -1       4       6       22.507113       22.440588        0.251627
       0       4       6        6.243414        6.295157        0.073742
       1       4       6        7.006034        6.936858        0.084121
       2       4       6        4.621993        4.645643        0.060995
       3       4       6        1.326523        1.395779        0.052909
       4       4       6        9.158425        9.082896        0.113392
       5       4       6        7.301849        7.334780        0.088333
       6       4       6        2.250148        2.251000        0.062187
       7       4       6       13.876739       13.853519        0.157170
       8       4       6        4.908775        4.902550        0.081555
      -8       5       6        1.697142        1.844505        0.067823
      -7       5       6        7.011949        7.109852        0.088314
      -6       5       6        6.475488        6.473793        0.080203
      -5       5       6        7.544327        7.377330        0.088229
      -4       5       6        5.880588        5.800517        0.072603
      -3       5       6       15.126927       15.044268        0.176518
      -2       5       6        0.318776        0.236008        0.236008
      -1       5       6       14.160749       14.073379        0.159717
       0       5       6       21.513966       21.400467        0.251708
       1       5       6        1.062400        1.022546        0.077400
       2       5       6        3.367271        3.334367        0.057325
       3       5       6        9.862725        9.962931        0.126875
       4       5       6        7.784655        7.794870        0.112683
       5       5       6        6.332040        6.429541        0.084386
       6       5       6       17.125833       17.162750        0.194250
      -6       6       6        2.649041        3.219627        0.066058
      -5       6       6        2.385640        2.348169        0.057056
      -4       6       6        3.315978        3.379793        0.068298
      -3       6       6        2.399790        2.416795        0.080923
      -2       6       6        0.302164        0.428369        0.222943
      -1       6       6        7.630676        7.642644        0.106066
       0       6       6        0.498625        1.110856        0.079303
       1       6       6        5.032481        4.951262        0.079507
       2       6       6        1.394454        1.290426        0.077455
       3       6       6        2.196158        2.273126        0.060367
       4       6       6        0.614860        0.780513        0.142861
     -12       1       7        3.168898        3.112362        0.069650
     -11       1       7        2.937721        3.050738        0.064201
     -10       1       7       17.012474       16.989997        0.191783
      -9       1       7       10.266314       10.275213        0.116965
      -8       1       7       18.397579       18.292348        0.205613
      -7       1       7       17.806348       17.659841        0.198169
      -6       1       7        4.112038        4.048456        0.061101
      -5       1       7        2.495558        2.322391        0.224035
      -4       1       7       22.624265       22.426770        0.306643
      -3       1       7       45.518724       44.965209        0.571741
      -2       1       7       14.315463       13.866867        0.196827
      -1       1       7       49.135981       50.018996        0.786385
       0       1       7       14.116139       14.365236        0.241851
       1       1       7       10.358513       10.120277        0.183476
       2       1       7       13.049537       13.269891        0.239542
       3       1       7       13.276687       13.198485        0.162765
       4       1       7        7.198152        7.101760        0.107120
       5       1       7        5.392108        5.449128        0.067028
       6       1       7        8.533720        8.494469        0.096493
       7       1       7        2.861324        2.890502        0.077318
       8       1       7        1.422572        1.463045        0.060511
       9       1       7        8.966947        8.991607        0.118558
      10       1       7        0.364874        0.415331        0.275331
     -11       2       7        7.154592        7.098310        0.086676
     -10       2       7        2.789773        2.861066        0.058603
      -9       2       7        7.753858        7.788838        0.091501
      -8       2       7        6.258943        6.227118        0.076346
      -7       2       7       10.876412       10.805554        0.125198
      -6       2       7        1.214299        1.193608        0.049755
      -5       2       7       11.482119       11.393419        0.136421
      -4       2       7        6.458843        6.498000        0.175263
      -3       2       7       31.593174       31.759093        0.487860
      -2       2       7       14.430300       14.463748        0.233147
      -1       2       7        2.800272        2.739252        0.200926
       0       2       7       28.394123       28.518590        0.485753
       1       2       7       21.954804       22.047902        0.266718
       2       2       7       18.266162       18.679133        0.227846
       3       2       7        4.631978        4.714234        0.093087
       4       2       7       30.452616       30.559777        0.347859
       5       2       7        5.072085        5.083601        0.066630
       6       2       7        2.605014        2.631482        0.055167
       7       2       7        4.514700        4.537841        0.063358
       8       2       7       14.835339       14.824979        0.167558
       9       2       7        3.257493        3.287704        0.070874
     -10       3       7        1.839032        1.875207        0.060627
      -9       3       7       11.139168       11.235213        0.128008
      -8       3       7        7.966687        7.998250        0.092935
      -7       3       7        0.358814        0.264197        0.241836
      -6       3       7        6.852444        6.825174        0.082178
      -5       3       7        9.936365        9.869093        0.114863
      -4       3       7        5.642907        5.624411        0.068243
      -3       3       7        4.843498        4.872474        0.071328
      -2       3       7       22.264404       22.081893        0.271804
      -1       3       7        3.162511        3.264506        0.088817
       0       3       7        2.501769        2.376131        0.100038
       1       3       7       10.598080       10.741974        0.143389
       2       3       7       13.440611       13.297744        0.158109
       3       3       7        3.659600        3.662786        0.073357
       4       3       7        1.346835        1.359265        0.055846
       5       3       7        5.461073        5.450321        0.069057
       6       3       7        5.653986        5.608297        0.072053
       7       3       7        4.605646        4.590316        0.066048
       8       3       7        1.049127        0.922822        0.103615
       9       3       7        1.474166        1.224296        0.116460
      -9       4       7        2.353411        2.342093        0.059748
      -8       4       7        4.242381        4.364401        0.061960
      -7       4       7        5.218374        5.190183        0.069050
      -6       4       7        0.028108        0.271662        0.271662
      -5       4       7        2.647361        2.620706        0.061566
      -4       4       7        7.688890        7.665833        0.088433
      -3       4       7       10.108113       10.060815        0.113956
      -2       4       7       15.106405       15.020985        0.167366
      -1       4       7       13.282423       13.257828        0.147908
       0       4       7        0.985567        1.042017        0.057741
       1       4       7        2.779384        2.828834        0.052577
       2       4       7       10.601734       10.740577        0.124552
       3       4       7       18.499597       18.441529        0.206947
       4       4       7       15.729923       15.854337        0.178240
       5       4       7       10.890133       10.905045        0.125898
       6       4       7        3.600763        3.583295        0.061789
       7       4       7        0.785809        0.903549        0.118692
       8       4       7        5.264839        5.267542        0.081407
      -8       5       7        5.531629        5.494725        0.074393
      -7       5       7        2.017785        1.978990        0.058573
      -6       5       7        4.070396        4.056476        0.064109
      -5       5       7        4.024629        3.923901        0.061001
      -4       5       7        0.648092        0.715332        0.109279
      -3       5       7        5.050781        4.952474        0.065348
      -2       5       7        1.304780        1.282731        0.061871
      -1       5       7        2.465066        2.505135        0.056502
       0       5       7        0.308757        0.379210        0.379210
       1       5       7        2.412604        2.422251        0.075743
       2       5       7        1.206890        1.205985        0.072010
       3       5       7        5.378239        5.424205        0.070421
       4       5       7        0.891095        0.965142        0.099752
       5       5       7        2.855525        2.921643        0.074698
       6       5       7        4.331887        4.394315        0.074129
      -5       6       7        3.275887        3.293327        0.060526
      -4       6       7        7.835275        7.780810        0.098623
      -3       6       7        2.191298        2.192989        0.061252
      -2       6       7        4.831706        4.813834        0.076958
      -1       6       7        7.653906        7.696753        0.103203
       0       6       7        1.110541        1.176478        0.082723
       1       6       7        1.402996        1.267714        0.093875
       2       6       7        5.984483        5.889907        0.079743
       3       6       7        9.704288        9.733139        0.112536
       4       6       7        2.316388        2.285038        0.068667
     -12       0       8        1.120879        1.194948        0.136789
     -11       0       8       23.203735       23.185556        0.267223
     -10       0       8       10.409948       10.378825        0.119682
      -9       0       8        5.124209        5.106858        0.070987
      -8       0       8       17.405320       17.199419        0.209422
      -7       0       8        1.248809        1.277693        0.062169
      -6       0       8        2.591976        2.691970        0.199802
      -5       0       8       40.871741       41.635802        0.624096
      -4       0       8       58.869051       57.663767        1.032415
      -3       0       8       11.320614       11.468653        0.360998
      -2       0       8       50.973453       52.001538        0.694132
      -1       0       8       53.704722       54.537602        0.825871
       0       0       8       41.391245       42.082182        1.320680
       1       0       8       20.603204       20.275108        0.355269
       2       0       8       24.757053       24.852163        0.539203
       3       0       8        8.271768        7.991183        0.107465
       4       0       8        2.628284        2.533515        0.085414
       5       0       8       29.619388       29.733819        0.337561
       6       0       8        9.728955        9.715297        0.147905
       7       0       8       16.343305       16.318395        0.187988
       8       0       8       13.294020       13.409698        0.223721
       9       0       8        0.503268        0.775242        0.219634
      10       0       8        2.577889        2.269692        0.246773
     -12       1       8        8.723345        8.821621        0.105774
     -11       1       8        2.895262        2.952440        0.080715
     -10       1       8       11.007936       11.065713        0.125877
      -9       1       8        5.429101        5.393885        0.068193
      -8       1       8        6.006786        5.959195        0.072090
      -7       1       8        0.047616        0.274226        0.186477
      -6       1       8        4.187594        4.228357        0.055827
      -5       1       8       10.168322        9.934888        0.207504
      -4       1       8       32.169891       32.000000        0.447821
      -3       1       8        7.510389        7.169240        0.191060
      -2       1       8       41.325972       40.845440        0.540850
      -1       1       8       23.076278       23.215943        0.370593
       0       1       8       12.750959       12.582925        0.239506
       1       1       8       23.330131       23.448028        0.341102
       2       1       8       16.536838       16.762458        0.201963
       3       1       8       15.057369       15.502580        0.190820
       4       1       8       13.037339       12.956466        0.135389
       5       1       8        2.996168        2.957668        0.050711
       6       1       8       16.085324       15.967467        0.179180
       7       1       8       16.960587       16.812495        0.205569
       8       1       8       10.992290       10.863701        0.127314
       9       1       8        3.311689        3.240370        0.068935
      10       1       8        2.909932        2.979127        0.083027
     -11       2       8        0.207814        0.442719        0.442719
     -10       2       8        7.493750        7.514386        0.089159
      -9       2       8       18.426084       18.430410        0.210640
      -8       2       8        6.447472        6.413579        0.079860
      -7       2       8       10.083561       10.051368        0.114065
      -6       2       8        8.997723        8.941924        0.102919
      -5       2       8        3.339439        3.339760        0.051144
      -4       2       8       22.164669       22.501333        0.382111
      -3       2       8       41.502068       41.706594        0.609392
      -2       2       8       13.225814       13.221573        0.236197
      -1       2       8       16.804059       16.934875        0.258245
       0       2       8        1.392026        1.589748        0.099178
       1       2       8        5.786427        5.946848        0.095352
       2       2       8       18.249753       18.298634        0.225173
       3       2       8       24.967413       24.986196        0.298142
       4       2       8        2.178625        2.137803        0.049454
       5       2       8        9.316059        9.179270        0.116268
       6       2       8        5.796591        5.628943        0.094867
       7       2       8        6.749487        6.708129        0.082799
       8       2       8        5.274525        5.165656        0.070560
       9       2       8        3.775554        3.795260        0.061629
     -10       3       8        6.122676        6.134167        0.079582
      -9       3       8        6.499539        6.393278        0.083286
      -8       3       8       11.629692       11.670476        0.142249
      -7       3       8        0.663467        0.658635        0.105282
      -6       3       8       15.698728       15.659821        0.184680
      -5       3       8        3.655561        3.707155        0.051338
      -4       3       8        1.221839        1.338282        0.042019
      -3       3       8       10.333129       10.362915        0.115476
      -2       3       8       12.461965       12.446686        0.156853
      -1       3       8        6.247286        6.241474        0.074303
       0       3       8       24.527792       24.234273        0.276185
       1       3       8       12.323503       12.268252        0.137300
       2       3       8        3.265906        3.251154        0.047406
       3       3       8       26.426468       26.604699        0.300136
       4       3       8       18.315229       18.222514        0.205022
       5       3       8        4.460546        4.450506        0.062226
       6       3       8        6.241147        6.194594        0.077814
       7       3       8        8.739201        8.728746        0.103666
       8       3       8        4.814643        4.840971        0.069388
      -9       4       8        5.258775        5.260893        0.079388
      -8       4       8        5.224734        5.229914        0.069778
      -7       4       8       12.767802       12.742841        0.161108
      -6       4       8        6.520819        6.397968        0.084332
      -5       4       8       12.367003       12.373763        0.143472
      -4       4       8        5.199218        5.192591        0.063946
      -3       4       8        1.869946        1.805270        0.043510
      -2       4       8        1.893529        1.873926        0.053569
      -1       4       8        7.030062        6.969864        0.080524
       0       4       8        5.849858        5.860290        0.075223
       1       4       8       19.121417       18.964968        0.211035
       2       4       8        5.661131        5.664627        0.079110
       3       4       8       11.194731       11.108555        0.132217
       4       4       8       11.404412       11.435034        0.149202
       5       4       8        0.621973        0.571489        0.181105
       6       4       8        0.799451        0.893029        0.117400
       7       4       8        0.578212        0.389744        0.290749
      -8       5       8        7.159845        7.166589        0.086617
      -7       5       8        0.328140        0.331813        0.249960
      -6       5       8       10.038300       10.105939        0.115944
      -5       5       8        6.199906        6.292217        0.079810
      -4       5       8        7.044603        7.120885        0.085261
      -3       5       8        1.965893        1.864672        0.060676
      -2       5       8        2.677888        2.706991        0.054822
      -1       5       8        2.296117        2.393596        0.070796
       0       5       8        6.356817        6.248840        0.079642
       1       5       8        7.010078        7.033349        0.085688
       2       5       8       21.256929       21.256293        0.239395
       3       5       8        3.156753        3.091294        0.056826
       4       5       8        3.670126        3.680353        0.065523
       5       5       8        6.925573        6.758772        0.092739
       6       5       8        1.963764        2.049805        0.078080
      -5       6       8        8.592306        8.785556        0.102930
      -4       6       8        3.054350        2.951813        0.061311
      -3       6       8        0.927782        0.931719        0.104132
      -2       6       8        3.515973        3.506280        0.065350
      -1       6       8        4.116144        4.122257        0.068370
       0       6       8        2.278984        2.242231        0.061406
       1       6       8        8.991831        9.095548        0.114401
       2       6       8        2.142254        2.104139        0.078602
       3       6       8        1.298138        1.368466        0.082037
     -11       1       9        6.210270        6.201371        0.078300
     -10       1       9        7.802047        7.722241        0.091644
      -9       1       9       10.363774       10.192154        0.119915
      -8       1       9        9.036985        9.052624        0.104104
      -7       1       9        8.001558        7.938010        0.091609
      -6       1       9       16.205871       16.278821        0.187829
      -5       1       9       39.991834       39.842063        0.603307
      -4       1       9       16.507049       16.429242        0.252098
      -3       1       9       19.025032       19.026560        0.277160
      -2       1       9       11.471296       11.649893        0.206991
      -1       1       9       32.233141       32.050117        0.455814
       0       1       9       15.015059       15.139683        0.278997
       1       1       9       33.526473       33.444282        0.686535
       2       1       9       32.664435       32.659914        0.429339
       3       1       9        3.111332        2.900224        0.072327
       4       1       9       11.132626       11.191515        0.132129
       5       1       9        3.354399        3.361101        0.056861
       6       1       9       14.466795       14.516198        0.167330
       7       1       9        0.652380        0.752197        0.111650
       8       1       9        7.813476        7.711679        0.093871
       9       1       9        3.620938        3.564688        0.068547
     -11       2       9        0.267343        0.337639        0.239659
     -10       2       9        9.164538        9.084712        0.105124
      -9       2       9        2.793283        2.814960        0.056609
      -8       2       9        2.927190        2.907542        0.054298
      -7       2       9       10.169937       10.092076        0.114601
      -6       2       9       13.798077       13.720058        0.156873
      -5       2       9        0.959106        0.952995        0.060807
      -4       2       9        9.122802        9.032552        0.198697
      -3       2       9       17.748104       17.497428        0.276801
      -2       2       9       10.022035        9.932925        0.214592
      -1       2       9        6.864298        6.890428        0.098521
       0       2       9       18.223564       18.251027        0.222439
       1       2       9        6.725538        6.733573        0.102660
       2       2       9       21.511247       21.831857        0.256408
       3       2       9        3.701242        3.733765        0.054499
       4       2       9        9.256989        9.314022        0.104299
       5       2       9        8.063532        8.041642        0.109051
       6       2       9       14.607439       14.405554        0.163715
       7       2       9       11.272450       11.313267        0.129797
       8       2       9        0.897966        0.987877        0.102721
       9       2       9        9.864991        9.818656        0.121594
     -10       3       9        2.427123        2.559824        0.073482
      -9       3       9        2.955087        3.252537        0.057541
      -8       3       9        5.742443        5.738380        0.071634
      -7       3       9        7.653166        7.696363        0.090313
      -6       3       9       13.834855       13.845216        0.156169
      -5       3       9        0.487213        0.497293        0.116110
      -4       3       9       15.061151       15.058220        0.170977
      -3       3       9        5.398475        5.748043        0.068519
      -2       3       9        7.010529        6.964912        0.079856
      -1       3       9        2.689126        2.658778        0.043591
       0       3       9       15.912130       15.751190        0.175247
       1       3       9        7.826822        7.771937        0.089750
       2       3       9        2.916321        2.849825        0.046416
       3       3       9       14.642327       14.980320        0.169514
       4       3       9        6.141393        6.098770        0.075399
       5       3       9        1.274203        1.403852        0.067850
       6       3       9        4.448438        4.837561        0.069648
       7       3       9        8.019608        7.944117        0.096506
       8       3       9        0.671298        0.701071        0.144474
      -9       4       9        3.288209        3.335866        0.062030
      -8       4       9        0.828811        0.789937        0.113771
      -7       4       9        5.802176        5.830952        0.082996
      -6       4       9        0.833890        0.719236        0.105803
      -5       4       9        0.219491        0.330000        0.167519
      -4       4       9        3.643321        3.610817        0.050901
      -3       4       9        1.786288        1.891745        0.043043
      -2       4       9        1.285772        1.295917        0.049602
      -1       4       9        2.922816        2.902361        0.047628
       0       4       9        6.187679        6.189184        0.076574
       1       4       9        8.671360        8.627630        0.107771
       2       4       9        6.476568        6.410148        0.092237
       3       4       9        7.821564        7.689018        0.093230
       4       4       9        2.504675        2.411244        0.081287
       5       4       9        6.968523        6.963261        0.086416
       6       4       9        6.905872        6.957155        0.086856
       7       4       9        8.082419        8.139103        0.101939
      -8       5       9        0.151957        0.280891        0.280891
      -7       5       9        0.530169        0.647070        0.138052
      -6       5       9        2.936025        2.875430        0.064096
      -5       5       9        4.273394        4.237924        0.063957
      -4       5       9        1.123819        1.048475        0.078217
      -3       5       9        5.239624        5.142373        0.067632
      -2       5       9        2.396183        2.341901        0.053015
      -1       5       9        6.554123        6.500615        0.079089
       0       5       9        0.976435        0.892244        0.093934
       1       5       9        2.175990        2.234659        0.060860
       2       5       9        5.947726        5.988155        0.084173
       3       5       9        1.596667        1.683360        0.067996
       4       5       9        0.008950        0.398873        0.398873
       5       5       9        1.517801        1.572228        0.078842
      -5       6       9        3.949174        3.890887        0.061004
      -4       6       9        1.046026        1.094897        0.084749
      -3       6       9        5.097516        5.331698        0.071945
      -2       6       9        4.443559        4.336934        0.065635
      -1       6       9        0.495466        0.430116        0.430116
       0       6       9        1.795545        1.787848        0.075423
       1       6       9        8.712514        8.668333        0.113802
       2       6       9        1.861424        1.793154        0.070714
     -11       0      10        6.997996        7.030647        0.096096
     -10       0      10        8.564034        8.566855        0.102636
      -9       0      10       17.705984       17.935161        0.202141
      -8       0      10        6.401925        6.274233        0.077540
      -7       0      10        2.910742        2.884701        0.056645
      -6       0      10       41.737387       41.861916        0.483419
      -5       0      10       24.542470       24.442381        0.555565
      -4       0      10        3.203950        2.853209        0.588656
      -3       0      10        4.828329        4.873602        0.236254
      -2       0      10       33.825351       33.462815        0.541697
      -1       0      10        4.465004        3.971524        0.320222
       0       0      10       48.629972       49.489696        0.672281
       1       0      10       63.322221       63.550452        1.239779
       2       0      10       14.111302       14.437105        0.226897
       3       0      10        2.693738        2.641231        0.061173
       4       0      10        5.129384        5.181216        0.071519
       5       0      10       20.743701       20.926060        0.247085
       6       0      10       14.386204       14.382628        0.160463
       7       0      10       19.286004       19.025772        0.209556
       8       0      10        2.306145        1.979874        0.164054
       9       0      10        9.344899        9.103900        0.233782
     -11       1      10        4.847228        4.872166        0.067897
     -10       1      10        6.134417        6.247960        0.078357
      -9       1      10        2.635853        2.668726        0.057309
      -8       1      10       14.766740       14.717337        0.165017
      -7       1      10       13.329797       13.340540        0.150771
      -6       1      10       17.445486       17.435596        0.195236
      -5       1      10       12.475906       12.364061        0.141541
      -4       1      10        0.582698        0.747329        0.747329
      -3       1      10        4.572239        4.672687        0.173464
      -2       1      10       13.740109       13.916178        0.220558
      -1       1      10        0.618166        0.598080        0.598080
       0       1      10       29.617398       29.554188        0.505952
       1       1      10       20.665345       20.987854        0.256235
       2       1      10       15.843734       16.101863        0.200605
       3       1      10       22.544358       22.615703        0.254352
       4       1      10        1.233294        1.320114        0.061384
       5       1      10        2.122752        2.144248        0.089376
       6       1      10        1.327961        1.365796        0.069841
       7       1      10        4.464507        4.455222        0.073213
       8       1      10       10.795823       10.632497        0.123929
       9       1      10        7.660452        7.567298        0.109416
     -11       2      10        2.572831        2.577751        0.066875
     -10       2      10        2.264067        2.185246        0.058488
      -9       2      10        5.740901        5.771915        0.073406
      -8       2      10        8.234365        8.265833        0.096194
      -7       2      10       21.747280       21.694700        0.244525
      -6       2      10        7.703441        7.630400        0.090174
      -5       2      10        0.177538        0.308707        0.159710
      -4       2      10       13.592036       13.518876        0.152126
      -3       2      10        8.107721        8.368871        0.227802
      -2       2      10       23.204525       23.200647        0.292351
      -1       2      10       33.425000       33.567693        0.446250
       0       2      10       12.534184       12.637247        0.158865
       1       2      10        5.257095        5.257376        0.069023
       2       2      10       21.388667       21.282857        0.241707
       3       2      10        8.229182        8.235351        0.097353
       4       2      10       15.750368       15.812969        0.176154
       5       2      10       15.558616       15.526429        0.181071
       6       2      10        3.101488        3.010050        0.061949
       7       2      10        2.461327        2.388200        0.082100
       8       2      10        9.857916        9.828784        0.114413
     -10       3      10        7.016879        6.974023        0.085337
      -9       3      10        5.582569        5.635779        0.073225
      -8       3      10        7.699198        7.807689        0.092185
      -7       3      10        8.397193        8.377709        0.097974
      -6       3      10        1.724185        1.789777        0.052854
      -5       3      10        6.277983        6.264822        0.076204
      -4       3      10       19.813071       19.712433        0.223461
      -3       3      10       11.034489       11.053959        0.127843
      -2       3      10       11.646665       11.670047        0.130116
      -1       3      10       13.896034       13.855685        0.156780
       0       3      10        2.822592        2.837605        0.047192
       1       3      10        2.140683        2.190228        0.046750
       2       3      10        3.937908        3.906533        0.054910
       3       3      10        1.282831        1.246956        0.082225
       4       3      10        7.734752        7.690969        0.090903
       5       3      10       15.331304       15.307841        0.173774
       6       3      10       14.245333       14.238680        0.177385
       7       3      10        3.422696        3.491132        0.066807
       8       3      10        4.124143        4.103535        0.077619
      -9       4      10        1.936240        1.994016        0.061375
      -8       4      10        1.392782        1.496730        0.064843
      -7       4      10        1.236049        1.108648        0.073225
      -6       4      10        3.441229        3.452535        0.066535
      -5       4      10       12.168136       12.126830        0.142256
      -4       4      10        4.224545        4.200476        0.058617
      -3       4      10       15.360011       15.308168        0.175091
      -2       4      10       12.209274       12.182775        0.136198
      -1       4      10        0.023454        0.324500        0.183787
       0       4      10       10.089410       10.031949        0.115296
       1       4      10        0.494094        0.434856        0.166715
       2       4      10        3.242216        3.195935        0.052211
       3       4      10        8.327553        8.338045        0.101481
       4       4      10        2.956990        2.933990        0.077174
       5       4      10       10.033215        9.940674        0.123954
       6       4      10       10.884690       10.947602        0.138347
       7       4      10        1.480128        1.479595        0.091214
      -7       5      10        5.784103        5.922922        0.091970
      -6       5      10        9.830566        9.758074        0.113593
      -5       5      10        4.696781        4.763297        0.063829
      -4       5      10        8.821085        8.878682        0.105712
      -3       5      10        5.312074        5.354437        0.069175
      -2       5      10        4.518132        4.569573        0.061691
      -1       5      10        9.567319        9.589682        0.110178
       0       5      10        1.114848        1.216100        0.079571
       1       5      10        3.764166        3.821518        0.063593
       2       5      10        4.799819        4.703935        0.067557
       3       5      10        0.644736        0.387556        0.240587
       4       5      10        9.816826        9.872031        0.115854
       5       5      10        1.119949        1.225806        0.105092
      -4       6      10        1.186176        1.113688        0.083590
      -3       6      10        4.422425        4.550385        0.072774
      -2       6      10        0.781224        0.755381        0.120952
      -1       6      10        1.796859        1.819286        0.074895
       0       6      10        8.716436        8.878851        0.116489
       1       6      10        6.451372        6.566506        0.088080
       2       6      10        0.120555        0.407185        0.407185
     -11       1      11        5.122494        5.085273        0.077179
     -10       1      11        3.374468        3.470158        0.064868
      -9       1      11        6.362432        6.298412        0.077721
      -8       1      11        3.131559        3.184651        0.054635
      -7       1      11       16.765666       16.539347        0.184837
      -6       1      11        5.063299        5.013881        0.062618
      -5       1      11        1.038373        1.056882        0.066579
      -4       1      11        3.280381        3.038157        0.282545
      -3       1      11       31.001441       30.648980        0.466701
      -2       1      11       22.225292       22.100226        0.330293
      -1       1      11       20.876865       20.711832        0.302521
       0       1      11       34.877486       35.527313        0.466509
       1       1      11        0.576665        0.742496        0.183837
       2       1      11        3.243648        3.234038        0.063076
       3       1      11        9.035422        9.008496        0.104059
       4       1      11       27.672931       27.805215        0.325405
       5       1      11       13.335406       13.295864        0.155088
       6       1      11       14.064527       13.992141        0.157040
       7       1      11       10.115444       10.212248        0.135542
       8       1      11        6.150480        6.234421        0.082104
     -11       2      11        3.744418        3.644997        0.063935
     -10       2      11        8.512629        8.575138        0.100411
      -9       2      11        0.400143        0.291376        0.291376
      -8       2      11       11.148684       11.049434        0.126523
      -7       2      11       11.770493       11.627983        0.131027
      -6       2      11        1.164539        1.101726        0.058654
      -5       2      11       15.611394       15.445711        0.175151
      -4       2      11        6.722384        6.786531        0.079818
      -3       2      11       11.888550       11.811858        0.136671
      -2       2      11        9.042299        9.015487        0.106895
      -1       2      11       21.003868       20.814899        0.239914
       0       2      11        2.870212        2.904376        0.051658
       1       2      11        7.180956        7.138207        0.097610
       2       2      11       13.933026       13.848827        0.166356
       3       2      11        7.499889        7.529210        0.108563
       4       2      11        2.739706        2.810872        0.053500
       5       2      11        8.030161        7.979912        0.094483
       6       2      11        5.968654        5.973441        0.082176
       7       2      11        7.960376        7.931519        0.100044
       8       2      11        0.940730        0.971905        0.114934
     -10       3      11        0.198974        0.309677        0.309677
      -9       3      11        2.582181        2.711512        0.059589
      -8       3      11        6.061391        6.165063        0.076385
      -7       3      11        1.267040        1.278593        0.062328
      -6       3      11        5.214999        5.118007        0.077472
      -5       3      11        1.902248        1.939897        0.046831
      -4       3      11       11.201360       11.149439        0.125828
      -3       3      11        2.937404        2.923816        0.045101
      -2       3      11       11.071560       11.044908        0.125201
      -1       3      11       15.926919       15.782269        0.176180
       0       3      11        2.958010        2.974054        0.052959
       1       3      11        9.756153        9.643599        0.114958
       2       3      11        1.118668        1.153256        0.061973
       3       3      11        9.930972        9.869650        0.122035
       4       3      11        1.443461        1.506984        0.071818
       5       3      11       11.554404       11.602155        0.133502
       6       3      11        3.408226        3.247461        0.064380
       7       3      11        0.096576        0.374967        0.272986
      -9       4      11        6.016403        6.044171        0.076089
      -8       4      11       11.869390       11.782614        0.134438
      -7       4      11        9.483359        9.349064        0.109259
      -6       4      11        6.477503        6.492688        0.084412
      -5       4      11        1.452139        1.422076        0.062370
      -4       4      11        0.851707        0.867237        0.070807
      -3       4      11        4.903047        4.861070        0.061487
      -2       4      11       10.483783       10.508092        0.119637
      -1       4      11        4.241644        4.254645        0.063941
       0       4      11        2.009717        2.044872        0.058493
       1       4      11        2.942658        2.925115        0.054279
       2       4      11        1.227905        1.245271        0.067094
       3       4      11        0.370322        0.365513        0.203033
       4       4      11        1.725113        1.703174        0.085181
       5       4      11        4.029390        4.089376        0.068058
       6       4      11        3.410832        3.353058        0.101136
      -7       5      11        7.645260        7.533060        0.091219
      -6       5      11        1.766812        1.890873        0.065496
      -5       5      11        0.537024        0.533198        0.186499
      -4       5      11        2.946886        2.926773        0.057452
      -3       5      11        2.964156        2.966699        0.055359
      -2       5      11        1.861192        1.915020        0.055288
      -1       5      11        3.105635        3.058823        0.062993
       0       5      11        4.865198        4.950253        0.069371
       1       5      11        2.387097        2.292204        0.062114
       2       5      11        1.429446        1.385713        0.082678
       3       5      11        0.076290        0.424028        0.231155
       4       5      11        6.893344        6.917875        0.088747
      -3       6      11        1.585804        1.510166        0.071625
      -2       6      11        6.356198        6.449186        0.082947
      -1       6      11        0.201383        0.412189        0.221926
       0       6      11        2.972218        2.948237        0.066866
       1       6      11        1.082419        1.194906        0.101242
     -11       0      12        4.015788        4.001625        0.086398
     -10       0      12        8.497752        8.518274        0.105784
      -9       0      12        0.083033        0.904544        0.119942
      -8       0      12        4.256487        4.408288        0.065477
      -7       0      12        5.622200        5.783943        0.095798
      -6       0      12        0.059837        3.373129        1.293706
      -5       0      12       16.227041       16.251154        0.194068
      -4       0      12       38.039615       37.581911        0.496873
      -3       0      12       29.321773       29.627521        0.566206
      -2       0      12        9.996244        9.959769        0.383862
      -1       0      12       25.786453       25.340284        0.441489
       0       0      12        8.957409        9.265797        0.126760
       1       0      12        6.118054        6.018305        0.094540
       2       0      12       21.408803       21.688937        0.237364
       3       0      12       40.767512       41.406642        0.500652
       4       0      12        4.101465        4.269426        0.173819
       5       0      12       10.296129       10.128179        0.178304
       6       0      12       23.945186       23.545700        0.285004
       7       0      12       10.525358       10.274726        0.150992
       8       0      12       12.499405       12.294308        0.222025
     -11       1      12        9.146342        9.128636        0.109767
     -10       1      12        4.877270        4.893363        0.066873
      -9       1      12        0.633033        0.780769        0.098567
      -8       1      12        3.393315        3.342155        0.063283
      -7       1      12        4.223244        4.142101        0.057251
      -6       1      12       15.870484       15.871988        0.177084
      -5       1      12       12.204398       12.187288        0.136147
      -4       1      12       22.145917       21.894291        0.251048
      -3       1      12       17.892873       17.701695        0.203123
      -2       1      12        7.545019        7.472349        0.113409
      -1       1      12       22.745804       22.871379        0.384717
       0       1      12        1.179496        1.132343        0.074326
       1       1      12        3.334898        3.432200        0.056404
       2       1      12       12.083712       12.075595        0.142029
       3       1      12        8.174573        8.185903        0.096589
       4       1      12        8.321118        8.304396        0.101958
       5       1      12       18.442261       18.357560        0.236577
       6       1      12        2.046781        2.049561        0.062956
       7       1      12        9.799548        9.827105        0.115617
       8       1      12        5.237450        5.216416        0.080465
     -11       2      12        3.983274        4.083259        0.065797
     -10       2      12        5.528149        5.605979        0.074704
      -9       2      12        4.441031        4.367265        0.063894
      -8       2      12        7.050964        6.931089        0.085142
      -7       2      12        6.974876        6.918164        0.083254
      -6       2      12        7.368727        7.282101        0.088285
      -5       2      12       12.031957       11.977061        0.138565
      -4       2      12        2.148592        2.206989        0.042896
      -3       2      12        3.566967        3.601527        0.054839
      -2       2      12       25.609311       25.425184        0.295919
      -1       2      12       14.278006       14.184851        0.168789
       0       2      12       10.035704        9.971209        0.123925
       1       2      12        9.436807        9.275451        0.110900
       2       2      12        1.579275        1.628865        0.062180
       3       2      12       11.399636       11.413588        0.144161
       4       2      12       24.934962       24.952154        0.284159
       5       2      12       11.596775       11.488690        0.140122
       6       2      12        4.566327        4.572745        0.070191
       7       2      12        1.480696        1.618054        0.093981
       8       2      12        0.702163        0.531601        0.242119
     -10       3      12        0.209903        0.377227        0.256396
      -9       3      12       16.047955       16.039950        0.182144
      -8       3      12       17.773340       17.601704        0.199693
      -7       3      12        2.460418        2.380588        0.056325
      -6       3      12        1.526414        2.331030        0.074705
      -5       3      12        2.058013        2.105042        0.046936
      -4       3      12        8.715230        8.657482        0.098803
      -3       3      12       16.038489       16.099689        0.180205
      -2       3      12       22.828204       22.640009        0.252736
      -1       3      12        1.128326        1.173371        0.067071
       0       3      12        6.474914        7.338324        0.087393
       1       3      12       14.505770       14.459945        0.163092
       2       3      12        4.752183        4.763087        0.062449
       3       3      12       14.180692       14.304894        0.160284
       4       3      12        0.112571        0.263059        0.263059
       5       3      12        1.974677        1.910262        0.084556
       6       3      12        2.849965        2.892145        0.071595
       7       3      12        4.746283        4.787693        0.071444
      -9       4      12        6.224490        6.248360        0.077865
      -8       4      12       10.349657       10.319399        0.118419
      -7       4      12        4.621269        4.694678        0.066287
      -6       4      12        8.461604        8.414511        0.098683
      -5       4      12        3.470172        3.539209        0.055963
      -4       4      12        1.369462        1.497798        0.059675
      -3       4      12        4.323440        4.251353        0.057786
      -2       4      12        0.853290        0.783645        0.088807
      -1       4      12       11.352619       11.343721        0.127661
       0       4      12       12.289695       12.240507        0.138027
       1       4      12        3.119064        3.094754        0.058736
       2       4      12       14.767681       14.774302        0.166427
       3       4      12        3.294102        3.325658        0.056560
       4       4      12        1.127993        1.341864        0.083771
       5       4      12        1.982653        1.912825        0.089504
       6       4      12        1.410480        1.384088        0.086591
      -7       5      12       12.584712       12.634477        0.144481
      -6       5      12        1.210265        1.239839        0.083379
      -5       5      12        8.441393        8.581142        0.101578
      -4       5      12        7.012683        6.952769        0.093250
      -3       5      12        8.950944        9.003222        0.104008
      -2       5      12        2.345560        2.372193        0.055773
      -1       5      12        9.427647        9.398298        0.108572
       0       5      12        7.200871        7.261129        0.089519
       1       5      12       11.894767       11.923926        0.136644
       2       5      12        2.221725        2.269185        0.067708
       3       5      12        3.259068        3.154790        0.064677
       4       5      12        3.543020        3.607908        0.072233
      -2       6      12        1.661928        1.661024        0.078178
      -1       6      12        0.919000        0.890842        0.121882
     -11       1      13        1.579455        1.790223        0.063058
     -10       1      13        8.412383        8.443814        0.100613
      -9       1      13        1.384591        1.321514        0.103319
      -8       1      13        0.365610        0.530471        0.139831
      -7       1      13        7.523271        7.406281        0.086992
      -6       1      13        5.436934        5.438750        0.069206
      -5       1      13        7.381544        7.297191        0.088863
      -4       1      13        9.622767        9.473120        0.107118
      -3       1      13        2.296370        2.215130        0.048820
      -2       1      13       13.938464       13.737540        0.157407
      -1       1      13        5.793897        5.668157        0.070032
       0       1      13       12.524053       12.372146        0.144309
       1       1      13        6.419271        6.363725        0.075562
       2       1      13       26.679257       26.609773        0.316808
       3       1      13       14.685468       14.722432        0.165990
       4       1      13        6.205667        6.060858        0.086580
       5       1      13       10.046917       10.100000        0.125533
       6       1      13        9.253582        9.117785        0.137417
       7       1      13        9.776453        9.742895        0.123955
       8       1      13        8.358005        8.452514        0.104521
     -10       2      13        8.370938        8.428523        0.107586
      -9       2      13       13.947170       13.751000        0.157987
      -8       2      13        3.475058        3.506850        0.058228
      -7       2      13        5.526826        5.443069        0.072967
      -6       2      13        1.219954        1.258888        0.068174
      -5       2      13       21.108149       20.884444        0.240559
      -4       2      13        4.480679        4.477723        0.057315
      -3       2      13       18.011647       17.811794        0.211794
      -2       2      13       13.631378       13.483694        0.152902
      -1       2      13        8.921489        8.755570        0.105714
       0       2      13        7.793366        7.691294        0.096954
       1       2      13       12.785436       12.708658        0.145617
       2       2      13       14.691606       14.576351        0.171143
       3       2      13        4.135930        4.250529        0.068783
       4       2      13       12.922595       12.860016        0.148603
       5       2      13        0.190898        0.433013        0.234518
       6       2      13        6.620872        6.615588        0.082977
       7       2      13        5.099034        4.994697        0.080941
     -10       3      13        1.364148        1.210248        0.086816
      -9       3      13        6.425876        6.493227        0.096822
      -8       3      13        3.060059        3.154441        0.060075
      -7       3      13        6.792128        6.701791        0.083181
      -6       3      13        6.301497        6.346338        0.083431
      -5       3      13        0.515887        0.596238        0.105219
      -4       3      13        2.422747        2.469960        0.049030
      -3       3      13        7.608069        7.608285        0.088511
      -2       3      13        4.837036        4.812068        0.064227
      -1       3      13        2.682431        2.531482        0.058629
       0       3      13        0.403013        0.607207        0.113851
       1       3      13       13.267306       13.257074        0.173878
       2       3      13        0.805107        0.824985        0.085458
       3       3      13        8.721163        8.705228        0.101450
       4       3      13        9.097322        9.048646        0.119873
       5       3      13        5.254708        5.178513        0.080474
       6       3      13        2.019084        1.903733        0.079014
      -8       4      13        8.279261        8.244513        0.107008
      -7       4      13        0.700806        0.400625        0.218965
      -6       4      13        9.163733        9.206139        0.106744
      -5       4      13        9.673461        9.600833        0.117163
      -4       4      13       13.304305       13.283072        0.159810
      -3       4      13       14.091682       14.102127        0.161181
      -2       4      13        8.144217        8.134249        0.095219
      -1       4      13        1.467105        1.377498        0.076882
       0       4      13        6.160946        6.188295        0.079531
       1       4      13        7.060554        7.084490        0.095785
       2       4      13        8.508644        8.528306        0.104411
       3       4      13        9.204829        9.264718        0.113762
       4       4      13        1.887953        1.795104        0.080666
       5       4      13        0.109615        0.459674        0.459674
      -6       5      13        1.983801        1.999400        0.064561
      -5       5      13        5.082482        5.069517        0.071617
      -4       5      13        1.804583        1.834639        0.093720
      -3       5      13        1.492006        1.462840        0.063840
      -2       5      13        6.009653        5.967663        0.075719
      -1       5      13        0.244255        0.437264        0.220931
       0       5      13        2.487718        2.374953        0.072715
       1       5      13        1.540758        1.558397        0.091393
       2       5      13        3.165187        3.213409        0.069049
       3       5      13        1.465361        1.639573        0.078035
     -11       0      14       14.566302       14.848569        0.183645
     -10       0      14        2.206951        2.194037        0.077625
      -9       0      14        3.481207        3.459913        0.082784
      -8       0      14       16.338332       16.132266        0.183285
      -7       0      14        7.945501        8.571989        0.099681
      -6       0      14       12.548150       12.437845        0.140691
      -5       0      14        1.982457        1.885497        0.059381
      -4       0      14        3.358332        3.325658        0.054725
      -3       0      14       10.347964       10.370632        0.118803
      -2       0      14       18.341276       18.233211        0.218495
      -1       0      14       17.108751       16.950516        0.202083
       0       0      14       17.837297       17.928469        0.274291
       1       0      14       22.665200       22.838564        0.263578
       2       0      14       24.265030       24.491223        0.280688
       3       0      14        4.754208        4.856851        0.085268
       4       0      14        0.619400        0.519326        0.256458
       5       0      14        9.782111        9.758483        0.285733
       6       0      14        5.104764        5.158197        0.161398
       7       0      14        8.653129        8.645230        0.158593
     -11       1      14        6.264528        6.275747        0.088098
     -10       1      14       10.512739       10.519506        0.121910
      -9       1      14        9.118763        9.116359        0.107308
      -8       1      14        1.793309        1.872939        0.063768
      -7       1      14        9.597239        9.552748        0.113310
      -6       1      14       11.612995       11.417530        0.130813
      -5       1      14       12.618395       12.481987        0.140998
      -4       1      14        9.987229        9.973465        0.114763
      -3       1      14        1.373330        1.376154        0.055548
      -2       1      14       10.621814       10.438870        0.123832
      -1       1      14       16.557798       16.514539        0.202580
       0       1      14        7.354864        7.305546        0.105754
       1       1      14       27.602975       27.469438        0.314328
       2       1      14        4.384856        4.347528        0.067107
       3       1      14        1.937708        1.863304        0.062498
       4       1      14        3.817350        3.810774        0.085321
       5       1      14        1.320156        1.490939        0.104361
       6       1      14        0.764612        0.622575        0.213797
       7       1      14       12.217091       12.160181        0.143942
     -10       2      14        9.177843        9.216507        0.108049
      -9       2      14        5.375087        5.433323        0.073006
      -8       2      14        8.349027        8.311197        0.108271
      -7       2      14        4.648312        4.677286        0.072397
      -6       2      14        6.245920        6.180372        0.079225
      -5       2      14        1.996197        2.066519        0.047980
      -4       2      14       11.698870       11.545562        0.134602
      -3       2      14        2.241796        2.369029        0.057320
      -2       2      14        9.132534        8.931965        0.103149
      -1       2      14        2.706827        2.785373        0.060340
       0       2      14       18.770274       18.517559        0.224664
       1       2      14        6.280475        6.227279        0.077807
       2       2      14        3.176199        3.100097        0.059192
       3       2      14        7.053200        6.942046        0.116872
       4       2      14        8.099437        8.156838        0.113580
       5       2      14        6.123101        6.100328        0.088589
       6       2      14       14.499120       14.678215        0.197193
       7       2      14        6.496341        6.443446        0.103967
      -9       3      14        6.163754        6.148658        0.081369
      -8       3      14        2.925010        2.901465        0.066981
      -7       3      14       11.830566       11.734138        0.135000
      -6       3      14       18.507743       18.367907        0.217976
      -5       3      14        2.286050        2.271673        0.049130
      -4       3      14       13.931964       13.768442        0.158152
      -3       3      14       20.663198       20.531683        0.240798
      -2       3      14        5.510775        5.401759        0.067811
      -1       3      14       12.793665       12.628935        0.164987
       0       3      14       13.075608       12.874782        0.175963
       1       3      14        9.521017        9.473437        0.116888
       2       3      14        7.257276        7.175166        0.085666
       3       3      14       17.429700       17.598864        0.200013
       4       3      14        0.419656        0.356651        0.304690
       5       3      14       13.588197       13.685028        0.155062
       6       3      14        0.652995        0.644593        0.333145
      -8       4      14        0.082236        0.348855        0.251387
      -7       4      14        4.617780        4.577991        0.079324
      -6       4      14        9.207895        9.140460        0.114497
      -5       4      14        6.634276        6.667908        0.088319
      -4       4      14       11.874185       11.791522        0.138197
      -3       4      14        5.992748        6.010491        0.074920
      -2       4      14        7.291474        7.422399        0.091232
      -1       4      14        4.591656        4.576462        0.067581
       0       4      14        0.787452        0.754520        0.117966
       1       4      14        3.304859        3.252845        0.076369
       2       4      14        7.071795        7.011847        0.095851
       3       4      14        4.479060        4.456568        0.068744
       4       4      14       11.611025       11.605602        0.134770
       5       4      14        3.965326        3.967115        0.085749
      -6       5      14        3.845279        3.759654        0.062764
      -5       5      14       17.631675       17.696327        0.202614
      -4       5      14        9.153213        9.232551        0.114437
      -3       5      14        3.185878        3.257146        0.068259
      -2       5      14        3.972407        3.983591        0.062622
      -1       5      14        3.419712        3.427244        0.064507
       0       5      14        9.426470        9.500526        0.117297
       1       5      14       11.180008       11.151681        0.147591
       2       5      14       10.900827       10.928861        0.125621
     -10       1      15        0.480923        0.487545        0.204702
      -9       1      15        1.862207        1.802304        0.065180
      -8       1      15        9.845756        9.865698        0.128193
      -7       1      15        9.089233        9.088344        0.105138
      -6       1      15        4.577919        4.712324        0.059798
      -5       1      15       15.495939       15.350570        0.172296
      -4       1      15        0.825319        0.827708        0.067971
      -3       1      15        0.919110        0.762627        0.088387
      -2       1      15        8.247644        8.194693        0.101981
      -1       1      15        7.981970        7.889423        0.111827
       0       1      15        4.614783        4.547637        0.078968
       1       1      15        4.985347        4.978353        0.064190
       2       1      15        5.716903        5.657296        0.070795
       3       1      15        4.232908        4.332897        0.071677
       4       1      15        7.588399        7.630727        0.097269
       5       1      15       10.497660       10.660675        0.145924
       6       1      15        3.512970        3.505139        0.078625
       7       1      15       11.826148       11.843141        0.137160
     -10       2      15        0.655684        0.800312        0.131283
      -9       2      15        1.718373        1.742297        0.080702
      -8       2      15        0.904808        1.039086        0.097173
      -7       2      15       15.956833       15.841086        0.181903
      -6       2      15        4.174692        4.089376        0.059488
      -5       2      15        8.487699        8.475789        0.098498
      -4       2      15       14.503658       14.441260        0.163305
      -3       2      15       13.175596       13.031500        0.150507
      -2       2      15        3.680953        3.579385        0.057880
      -1       2      15        8.697198        8.611620        0.120978
       0       2      15       24.284021       23.987705        0.303111
       1       2      15        2.277340        2.223286        0.054369
       2       2      15        8.813213        8.726569        0.102880
       3       2      15        2.774752        2.777535        0.077461
       4       2      15       12.731260       12.776932        0.215085
       5       2      15        0.264508        0.444747        0.444747
       6       2      15        9.873177        9.906412        0.118767
      -9       3      15        3.976399        4.256994        0.070946
      -8       3      15        1.692864        1.680744        0.068602
      -7       3      15        5.388807        5.380242        0.076564
      -6       3      15        8.768608        8.785841        0.106901
      -5       3      15        3.801352        3.717661        0.060476
      -4       3      15        5.899755        6.004332        0.073312
      -3       3      15        3.044470        3.141099        0.053446
      -2       3      15        8.307497        8.227576        0.096893
      -1       3      15        6.113816        6.107373        0.089898
       0       3      15        1.212656        1.442602        0.065685
       1       3      15        2.354835        2.417747        0.062349
       2       3      15        5.694825        5.602410        0.072944
       3       3      15        5.369607        5.591511        0.077348
       4       3      15        0.145956        0.408044        0.408044
       5       3      15        2.267385        2.238750        0.130433
      -8       4      15        4.310735        4.424929        0.067063
      -7       4      15        8.827835        8.772856        0.114219
      -6       4      15       11.856793       11.828778        0.138184
      -5       4      15        9.087857        9.009883        0.112918
      -4       4      15        2.353358        2.344931        0.052683
      -3       4      15        0.313453        0.333467        0.286562
      -2       4      15        8.071924        8.095493        0.103184
      -1       4      15       15.374571       15.334601        0.176765
       0       4      15       12.791851       12.800000        0.181759
       1       4      15       10.802758       10.841125        0.131317
       2       4      15        5.943329        5.941801        0.076650
       3       4      15        0.417778        0.325883        0.325883
       4       4      15        5.671990        5.642429        0.117395
      -5       5      15        0.811553        0.836660        0.105497
      -4       5      15        1.198400        1.131503        0.083553
      -3       5      15        0.346976        0.329697        0.329697
      -2       5      15        0.903388        0.980408        0.092151
      -1       5      15        2.726143        2.749127        0.095337
       0       5      15        3.232741        3.250385        0.065577
       1       5      15        1.081370        1.039760        0.109867
     -10       0      16        4.194861        4.366463        0.084641
      -9       0      16       11.373767       11.513036        0.137624
      -8       0      16        8.580385        8.476261        0.107689
      -7       0      16        6.577376        6.520736        0.088707
      -6       0      16       27.945011       27.820316        0.324317
      -5       0      16        0.815632        0.759868        0.122687
      -4       0      16       18.624125       18.427968        0.212315
      -3       0      16        9.016620        8.994832        0.120881
      -2       0      16        8.427108        8.239600        0.106273
      -1       0      16       11.737202       11.600431        0.182901
       0       0      16        8.092548        8.216264        0.106024
       1       0      16        8.687473        8.711831        0.106310
       2       0      16       14.680069       14.780392        0.178338
       3       0      16        8.215425        8.417541        0.145903
       4       0      16       17.158170       17.261808        0.185215
       5       0      16        9.761091        9.793876        0.148618
       6       0      16        3.602781        3.501000        0.208888
     -10       1      16        2.419619        2.267929        0.063728
      -9       1      16        3.946329        3.970139        0.066935
      -8       1      16        7.272661        7.353639        0.100088
      -7       1      16        5.899119        5.963388        0.074416
      -6       1      16        1.874620        1.887300        0.056234
      -5       1      16       18.159565       18.042173        0.202330
      -4       1      16       11.540018       11.432847        0.129308
      -3       1      16       13.886503       13.678085        0.162538
      -2       1      16        2.525556        2.481532        0.055877
      -1       1      16        6.195838        6.060776        0.077298
       0       1      16        4.669414        4.660687        0.065689
       1       1      16       11.890198       11.865496        0.142442
       2       1      16        1.696230        1.722672        0.056269
       3       1      16       18.930276       19.161681        0.229169
       4       1      16        4.485944        4.514754        0.081019
       5       1      16        0.776528        0.854634        0.183814
       6       1      16       12.775917       12.845233        0.180715
     -10       2      16        2.065597        1.997799        0.069898
      -9       2      16        7.691052        7.786784        0.095685
      -8       2      16       15.082809       14.998667        0.172339
      -7       2      16        8.667430        8.712635        0.104325
      -6       2      16        1.467368        1.427866        0.071547
      -5       2      16        4.450797        4.535637        0.061936
      -4       2      16        7.830016        7.871912        0.093159
      -3       2      16        9.422817        9.281595        0.109081
      -2       2      16       15.068446       14.807431        0.182452
      -1       2      16        0.613231        0.761446        0.120197
       0       2      16        4.085936        3.992743        0.059933
       1       2      16        5.824358        5.831552        0.073601
       2       2      16        8.906593        8.931349        0.105082
       3       2      16        3.434305        3.413356        0.077940
       4       2      16        3.828523        3.895767        0.084993
       5       2      16        8.591735        8.443518        0.108112
       6       2      16        6.975768        7.009922        0.119276
      -9       3      16        4.364378        4.332205        0.066294
      -8       3      16       10.394242       10.305824        0.121522
      -7       3      16       11.747040       11.782614        0.144315
      -6       3      16        3.336708        3.293327        0.057125
      -5       3      16        0.115516        0.262298        0.262298
      -4       3      16        5.019633        4.930517        0.077374
      -3       3      16        0.169722        0.424146        0.424146
      -2       3      16       14.171888       13.982847        0.171619
      -1       3      16       26.641351       26.445605        0.321669
       0       3      16        2.719367        2.699926        0.064798
       1       3      16        1.383931        1.472447        0.087564
       2       3      16        4.793824        4.906832        0.070614
       3       3      16        7.096596        7.145068        0.093118
       4       3      16       12.042371       12.056119        0.152758
       5       3      16       14.429644       14.388537        0.198047
      -7       4      16        7.694381        7.865240        0.098452
      -6       4      16        1.740595        1.880957        0.057828
      -5       4      16        0.086006        0.326343        0.235790
      -4       4      16        3.423283        3.262055        0.063149
      -3       4      16        5.053116        4.986081        0.070493
      -2       4      16        9.634256        9.660228        0.119368
      -1       4      16        5.082942        5.085469        0.084270
       0       4      16       10.233861       10.288343        0.138466
       1       4      16        8.977897        8.918800        0.113859
       2       4      16        0.098883        0.470319        0.470319
       3       4      16        3.872047        3.922244        0.079979
      -4       5      16        0.645102        0.567362        0.207362
      -3       5      16       10.630446       10.601887        0.130975
      -2       5      16        9.251299        9.285580        0.126705
      -1       5      16        1.139486        1.062450        0.088078
       0       5      16       12.435179       12.459535        0.164820
     -10       1      17        9.608296        9.638516        0.117382
      -9       1      17       14.864142       14.779039        0.167400
      -8       1      17        6.530893        6.541101        0.082618
      -7       1      17       11.707612       11.752872        0.135213
      -6       1      17        2.514521        2.505095        0.052362
      -5       1      17        9.993908        9.849670        0.112165
      -4       1      17        5.236055        5.185750        0.069501
      -3       1      17       18.951504       18.683683        0.238629
      -2       1      17       13.645694       13.404850        0.184411
      -1       1      17        3.209100        3.176476        0.066492
       0       1      17       10.962234       11.032679        0.151962
       1       1      17        4.732829        4.693187        0.069768
       2       1      17        5.190484        5.258422        0.070840
       3       1      17        2.787229        3.018311        0.086281
       4       1      17        7.337576        7.524294        0.106882
       5       1      17        0.752087        0.834925        0.172128
      -9       2      17        7.128128        7.150315        0.099145
      -8       2      17        3.475997        3.571134        0.072706
      -7       2      17        3.577106        3.632768        0.065556
      -6       2      17        7.572726        7.633479        0.096570
      -5       2      17        6.967685        6.859592        0.092761
      -4       2      17        6.744011        6.646578        0.082738
      -3       2      17        2.412000        2.493291        0.066977
      -2       2      17       18.352458       18.283873        0.219543
      -1       2      17        0.508681        0.363180        0.246133
       0       2      17        0.288943        0.431161        0.431161
       1       2      17        4.948676        4.973027        0.068234
       2       2      17       16.921682       17.028506        0.212442
       3       2      17        6.500209        6.553320        0.103824
       4       2      17        5.704879        5.741080        0.088735
       5       2      17       12.477406       12.462744        0.194900
      -8       3      17       10.092188       10.221546        0.119566
      -7       3      17        1.026014        1.097588        0.082256
      -6       3      17        1.943191        1.968223        0.056077
      -5       3      17        0.809378        0.821949        0.097380
      -4       3      17        9.504595        9.461977        0.122758
      -3       3      17        2.662937        2.675425        0.061329
      -2       3      17        5.190915        5.185460        0.076840
      -1       3      17        8.488140        8.520270        0.111643
       0       3      17        5.619985        5.576737        0.099329
       1       3      17        3.150052        3.268333        0.065522
       2       3      17        1.185178        1.333379        0.083619
       3       3      17        6.682105        6.718259        0.122351
       4       3      17        4.316754        4.255350        0.090857
      -6       4      17        0.795365        0.569122        0.158269
      -5       4      17        3.843403        3.868333        0.062548
      -4       4      17        5.414589        5.338071        0.077843
      -3       4      17        8.202719        8.216021        0.104548
      -2       4      17        8.296715        8.214804        0.099510
      -1       4      17        8.076269        8.039465        0.108513
       0       4      17        2.229233        2.123323        0.079234
       1       4      17        5.107371        5.253094        0.101201
       2       4      17        6.290074        6.339953        0.107858
      -9       0      18        1.335184        1.446928        0.138073
      -8       0      18        3.880112        3.761781        0.083195
      -7       0      18        6.783962        6.726440        0.091005
      -6       0      18        9.672562        9.535460        0.128282
      -5       0      18       12.672279       12.644762        0.143962
      -4       0      18       28.262390       28.282503        0.334874
      -3       0      18       14.235825       14.313630        0.174677
      -2       0      18        5.549375        5.399074        0.089554
      -1       0      18       19.108347       19.177852        0.351009
       0       0      18        1.846167        3.325658        0.124877
       1       0      18       23.089086       23.172829        0.294673
       2       0      18        5.644998        5.636222        0.091675
       3       0      18        7.910257        8.117820        0.141417
       4       0      18        1.039694        0.866718        0.455257
       5       0      18        3.412677        3.364075        0.212726
      -9       1      18        6.368175        6.391479        0.080457
      -8       1      18        8.007884        7.974397        0.095374
      -7       1      18        1.104761        1.037015        0.100959
      -6       1      18        2.010857        1.921172        0.052241
      -5       1      18        1.781342        1.926058        0.061708
      -4       1      18        2.405303        2.378529        0.062541
      -3       1      18       15.257697       15.149917        0.183622
      -2       1      18        7.192845        7.146398        0.090974
      -1       1      18        9.578910        9.373847        0.122576
       0       1      18       12.454902       12.502400        0.146834
       1       1      18        5.073548        4.993896        0.069569
       2       1      18       11.416743       11.554220        0.133187
       3       1      18        4.196014        4.332782        0.082488
       4       1      18        1.684487        1.684874        0.216541
       5       1      18        5.939944        5.810336        0.255788
      -9       2      18        9.536925        9.484725        0.114559
      -8       2      18        9.201157        9.160622        0.111700
      -7       2      18        5.352743        5.356211        0.072463
      -6       2      18       10.846673       10.827742        0.124472
      -5       2      18        5.488972        5.513166        0.074692
      -4       2      18        6.851668        6.804778        0.096574
      -3       2      18       16.272623       16.153947        0.186167
      -2       2      18       13.011493       12.995769        0.154040
      -1       2      18        5.825376        5.732451        0.079753
       0       2      18        8.488217        8.499353        0.116275
       1       2      18        0.988819        0.998799        0.090009
       2       2      18        3.751052        3.810381        0.066319
       3       2      18       11.399914       11.545562        0.133288
       4       2      18        5.879081        6.003249        0.128643
      -8       3      18        0.474528        0.666783        0.207872
      -7       3      18        7.827587        7.787297        0.094249
      -6       3      18        7.238390        7.197986        0.091017
      -5       3      18        8.865687        8.797556        0.106239
      -4       3      18        3.982321        3.973915        0.062521
      -3       3      18        4.663955        4.714870        0.070519
      -2       3      18        7.518705        7.458485        0.108179
      -1       3      18        2.652334        2.515651        0.073562
       0       3      18        5.405141        5.695437        0.076896
       1       3      18       15.095252       15.152888        0.189265
       2       3      18        3.049128        3.003681        0.127555
       3       3      18        3.581493        3.833406        0.091080
      -5       4      18       10.163516       10.220567        0.127005
      -4       4      18        3.630254        3.700405        0.066950
      -3       4      18        5.119243        5.079370        0.076571
      -2       4      18        2.634240        2.647319        0.075550
      -1       4      18        0.438888        0.493761        0.233761
       0       4      18        3.908095        3.942461        0.077878
       1       4      18        2.206184        2.154275        0.085048
      -9       1      19        4.137401        4.111083        0.066827
      -8       1      19        0.151161        0.465940        0.465940
      -7       1      19       12.743898       12.751471        0.145123
      -6       1      19        8.488109        8.519507        0.108265
      -5       1      19       15.748921       15.721005        0.181700
      -4       1      19       17.908845       17.882673        0.220567
      -3       1      19        1.263915        1.308243        0.083988
      -2       1      19        3.231406        3.348432        0.072459
      -1       1      19        7.717894        7.565976        0.122523
       0       1      19       17.598866       17.452507        0.224913
       1       1      19        8.487032        8.461974        0.098900
       2       1      19       14.437642       14.639331        0.171781
       3       1      19        6.894070        6.985628        0.094112
       4       1      19        2.916860        2.997416        0.114552
      -8       2      19        4.753372        4.768962        0.073645
      -7       2      19        1.252833        1.183469        0.082425
      -6       2      19        3.956997        3.954744        0.064757
      -5       2      19        8.323134        8.325143        0.100181
      -4       2      19        6.076422        6.086132        0.079968
      -3       2      19        1.435337        1.494055        0.074935
      -2       2      19        7.103174        7.034060        0.121607
      -1       2      19        5.036433        4.968300        0.074426
       0       2      19        8.702692        8.604766        0.103060
       1       2      19        6.061661        6.069432        0.081026
       2       2      19        0.740969        0.491019        0.269886
       3       2      19        9.499341        9.630161        0.131161
      -7       3      19        0.910166        0.859826        0.115111
      -6       3      19        9.743373        9.839461        0.114648
      -5       3      19        6.032092        6.056732        0.083123
      -4       3      19        0.224208        0.413280        0.413280
      -3       3      19        8.015865        8.115171        0.106551
      -2       3      19        3.014743        3.083796        0.093428
      -1       3      19        4.962541        4.993696        0.087068
       0       3      19        1.512192        1.518881        0.085563
       1       3      19        9.689150        9.638101        0.143998
       2       3      19        1.412576        1.396746        0.116981
      -4       4      19        0.005432        0.415211        0.285982
      -3       4      19        1.287530        1.267991        0.104375
      -2       4      19        1.269340        1.183089        0.144821
      -1       4      19        2.039718        2.138528        0.077945
      -8       0      20       15.961796       15.916030        0.192798
      -7       0      20        1.834733        1.779747        0.076750
      -6       0      20        7.746657        7.726707        0.102994
      -5       0      20       24.571534       24.634326        0.306153
      -4       0      20        0.273449        0.546809        0.546809
      -3       0      20        7.716529        7.652647        0.168396
      -2       0      20       10.100451       10.161201        0.119786
      -1       0      20       16.291885       16.320846        0.180523
       0       0      20        8.015202        8.435876        0.118665
       1       0      20       23.521241       23.591312        0.306553
       2       0      20       10.795595       10.927946        0.146017
      -8       1      20        2.642294        2.546272        0.128215
      -7       1      20        5.173375        5.316108        0.086480
      -6       1      20       13.035904       13.112589        0.149951
      -5       1      20        1.878271        1.951000        0.065290
      -4       1      20        8.519667        8.587549        0.104448
      -3       1      20        3.573847        3.510413        0.073991
      -2       1      20        2.440086        2.409523        0.074036
      -1       1      20        4.103079        4.248529        0.075281
       0       1      20        4.361080        4.342119        0.096416
       1       1      20        5.690816        5.631962        0.076605
       2       1      20       12.541890       12.700394        0.150493
       3       1      20        1.697678        1.813560        0.127411
      -7       2      20       12.009019       12.172921        0.140049
      -6       2      20       11.267672       11.416217        0.133486
      -5       2      20        0.225503        0.452106        0.214619
      -4       2      20        0.814433        0.804363        0.117850
      -3       2      20        4.574645        4.582139        0.120413
      -2       2      20        6.538585        6.491456        0.090206
      -1       2      20       17.297957       17.284965        0.195494
       0       2      20       12.609244       12.665307        0.166507
       1       2      20        1.742198        1.766494        0.144550
       2       2      20        3.453929        3.550352        0.073716
      -6       3      20        2.499913        2.470304        0.063251
      -5       3      20        1.290986        1.287944        0.076045
      -4       3      20        6.179520        6.099180        0.081041
      -3       3      20        5.169321        5.128743        0.085827
      -2       3      20        9.761075        9.644532        0.134905
      -1       3      20        1.189906        1.190210        0.111971
       0       3      20        8.764517        8.808064        0.105823
       1       3      20        1.302483        1.482161        0.081304
      -7       1      21        4.300881        4.391355        0.072212
      -6       1      21        8.888101        8.852966        0.106138
      -5       1      21        2.453388        2.551666        0.089005
      -4       1      21        3.096366        2.995079        0.072717
      -3       1      21        7.025221        7.023034        0.091439
      -2       1      21       18.830118       18.773652        0.225606
      -1       1      21        9.200684        9.068848        0.109049
       0       1      21        9.962633        9.961124        0.142061
       1       1      21        7.754083        7.798141        0.095349
       2       1      21        7.708639        7.821125        0.259512
      -6       2      21        3.130413        3.063903        0.062053
      -5       2      21        1.152072        1.227436        0.087349
      -4       2      21        5.266355        5.274467        0.083417
      -3       2      21        8.232025        8.138120        0.119205
      -2       2      21        1.917443        1.800333        0.090246
      -1       2      21        2.481283        2.485599        0.074375
       0       2      21        9.074456        9.031999        0.119648
       1       2      21        3.824605        3.920714        0.078710
      -4       3      21        3.110323        3.081542        0.080509
      -3       3      21        6.311384        6.671731        0.087660
      -2       3      21        0.066628        0.459891        0.459891
      -1       3      21        9.002669        8.998944        0.140446
      -7       0      22        1.702843        1.816315        0.094601
      -6       0      22        4.097505        4.076641        0.099707
      -5       0      22        1.140536        1.160431        0.170481
      -4       0      22        2.836879        2.469636        0.109106
      -3       0      22       24.318399       23.894769        0.306213
      -2       0      22        5.204873        5.287060        0.115890
      -1       0      22        2.054610        2.010771        0.105226
       0       0      22        9.982895       10.219589        0.196117
       1       0      22        5.200040        5.122011        0.093990
      -6       1      22        2.963719        2.963832        0.071757
      -5       1      22        2.980230        2.991337        0.089269
      -4       1      22       11.691973       11.655042        0.165917
      -3       1      22        3.649278        3.802368        0.084304
      -2       1      22        8.236646        8.239417        0.162351
      -1       1      22        8.758332        8.673465        0.155543
       0       1      22        5.079135        5.058952        0.095687
       1       1      22        4.363562        4.367608        0.070865
      -5       2      22        7.822519        7.892021        0.100359
      -4       2      22        4.934015        5.029314        0.077547
      -3       2      22        0.228949        0.546626        0.546626
      -2       2      22        7.733897        7.757964        0.128350
      -1       2      22       10.869380       10.928403        0.127015
       0       2      22        1.625240        1.601718        0.099353
      -5       1      23        1.154271        1.197414        0.159580
      -4       1      23        7.612389        7.734856        0.111406
      -3       1      23        3.414002        3.375648        0.081411
      -2       1      23        0.050358        0.449667        0.449667
      -1       1      23        3.163993        3.225058        0.081811

# start Validation Reply Form
_vrf_PLAT417_HAR_BLYP_oxa13_05
;
PROBLEM: Short Inter D-H..H-D
RESPONSE: This is a very strong hydrogen bond and this is the reason why
the distance is so short.
;
# end Validation Reply Form
