# Supplementary material for: On the accuracy and precision of X-ray and neutron diffraction results as a function of resolution and the electron density model
Source: IUCrJ. 2020 Aug 25;7(Pt 5):920–33. doi: 10.1107/S2052252520010441 (PMC7467170; doi:10.1107/S2052252520010441)
Supplement: Supplementary file 2 [file m-07-00920-sup2.zip › cif_deposition/HAR_BLYP_oxa13_12.cif]

# ========================
# TONTO generated CIF file
# ========================

data_HAR_BLYP_oxa13_12

_audit_creation_date               2016-1-14
_audit_creation_method             'Tonto 3.2.0 v. 196f026'

# --------------------
# Chemical information
# --------------------

_chemical_formula_sum             'C2 H6 O6'
_chemical_formula_moiety          'C2 H2 O4, 2(H2 O)'
_chemical_formula_weight           126.07
_chemical_compound_source          'see text'
_chemical_absolute_configuration   unk

# --------------------
# Symmetry information
# --------------------

_symmetry_cell_setting             Monoclinic
_symmetry_space_group_name_H-M     'P 21/c'
_symmetry_space_group_name_Hall    '-P 2ybc'
_symmetry_Int_Tables_number        '14'

loop_
    _symmetry_equiv_pos_as_xyz
'+x, +y, +z'
'-x, -y, -z'
'-x, +y+1/2, -z+1/2'
'+x, -y+1/2, +z+1/2'

# ---------------------
# Unit cell information
# ---------------------

_cell_length_a                6.0937(4) 
_cell_length_b                3.4929(2) 
_cell_length_c                11.8533(7) 
_cell_angle_alpha             90.00 
_cell_angle_beta              103.948(2) 
_cell_angle_gamma             90.00 
_cell_volume                   244.85(3) 

_cell_formula_units_Z             2
_cell_measurement_temperature     100(1)
_cell_measurement_reflns_used        9906
_cell_measurement_theta_min          3.4449
_cell_measurement_theta_max          56.2618
_exptl_crystal_density_diffrn     1.710
_exptl_crystal_F_000              132 
_exptl_absorpt_coefficient_mu     0.181 
_exptl_crystal_description        unspecified
_exptl_crystal_size_max                 0.134
_exptl_crystal_size_mid                 0.131
_exptl_crystal_size_min                 0.119
_exptl_crystal_colour             colourless
_exptl_absorpt_correction_type    multi-scan
_exptl_absorpt_process_details
;
 Absorption correction done by SORTAV
 Blessing, R. H.: (1995) Acta Cryst. A51, 33-38
;
_exptl_absorpt_correction_T_min    0.964
_exptl_absorpt_correction_T_max    0.996

#=======================================================================

# EXPERIMENTAL DATA

_diffrn_reflns_av_R_equivalents   0.0000
_diffrn_reflns_av_unetI/netI      0.0268
_diffrn_reflns_limit_h_max        13
_diffrn_reflns_limit_h_min        -14
_diffrn_reflns_limit_k_max        8
_diffrn_reflns_limit_k_min        0
_diffrn_reflns_limit_l_max        27
_diffrn_reflns_limit_l_min        0
_diffrn_reflns_number             3266
_diffrn_reflns_theta_full         26.00
_diffrn_reflns_theta_max          56.42
_diffrn_reflns_theta_min          3.44
_diffrn_ambient_temperature       100(1)
_diffrn_detector_area_resol_mean  ?
_diffrn_measured_fraction_theta_full 0.990
_diffrn_measured_fraction_theta_max 0.988
_diffrn_measurement_device_type   'Bruker APEX-II CCD'
_diffrn_measurement_method        '\f and \w scans'
_diffrn_radiation_monochromator   'graphite'
_diffrn_radiation_type            MoK\a
_diffrn_radiation_wavelength      0.71073
_diffrn_source                    'fine-focus sealed tube'
_diffrn_standards_number          0
_reflns_number_gt                 2956
_reflns_number_total              3266
_reflns_threshold_expression      >0sigma(F)

#  
# Refinement details
#  
_refine_special_details          
;
  .  H thermal motions refined anisotropically.
  .  Hirshfeld atom refinement (HAR):
     .  Uses aspherical atomic scattering factors
        obtained from Hirshfeld partitioning of a
        gaussian quantum chemical wavefunction.
     .  Hirshfeld weight functions obtained from
        spherically averaged unrestricted atomic
        densities.
  .  Wavefunction type : rks becke88lyp using cluster
 charges, radius=8.0 angstrom
  .  Gaussian basis set: cc pVTZ
  .  Refinement based on |F| with weight=1/sigma(|F|)
  .  Negative |F|^^2 were pruned from the data
  .  Eigenvalues < 0.1E-04 removed from normal equations
  .  Reflection used in the refinement appear below
  .  Refined using the Tonto program:
     .  Version: 3.2 v. 196f026
     .  Platform: INTEL-ifort-on-LINUX
     .  Build date: Wed Feb  4 17:27:23 CET 2015
;

# Standard CIF keys and data

_refine_ls_structure_factor_coeff  F
_refine_ls_matrix_type             full
_refine_ls_R_factor_gt             0.0168
_refine_ls_wR_factor_gt            0.0209
_refine_ls_goodness_of_fit_ref     1.250324
_refine_ls_number_reflns           3266
_refine_ls_number_parameters       64
_refine_ls_number_restraints       0
_refine_ls_number_constraints      0
_refine_ls_hydrogen_treatment      refall
_refine_ls_weighting_scheme        sigma
_refine_ls_weighting_details       'w=1/\s(F)'
_refine_ls_shift/su_max            0.0100
_refine_ls_extinction_method       none

_refine_diff_density_max               0.184865
_refine_diff_density_min              -0.112981 

# ---------------------
# Coordinates and ADP's
# ---------------------

loop_
_atom_site_label
_atom_site_fract_x
_atom_site_fract_y
_atom_site_fract_z
_atom_site_adp_type
_atom_site_occupancy
O1 0.43488(2) 0.44404(3) 0.349867(8) Uani 1.000000000
O2 0.24240(2) 0.74272(3) 0.463711(8) Uani 1.000000000
C1 0.40306(2) 0.55880(3) 0.448008(9) Uani 1.000000000
H1 0.302(1) 0.517(3) 0.2807(7) Uani 1.000000000
O5 0.13009(1) 0.63126(3) 0.178569(8) Uani 1.000000000
H3 0.193(1) 0.694(2) 0.1128(7) Uani 1.000000000
H4 0.009(1) 0.452(2) 0.1509(7) Uani 1.000000000

loop_
_atom_site_aniso_label
_atom_site_aniso_U_11
_atom_site_aniso_U_22
_atom_site_aniso_U_33
_atom_site_aniso_U_12
_atom_site_aniso_U_13
_atom_site_aniso_U_23
O1 0.01241(3) 0.01827(3) 0.00766(3) 0.00454(2) 0.00156(2) -0.00066(2)
O2 0.01073(3) 0.01742(3) 0.00926(3) 0.00523(2) 0.00103(2) -0.00063(2)
C1 0.00880(3) 0.01087(3) 0.00764(3) 0.00160(2) 0.00125(2) -0.00005(2)
H1 0.041(4) 0.035(4) 0.028(5) -0.000(3) 0.016(3) -0.008(4)
O5 0.01034(3) 0.01744(3) 0.00908(3) -0.00177(2) 0.00066(2) 0.00099(2)
H3 0.031(3) 0.032(3) 0.027(3) -0.004(3) 0.008(3) 0.006(3)
H4 0.023(3) 0.041(4) 0.031(3) -0.012(3) 0.003(2) -0.001(3)

loop_
_geom_bond_atom_site_label_1
_geom_bond_atom_site_label_2
_geom_bond_distance
 O1 C1 1.2885(1)
 O2 C1 1.2221(1)
 O1 H1 1.036(9)
 O5 H3 0.974(7)
 O5 H4 0.964(6)

loop_
_geom_angle_atom_site_label_1     
_geom_angle_atom_site_label_2
_geom_angle_atom_site_label_3
_geom_angle     
 O1 C1 O2  126.97(1)
 C1 O1 H1 112.3(4)
 H3 O5 H4 107.0(6)

# Standard CIF keys and data

# ---------------
# Reflection data
# ---------------

loop_
    _diffrn_refln_index_h
    _diffrn_refln_index_k
    _diffrn_refln_index_l
    _diffrn_refln_F_calc
    _diffrn_refln_F_meas
    _diffrn_refln_F_sigma
       1       0       0       45.898421       46.552658        0.388495
       2       0       0       11.010372       11.700855        0.193031
       3       0       0       46.014296       47.208156        0.935594
       4       0       0       15.584300       16.009685        0.227099
       5       0       0       18.775505       19.172376        0.335444
       6       0       0       35.969390       35.937028        0.525872
       7       0       0       24.509269       24.773575        0.258069
       8       0       0       12.356570       12.426182        0.140418
       9       0       0        9.932359       10.141992        0.112535
      10       0       0        6.439834        6.765575        0.091445
      11       0       0       13.558345       13.699270        0.150838
      12       0       0        2.871117        3.036610        0.105075
      13       0       0        0.928774        1.093572        0.136650
       2       1       0       44.189022       44.926162        0.467754
       3       1       0       24.576616       24.500408        0.303301
       4       1       0        3.758008        3.725319        0.139513
       5       1       0        1.502090        1.640366        0.221458
       6       1       0        1.884213        1.934037        0.231774
       7       1       0       21.507022       21.466486        0.238202
       8       1       0        0.002585        0.230217        0.230217
       9       1       0       13.579194       13.567977        0.153433
      10       1       0        7.339067        7.334916        0.086399
      11       1       0        0.663408        0.628013        0.163578
      12       1       0        6.942880        6.974668        0.083370
      13       1       0        2.742176        2.678992        0.065738
       0       2       0        8.619372        9.094009        0.327824
       1       2       0       42.256492       42.558665        0.583554
       2       2       0       53.343032       53.343697        0.614293
       3       2       0        3.465144        3.507848        0.170634
       4       2       0       25.624709       25.911773        0.347149
       5       2       0       11.748857       11.513470        0.200646
       6       2       0        0.585562        0.481352        0.136824
       7       2       0       14.043965       14.024621        0.155230
       8       2       0       15.331661       15.254180        0.169088
       9       2       0        3.131306        3.178836        0.057619
      10       2       0        7.239309        7.258099        0.102192
      11       2       0        0.870096        0.769220        0.139459
      12       2       0        1.936215        1.918228        0.062912
      13       2       0        2.408792        2.350340        0.070472
       1       3       0       10.445315       10.470435        0.273867
       2       3       0        8.432088        8.705401        0.214994
       3       3       0       19.814637       20.063150        0.230601
       4       3       0        5.654557        5.679877        0.088902
       5       3       0       26.150979       26.044769        0.290740
       6       3       0        0.111874        1.642011        0.094949
       7       3       0        1.841680        1.848324        0.056062
       8       3       0        9.964905        9.804081        0.112125
       9       3       0        3.460954        3.642115        0.067202
      10       3       0        2.165937        1.995119        0.068256
      11       3       0       10.471744       10.384122        0.117672
      12       3       0        5.025198        4.992695        0.067860
       0       4       0        3.985895        4.034972        0.084529
       1       4       0       10.043692       10.012992        0.117033
       2       4       0        8.517060        8.486165        0.097661
       3       4       0        5.955377        5.887784        0.070396
       4       4       0       19.308824       19.301036        0.216750
       5       4       0        7.090110        7.193678        0.083333
       6       4       0        9.786410        9.742074        0.109836
       7       4       0        7.531168        7.478168        0.087498
       8       4       0        0.291814        0.774726        0.141954
       9       4       0        0.267128        0.506656        0.506656
      10       4       0        3.758180        3.786027        0.063125
      11       4       0        2.940647        2.925081        0.064452
      12       4       0        4.723068        4.987184        0.155724
       1       5       0        4.924555        4.948939        0.061200
       2       5       0        8.044831        8.063622        0.101022
       3       5       0        9.947062        9.953140        0.112967
       4       5       0        1.064036        0.984683        0.076388
       5       5       0        5.419991        5.486802        0.070808
       6       5       0       12.423177       12.353947        0.144934
       7       5       0        8.881880        8.859571        0.123554
       8       5       0        2.433280        2.423654        0.063082
       9       5       0        0.019114        0.450888        0.450888
      10       5       0        3.291119        3.328213        0.062788
       0       6       0        9.952062        9.885242        0.138806
       1       6       0        5.999439        6.003166        0.072820
       2       6       0        2.248020        2.212329        0.052746
       3       6       0        0.614317        1.622714        0.066083
       4       6       0        2.366707        2.346998        0.073191
       5       6       0        6.273793        6.379263        0.080533
       6       6       0        8.106976        8.428048        0.098703
       7       6       0        2.108234        2.106015        0.090103
       8       6       0        0.940548        1.005187        0.101195
       9       6       0        0.344619        0.398121        0.280222
       1       7       0        3.507435        3.505567        0.055350
       2       7       0        2.628222        2.637878        0.057510
       3       7       0        2.655005        2.720018        0.059248
       4       7       0        1.325810        1.287556        0.077680
       5       7       0        3.228537        3.206088        0.087595
       6       7       0        3.246263        3.194370        0.085351
       7       7       0        0.072267        1.291395        0.132688
       0       8       0        0.857643        0.719444        0.481117
       1       8       0        5.101272        5.134102        0.119922
       2       8       0        3.984631        4.114973        0.087691
     -13       1       1        3.900772        3.925303        0.104046
     -12       1       1        3.272931        3.208271        0.072190
     -11       1       1        1.106529        1.044270        0.086512
     -10       1       1        4.344484        4.353734        0.061182
      -9       1       1        1.654407        1.672005        0.052406
      -8       1       1       12.726814       12.760878        0.146600
      -7       1       1       10.112633       10.048881        0.113590
      -6       1       1        2.818806        2.624557        0.169338
      -5       1       1       17.624475       17.769637        0.228827
      -4       1       1       22.108401       22.845350        0.275901
      -3       1       1       42.004234       43.183330        0.502538
      -2       1       1       31.875809       32.798323        0.496775
       0       1       1       50.319104       51.325822        0.535370
       1       1       1       14.192025       14.683324        0.329579
       2       1       1       18.901220       19.697969        0.226452
       3       1       1       48.816928       49.062409        0.607791
       4       1       1       29.309005       29.257649        0.365435
       5       1       1       24.446547       24.841900        0.319257
       6       1       1       31.923381       32.025302        0.382136
       7       1       1        2.540378        2.533002        0.049114
       8       1       1        1.580143        1.507017        0.053057
       9       1       1        1.139000        1.165933        0.066251
      10       1       1       13.397755       13.402612        0.150065
      11       1       1        4.650462        4.608687        0.079228
      12       1       1        4.338297        4.267552        0.063863
      13       1       1        3.477866        3.568333        0.062053
     -13       2       1        4.845333        5.043015        0.070490
     -12       2       1        8.617345        8.589761        0.099237
     -11       2       1        3.861595        3.946644        0.061931
     -10       2       1        1.743262        1.686031        0.066988
      -9       2       1        5.215997        5.217087        0.069078
      -8       2       1       14.950929       14.894294        0.165750
      -7       2       1        0.236391        0.441928        0.154874
      -6       2       1       19.829696       19.748924        0.219715
      -5       2       1        7.274078        7.221773        0.195892
      -4       2       1       17.228936       17.005293        0.361375
      -3       2       1       21.384013       21.675332        0.282108
      -2       2       1       28.898656       28.905363        0.395189
      -1       2       1       27.673205       27.981958        0.380690
       0       2       1       20.113219       21.256058        0.311130
       1       2       1       38.421046       39.371309        0.564480
       2       2       1        2.923574        3.358273        0.155930
       3       2       1        6.982052        6.475724        0.197269
       4       2       1       20.521572       20.659138        0.283908
       5       2       1       11.921322       12.009163        0.135242
       6       2       1        7.263478        7.201250        0.083455
       7       2       1        7.727557        7.687783        0.094496
       8       2       1       10.917944       10.906879        0.126341
       9       2       1        4.495760        4.382693        0.064592
      10       2       1        3.121567        3.222111        0.063156
      11       2       1        8.239551        8.116650        0.099044
      12       2       1        0.329030        0.347563        0.347563
      13       2       1        4.086732        4.069029        0.086066
     -13       3       1        2.863178        2.922602        0.105298
     -12       3       1        2.975986        2.921079        0.057375
     -11       3       1        2.350469        2.400021        0.059807
     -10       3       1        3.781006        3.876725        0.062410
      -9       3       1        3.977263        3.984972        0.059414
      -8       3       1        1.242669        1.102452        0.075661
      -7       3       1        3.349814        3.394260        0.052105
      -6       3       1        8.624137        8.656038        0.097592
      -5       3       1       10.558895       10.525208        0.116558
      -4       3       1        5.281962        5.363488        0.110964
      -3       3       1        4.604146        4.488095        0.318083
      -2       3       1       28.221309       27.738782        0.464251
      -1       3       1        0.608626        0.690000        0.661716
       0       3       1       17.032758       17.266152        0.256743
       1       3       1       13.197710       12.939474        0.244987
       2       3       1       13.092346       12.542328        0.145958
       3       3       1        3.464522        3.432346        0.082272
       4       3       1       14.323528       14.342245        0.153517
       5       3       1       12.261972       12.291460        0.136626
       6       3       1        0.536565        0.527067        0.125446
       7       3       1       12.516677       12.505599        0.139920
       8       3       1        1.018037        1.012373        0.085929
       9       3       1        6.022590        6.067537        0.077545
      10       3       1        2.761232        2.576315        0.061420
      11       3       1        3.458136        3.471743        0.063518
      12       3       1        1.265958        1.155422        0.094762
     -12       4       1        1.854944        1.732541        0.072662
     -11       4       1        2.748021        2.824872        0.061739
     -10       4       1        0.125766        0.452880        0.452880
      -9       4       1        8.095712        8.192497        0.100155
      -8       4       1       10.957594       10.958102        0.135441
      -7       4       1       11.053764       11.056220        0.124157
      -6       4       1        6.664097        6.667983        0.078143
      -5       4       1        4.257078        4.258756        0.061376
      -4       4       1        0.965601        0.866833        0.072604
      -3       4       1       10.855038       10.877040        0.121111
      -2       4       1        9.565839        9.583632        0.109668
      -1       4       1        5.868774        5.828636        0.068341
       0       4       1        8.391144        8.223503        0.092144
       1       4       1        1.780877        1.838178        0.041070
       2       4       1        0.209467        0.212603        0.212603
       3       4       1        1.258727        1.287983        0.048588
       4       4       1        1.688030        1.690178        0.045550
       5       4       1        5.129361        5.063793        0.064893
       6       4       1        0.512111        0.442832        0.442832
       7       4       1        2.886804        2.872020        0.058872
       8       4       1        3.563756        3.578547        0.063010
       9       4       1        3.695395        3.682255        0.063968
      10       4       1        5.404849        5.371964        0.071021
      11       4       1        4.413580        4.502999        0.086326
     -11       5       1        1.331134        1.316700        0.178632
     -10       5       1        0.524927        0.352846        0.352846
      -9       5       1        2.979893        2.868362        0.066934
      -8       5       1        5.175824        5.160426        0.069356
      -7       5       1        4.618043        4.652956        0.080211
      -6       5       1        0.276984        0.363593        0.242350
      -5       5       1        3.952095        3.953353        0.060539
      -4       5       1        0.469433        0.410974        0.168487
      -3       5       1        1.022104        1.026109        0.066370
      -2       5       1        1.352516        1.252637        0.060161
      -1       5       1        7.500180        7.438750        0.087764
       0       5       1        0.473280        0.410853        0.160853
       1       5       1        0.692007        0.664530        0.104530
       2       5       1        4.632329        4.557631        0.059520
       3       5       1        7.085133        7.112524        0.082446
       4       5       1        3.406853        3.317680        0.052561
       5       5       1        0.839356        0.696060        0.139913
       6       5       1        4.870826        4.959536        0.077426
       7       5       1        0.629318        0.413884        0.255139
       8       5       1        1.145271        0.885889        0.132630
       9       5       1        2.212043        2.194151        0.070781
      10       5       1        3.846581        3.750600        0.062647
      -9       6       1        3.065238        3.066170        0.101883
      -8       6       1        1.402010        1.376808        0.075386
      -7       6       1        9.644246        9.525807        0.152814
      -6       6       1        3.124179        3.151777        0.094982
      -5       6       1        0.375267        0.501199        0.501199
      -4       6       1        0.852269        0.747663        0.124847
      -3       6       1        6.966917        6.907098        0.094169
      -2       6       1        1.811818        1.804855        0.066378
      -1       6       1        3.619218        3.486402        0.054493
       0       6       1        5.815461        5.720926        0.070528
       1       6       1        5.774459        5.634891        0.076834
       2       6       1        1.799203        1.740000        0.057056
       3       6       1        2.452856        2.250133        0.052840
       4       6       1        4.636736        4.591623        0.067355
       5       6       1        5.076749        5.095194        0.084805
       6       6       1        3.512038        3.476061        0.086076
       7       6       1        0.242072        0.412795        0.412795
       8       6       1        1.768026        1.669641        0.068266
       9       6       1        3.044294        3.065355        0.084365
      -7       7       1        1.420415        1.322346        0.108427
      -6       7       1        5.779228        5.832838        0.094459
      -5       7       1        0.893034        0.973756        0.127470
      -4       7       1        0.436672        0.555968        0.187864
      -3       7       1        2.176443        2.145833        0.060096
      -2       7       1        5.930982        5.974027        0.073519
      -1       7       1        2.914959        2.930290        0.057817
       0       7       1        7.059133        6.827957        0.082292
       1       7       1        3.096423        3.098145        0.076043
       2       7       1        3.729638        3.654313        0.055563
       3       7       1        0.059175        0.458476        0.458476
       4       7       1        5.209080        5.331510        0.080510
       5       7       1        7.028261        7.041023        0.085234
       6       7       1        1.797446        1.810746        0.102179
       7       7       1        1.889949        2.003472        0.237431
      -2       8       1        1.175019        1.148913        0.098532
      -1       8       1        0.131355        0.311929        0.311929
       0       8       1        0.088403        0.303315        0.303315
       1       8       1        1.267406        1.115840        0.103467
       2       8       1        0.709057        0.631189        0.274258
     -14       0       2        9.540601        9.347246        0.132800
     -13       0       2        0.271243        0.415211        0.415211
     -12       0       2        7.088313        6.900145        0.128587
     -11       0       2        4.564747        4.572745        0.090335
     -10       0       2        0.234606        0.415933        0.415933
      -9       0       2        4.678990        4.749526        0.066258
      -8       0       2        4.373745        4.406699        0.067229
      -7       0       2        8.933690        8.911285        0.104356
      -6       0       2       31.765785       32.442873        0.500581
      -5       0       2       22.092601       22.551275        0.287852
      -4       0       2       72.982045       73.747678        1.868822
      -3       0       2        8.935420        9.010438        0.149795
      -2       0       2       58.715226       59.213934        0.726329
       0       0       2       27.383955       28.219142        0.403679
       1       0       2        7.383220        7.363287        0.253154
       3       0       2       31.884048       32.538285        0.643301
       4       0       2        0.192375        0.739594        0.682149
       5       0       2       60.919346       60.619304        0.912018
       6       0       2       12.819087       12.735776        0.146098
       7       0       2       13.960582       14.027829        0.151230
       8       0       2        9.144559        8.971065        0.121262
       9       0       2       16.140953       16.171580        0.188151
      10       0       2        3.973019        4.027282        0.082285
      11       0       2       11.861358       11.816514        0.138757
      12       0       2       10.632875       10.693924        0.120844
      13       0       2        8.253331        8.088696        0.095824
     -13       1       2        9.076138        8.952765        0.104432
     -12       1       2        2.404239        2.340171        0.068674
     -11       1       2        5.687824        5.656766        0.072055
     -10       1       2        1.678031        1.697822        0.056877
      -9       1       2        2.804510        2.781564        0.051674
      -8       1       2        0.117339        0.244540        0.244540
      -7       1       2       21.985792       21.983175        0.243810
      -6       1       2        6.214367        6.227921        0.147625
      -5       1       2       37.691193       37.756589        0.461281
      -4       1       2       17.634807       17.884910        0.217143
      -3       1       2       13.327261       13.912225        0.202010
      -2       1       2       54.964784       56.551304        0.645133
      -1       1       2       28.555289       29.783888        0.452506
       0       1       2       21.867085       22.718935        0.271886
       1       1       2       48.092663       48.991224        0.484523
       2       1       2        3.938724        3.936369        0.128088
       3       1       2       49.244162       50.137411        0.671969
       4       1       2       32.152992       32.159757        0.422870
       5       1       2       17.890417       17.833956        0.273774
       6       1       2       18.303418       18.313656        0.203162
       7       1       2        1.002477        1.052996        0.060323
       8       1       2        3.426731        3.472607        0.055298
       9       1       2        5.226061        5.095783        0.065474
      10       1       2        0.266331        0.302324        0.282324
      11       1       2        6.798477        6.749519        0.084685
      12       1       2        6.839694        6.807790        0.083580
      13       1       2        2.720895        2.792060        0.071619
     -13       2       2        0.486579        0.440000        0.440000
     -12       2       2        5.452292        5.456372        0.070094
     -11       2       2        1.327781        1.346477        0.080578
     -10       2       2        7.854089        7.871912        0.093030
      -9       2       2        0.290836        0.344529        0.219629
      -8       2       2        9.561571        9.566556        0.107592
      -7       2       2        1.390511        1.428391        0.046906
      -6       2       2       14.935356       14.801689        0.159968
      -5       2       2        1.881552        1.354289        0.527609
      -4       2       2        8.703555        8.489582        0.208640
      -3       2       2       31.356343       31.891378        0.526748
      -2       2       2       51.530085       52.720205        0.623180
      -1       2       2        6.844614        6.311101        0.544213
       0       2       2       26.625100       27.376267        0.336482
       1       2       2        0.429022        0.798937        0.450225
       2       2       2        4.078927        4.074801        0.140719
       3       2       2       39.257227       38.809148        0.495182
       4       2       2       40.525579       41.061174        0.515521
       5       2       2        4.265172        4.286724        0.082559
       6       2       2        0.497257        0.714703        0.084941
       7       2       2        6.017113        6.020133        0.072781
       8       2       2        0.876234        0.954725        0.074214
       9       2       2       14.233499       14.261136        0.160072
      10       2       2       12.748056       12.636455        0.176921
      11       2       2        0.463482        0.575239        0.215100
      12       2       2        0.283557        0.345977        0.345977
      13       2       2        3.638038        3.793547        0.075887
     -13       3       2        1.646617        1.572641        0.084589
     -12       3       2        1.570653        1.603028        0.067157
     -11       3       2        4.295873        4.219123        0.066534
     -10       3       2        6.725130        6.725548        0.086045
      -9       3       2       21.736913       21.741205        0.244229
      -8       3       2        6.926954        6.887089        0.081136
      -7       3       2        3.235040        3.237592        0.053726
      -6       3       2        8.004632        8.010243        0.091531
      -5       3       2        0.678542        0.653452        0.091759
      -4       3       2        8.691519        9.004554        0.279132
      -3       3       2       37.628798       37.561017        0.555882
      -2       3       2       19.328018       19.468179        0.304933
      -1       3       2       13.326968       13.319910        0.296470
       0       3       2       25.389983       25.476067        0.339838
       1       3       2       16.246979       15.669078        0.173595
       2       3       2       22.530513       22.195270        0.255808
       3       3       2       10.798550       10.712143        0.132445
       4       3       2        2.296466        2.424871        0.052425
       5       3       2        5.478975        5.504089        0.070306
       6       3       2        2.058364        2.043942        0.047871
       7       3       2       11.290572       11.178998        0.128206
       8       3       2        7.333452        7.267943        0.086370
       9       3       2        3.754778        3.699054        0.062297
      10       3       2       10.271460       10.248902        0.116775
      11       3       2        2.610262        2.594995        0.078192
      12       3       2        1.017766        0.993932        0.130103
     -12       4       2        2.442580        2.502858        0.061691
     -11       4       2        4.007704        4.031377        0.075748
     -10       4       2        7.716063        7.744030        0.090665
      -9       4       2        4.575083        4.597717        0.063072
      -8       4       2       10.510274       10.600000        0.123837
      -7       4       2        6.111035        6.207254        0.073821
      -6       4       2        0.009040        0.415572        0.415572
      -5       4       2        0.078724        0.287576        0.240672
      -4       4       2        5.449467        5.394998        0.064425
      -3       4       2        7.777176        7.814474        0.088608
      -2       4       2       18.656813       18.423083        0.208529
      -1       4       2        7.470872        7.336007        0.085697
       0       4       2       18.075921       17.952994        0.202783
       1       4       2       17.834461       17.704237        0.200237
       2       4       2        3.412545        3.338862        0.048725
       3       4       2        3.623650        3.604997        0.049719
       4       4       2        1.836574        1.777020        0.048726
       5       4       2        0.729636        0.594138        0.132619
       6       4       2       12.117103       12.238055        0.137642
       7       4       2        3.041130        3.137961        0.062136
       8       4       2        8.948120        8.954831        0.103165
       9       4       2        8.617437        8.561484        0.104475
      10       4       2        0.292120        0.318748        0.318748
      11       4       2        4.448101        4.398636        0.090620
     -11       5       2        6.077537        5.937929        0.077809
     -10       5       2        6.272596        6.284187        0.092660
      -9       5       2        0.391687        0.340735        0.340735
      -8       5       2       12.373060       12.414105        0.144223
      -7       5       2       10.468676       10.580643        0.119285
      -6       5       2        1.938912        2.026277        0.053918
      -5       5       2        4.837789        4.809054        0.062582
      -4       5       2       11.292665       11.230761        0.126258
      -3       5       2        3.574725        3.622844        0.053811
      -2       5       2        9.537886        9.371286        0.107054
      -1       5       2       20.192494       20.208909        0.225166
       0       5       2        6.468691        6.465060        0.082114
       1       5       2        8.354591        8.309693        0.097020
       2       5       2        3.342791        3.290289        0.056560
       3       5       2        4.143235        4.192374        0.057280
       4       5       2        2.189644        2.207238        0.055076
       5       5       2        5.170968        5.193554        0.078869
       6       5       2        1.036458        1.067052        0.130569
       7       5       2        8.467745        8.448669        0.119383
       8       5       2        6.158536        6.238670        0.089198
       9       5       2        5.015863        4.887535        0.078377
      10       5       2        1.957271        1.917316        0.063347
      -9       6       2        1.216756        1.088531        0.114827
      -8       6       2        1.925331        1.861075        0.111875
      -7       6       2        4.131442        4.190107        0.066638
      -6       6       2        4.935774        4.854276        0.068151
      -5       6       2        1.355336        1.396066        0.075346
      -4       6       2        5.212877        5.256615        0.070287
      -3       6       2        3.249609        3.348880        0.054795
      -2       6       2        0.614184        0.451996        0.192380
      -1       6       2        6.192145        6.136693        0.074515
       0       6       2        7.457386        7.432698        0.086475
       1       6       2        4.024945        4.047592        0.057730
       2       6       2        6.336473        6.297777        0.076041
       3       6       2        2.686110        2.739325        0.056658
       4       6       2        1.755957        1.849432        0.062815
       5       6       2        4.884473        4.920874        0.110261
       6       6       2        5.183726        5.228958        0.072021
       7       6       2        3.670085        3.645820        0.066574
       8       6       2        5.388258        5.387764        0.086915
       9       6       2        0.698248        0.881419        0.221344
      -7       7       2        1.237701        1.242940        0.193226
      -6       7       2        0.890272        0.691158        0.199122
      -5       7       2        2.344025        2.266870        0.092497
      -4       7       2        5.157206        5.023744        0.077836
      -3       7       2        5.667147        5.666304        0.072647
      -2       7       2        1.139867        1.125522        0.085522
      -1       7       2        0.560947        0.517784        0.186121
       0       7       2        0.531710        0.377492        0.231890
       1       7       2        2.080592        2.007212        0.070023
       2       7       2        1.443859        1.421161        0.070606
       3       7       2        4.630987        4.656501        0.065531
       4       7       2        2.219687        2.181513        0.071016
       5       7       2        3.020077        3.007856        0.069966
       6       7       2        1.936842        1.882445        0.077397
      -2       8       2        3.362769        3.373129        0.075554
      -1       8       2        2.514977        2.503218        0.059062
       0       8       2        1.227876        1.189243        0.113837
       1       8       2        1.220793        1.165290        0.098144
       2       8       2        0.574656        0.426966        0.426966
     -14       1       3        1.257290        1.319886        0.129382
     -13       1       3        1.283706        1.160517        0.152350
     -12       1       3        0.593936        0.403856        0.275794
     -11       1       3        8.746657        8.796363        0.105218
     -10       1       3        3.579782        3.540339        0.056519
      -9       1       3        0.845229        0.809074        0.086370
      -8       1       3       10.253027       10.292230        0.124634
      -7       1       3        4.509462        4.563989        0.061879
      -6       1       3        2.639106        2.611915        0.198101
      -5       1       3       16.626972       16.801786        0.214742
      -4       1       3        3.052116        3.140955        0.150353
      -3       1       3       29.465920       30.212249        0.371003
      -2       1       3       10.767569       11.272977        0.239391
      -1       1       3       42.488120       44.045885        0.629298
       0       1       3        9.747875        9.860020        0.257937
       1       1       3       65.814834       65.984241        0.613299
       2       1       3       50.171762       50.918170        0.647403
       3       1       3       15.476694       15.300654        0.237121
       4       1       3       33.910501       34.760466        0.587377
       5       1       3        3.181907        3.187632        0.078613
       6       1       3       11.141743       11.144057        0.122714
       7       1       3        6.401446        6.452286        0.074513
       8       1       3       21.641393       21.766488        0.245336
       9       1       3       12.187260       12.160181        0.136870
      10       1       3        6.921280        6.878081        0.083083
      11       1       3        7.920349        7.938703        0.095425
      12       1       3        4.398089        4.276798        0.066929
      13       1       3        3.777501        3.697972        0.079547
     -13       2       3        2.415163        2.317736        0.119578
     -12       2       3        0.216416        0.412189        0.412189
     -11       2       3        2.682852        2.703220        0.060419
     -10       2       3       16.473781       16.476954        0.183397
      -9       2       3        2.032260        1.926681        0.054330
      -8       2       3        6.212874        6.235944        0.073558
      -7       2       3       11.211835       11.141813        0.123193
      -6       2       3       18.510493       18.266363        0.200926
      -5       2       3        4.853860        4.998500        0.243187
      -4       2       3       21.013700       20.733307        0.279212
      -3       2       3       40.591089       41.249485        0.548134
      -2       2       3        7.101002        7.202500        0.144596
      -1       2       3       30.699827       30.481470        0.387450
       0       2       3        0.701165        1.173116        0.431428
       1       2       3       44.401478       45.597259        0.545178
       2       2       3        9.532078        9.687879        0.159448
       3       2       3       23.969221       23.533805        0.311833
       4       2       3       17.546093       17.503143        0.202276
       5       2       3       11.639691       11.582746        0.136786
       6       2       3        8.815862        8.773711        0.098343
       7       2       3        5.167633        5.168365        0.065033
       8       2       3        5.311932        5.255188        0.067896
       9       2       3        5.335454        5.353037        0.068152
      10       2       3        6.618615        6.623519        0.082265
      11       2       3        2.294444        2.172303        0.085799
      12       2       3        3.428530        3.441366        0.060390
     -13       3       3        0.158088        0.407185        0.266829
     -12       3       3        4.284554        4.364516        0.061261
     -11       3       3        1.429122        1.403603        0.078650
     -10       3       3        4.460421        4.558838        0.064842
      -9       3       3        8.352390        8.532526        0.098073
      -8       3       3        6.249478        6.297301        0.088759
      -7       3       3        3.518784        3.491418        0.050052
      -6       3       3        2.704200        2.988612        0.047813
      -5       3       3        5.887711        5.837893        0.068491
      -4       3       3       11.259348       11.438531        0.511043
      -3       3       3        4.600652        5.667892        0.296672
      -2       3       3        2.835880        2.893406        0.232692
      -1       3       3        8.777207        8.587258        0.189699
       0       3       3       22.010531       21.946754        0.282728
       1       3       3        0.641554        0.632930        0.322768
       2       3       3        5.125155        4.976344        0.124025
       3       3       3       23.447419       23.472963        0.278998
       4       3       3        2.918603        2.807900        0.050056
       5       3       3        5.027371        4.995498        0.062041
       6       3       3        2.095600        2.201318        0.067565
       7       3       3        9.317008        9.229139        0.109380
       8       3       3        1.821565        1.804162        0.063357
       9       3       3        8.891370        9.126226        0.104973
      10       3       3        4.706904        4.680705        0.065838
      11       3       3        2.839841        2.896446        0.072477
      12       3       3        3.771237        3.951455        0.062497
     -12       4       3        3.314727        3.360357        0.066423
     -11       4       3        5.582423        5.555088        0.080054
     -10       4       3        6.016031        6.051033        0.081276
      -9       4       3       10.845135       10.919707        0.123411
      -8       4       3        9.411215        9.474387        0.113724
      -7       4       3        1.900573        1.917968        0.055792
      -6       4       3        6.306890        6.325346        0.081949
      -5       4       3       11.648641       11.679897        0.129140
      -4       4       3       18.380897       18.471600        0.205237
      -3       4       3       18.119333       18.097790        0.200304
      -2       4       3       13.673827       13.675160        0.151847
      -1       4       3        0.406942        0.343366        0.162258
       0       4       3        4.702974        4.715930        0.057390
       1       4       3        8.980632        9.061733        0.099981
       2       4       3       17.621097       17.521130        0.196581
       3       4       3       10.091366       10.126204        0.116708
       4       4       3        3.936353        3.964846        0.060233
       5       4       3        2.721944        2.792132        0.055820
       6       4       3        1.241152        1.231016        0.079886
       7       4       3        2.519151        2.495336        0.101093
       8       4       3        3.712652        3.760851        0.063825
       9       4       3        0.150940        0.380000        0.303189
      10       4       3        2.908477        2.961587        0.080962
      11       4       3        1.151446        1.298114        0.105386
     -11       5       3        0.649000        0.825833        0.161529
     -10       5       3        0.730583        0.929301        0.154898
      -9       5       3        0.854753        0.735119        0.162057
      -8       5       3        0.390806        0.467012        0.467012
      -7       5       3        4.483938        4.387596        0.064634
      -6       5       3        2.599999        2.531541        0.057617
      -5       5       3        4.160823        4.207731        0.067441
      -4       5       3        3.624383        3.625603        0.058952
      -3       5       3        5.032824        4.933052        0.061194
      -2       5       3        4.302254        4.274576        0.056045
      -1       5       3        2.608843        2.572198        0.048034
       0       5       3        2.567479        2.461199        0.047923
       1       5       3        1.820493        1.855344        0.052568
       2       5       3        2.739219        2.768574        0.051075
       3       5       3        0.358495        0.365513        0.238234
       4       5       3        4.425525        4.415541        0.060773
       5       5       3        2.520993        2.552078        0.063162
       6       5       3        1.970314        1.956809        0.073540
       7       5       3        2.793657        2.761739        0.078662
       8       5       3        4.667595        4.669904        0.092787
       9       5       3        2.938643        2.947049        0.073915
      10       5       3        1.657928        1.593581        0.069212
      -9       6       3        4.831503        4.887842        0.086280
      -8       6       3        1.410018        1.547029        0.084737
      -7       6       3        0.525975        0.514782        0.213783
      -6       6       3        1.463943        1.726384        0.063705
      -5       6       3       10.571374       10.463747        0.121117
      -4       6       3        8.560427        8.625717        0.108734
      -3       6       3        2.291678        2.589961        0.082293
      -2       6       3        9.547326        9.431437        0.122731
      -1       6       3        0.560543        0.528394        0.173429
       0       6       3        4.731002        4.743944        0.064841
       1       6       3        1.880281        1.811077        0.057310
       2       6       3        8.531946        8.506644        0.102062
       3       6       3        1.866197        2.339167        0.066811
       4       6       3        1.941000        1.941778        0.061937
       5       6       3        3.481039        3.459046        0.071569
       6       6       3        5.536817        5.487440        0.079298
       7       6       3        0.920717        0.911482        0.123955
       8       6       3        2.888498        2.893717        0.062640
      -7       7       3        1.094313        0.879261        0.294368
      -6       7       3        1.404133        1.235880        0.170704
      -5       7       3        1.848238        1.809061        0.098710
      -4       7       3        5.330776        5.291030        0.068100
      -3       7       3        1.217612        1.418379        0.069454
      -2       7       3        1.108486        1.134637        0.093820
      -1       7       3        4.426429        4.302557        0.059327
       0       7       3        2.001900        2.058543        0.054996
       1       7       3        1.691829        1.592859        0.066131
       2       7       3        3.527523        3.487549        0.063809
       3       7       3        5.302862        5.417564        0.072099
       4       7       3        0.853499        0.941010        0.133545
       5       7       3        3.422310        3.363034        0.069252
       6       7       3        0.532300        0.584722        0.264410
      -2       8       3        0.011203        0.331361        0.331361
      -1       8       3        0.270646        0.322335        0.322335
       0       8       3        0.302990        0.297658        0.297658
       1       8       3        0.546760        0.427434        0.256262
       2       8       3        0.531122        0.560446        0.560446
     -14       0       4        0.241296        0.464650        0.351956
     -13       0       4        0.821531        0.715612        0.394520
     -12       0       4       15.372916       15.277762        0.169486
     -11       0       4        7.248592        7.312250        0.104685
     -10       0       4        6.901807        6.806761        0.085303
      -9       0       4       17.786321       17.666918        0.203242
      -8       0       4        4.942567        5.006096        0.066359
      -7       0       4       14.997380       14.692855        0.180447
      -6       0       4        4.032040        4.043019        0.195292
      -5       0       4        9.985702       10.233279        0.175943
      -4       0       4       25.615684       26.232613        0.493538
      -3       0       4       21.468851       22.487997        0.544889
      -1       0       4       67.852144       68.631480        0.479224
       0       0       4       19.019570       20.050187        0.254986
       1       0       4       99.597116       99.995000        0.622318
       2       0       4        6.663722        6.795881        0.112095
       3       0       4       10.803618       10.322306        0.244608
       4       0       4       14.094403       14.353745        0.426793
       5       0       4        8.071930        8.129822        0.208079
       6       0       4        2.943507        2.963646        0.057945
       7       0       4       38.639742       38.871712        0.433060
       8       0       4       18.979877       19.003421        0.210337
       9       0       4        5.037396        5.048564        0.083083
      10       0       4        8.868846        8.969671        0.116818
      11       0       4        0.798248        0.885607        0.172656
      12       0       4        6.557977        6.722351        0.121896
      13       0       4        7.175810        7.206317        0.089506
     -14       1       4        0.596386        0.651767        0.220606
     -13       1       4        2.619100        2.645714        0.065694
     -12       1       4        0.745808        0.875271        0.136556
     -11       1       4       14.133875       14.171097        0.182173
     -10       1       4        2.056492        2.120307        0.061399
      -9       1       4        7.616952        7.615051        0.096407
      -8       1       4       12.859412       12.788276        0.143514
      -7       1       4        1.515735        1.537498        0.047431
      -6       1       4       13.410963       13.555442        0.210031
      -5       1       4       22.660118       23.030632        0.320942
      -4       1       4       13.718959       13.779332        0.223153
      -3       1       4       35.277420       36.055929        0.486841
      -2       1       4       44.079235       45.436109        0.528983
      -1       1       4       36.348601       38.084774        0.572109
       0       1       4       91.345152       88.475364        0.575193
       1       1       4       19.190970       19.328218        0.325849
       2       1       4        7.212443        7.204096        0.166838
       3       1       4        8.365843        7.930763        0.182344
       4       1       4        3.978760        3.101064        0.398510
       5       1       4       14.783417       14.848906        0.174438
       6       1       4       17.469615       17.467112        0.191985
       7       1       4       13.943039       13.926234        0.162151
       8       1       4       13.608141       13.629380        0.151992
       9       1       4        3.759863        3.753398        0.058267
      10       1       4        7.279730        7.270420        0.093791
      11       1       4        3.078144        3.035951        0.063848
      12       1       4        1.694375        1.674933        0.073309
      13       1       4        2.260731        2.366157        0.296206
     -13       2       4        2.151461        2.218468        0.063381
     -12       2       4        0.789190        0.790127        0.146621
     -11       2       4        7.829456        7.853598        0.092026
     -10       2       4       12.518500       12.508797        0.139480
      -9       2       4        1.422887        1.479595        0.057519
      -8       2       4        9.414664        9.352112        0.104950
      -7       2       4        4.424322        4.346838        0.054403
      -6       2       4        5.472905        5.482882        0.091129
      -5       2       4       12.663596       12.433423        0.278177
      -4       2       4       18.647071       18.618002        0.258536
      -3       2       4       12.227421       12.477179        0.213004
      -2       2       4       11.320910       11.577996        0.174488
      -1       2       4       35.702368       35.675342        0.453757
       0       2       4       31.910723       31.599051        0.459365
       1       2       4       10.515484       10.091085        0.192095
       2       2       4        2.682458        2.396539        0.192134
       3       2       4       22.438195       22.863289        0.346407
       4       2       4        9.337982        9.329148        0.129311
       5       2       4       18.363140       18.354563        0.202429
       6       2       4       16.385535       16.368873        0.188020
       7       2       4        1.673814        1.856340        0.065503
       8       2       4        8.957592        8.860305        0.104792
       9       2       4       14.282817       14.089003        0.162769
      10       2       4        2.904172        2.859790        0.064830
      11       2       4        6.289866        6.154592        0.090187
      12       2       4        4.708906        4.720381        0.070005
     -13       3       4        5.022380        5.067149        0.066549
     -12       3       4        0.884717        0.985241        0.112659
     -11       3       4        5.017951        4.953282        0.072708
     -10       3       4        7.591399        7.595591        0.093524
      -9       3       4       10.935718       10.902293        0.122219
      -8       3       4        0.127411        0.383145        0.383145
      -7       3       4       20.679952       20.602670        0.232348
      -6       3       4        5.006204        5.043709        0.062043
      -5       3       4        8.016208        7.908034        0.090426
      -4       3       4       36.745447       36.585380        0.415779
      -3       3       4       16.011023       15.749921        0.269288
      -2       3       4        7.155259        7.229938        0.269837
      -1       3       4       17.887806       17.218595        0.203014
       0       3       4       17.802194       17.472550        0.191925
       1       3       4        6.759358        6.685731        0.094601
       2       3       4       34.781156       34.885957        0.456173
       3       3       4       24.550589       24.309669        0.271366
       4       3       4       16.476009       16.479684        0.183059
       5       3       4        4.675545        4.688816        0.058590
       6       3       4        1.335936        1.325104        0.055576
       7       3       4        8.917184        8.875246        0.106096
       8       3       4        7.843744        7.843532        0.094274
       9       3       4        6.110780        6.109583        0.079906
      10       3       4        4.353441        4.390900        0.064007
      11       3       4        4.156684        4.161370        0.066739
      12       3       4        5.140773        5.194709        0.068502
     -12       4       4        2.990544        3.031798        0.058820
     -11       4       4        0.584662        0.316228        0.316228
     -10       4       4        1.267949        1.228373        0.100854
      -9       4       4        1.337678        1.258690        0.072772
      -8       4       4        7.979201        7.944747        0.092677
      -7       4       4        3.468143        3.446883        0.059701
      -6       4       4       15.463801       15.534478        0.174790
      -5       4       4       11.592798       11.665333        0.137107
      -4       4       4        2.113640        2.622251        0.048149
      -3       4       4       12.791353       12.847179        0.144029
      -2       4       4        1.592982        1.693369        0.048742
      -1       4       4        1.593886        1.619383        0.044835
       0       4       4        8.379856        8.293612        0.093307
       1       4       4        4.098750        4.054750        0.053750
       2       4       4       17.491343       17.346758        0.198871
       3       4       4       14.699661       14.580809        0.164499
       4       4       4        3.044784        2.998783        0.054399
       5       4       4       12.107398       11.994999        0.136669
       6       4       4        5.958610        5.921993        0.074002
       7       4       4        3.855905        3.852921        0.066102
       8       4       4        3.657509        3.677227        0.068072
       9       4       4        0.540374        0.660530        0.192769
      10       4       4        4.309873        4.319028        0.068263
      11       4       4        6.018808        6.128703        0.075687
     -11       5       4        4.447721        4.366349        0.066232
     -10       5       4        3.598433        3.493852        0.057284
      -9       5       4        0.893138        0.926013        0.106562
      -8       5       4        0.884791        0.783135        0.138852
      -7       5       4        3.214636        3.182295        0.059155
      -6       5       4       14.472696       14.456141        0.162086
      -5       5       4       19.118683       19.214838        0.215364
      -4       5       4        1.740420        1.659608        0.057797
      -3       5       4        7.373917        7.329188        0.088470
      -2       5       4        4.413503        4.412029        0.058754
      -1       5       4        5.184849        5.252714        0.064361
       0       5       4       11.703380       11.643883        0.129109
       1       5       4       22.671531       22.558590        0.268907
       2       5       4        4.023046        3.917780        0.056822
       3       5       4        0.683619        0.712811        0.129031
       4       5       4       11.394717       11.288933        0.131424
       5       5       4        4.388519        4.474371        0.064836
       6       5       4        9.283043        9.312196        0.108610
       7       5       4        3.691964        3.724916        0.085823
       8       5       4        2.238120        2.250911        0.063698
       9       5       4        2.457228        2.478286        0.059505
      10       5       4        3.090297        3.146220        0.064922
      -9       6       4        1.354728        1.226254        0.093338
      -8       6       4        2.024018        1.968731        0.065575
      -7       6       4        2.009452        1.991407        0.059801
      -6       6       4        4.246718        4.265794        0.064009
      -5       6       4        3.950910        4.015346        0.058453
      -4       6       4        4.416442        4.420294        0.060248
      -3       6       4        2.665918        2.709557        0.055541
      -2       6       4        0.656383        0.531883        0.194097
      -1       6       4        3.156386        3.126532        0.052983
       0       6       4        2.058896        2.045116        0.052329
       1       6       4        5.460493        5.459579        0.069217
       2       6       4        6.342436        6.382476        0.079461
       3       6       4        2.555095        2.664339        0.061936
       4       6       4        0.823078        0.731574        0.159560
       5       6       4        3.095236        3.110739        0.070887
       6       6       4        1.252225        1.293290        0.110370
       7       6       4        4.838888        4.778075        0.076905
       8       6       4        3.953722        4.017337        0.061582
      -7       7       4        2.022227        2.031034        0.095886
      -6       7       4        1.652025        1.630767        0.119807
      -5       7       4        1.523998        1.367955        0.080632
      -4       7       4        3.933595        3.927595        0.070912
      -3       7       4        5.201120        5.082126        0.070639
      -2       7       4        2.901984        2.841725        0.068027
      -1       7       4        4.471914        4.445447        0.061499
       0       7       4        0.576176        0.540555        0.192848
       1       7       4        3.043572        2.982767        0.071547
       2       7       4        5.063316        5.043213        0.066769
       3       7       4        2.097445        2.013082        0.056989
       4       7       4        0.743662        0.895712        0.110728
       5       7       4        2.666337        2.631216        0.079727
       6       7       4        1.012448        0.936429        0.133124
      -2       8       4        3.902613        3.850325        0.081903
      -1       8       4        2.446815        2.441250        0.106384
       0       8       4        1.272993        1.349667        0.100387
       1       8       4        0.697031        0.553534        0.271222
     -14       1       5        1.448529        1.441007        0.084504
     -13       1       5        7.476734        7.560754        0.089944
     -12       1       5       10.373175       10.407689        0.118375
     -11       1       5        3.430640        3.420526        0.060467
     -10       1       5        7.285727        7.293559        0.087797
      -9       1       5        4.056695        4.139203        0.056679
      -8       1       5       11.246216       11.184811        0.123618
      -7       1       5        3.495054        3.499143        0.049070
      -6       1       5       23.080570       23.051464        0.324388
      -5       1       5       13.192849       13.426839        0.199972
      -4       1       5        0.605219        0.756042        0.333668
      -3       1       5       33.808743       34.483764        0.415451
      -2       1       5       10.472129       10.629675        0.189848
      -1       1       5        2.584282        2.506172        0.184944
       0       1       5       19.253775       20.089550        0.317094
       1       1       5       25.000760       25.830796        0.309236
       2       1       5       10.583046       10.640959        0.219346
       3       1       5        5.112550        5.262604        0.212752
       4       1       5       22.201657       22.245898        0.256583
       5       1       5        2.591714        2.625719        0.083928
       6       1       5       18.009385       18.083694        0.199623
       7       1       5       14.964323       14.974311        0.174311
       8       1       5        0.085159        0.260192        0.260192
       9       1       5        5.826913        5.870860        0.074482
      10       1       5        4.573601        4.401591        0.077472
      11       1       5        8.409162        8.345717        0.118142
      12       1       5        4.524519        4.486981        0.072799
     -13       2       5        2.671345        2.618874        0.086385
     -12       2       5        6.666292        6.780044        0.082881
     -11       2       5        3.388631        3.413942        0.088435
     -10       2       5        0.426570        0.367560        0.248396
      -9       2       5        5.846738        5.736724        0.071920
      -8       2       5       13.729912       13.751727        0.153198
      -7       2       5        7.563726        7.414445        0.084507
      -6       2       5        4.882753        4.843965        0.059616
      -5       2       5       31.383414       31.119929        0.448444
      -4       2       5        5.671162        5.882261        0.167981
      -3       2       5        3.835365        3.491848        0.270047
      -2       2       5        3.935546        4.444435        0.244316
      -1       2       5       52.339672       52.576611        0.646947
       0       2       5       16.546577       16.407315        0.341513
       1       2       5       22.200059       22.730816        0.324121
       2       2       5       29.283643       28.605943        0.401688
       3       2       5       18.611224       18.632230        0.228155
       4       2       5        1.801814        1.753482        0.104907
       5       2       5        9.095824        9.151503        0.105454
       6       2       5       23.266596       23.414739        0.262417
       7       2       5        2.070299        2.053120        0.059154
       8       2       5        6.536428        6.451356        0.083468
       9       2       5        4.253168        4.283690        0.068361
      10       2       5        7.577367        7.501666        0.091471
      11       2       5        0.609887        0.464543        0.248904
      12       2       5        3.822098        3.851493        0.135312
     -13       3       5        3.619916        3.572254        0.065261
     -12       3       5        0.461177        0.453431        0.453431
     -11       3       5        5.957504        6.020216        0.079677
     -10       3       5        0.645274        0.311288        0.311288
      -9       3       5        0.322318        0.430929        0.430929
      -8       3       5        2.194984        2.185498        0.052800
      -7       3       5       13.911046       13.833293        0.158864
      -6       3       5        1.869109        1.968553        0.050820
      -5       3       5        4.566320        4.497221        0.059091
      -4       3       5       12.643539       12.539139        0.140348
      -3       3       5       10.979084       10.403365        0.269264
      -2       3       5        6.183595        5.998583        0.091469
      -1       3       5        1.971622        2.103236        0.107014
       0       3       5        9.485747        9.246621        0.126150
       1       3       5       11.143799       10.852649        0.147978
       2       3       5        6.684560        6.516517        0.096627
       3       3       5        0.922693        0.864002        0.085350
       4       3       5        4.527785        4.564537        0.063204
       5       3       5       15.121126       15.135389        0.167757
       6       3       5        0.882521        0.937230        0.074328
       7       3       5        2.441063        2.408485        0.055551
       8       3       5       10.071025       10.002500        0.120698
       9       3       5        2.805494        2.624729        0.086560
      10       3       5        1.167059        0.959844        0.128640
      11       3       5        2.003747        2.066591        0.084597
      12       3       5        4.526843        4.540815        0.076960
     -12       4       5        3.588822        3.542598        0.078496
     -11       4       5        1.088742        0.857846        0.136112
     -10       4       5        2.467365        2.420950        0.063621
      -9       4       5        0.483370        0.392938        0.392938
      -8       4       5        4.118086        4.139686        0.059735
      -7       4       5       11.335166       11.319011        0.127049
      -6       4       5       14.805879       14.877500        0.166959
      -5       4       5        8.763479        8.808689        0.099785
      -4       4       5        8.021266        8.032621        0.094170
      -3       4       5        1.447947        1.463045        0.045970
      -2       4       5       13.976643       13.897842        0.153388
      -1       4       5       18.503807       18.501892        0.204624
       0       4       5       20.787070       20.766078        0.234639
       1       4       5       17.113890       17.080398        0.189276
       2       4       5       10.160924       10.173986        0.113668
       3       4       5        1.283750        1.184821        0.056681
       4       4       5       10.673910       10.618380        0.118856
       5       4       5       10.210084       10.304853        0.114662
       6       4       5        8.938784        9.176764        0.104333
       7       4       5       10.798603       10.851267        0.130260
       8       4       5        3.925063        3.948417        0.079826
       9       4       5        1.345248        1.286468        0.103041
      10       4       5        2.364227        2.408693        0.066770
      11       4       5        1.793753        1.820440        0.083776
     -11       5       5        1.754127        1.700559        0.092641
     -10       5       5        4.116575        3.994246        0.060672
      -9       5       5        0.010181        0.473498        0.473498
      -8       5       5        2.809665        2.781492        0.060445
      -7       5       5        2.313632        2.239018        0.066024
      -6       5       5        0.487264        0.362905        0.362905
      -5       5       5        1.100109        1.277145        0.066567
      -4       5       5        0.594137        0.460217        0.189847
      -3       5       5        2.502080        2.561094        0.058815
      -2       5       5        4.891151        4.815703        0.062178
      -1       5       5        1.045755        0.960937        0.079631
       0       5       5        4.190071        4.197737        0.057206
       1       5       5        4.805869        4.942671        0.065274
       2       5       5        2.672425        2.561484        0.054554
       3       5       5        3.290570        3.177106        0.055888
       4       5       5        3.411184        3.421549        0.067746
       5       5       5        1.389578        1.500400        0.085550
       6       5       5        0.168963        0.434741        0.434741
       7       5       5        0.222263        0.478226        0.478226
       8       5       5        0.736915        0.540278        0.268065
       9       5       5        2.279429        2.284535        0.090999
      10       5       5        2.147906        2.145670        0.077990
      -9       6       5        4.482922        4.534865        0.064183
      -8       6       5        0.021514        0.419404        0.419404
      -7       6       5        2.686686        2.628916        0.056291
      -6       6       5        7.308792        7.232427        0.090368
      -5       6       5        2.811848        2.820053        0.055636
      -4       6       5        5.725870        5.661625        0.078974
      -3       6       5        2.078316        1.925357        0.055919
      -2       6       5        7.163044        7.280110        0.088796
      -1       6       5        2.133060        2.216393        0.052924
       0       6       5       12.731863       12.525175        0.151816
       1       6       5        8.163561        8.119975        0.102993
       2       6       5        1.146060        1.069205        0.088185
       3       6       5        4.389147        4.367150        0.061456
       4       6       5        3.865305        4.051543        0.063686
       5       6       5        6.630055        6.662357        0.105223
       6       6       5        2.621792        2.586155        0.077929
       7       6       5        4.893595        4.973630        0.095004
       8       6       5        0.472144        0.556147        0.325496
      -7       7       5        3.701752        3.625603        0.076519
      -6       7       5        1.595966        1.533460        0.087293
      -5       7       5        0.633201        0.822618        0.128716
      -4       7       5        0.300247        0.341174        0.341174
      -3       7       5        3.246800        3.221335        0.073002
      -2       7       5        1.209280        1.136574        0.082866
      -1       7       5        1.196980        0.971854        0.118625
       0       7       5        2.314447        2.180321        0.056268
       1       7       5        4.713228        4.542576        0.072230
       2       7       5        0.019900        0.464758        0.464758
       3       7       5        0.413095        0.331059        0.271898
       4       7       5        2.369810        2.361207        0.061555
       5       7       5        2.266780        2.341239        0.105663
       6       7       5        1.599278        1.339254        0.128964
      -2       8       5        0.543015        0.583009        0.446995
      -1       8       5        1.996183        1.834721        0.081153
       0       8       5        0.172018        0.379737        0.379737
     -14       0       6        3.564285        3.521363        0.081596
     -13       0       6       14.012261       13.796014        0.228774
     -12       0       6        4.900790        5.591690        0.096238
     -11       0       6        1.822086        1.695907        0.103079
     -10       0       6        8.121191        8.265228        0.110536
      -9       0       6       11.651522       11.666619        0.131889
      -8       0       6        0.305113        0.390000        0.390000
      -7       0       6       37.732198       37.754867        0.425924
      -6       0       6       30.327813       30.224824        0.495041
      -5       0       6       25.623662       25.217653        0.376558
      -4       0       6       15.600738       15.371077        0.306217
      -3       0       6        8.578048        9.347620        0.213727
      -2       0       6       30.847006       31.242439        0.535111
      -1       0       6       33.353898       33.646694        0.413879
       0       0       6       74.296885       75.651107        0.567554
       1       0       6       35.218104       34.635098        0.416682
       2       0       6        4.605001        4.612808        0.153100
       3       0       6       56.428539       56.880840        1.023701
       4       0       6        8.568565        8.438720        0.105774
       5       0       6        6.133324        6.174464        0.091948
       6       0       6       15.376049       16.189812        0.183250
       7       0       6        2.596886        2.451816        0.077579
       8       0       6        5.077646        4.992094        0.145549
       9       0       6       12.371378       12.275993        0.140096
      10       0       6        9.883786        9.847233        0.135024
      11       0       6        3.778979        3.602083        0.092382
      12       0       6       10.540812       10.554146        0.145496
     -14       1       6        4.737183        4.776924        0.077030
     -13       1       6        0.512208        0.399249        0.293419
     -12       1       6        5.038218        4.900306        0.110734
     -11       1       6        1.078439        1.001998        0.101831
     -10       1       6        0.729158        0.748532        0.118770
      -9       1       6       11.088375       11.100000        0.124117
      -8       1       6        3.055278        3.040181        0.052255
      -7       1       6       10.359638       10.282996        0.114908
      -6       1       6       29.242198       29.250128        0.417508
      -5       1       6        4.809756        4.669154        0.170821
      -4       1       6       31.588561       31.470462        0.394266
      -3       1       6        1.573388        1.052568        0.249823
      -2       1       6        5.554986        5.110479        0.243242
      -1       1       6        1.682446        1.000200        0.470955
       0       1       6       41.131391       41.809807        0.561171
       1       1       6       33.903393       34.722183        0.423787
       2       1       6       48.346764       48.426129        0.681077
       3       1       6        5.011742        5.192687        0.240213
       4       1       6       14.904544       14.892616        0.174260
       5       1       6       21.285478       21.146394        0.248548
       6       1       6       10.879441       10.931606        0.123738
       7       1       6        2.411840        2.414539        0.055133
       8       1       6        4.872281        4.800208        0.062910
       9       1       6        6.579311        6.560640        0.081211
      10       1       6        6.630587        6.590296        0.083684
      11       1       6        4.450281        4.522610        0.071543
      12       1       6        8.289096        8.196585        0.108074
     -13       2       6        1.693962        1.613722        0.070738
     -12       2       6        1.206745        1.293484        0.081667
     -11       2       6        5.877159        5.803878        0.073608
     -10       2       6        0.372979        0.331512        0.265179
      -9       2       6       13.772109       13.764084        0.155998
      -8       2       6       17.857107       17.800562        0.204255
      -7       2       6        3.499139        3.474910        0.050293
      -6       2       6        2.450462        2.443624        0.045959
      -5       2       6       21.265431       21.305398        0.316354
      -4       2       6        5.776855        5.758212        0.174396
      -3       2       6       27.758803       28.069556        0.383459
      -2       2       6       20.033942       20.196782        0.323433
      -1       2       6       10.021707       10.025468        0.217308
       0       2       6        5.362243        5.447385        0.240658
       1       2       6       29.880624       29.905183        0.660013
       2       2       6        7.464471        7.530073        0.114616
       3       2       6       15.879501       15.725775        0.210299
       4       2       6        6.194524        6.193384        0.074070
       5       2       6       16.387870       16.396951        0.188311
       6       2       6        3.483493        3.484107        0.054238
       7       2       6        5.690638        5.718479        0.070382
       8       2       6        0.428210        0.612617        0.184248
       9       2       6        4.131559        4.089988        0.061589
      10       2       6        6.395538        6.328349        0.077749
      11       2       6       10.425193       10.273753        0.116982
      12       2       6        2.366548        2.314044        0.139188
     -13       3       6        4.909263        4.873910        0.065376
     -12       3       6        2.217984        2.250889        0.062579
     -11       3       6        4.064180        4.030385        0.064278
     -10       3       6        7.830059        7.799423        0.092154
      -9       3       6        2.362106        2.458882        0.055509
      -8       3       6       13.610012       13.637082        0.151163
      -7       3       6        9.498948        9.532890        0.107128
      -6       3       6        5.794451        6.233619        0.081627
      -5       3       6        5.212303        5.088615        0.062483
      -4       3       6        6.794726        6.762544        0.078458
      -3       3       6        0.573824        1.330489        0.115952
      -2       3       6       45.516171       43.893052        0.525207
      -1       3       6       24.432706       24.168988        0.280079
       0       3       6        0.972723        1.413648        0.114302
       1       3       6       15.633226       15.471587        0.194807
       2       3       6        3.725584        3.590682        0.098548
       3       3       6       10.504869       10.757323        0.119184
       4       3       6       24.386093       24.373962        0.275829
       5       3       6       22.474954       22.484884        0.251126
       6       3       6        1.026337        1.144814        0.095958
       7       3       6        6.167862        6.162305        0.074530
       8       3       6        8.974169        8.902303        0.109977
       9       3       6        9.487083        9.622214        0.110852
      10       3       6        8.863271        8.736132        0.134272
      11       3       6        3.499040        3.583713        0.081285
     -12       4       6        5.553012        5.594193        0.105933
     -11       4       6        6.229183        6.170170        0.089956
     -10       4       6        4.401242        4.409762        0.067412
      -9       4       6        6.686639        6.730602        0.083572
      -8       4       6        5.121151        5.164494        0.065965
      -7       4       6        4.821223        4.958730        0.066184
      -6       4       6        3.339819        3.107523        0.061870
      -5       4       6        0.173259        0.380395        0.380395
      -4       4       6       12.805259       12.700394        0.140537
      -3       4       6       12.000730       11.897479        0.135251
      -2       4       6        4.670786        4.696488        0.058924
      -1       4       6       21.618741       21.552262        0.238886
       0       4       6        5.970351        6.028847        0.070240
       1       4       6        6.729834        6.654848        0.078375
       2       4       6        4.427628        4.458699        0.058699
       3       4       6        1.270003        1.299577        0.057442
       4       4       6        8.719837        8.681993        0.106271
       5       4       6        6.925054        6.993282        0.084230
       6       4       6        2.130872        2.150349        0.062623
       7       4       6       13.084872       13.093892        0.149009
       8       4       6        4.602449        4.607494        0.085326
       9       4       6        5.381577        5.318928        0.073740
      10       4       6        2.208031        2.136258        0.071264
     -11       5       6        4.405628        4.473589        0.062240
     -10       5       6        5.860792        5.872223        0.073775
      -9       5       6        2.121253        2.190936        0.057465
      -8       5       6        1.612826        1.719244        0.068790
      -7       5       6        6.602921        6.716919        0.082690
      -6       5       6        6.106970        6.143696        0.078055
      -5       5       6        7.154098        7.013630        0.084633
      -4       5       6        5.578624        5.515524        0.068414
      -3       5       6       14.394205       14.364888        0.174398
      -2       5       6        0.309446        0.336749        0.207908
      -1       5       6       13.467236       13.437634        0.155315
       0       5       6       20.481728       20.397549        0.231488
       1       5       6        1.007954        0.976627        0.081250
       2       5       6        3.197215        3.179151        0.056332
       3       5       6        9.358033        9.463192        0.116535
       4       5       6        7.360261        7.375093        0.094846
       5       5       6        5.974053        6.089089        0.078182
       6       5       6       16.101461       16.162611        0.180434
       7       5       6        2.527643        2.573616        0.085605
       8       5       6        6.325672        6.220531        0.105467
       9       5       6        0.506100        0.531883        0.255116
      -9       6       6        1.927057        2.208303        0.058814
      -8       6       6        1.576372        1.649485        0.067176
      -7       6       6        5.929990        5.846366        0.073412
      -6       6       6        2.467909        3.023343        0.061097
      -5       6       6        2.236746        2.198454        0.054253
      -4       6       6        3.131328        3.173326        0.068008
      -3       6       6        2.260760        2.297999        0.073185
      -2       6       6        0.274588        0.407676        0.229912
      -1       6       6        7.202765        7.178858        0.110831
       0       6       6        0.468299        1.107294        0.078751
       1       6       6        4.739350        4.694997        0.070930
       2       6       6        1.317793        1.208760        0.079689
       3       6       6        2.068130        2.125653        0.057731
       4       6       6        0.586218        0.751997        0.152247
       5       6       6        4.100611        4.182583        0.072473
       6       6       6        0.303800        0.357771        0.357771
       7       6       6        4.421726        4.443310        0.064497
       8       6       6        0.607917        0.431856        0.303794
      -7       7       6        2.235848        2.336621        0.093922
      -6       7       6        2.683020        2.633591        0.079946
      -5       7       6        0.603429        0.671491        0.175003
      -4       7       6        2.220229        2.276950        0.063852
      -3       7       6        2.210243        2.104828        0.059638
      -2       7       6        4.381095        4.404316        0.065653
      -1       7       6        4.814304        4.601087        0.088881
       0       7       6        0.672972        0.709859        0.138895
       1       7       6        0.323456        0.423438        0.242331
       2       7       6        3.575312        3.600139        0.056412
       3       7       6        1.880864        1.855317        0.057679
       4       7       6        6.184539        6.207173        0.087696
       5       7       6        1.809761        1.754793        0.077534
     -14       1       7        6.395255        6.330877        0.077797
     -13       1       7        0.955818        0.954777        0.124958
     -12       1       7        2.967194        2.941037        0.065711
     -11       1       7        2.772506        2.873030        0.066822
     -10       1       7       16.114143       16.166942        0.180385
      -9       1       7        9.780540        9.798061        0.111421
      -8       1       7       17.620044       17.537674        0.195240
      -7       1       7       17.094582       16.884608        0.188202
      -6       1       7        3.969316        3.866523        0.088958
      -5       1       7        2.425721        2.346188        0.222253
      -4       1       7       21.854877       21.811694        0.302626
      -3       1       7       44.131240       43.582221        0.528766
      -2       1       7       13.950308       13.522574        0.214681
      -1       1       7       47.764343       48.850384        0.729079
       0       1       7       13.768280       13.979628        0.223902
       1       1       7       10.136436       10.049378        0.182768
       2       1       7       12.617923       12.966881        0.221293
       3       1       7       12.826316       12.684242        0.152682
       4       1       7        6.909454        6.813222        0.100026
       5       1       7        5.207659        5.245760        0.064544
       6       1       7        8.151579        8.161617        0.091859
       7       1       7        2.689722        2.772490        0.077903
       8       1       7        1.362926        1.372297        0.065087
       9       1       7        8.477461        8.445531        0.099874
      10       1       7        0.314689        0.410122        0.281281
      11       1       7        5.137491        5.034183        0.074042
      12       1       7        3.672313        3.746332        0.062719
     -13       2       7        0.071951        0.377094        0.267094
     -12       2       7        4.387481        4.319838        0.066604
     -11       2       7        6.721199        6.688273        0.083805
     -10       2       7        2.644765        2.666271        0.057095
      -9       2       7        7.352845        7.400743        0.087536
      -8       2       7        5.962780        5.969422        0.072389
      -7       2       7       10.413672       10.307279        0.116106
      -6       2       7        1.142106        1.095354        0.060559
      -5       2       7       11.105597       11.022250        0.209757
      -4       2       7        6.257954        6.343974        0.166514
      -3       2       7       30.621759       30.756625        0.433202
      -2       2       7       13.941738       13.995356        0.214573
      -1       2       7        2.749796        2.619885        0.197903
       0       2       7       27.479596       27.568823        0.424026
       1       2       7       21.200541       21.246882        0.248549
       2       2       7       17.649814       18.013884        0.212198
       3       2       7        4.495967        4.526919        0.089127
       4       2       7       29.277910       29.189210        0.325565
       5       2       7        4.885326        4.876269        0.064928
       6       2       7        2.479066        2.498299        0.055494
       7       2       7        4.306024        4.324812        0.060542
       8       2       7       14.033290       14.036025        0.155823
       9       2       7        3.089734        3.099032        0.072235
      10       2       7        4.636238        4.585303        0.064241
      11       2       7        9.521793        9.478660        0.108335
      12       2       7        2.534108        2.444463        0.077102
     -13       3       7        3.641597        3.634969        0.065095
     -12       3       7        2.690100        2.689015        0.076564
     -11       3       7        4.467828        4.439031        0.063989
     -10       3       7        1.744010        1.728728        0.063405
      -9       3       7       10.538152       10.618380        0.119809
      -8       3       7        7.569612        7.588346        0.088346
      -7       3       7        0.336763        0.416293        0.416293
      -6       3       7        6.574554        6.533452        0.077680
      -5       3       7        9.519916        9.456426        0.107148
      -4       3       7        5.427967        5.414887        0.064279
      -3       3       7        4.640782        4.654138        0.067200
      -2       3       7       21.494964       21.169554        0.264291
      -1       3       7        3.024110        3.130719        0.088253
       0       3       7        2.411451        2.301108        0.106524
       1       3       7       10.179011       10.215185        0.120632
       2       3       7       12.918480       12.719277        0.151063
       3       3       7        3.508949        3.438750        0.056886
       4       3       7        1.297681        1.295183        0.061125
       5       3       7        5.209154        5.207879        0.065992
       6       3       7        5.397987        5.334417        0.070483
       7       3       7        4.378314        4.364974        0.061720
       8       3       7        0.997148        0.783518        0.128842
       9       3       7        1.359339        1.153733        0.117490
      10       3       7        8.069019        8.099938        0.120903
      11       3       7        0.507543        0.447214        0.262552
     -12       4       7        1.246242        1.143635        0.149854
     -11       4       7        1.483950        1.450758        0.098908
     -10       4       7        0.389043        0.367151        0.280549
      -9       4       7        2.231952        2.218085        0.057969
      -8       4       7        4.013303        4.129891        0.058650
      -7       4       7        4.935017        4.940344        0.064895
      -6       4       7        0.027919        0.297993        0.297993
      -5       4       7        2.514783        2.496738        0.060183
      -4       4       7        7.365080        7.347449        0.084047
      -3       4       7        9.699806        9.644999        0.108070
      -2       4       7       14.446039       14.355835        0.157948
      -1       4       7       12.719844       12.745195        0.141228
       0       4       7        0.949093        0.980816        0.063537
       1       4       7        2.656201        2.690985        0.056104
       2       4       7       10.160409       10.316492        0.116492
       3       4       7       17.653980       17.586927        0.194687
       4       4       7       14.964843       15.107945        0.167731
       5       4       7       10.371789       10.371114        0.125139
       6       4       7        3.390064        3.413210        0.059257
       7       4       7        0.737502        0.908240        0.138825
       8       4       7        4.933804        4.875756        0.080655
       9       4       7       10.087499       10.140513        0.116043
      10       4       7        6.258113        6.293330        0.086076
     -11       5       7        0.110223        0.338969        0.338969
     -10       5       7        0.442080        0.414849        0.414849
      -9       5       7        0.455347        0.288271        0.288271
      -8       5       7        5.192486        5.184303        0.067175
      -7       5       7        1.885445        1.870561        0.058325
      -6       5       7        3.843375        3.815233        0.066766
      -5       5       7        3.795989        3.723171        0.057110
      -4       5       7        0.633570        0.689348        0.116198
      -3       5       7        4.786749        4.701383        0.061986
      -2       5       7        1.251428        1.206358        0.064999
      -1       5       7        2.351997        2.364085        0.050387
       0       5       7        0.289509        0.395221        0.395221
       1       5       7        2.308017        2.317887        0.063114
       2       5       7        1.147179        1.116468        0.076612
       3       5       7        5.071585        5.170590        0.066278
       4       5       7        0.870665        0.927416        0.107721
       5       5       7        2.688476        2.731117        0.082702
       6       5       7        4.055013        4.121408        0.071222
       7       5       7        1.126170        1.156417        0.110568
       8       5       7        3.483914        3.464823        0.123566
       9       5       7        0.737234        0.795613        0.171594
      -9       6       7        0.054560        0.303974        0.303974
      -8       6       7        2.621052        2.569085        0.071747
      -7       6       7        3.697035        3.642527        0.059790
      -6       6       7        2.152550        2.056186        0.063600
      -5       6       7        3.072146        3.058693        0.055294
      -4       6       7        7.358135        7.317308        0.097959
      -3       6       7        2.053042        2.054483        0.058762
      -2       6       7        4.554181        4.547417        0.064449
      -1       6       7        7.213913        7.209300        0.088345
       0       6       7        1.059422        1.108873        0.095710
       1       6       7        1.322984        1.155249        0.096712
       2       6       7        5.615618        5.549685        0.071638
       3       6       7        9.118953        9.135863        0.107298
       4       6       7        2.175998        2.132979        0.066872
       5       6       7        8.174212        8.120899        0.095626
       6       6       7        3.419212        3.249615        0.120238
       7       6       7        4.472783        4.551483        0.070635
      -7       7       7        1.623422        1.880213        0.225946
      -6       7       7        3.880561        3.850195        0.080314
      -5       7       7        3.716495        3.554153        0.078523
      -4       7       7        3.956646        4.039678        0.059728
      -3       7       7        1.301684        1.305488        0.080091
      -2       7       7        5.212062        5.147621        0.069235
      -1       7       7        0.870589        0.763282        0.150339
       0       7       7        0.148145        0.685857        0.155668
       1       7       7        0.686704        0.515364        0.211390
       2       7       7        4.278599        4.320995        0.073643
       3       7       7        0.306044        0.309354        0.309354
       4       7       7        1.617160        1.744076        0.094045
       5       7       7        2.226578        2.282433        0.077348
     -14       0       8        1.832350        1.848973        0.103779
     -13       0       8        4.419009        4.428657        0.095875
     -12       0       8        1.048814        0.995590        0.221252
     -11       0       8       21.895255       21.933536        0.247365
     -10       0       8        9.877930        9.859970        0.111431
      -9       0       8        4.871140        4.897142        0.067546
      -8       0       8       16.666894       16.472098        0.181917
      -7       0       8        1.194394        1.192057        0.070763
      -6       0       8        2.489832        1.763094        0.432944
      -5       0       8       39.499743       40.050718        0.573129
      -4       0       8       56.927373       56.106951        1.212234
      -3       0       8       10.854756       11.567627        0.299974
      -2       0       8       49.500334       50.416267        0.613757
      -1       0       8       52.179073       52.992075        0.710434
       0       0       8       40.350659       40.926031        0.964800
       1       0       8       19.915722       19.758542        0.315035
       2       0       8       23.992359       24.212187        0.463503
       3       0       8        7.969213        7.646306        0.100380
       4       0       8        2.503019        2.411908        0.100285
       5       0       8       28.429514       28.386440        0.314034
       6       0       8        9.247909        9.340771        0.144793
       7       0       8       15.546919       15.607050        0.186933
       8       0       8       12.599628       12.772627        0.190894
       9       0       8        0.448470        0.941223        0.205424
      10       0       8        2.413955        2.217769        0.270977
      11       0       8        0.406965        0.752795        0.752795
      12       0       8        1.698528        1.581139        0.128004
     -14       1       8        2.006393        2.044603        0.088024
     -13       1       8        4.612836        4.620498        0.067147
     -12       1       8        8.180950        8.278466        0.096657
     -11       1       8        2.731959        2.804068        0.090344
     -10       1       8       10.444391       10.559830        0.119523
      -9       1       8        5.167293        5.166333        0.064961
      -8       1       8        5.765962        5.701579        0.068729
      -7       1       8        0.022133        0.238537        0.238537
      -6       1       8        4.024064        4.056353        0.055103
      -5       1       8        9.803467        9.599115        0.191936
      -4       1       8       31.158064       30.871508        0.410385
      -3       1       8        7.237921        6.938300        0.184708
      -2       1       8       40.072261       39.866402        0.512495
      -1       1       8       22.391641       22.679947        0.334030
       0       1       8       12.347411       12.280472        0.222280
       1       1       8       22.600774       22.879030        0.311354
       2       1       8       15.985209       16.150542        0.189965
       3       1       8       14.556625       14.904026        0.178199
       4       1       8       12.538102       12.423365        0.127431
       5       1       8        2.864470        2.821117        0.052164
       6       1       8       15.375624       15.352524        0.167005
       7       1       8       16.132232       16.050234        0.182657
       8       1       8       10.429795       10.357606        0.117000
       9       1       8        3.097767        3.058725        0.067990
      10       1       8        2.717506        2.759203        0.074748
      11       1       8        1.173015        1.119866        0.132293
      12       1       8        2.394653        2.322585        0.069542
     -13       2       8        3.580408        3.537937        0.059144
     -12       2       8        4.935642        5.025734        0.066702
     -11       2       8        0.175013        0.458476        0.458476
     -10       2       8        7.076434        7.127552        0.083761
      -9       2       8       17.525287       17.533682        0.200188
      -8       2       8        6.144707        6.120457        0.079597
      -7       2       8        9.669149        9.625643        0.108605
      -6       2       8        8.612104        8.557570        0.099674
      -5       2       8        3.210312        3.200156        0.051347
      -4       2       8       21.373408       21.854290        0.317810
      -3       2       8       40.152844       40.195149        0.569778
      -2       2       8       12.796844       12.713379        0.216179
      -1       2       8       16.218255       16.356039        0.236795
       0       2       8        1.256665        1.234018        0.505458
       1       2       8        5.586474        5.716730        0.090097
       2       2       8       17.599371       17.523984        0.206074
       3       2       8       24.011327       24.068652        0.278948
       4       2       8        2.095581        2.067027        0.048909
       5       2       8        8.934408        8.809427        0.109657
       6       2       8        5.556490        5.400833        0.092444
       7       2       8        6.421542        6.398828        0.077673
       8       2       8        4.963253        4.906424        0.066176
       9       2       8        3.539352        3.596387        0.059722
      10       2       8        4.221620        4.261572        0.065622
      11       2       8        3.931390        3.881237        0.060635
     -13       3       8        0.730492        0.608276        0.163192
     -12       3       8        0.321866        0.326343        0.279439
     -11       3       8        0.602100        0.520769        0.222272
     -10       3       8        5.786009        5.784894        0.076479
      -9       3       8        6.147161        6.051116        0.079684
      -8       3       8       11.059462       11.055768        0.136519
      -7       3       8        0.629361        0.673944        0.117257
      -6       3       8       15.030251       14.967632        0.168645
      -5       3       8        3.503561        3.530297        0.050642
      -4       3       8        1.143596        1.252038        0.047049
      -3       3       8        9.924668        9.933126        0.110245
      -2       3       8       11.970243       11.950732        0.145649
      -1       3       8        6.024682        6.015646        0.070732
       0       3       8       23.607418       23.264135        0.257615
       1       3       8       11.888656       11.761803        0.129950
       2       3       8        3.128919        3.112234        0.046716
       3       3       8       25.326973       25.396850        0.284104
       4       3       8       17.543959       17.424408        0.192751
       5       3       8        4.259833        4.277032        0.060635
       6       3       8        5.933189        5.893810        0.078916
       7       3       8        8.262907        8.279855        0.096763
       8       3       8        4.558810        4.553021        0.064480
       9       3       8        9.572329        9.508785        0.118099
      10       3       8       11.780600       11.604310        0.130426
      11       3       8        2.746448        2.742809        0.075694
     -12       4       8        1.759485        1.689053        0.083718
     -11       4       8        0.760611        0.815353        0.152178
     -10       4       8        4.241019        4.121771        0.062831
      -9       4       8        4.953434        4.883544        0.067321
      -8       4       8        4.932016        4.955805        0.066531
      -7       4       8       12.127417       12.031625        0.142975
      -6       4       8        6.189929        6.168387        0.075933
      -5       4       8       11.781048       11.801271        0.135081
      -4       4       8        4.971447        4.967595        0.061578
      -3       4       8        1.804330        1.734042        0.045137
      -2       4       8        1.813817        1.756730        0.047227
      -1       4       8        6.729192        6.691412        0.076883
       0       4       8        5.611553        5.623077        0.071231
       1       4       8       18.290339       18.203571        0.199405
       2       4       8        5.389364        5.459396        0.072467
       3       4       8       10.695741       10.609901        0.118953
       4       4       8       10.837744       10.879798        0.131310
       5       4       8        0.591950        0.534790        0.207528
       6       4       8        0.752264        0.819146        0.134602
       7       4       8        0.538357        0.349142        0.349142
       8       4       8        0.625666        0.813449        0.180125
       9       4       8        8.435852        8.407140        0.106598
      10       4       8        1.708496        1.664692        0.084091
     -11       5       8        2.613231        2.537834        0.056725
     -10       5       8        1.164508        1.215442        0.093346
      -9       5       8        1.776572        1.715605        0.059435
      -8       5       8        6.718639        6.703879        0.080210
      -7       5       8        0.322289        0.290000        0.290000
      -6       5       8        9.489740        9.569796        0.108771
      -5       5       8        5.871657        5.928238        0.071959
      -4       5       8        6.682540        6.758698        0.080001
      -3       5       8        1.857188        1.761533        0.057274
      -2       5       8        2.538431        2.591428        0.052550
      -1       5       8        2.196848        2.274973        0.054725
       0       5       8        6.045446        5.950966        0.075083
       1       5       8        6.653480        6.724210        0.080566
       2       5       8       20.165395       20.261540        0.228068
       3       5       8        2.986656        2.895393        0.060239
       4       5       8        3.467954        3.466122        0.065387
       5       5       8        6.505130        6.367103        0.080291
       6       5       8        1.838800        1.906489        0.077090
       7       5       8        4.574472        4.668190        0.074281
       8       5       8       10.812990       10.795833        0.121564
       9       5       8        5.492338        5.479416        0.071829
      -9       6       8        1.139591        1.229309        0.084014
      -8       6       8        1.687270        1.684725        0.077087
      -7       6       8        4.967812        4.965984        0.066392
      -6       6       8        1.638514        1.706868        0.064036
      -5       6       8        8.077586        8.227636        0.095478
      -4       6       8        2.865610        2.758387        0.056166
      -3       6       8        0.869240        0.859826        0.111695
      -2       6       8        3.304460        3.273530        0.059810
      -1       6       8        3.880007        3.854608        0.069241
       0       6       8        2.144162        2.070435        0.063123
       1       6       8        8.470828        8.511404        0.104026
       2       6       8        2.004386        1.912590        0.071042
       3       6       8        1.208390        1.277263        0.083278
       4       6       8        3.428886        3.524911        0.063120
       5       6       8        2.030296        2.120967        0.070820
       6       6       8        2.272393        2.237230        0.068083
       7       6       8        4.183696        4.351207        0.065066
      -6       7       8        1.242727        1.166748        0.099977
      -5       7       8        0.531828        0.560892        0.197712
      -4       7       8        3.412231        3.422280        0.057313
      -3       7       8        1.230220        1.155725        0.086239
      -2       7       8        4.642775        4.609121        0.062474
      -1       7       8        1.594632        1.538083        0.073262
       0       7       8        2.526816        2.638428        0.058873
       1       7       8        0.683980        0.638984        0.161909
       2       7       8        1.526371        1.392588        0.073914
       3       7       8        2.620408        2.717278        0.070072
       4       7       8        4.671087        4.711900        0.087616
     -14       1       9        1.140019        1.163572        0.100934
     -13       1       9        0.047074        0.433590        0.433590
     -12       1       9        7.954683        7.959962        0.093324
     -11       1       9        5.848522        5.858754        0.075416
     -10       1       9        7.389912        7.339074        0.086143
      -9       1       9        9.865716        9.725533        0.115747
      -8       1       9        8.652744        8.678191        0.100604
      -7       1       9        7.664502        7.601184        0.087197
      -6       1       9       15.603379       15.567595        0.172790
      -5       1       9       38.540991       38.191360        0.520151
      -4       1       9       16.024726       15.877027        0.230622
      -3       1       9       18.420309       18.505675        0.255195
      -2       1       9       11.128769       11.344602        0.196957
      -1       1       9       31.384906       31.152046        0.462798
       0       1       9       14.506473       14.734314        0.255018
       1       1       9       32.430780       32.547504        0.700997
       2       1       9       31.537162       31.565487        0.399801
       3       1       9        2.991975        2.782589        0.072201
       4       1       9       10.689578       10.673331        0.119185
       5       1       9        3.166204        3.226298        0.056598
       6       1       9       13.783324       13.928388        0.153774
       7       1       9        0.627127        0.703633        0.141228
       8       1       9        7.386119        7.296163        0.087488
       9       1       9        3.416185        3.378609        0.066812
      10       1       9        2.523139        2.596632        0.089622
      11       1       9        2.758170        2.760254        0.079246
     -13       2       9        2.774376        2.841056        0.078774
     -12       2       9        4.825557        4.868367        0.064098
     -11       2       9        0.250557        0.334365        0.267283
     -10       2       9        8.663365        8.579569        0.098354
      -9       2       9        2.652004        2.660056        0.061711
      -8       2       9        2.800730        2.775446        0.060653
      -7       2       9        9.736076        9.687156        0.109370
      -6       2       9       13.222788       13.107631        0.147307
      -5       2       9        0.937652        0.880170        0.070850
      -4       2       9        8.784248        8.740481        0.183904
      -3       2       9       17.175733       16.893786        0.275723
      -2       2       9        9.717709        9.624552        0.198842
      -1       2       9        6.649458        6.641009        0.236792
       0       2       9       17.631941       17.511425        0.206223
       1       2       9        6.504760        6.447480        0.096338
       2       2       9       20.731296       20.934183        0.239497
       3       2       9        3.581255        3.565670        0.057251
       4       2       9        8.882994        8.926253        0.100326
       5       2       9        7.680831        7.734339        0.110888
       6       2       9       13.901757       13.794564        0.165184
       7       2       9       10.705967       10.748023        0.121641
       8       2       9        0.869213        0.900611        0.122215
       9       2       9        9.263034        9.240779        0.106613
      10       2       9        1.585515        1.495159        0.096588
      11       2       9        2.142631        2.156084        0.074138
     -13       3       9        3.336265        3.370608        0.113769
     -12       3       9        0.117931        0.320000        0.288377
     -11       3       9        2.709260        2.701962        0.052604
     -10       3       9        2.296556        2.375458        0.055436
      -9       3       9        2.806988        3.084656        0.057000
      -8       3       9        5.460740        5.455089        0.068903
      -7       3       9        7.269321        7.350510        0.085182
      -6       3       9       13.216488       13.241979        0.148469
      -5       3       9        0.469004        0.475605        0.136341
      -4       3       9       14.477116       14.414576        0.159051
      -3       3       9        5.183682        5.577544        0.066737
      -2       3       9        6.748721        6.679296        0.076873
      -1       3       9        2.589294        2.542420        0.045162
       0       3       9       15.320365       15.147937        0.166282
       1       3       9        7.529123        7.418895        0.084524
       2       3       9        2.765307        2.713061        0.046096
       3       3       9       14.014935       14.348519        0.164373
       4       3       9        5.853576        5.824345        0.071086
       5       3       9        1.197755        1.310229        0.076576
       6       3       9        4.214451        4.641551        0.065855
       7       3       9        7.560641        7.489059        0.090748
       8       3       9        0.647914        0.693974        0.157691
       9       3       9        0.701628        1.049000        0.093646
      10       3       9        1.797409        1.647604        0.087412
     -12       4       9        2.839845        2.794298        0.058626
     -11       4       9        3.737830        3.746732        0.071953
     -10       4       9        4.230655        4.121893        0.072572
      -9       4       9        3.076383        3.136399        0.067800
      -8       4       9        0.757641        0.780449        0.134461
      -7       4       9        5.506069        5.500818        0.075784
      -6       4       9        0.791680        0.707036        0.116105
      -5       4       9        0.217746        0.284956        0.224129
      -4       4       9        3.479746        3.455141        0.049557
      -3       4       9        1.691056        1.789832        0.043980
      -2       4       9        1.213951        1.240887        0.053747
      -1       4       9        2.792163        2.767978        0.047242
       0       4       9        5.914241        5.921233        0.073669
       1       4       9        8.307174        8.276171        0.100964
       2       4       9        6.177221        6.161574        0.090660
       3       4       9        7.445443        7.342275        0.088448
       4       4       9        2.362595        2.303128        0.068089
       5       4       9        6.595367        6.600833        0.080557
       6       4       9        6.507293        6.578298        0.080837
       7       4       9        7.630650        7.618399        0.091314
       8       4       9        8.563619        8.400714        0.100413
       9       4       9        5.404266        5.343407        0.074252
      10       4       9        1.101015        1.253794        0.113487
     -11       5       9        0.393876        0.466583        0.466583
     -10       5       9        0.706158        0.462169        0.258453
      -9       5       9        4.538435        4.478616        0.069081
      -8       5       9        0.122389        0.485077        0.485077
      -7       5       9        0.494795        0.627455        0.160872
      -6       5       9        2.791619        2.716708        0.060263
      -5       5       9        4.047849        4.012854        0.063044
      -4       5       9        1.071223        0.952365        0.086225
      -3       5       9        4.958356        4.886205        0.064069
      -2       5       9        2.275942        2.216393        0.048883
      -1       5       9        6.223939        6.179968        0.074396
       0       5       9        0.910630        0.831865        0.140273
       1       5       9        2.063001        2.117640        0.058708
       2       5       9        5.635740        5.702017        0.083743
       3       5       9        1.507008        1.584456        0.067749
       4       5       9        0.009031        0.425206        0.425206
       5       5       9        1.412398        1.453823        0.080870
       6       5       9        2.766710        2.794423        0.100597
       7       5       9        0.281587        0.450111        0.271786
       8       5       9        3.966655        4.079093        0.073222
      -9       6       9        0.664330        1.220697        0.085928
      -8       6       9        1.323287        1.461951        0.085034
      -7       6       9        3.475210        3.440203        0.062186
      -6       6       9        0.484247        0.535817        0.227272
      -5       6       9        3.708837        3.635244        0.056697
      -4       6       9        0.996252        1.013015        0.090952
      -3       6       9        4.789955        4.983473        0.066055
      -2       6       9        4.180460        4.061034        0.060534
      -1       6       9        0.458508        0.447437        0.447437
       0       6       9        1.688059        1.692099        0.069509
       1       6       9        8.184257        8.127115        0.100347
       2       6       9        1.744282        1.698853        0.069528
       3       6       9        1.974519        2.414891        0.071262
       4       6       9        3.168554        3.195935        0.091905
       5       6       9        3.566605        3.618011        0.069772
       6       6       9        1.695764        1.755591        0.095350
       7       6       9        5.296121        5.185171        0.078705
      -6       7       9        3.843672        3.946898        0.062441
      -5       7       9        3.555198        3.610402        0.061035
      -4       7       9        6.586639        6.532993        0.087219
      -3       7       9        1.298560        1.360919        0.071811
      -2       7       9        1.497506        1.526598        0.067009
      -1       7       9        0.815934        0.449110        0.236037
       0       7       9        6.345099        6.358302        0.076980
       1       7       9        5.107936        5.074347        0.066553
       2       7       9        1.315181        1.262973        0.095540
       3       7       9        3.386813        3.546266        0.093006
       4       7       9        0.932660        1.221679        0.119318
     -14       0      10        2.688476        2.707453        0.120311
     -13       0      10        1.680805        1.420211        0.138104
     -12       0      10        3.787983        3.712546        0.135397
     -11       0      10        6.603339        6.636189        0.088365
     -10       0      10        8.108574        8.166517        0.098742
      -9       0      10       16.886837       17.125712        0.192017
      -8       0      10        6.120481        5.995582        0.073420
      -7       0      10        2.813470        2.758677        0.058122
      -6       0      10       40.145148       40.077924        0.437541
      -5       0      10       23.744653       23.616096        1.045762
      -4       0      10        3.094101        2.837217        0.532700
      -3       0      10        4.737903        4.878217        0.243565
      -2       0      10       32.857597       32.305727        0.466286
      -1       0      10        4.291177        4.025792        0.240425
       0       0      10       47.054351       47.860840        0.595313
       1       0      10       61.237993       61.873823        1.185109
       2       0      10       13.652280       13.793114        0.175479
       3       0      10        2.581939        2.545231        0.064666
       4       0      10        4.962648        4.917215        0.077587
       5       0      10       19.838380       19.944924        0.218292
       6       0      10       13.739013       13.717872        0.147684
       7       0      10       18.332712       18.211260        0.192381
       8       0      10        2.199650        1.884967        0.167876
       9       0      10        8.769348        8.717282        0.154105
      10       0      10        8.161225        7.982982        0.155786
      11       0      10        2.168399        2.088444        0.303003
     -14       1      10        1.636829        1.579019        0.092378
     -13       1      10        4.397118        4.325737        0.088167
     -12       1      10        3.962245        3.960934        0.063114
     -11       1      10        4.559779        4.584648        0.063476
     -10       1      10        5.820955        5.926550        0.073346
      -9       1      10        2.511527        2.535981        0.063027
      -8       1      10       14.121071       14.091842        0.156276
      -7       1      10       12.763490       12.772627        0.142900
      -6       1      10       16.803791       16.678129        0.185101
      -5       1      10       12.035871       11.889071        0.134922
      -4       1      10        0.562221        0.790127        0.790127
      -3       1      10        4.405886        4.506884        0.172948
      -2       1      10       13.341211       13.503333        0.203333
      -1       1      10        0.581984        0.663325        0.663325
       0       1      10       28.663150       28.686408        0.446720
       1       1      10       19.982545       20.088056        0.236608
       2       1      10       15.287508       15.516443        0.187059
       3       1      10       21.704991       21.734075        0.242914
       4       1      10        1.197252        1.266886        0.067011
       5       1      10        2.022927        2.114734        0.089716
       6       1      10        1.270745        1.285146        0.073948
       7       1      10        4.243276        4.305578        0.066474
       8       1      10       10.199713       10.124722        0.119224
       9       1      10        7.190833        7.179833        0.091250
      10       1      10        5.470876        5.428536        0.095525
      11       1      10        5.617579        5.485344        0.079051
     -13       2      10        4.737716        4.817676        0.064151
     -12       2      10        0.745673        0.745319        0.142243
     -11       2      10        2.423268        2.470385        0.054396
     -10       2      10        2.132624        2.067390        0.058982
      -9       2      10        5.455704        5.481970        0.071056
      -8       2      10        7.833414        7.885113        0.091397
      -7       2      10       20.809938       20.743674        0.230263
      -6       2      10        7.378960        7.323319        0.084880
      -5       2      10        0.158400        0.331662        0.188484
      -4       2      10       13.104016       12.903875        0.145349
      -3       2      10        7.821120        8.044874        0.196562
      -2       2      10       22.443787       22.640230        0.355930
      -1       2      10       32.285051       32.256317        0.403531
       0       2      10       12.057058       12.117343        0.149469
       1       2      10        5.050800        5.094801        0.076335
       2       2      10       20.569370       20.316004        0.227450
       3       2      10        7.911082        7.903101        0.092851
       4       2      10       15.051560       15.156187        0.166524
       5       2      10       14.842218       14.897986        0.173517
       6       2      10        2.968770        2.873204        0.060998
       7       2      10        2.316705        2.278355        0.063315
       8       2      10        9.300395        9.244620        0.112205
       9       2      10        3.463176        3.284205        0.063490
      10       2      10        6.026625        5.978294        0.074651
      11       2      10        2.408725        2.305840        0.069996
     -13       3      10        4.867890        4.881496        0.082225
     -12       3      10        0.644373        0.663852        0.160961
     -11       3      10        8.288219        8.233408        0.095287
     -10       3      10        6.595935        6.567343        0.079046
      -9       3      10        5.267756        5.332729        0.071265
      -8       3      10        7.323779        7.402297        0.086492
      -7       3      10        7.987302        7.999375        0.092416
      -6       3      10        1.666693        1.656050        0.057175
      -5       3      10        6.009204        5.988990        0.072065
      -4       3      10       19.054207       18.850199        0.211261
      -3       3      10       10.615025       10.582533        0.123087
      -2       3      10       11.197752       11.178551        0.124140
      -1       3      10       13.367452       13.292479        0.148659
       0       3      10        2.724949        2.707785        0.048199
       1       3      10        2.060311        2.096497        0.044839
       2       3      10        3.770853        3.743528        0.052864
       3       3      10        1.207050        1.169487        0.090413
       4       3      10        7.358127        7.380989        0.087293
       5       3      10       14.558872       14.647184        0.168579
       6       3      10       13.526264       13.512587        0.172797
       7       3      10        3.211378        3.299242        0.062423
       8       3      10        3.858569        3.838229        0.079506
       9       3      10        4.139594        3.980075        0.058596
      10       3      10        2.452455        2.378214        0.062981
     -12       4      10        0.061675        0.419047        0.419047
     -11       4      10        4.556899        4.480290        0.063844
     -10       4      10        6.364908        6.402343        0.079053
      -9       4      10        1.812958        1.875900        0.062312
      -8       4      10        1.323427        1.391654        0.074118
      -7       4      10        1.195754        1.078054        0.081560
      -6       4      10        3.277135        3.296362        0.066501
      -5       4      10       11.600734       11.582314        0.131987
      -4       4      10        4.023131        4.042277        0.060066
      -3       4      10       14.684095       14.680940        0.163020
      -2       4      10       11.685343       11.659760        0.129799
      -1       4      10        0.035167        0.293598        0.221487
       0       4      10        9.636670        9.592966        0.109823
       1       4      10        0.462973        0.400250        0.192404
       2       4      10        3.087111        3.047376        0.053733
       3       4      10        7.909846        7.943866        0.093388
       4       4      10        2.797133        2.742572        0.074483
       5       4      10        9.495947        9.317188        0.107411
       6       4      10       10.234791       10.281051        0.128711
       7       4      10        1.390664        1.330038        0.118716
       8       4      10        5.775857        5.777629        0.077629
       9       4      10        2.426040        2.372404        0.119339
     -10       5      10        1.966319        1.948897        0.089838
      -9       5      10        2.211178        2.302238        0.068161
      -8       5      10        3.609185        3.664014        0.064709
      -7       5      10        5.431821        5.508993        0.074657
      -6       5      10        9.272243        9.204836        0.105715
      -5       5      10        4.450769        4.495108        0.059683
      -4       5      10        8.354803        8.410826        0.099569
      -3       5      10        5.043945        5.087730        0.064883
      -2       5      10        4.300344        4.332320        0.058095
      -1       5      10        9.082253        9.089389        0.103790
       0       5      10        1.060623        1.159612        0.082069
       1       5      10        3.559528        3.617458        0.059649
       2       5      10        4.538521        4.466318        0.063933
       3       5      10        0.601471        0.337194        0.293605
       4       5      10        9.253532        9.313055        0.107514
       5       5      10        1.047936        1.133623        0.113132
       6       5      10        1.531474        1.555924        0.085924
       7       5      10       10.980075       10.912836        0.123026
       8       5      10        2.199915        2.162129        0.101765
      -9       6      10        2.277441        2.231681        0.063571
      -8       6      10        0.332772        0.426615        0.262908
      -7       6      10        1.437036        1.499533        0.102644
      -6       6      10        5.354413        5.357611        0.069701
      -5       6      10        7.374080        7.367632        0.087728
      -4       6      10        1.111101        1.078100        0.084068
      -3       6      10        4.171822        4.240990        0.070259
      -2       6      10        0.731474        0.653223        0.146271
      -1       6      10        1.693916        1.665053        0.064147
       0       6      10        8.190674        8.316490        0.102538
       1       6      10        6.060652        6.160195        0.078748
       2       6      10        0.118385        0.404969        0.404969
       3       6      10        3.479827        3.567913        0.063487
       4       6      10        0.176705        0.379210        0.379210
       5       6      10        0.840087        1.038364        0.183320
       6       6      10        6.349959        6.467998        0.176814
      -6       7      10        0.702461        0.623137        0.220521
      -5       7      10        3.392049        3.459624        0.057566
      -4       7      10        1.199827        1.259365        0.128436
      -3       7      10        0.952872        1.134063        0.088645
      -2       7      10        2.848681        2.767815        0.055528
      -1       7      10        0.183984        0.291204        0.291204
       0       7      10        3.307449        3.277652        0.058024
       1       7      10        1.763640        1.894466        0.071474
       2       7      10        1.315135        1.520987        0.130519
       3       7      10        2.912591        3.081298        0.162395
     -13       1      11        0.065165        0.301993        0.301993
     -12       1      11        2.391144        2.330429        0.055632
     -11       1      11        4.813687        4.810717        0.075107
     -10       1      11        3.202176        3.324455        0.069920
      -9       1      11        6.048714        6.021462        0.073269
      -8       1      11        2.978462        3.014681        0.054968
      -7       1      11       16.061361       15.901572        0.176115
      -6       1      11        4.863067        4.793329        0.060254
      -5       1      11        0.995303        1.018479        0.075558
      -4       1      11        3.113728        3.046178        0.224335
      -3       1      11       29.967441       29.688045        0.419461
      -2       1      11       21.503558       21.423352        0.299905
      -1       1      11       20.114576       19.951942        0.274798
       0       1      11       33.694288       34.138248        0.418669
       1       1      11        0.512852        0.717635        0.230501
       2       1      11        3.089003        3.100468        0.062179
       3       1      11        8.664995        8.615741        0.096645
       4       1      11       26.520472       26.579503        0.305562
       5       1      11       12.771759       12.748725        0.143964
       6       1      11       13.389423       13.371612        0.148904
       7       1      11        9.605013        9.764579        0.110512
       8       1      11        5.780157        5.877670        0.078790
       9       1      11        1.033290        0.964261        0.183364
      10       1      11        4.660575        4.556205        0.077142
      11       1      11        7.511312        7.361929        0.158319
     -13       2      11        0.056975        0.407063        0.407063
     -12       2      11        6.964908        6.949317        0.082075
     -11       2      11        3.510356        3.420380        0.066278
     -10       2      11        8.037841        8.113692        0.093655
      -9       2      11        0.376569        0.278388        0.278388
      -8       2      11       10.610165       10.540398        0.119746
      -7       2      11       11.254688       11.126545        0.124727
      -6       2      11        1.138585        1.012522        0.068488
      -5       2      11       15.024298       14.759743        0.169335
      -4       2      11        6.472730        6.482129        0.075258
      -3       2      11       11.452203       11.289818        0.131862
      -2       2      11        8.703707        8.630353        0.103103
      -1       2      11       20.240737       19.983743        0.223683
       0       2      11        2.754952        2.771877        0.049947
       1       2      11        6.901773        6.828323        0.091410
       2       2      11       13.412964       13.319159        0.149497
       3       2      11        7.190239        7.184567        0.115762
       4       2      11        2.621432        2.713301        0.058964
       5       2      11        7.678757        7.652777        0.088519
       6       2      11        5.658074        5.695525        0.074048
       7       2      11        7.504594        7.498867        0.092856
       8       2      11        0.881595        0.913893        0.127254
       9       2      11        6.985333        6.990494        0.087958
      10       2      11        2.646748        2.644126        0.060059
     -13       3      11        0.903819        0.702140        0.259647
     -12       3      11        3.022122        2.987859        0.070788
     -11       3      11        4.735469        4.849330        0.067280
     -10       3      11        0.186398        0.334215        0.299574
      -9       3      11        2.450030        2.549059        0.056670
      -8       3      11        5.743343        5.859522        0.072727
      -7       3      11        1.224502        1.245512        0.068439
      -6       3      11        4.972630        4.886205        0.064276
      -5       3      11        1.841947        1.832294        0.045341
      -4       3      11       10.758408       10.679419        0.121958
      -3       3      11        2.815866        2.790090        0.046916
      -2       3      11       10.617028       10.589145        0.118711
      -1       3      11       15.260258       15.152558        0.166564
       0       3      11        2.837237        2.807882        0.054320
       1       3      11        9.352633        9.213523        0.105230
       2       3      11        1.074373        1.071214        0.066774
       3       3      11        9.477425        9.483670        0.109077
       4       3      11        1.351338        1.381521        0.074540
       5       3      11       10.980199       11.044456        0.125207
       6       3      11        3.226035        3.051065        0.061785
       7       3      11        0.085641        0.352704        0.335383
       8       3      11        5.733019        5.676619        0.085823
       9       3      11        4.675377        4.745313        0.065463
      10       3      11        2.231717        2.229081        0.096688
     -12       4      11        2.991297        2.868344        0.100439
     -11       4      11        0.661550        0.603490        0.189002
     -10       4      11        0.005773        0.439886        0.439886
      -9       4      11        5.650807        5.683837        0.071707
      -8       4      11       11.186689       11.124747        0.126566
      -7       4      11        8.961502        8.864762        0.103540
      -6       4      11        6.163826        6.186033        0.082345
      -5       4      11        1.386021        1.373390        0.060797
      -4       4      11        0.821745        0.836839        0.081856
      -3       4      11        4.659677        4.633357        0.058426
      -2       4      11       10.002744       10.020479        0.111897
      -1       4      11        4.050864        4.036954        0.074758
       0       4      11        1.931004        1.944145        0.050207
       1       4      11        2.795458        2.793045        0.053519
       2       4      11        1.157525        1.112475        0.075171
       3       4      11        0.317357        0.423910        0.205507
       4       4      11        1.621694        1.594146        0.096013
       5       4      11        3.813679        3.872209        0.063141
       6       4      11        3.218119        3.174429        0.093682
       7       4      11        0.129551        0.390384        0.390384
       8       4      11        1.223604        1.272831        0.110033
       9       4      11        0.964931        1.043935        0.179181
     -10       5      11        2.575093        2.523212        0.069684
      -9       5      11        0.362727        0.297993        0.297993
      -8       5      11        0.176113        0.324962        0.324962
      -7       5      11        7.181308        7.080537        0.084752
      -6       5      11        1.659596        1.802332        0.064949
      -5       5      11        0.500289        0.563205        0.188505
      -4       5      11        2.771347        2.773013        0.054760
      -3       5      11        2.825297        2.789767        0.055009
      -2       5      11        1.767351        1.775134        0.056733
      -1       5      11        2.941321        2.853910        0.067837
       0       5      11        4.619610        4.692867        0.064476
       1       5      11        2.252745        2.209117        0.059048
       2       5      11        1.322599        1.289418        0.086796
       3       5      11        0.079267        0.397995        0.247662
       4       5      11        6.475489        6.520583        0.082260
       5       5      11        0.043820        0.505668        0.505668
       6       5      11        0.074927        0.450666        0.269283
       7       5      11        2.743662        2.751963        0.080896
       8       5      11        1.510431        1.519375        0.082121
      -9       6      11        6.606422        6.812048        0.144740
      -8       6      11        1.957254        2.051414        0.074118
      -7       6      11        3.242001        3.140844        0.062013
      -6       6      11        7.523823        7.459021        0.091932
      -5       6      11        2.072375        2.026944        0.067301
      -4       6      11        1.690185        1.696437        0.064384
      -3       6      11        1.487629        1.432794        0.071325
      -2       6      11        5.974172        6.021877        0.078056
      -1       6      11        0.196056        0.415692        0.219478
       0       6      11        2.788724        2.752508        0.064888
       1       6      11        1.033047        1.143766        0.104583
       2       6      11        4.384966        4.327008        0.078832
       3       6      11        3.872127        3.794206        0.062718
       4       6      11        0.565347        0.558838        0.259840
       5       6      11        1.250099        1.363782        0.133985
       6       6      11        5.274002        5.425956        0.128787
      -5       7      11        3.818997        3.880206        0.064974
      -4       7      11        2.172088        2.232331        0.060972
      -3       7      11        1.542882        1.478175        0.091668
      -2       7      11        4.249171        4.372299        0.076022
      -1       7      11        5.108206        5.189894        0.067004
       0       7      11        2.156163        2.031699        0.064391
       1       7      11        3.936352        3.928231        0.088570
       2       7      11        1.736059        1.675798        0.145733
       3       7      11        3.952143        3.963963        0.080665
     -13       0      12        8.118669        8.206522        0.096651
     -12       0      12        6.916354        6.928636        0.089119
     -11       0      12        3.788542        3.766563        0.080644
     -10       0      12        8.063233        8.065730        0.097355
      -9       0      12        0.084848        0.935201        0.125694
      -8       0      12        4.055244        4.221848        0.068897
      -7       0      12        5.398644        5.555538        0.079043
      -6       0      12        0.056994        3.466122        1.279572
      -5       0      12       15.572215       15.525463        0.184668
      -4       0      12       36.672644       36.104570        0.443667
      -3       0      12       28.359288       28.599476        0.487023
      -2       0      12        9.717322        9.601042        0.386813
      -1       0      12       24.884460       24.222717        0.408435
       0       0      12        8.584765        8.871133        0.136318
       1       0      12        5.827207        5.743605        0.087812
       2       0      12       20.603643       20.750422        0.222148
       3       0      12       39.178775       39.777506        0.440374
       4       0      12        3.971446        4.116309        0.149698
       5       0      12        9.835095        9.679721        0.108201
       6       0      12       22.774954       22.588050        0.275722
       7       0      12        9.940172        9.775633        0.145212
       8       0      12       11.783058       11.644741        0.160404
       9       0      12        6.955424        6.991638        0.160825
      10       0      12        8.068178        8.017917        0.155094
     -13       1      12        4.351756        4.263449        0.072507
     -12       1      12        6.187966        6.210072        0.077944
     -11       1      12        8.620858        8.635913        0.101102
     -10       1      12        4.626153        4.628175        0.063199
      -9       1      12        0.584786        0.776788        0.108881
      -8       1      12        3.236473        3.187319        0.061779
      -7       1      12        4.037190        3.955376        0.055120
      -6       1      12       15.241662       15.203618        0.168659
      -5       1      12       11.731134       11.640017        0.133063
      -4       1      12       21.360230       20.989521        0.234281
      -3       1      12       17.239487       16.751119        0.203612
      -2       1      12        7.257418        7.328097        0.179320
      -1       1      12       21.929161       22.102489        0.344731
       0       1      12        1.100303        1.053043        0.139315
       1       1      12        3.195340        3.297575        0.066940
       2       1      12       11.647283       11.542530        0.142530
       3       1      12        7.849512        7.860916        0.093870
       4       1      12        7.980626        7.952924        0.097225
       5       1      12       17.581735       17.543090        0.199503
       6       1      12        1.925291        1.955837        0.066102
       7       1      12        9.255130        9.239264        0.106302
       8       1      12        4.918128        4.844172        0.082029
       9       1      12        2.365428        2.270022        0.090871
      10       1      12        1.985742        1.903287        0.127674
     -13       2      12        2.424915        2.545977        0.073752
     -12       2      12        2.494458        2.553233        0.070735
     -11       2      12        3.757705        3.828969        0.061211
     -10       2      12        5.231587        5.307448        0.069891
      -9       2      12        4.223293        4.120437        0.062851
      -8       2      12        6.710225        6.627971        0.085112
      -7       2      12        6.651640        6.623821        0.078975
      -6       2      12        7.047455        6.985342        0.088531
      -5       2      12       11.585737       11.467345        0.133767
      -4       2      12        2.054432        2.117640        0.043176
      -3       2      12        3.414692        3.470158        0.058854
      -2       2      12       24.597607       24.449335        0.272901
      -1       2      12       13.768550       13.707662        0.148532
       0       2      12        9.668143        9.607237        0.112659
       1       2      12        9.078630        8.888813        0.106843
       2       2      12        1.509605        1.539740        0.061701
       3       2      12       10.894870       10.956277        0.141472
       4       2      12       23.831263       23.723195        0.266640
       5       2      12       11.043873       11.023157        0.125451
       6       2      12        4.311447        4.356260        0.064058
       7       2      12        1.400393        1.522334        0.077931
       8       2      12        0.642692        0.413642        0.299625
       9       2      12        6.017335        5.963891        0.079675
      10       2      12        9.341160        9.341467        0.125231
     -12       3      12        1.524901        1.629018        0.066008
     -11       3      12        2.462373        2.336022        0.059885
     -10       3      12        0.186890        0.344384        0.344384
      -9       3      12       15.153755       15.187166        0.170508
      -8       3      12       16.840750       16.740669        0.187724
      -7       3      12        2.345080        2.258074        0.053715
      -6       3      12        1.452564        2.303193        0.079368
      -5       3      12        1.962914        1.997674        0.046213
      -4       3      12        8.333520        8.279372        0.094202
      -3       3      12       15.363211       15.413630        0.170927
      -2       3      12       21.904957       21.705990        0.241135
      -1       3      12        1.079767        1.110405        0.084881
       0       3      12        6.219504        7.229661        0.085363
       1       3      12       13.900363       13.824616        0.153478
       2       3      12        4.512480        4.549615        0.060072
       3       3      12       13.527347       13.666016        0.153059
       4       3      12        0.112605        0.296479        0.296479
       5       3      12        1.877554        1.849000        0.081346
       6       3      12        2.669754        2.748581        0.069888
       7       3      12        4.456076        4.498555        0.068657
       8       3      12        4.293655        4.354882        0.077617
       9       3      12        5.193558        5.155289        0.069033
     -12       4      12        0.674064        0.766877        0.438548
     -11       4      12        4.266780        4.167493        0.059818
     -10       4      12        0.517272        0.611637        0.193546
      -9       4      12        5.843622        5.875032        0.075204
      -8       4      12        9.766408        9.744280        0.116041
      -7       4      12        4.378014        4.448370        0.062370
      -6       4      12        8.027547        7.999500        0.092857
      -5       4      12        3.288604        3.376537        0.054188
      -4       4      12        1.291591        1.441943        0.062124
      -3       4      12        4.114072        4.046480        0.057620
      -2       4      12        0.821907        0.723187        0.102381
      -1       4      12       10.842765       10.896330        0.120895
       0       4      12       11.713597       11.698718        0.129794
       1       4      12        2.990782        2.955199        0.062847
       2       4      12       14.032275       14.035669        0.156548
       3       4      12        3.124718        3.117836        0.055745
       4       4      12        1.072612        1.306254        0.085435
       5       4      12        1.868889        1.786869        0.102084
       6       4      12        1.321954        1.224949        0.095746
       7       4      12        5.330289        5.215745        0.071525
       8       4      12        5.718297        5.858413        0.079139
       9       4      12        1.731452        1.430000        0.308082
     -10       5      12        9.059340        9.046380        0.104401
      -9       5      12        4.180536        4.188317        0.059153
      -8       5      12        2.300524        2.206490        0.067355
      -7       5      12       11.819247       11.864232        0.134356
      -6       5      12        1.149790        1.144640        0.090790
      -5       5      12        7.959648        8.101111        0.095800
      -4       5      12        6.622459        6.576549        0.087250
      -3       5      12        8.466425        8.542950        0.097774
      -2       5      12        2.207878        2.243569        0.060726
      -1       5      12        8.926828        8.888138        0.126517
       0       5      12        6.827890        6.872554        0.085655
       1       5      12       11.234208       11.226308        0.126308
       2       5      12        2.085464        2.137241        0.065841
       3       5      12        3.068131        2.989147        0.060325
       4       5      12        3.316239        3.382011        0.067649
       5       5      12        0.555542        0.536097        0.244207
       6       5      12        1.805877        1.838070        0.093306
       7       5      12        2.674690        2.757771        0.094896
      -8       6      12        0.227349        0.466047        0.466047
      -7       6      12        0.229452        0.480416        0.480416
      -6       6      12        4.902956        5.067248        0.073251
      -5       6      12        0.760784        0.653988        0.205992
      -4       6      12        4.885500        4.942773        0.067016
      -3       6      12        4.640576        4.804685        0.068336
      -2       6      12        1.560748        1.561121        0.074178
      -1       6      12        0.850803        0.862206        0.124846
       0       6      12        5.241186        5.375686        0.071725
       1       6      12        0.847665        0.564712        0.221492
       2       6      12        6.676505        6.861487        0.084319
       3       6      12        3.901873        4.070504        0.085155
       4       6      12        1.015820        1.131282        0.148073
       5       6      12        1.778355        1.929223        0.084988
      -5       7      12        0.989933        0.685784        0.288418
      -4       7      12        0.862904        0.907249        0.117818
      -3       7      12        6.045157        6.094506        0.075951
      -2       7      12        2.317694        2.411286        0.073103
      -1       7      12        0.721995        0.788162        0.135322
       0       7      12        0.125219        0.300333        0.300333
       1       7      12        0.383505        0.489898        0.207232
       2       7      12        0.698736        0.567450        0.244805
     -13       1      13        1.789008        1.815764        0.097189
     -12       1      13        2.073719        2.037695        0.057392
     -11       1      13        1.480439        1.635848        0.065116
     -10       1      13        7.958945        7.997437        0.094020
      -9       1      13        1.309089        1.251399        0.104011
      -8       1      13        0.355178        0.552811        0.154188
      -7       1      13        7.199419        7.090980        0.082485
      -6       1      13        5.180481        5.185460        0.064132
      -5       1      13        7.097287        6.934767        0.080645
      -4       1      13        9.264612        9.056158        0.102165
      -3       1      13        2.268474        2.124170        0.050647
      -2       1      13       13.423159       13.163966        0.155892
      -1       1      13        5.599258        5.417841        0.068542
       0       1      13       12.053394       11.853270        0.136188
       1       1      13        6.172377        6.091962        0.071663
       2       1      13       25.632577       25.464092        0.308377
       3       1      13       14.103148       14.117011        0.156710
       4       1      13        5.943554        5.813605        0.081764
       5       1      13        9.561874        9.639191        0.115011
       6       1      13        8.775671        8.762762        0.103605
       7       1      13        9.247701        9.218731        0.107255
       8       1      13        7.860411        7.891198        0.096071
       9       1      13       12.305182       12.171278        0.137575
      10       1      13        3.082643        2.975029        0.101652
     -13       2      13        2.148029        2.143082        0.054590
     -12       2      13        5.297717        5.313097        0.079647
     -11       2      13        1.700069        1.790391        0.067283
     -10       2      13        7.884449        7.971261        0.102589
      -9       2      13       13.208564       13.095037        0.145906
      -8       2      13        3.307596        3.325507        0.058399
      -7       2      13        5.259029        5.176872        0.069035
      -6       2      13        1.161404        1.228414        0.066992
      -5       2      13       20.250406       20.092038        0.223218
      -4       2      13        4.291968        4.274810        0.054976
      -3       2      13       17.315084       17.105555        0.191359
      -2       2      13       13.098408       12.944111        0.144892
      -1       2      13        8.578720        8.410172        0.102164
       0       2      13        7.495411        7.393511        0.095292
       1       2      13       12.258972       12.178670        0.147876
       2       2      13       14.078928       14.007141        0.160120
       3       2      13        3.951303        4.071609        0.071359
       4       2      13       12.308109       12.222520        0.138647
       5       2      13        0.197351        0.385876        0.300436
       6       2      13        6.245488        6.264264        0.077504
       7       2      13        4.806629        4.710096        0.082677
       8       2      13        4.702318        4.670974        0.069127
       9       2      13        0.061116        0.381576        0.305418
      10       2      13        2.255299        2.175914        0.082758
     -12       3      13        1.628921        1.520789        0.079956
     -11       3      13        3.774609        3.813791        0.059726
     -10       3      13        1.279890        1.140088        0.096728
      -9       3      13        6.062113        6.136204        0.086245
      -8       3      13        2.915081        2.939915        0.060644
      -7       3      13        6.451881        6.366632        0.078150
      -6       3      13        6.006596        6.063167        0.074345
      -5       3      13        0.494989        0.547175        0.134258
      -4       3      13        2.333952        2.350681        0.049290
      -3       3      13        7.269726        7.281758        0.084814
      -2       3      13        4.651645        4.632602        0.061388
      -1       3      13        2.569766        2.408776        0.078304
       0       3      13        0.372406        0.576368        0.145787
       1       3      13       12.679416       12.639620        0.170057
       2       3      13        0.765201        0.705266        0.113236
       3       3      13        8.305416        8.288184        0.095200
       4       3      13        8.628489        8.541253        0.102355
       5       3      13        4.961485        4.852113        0.069854
       6       3      13        1.906259        1.776879        0.078851
       7       3      13        3.027183        3.028267        0.068182
       8       3      13        6.107519        6.042185        0.077120
       9       3      13        1.315775        1.295647        0.098859
     -11       4      13        5.682554        5.687970        0.079048
     -10       4      13        6.585510        6.592647        0.090417
      -9       4      13        6.428137        6.437391        0.078146
      -8       4      13        7.788572        7.760090        0.105353
      -7       4      13        0.668506        0.344964        0.268806
      -6       4      13        8.678163        8.760422        0.101439
      -5       4      13        9.181922        9.118224        0.111448
      -4       4      13       12.646754       12.658199        0.149402
      -3       4      13       13.401169       13.390668        0.155110
      -2       4      13        7.748086        7.775153        0.090232
      -1       4      13        1.412991        1.301576        0.081453
       0       4      13        5.860821        5.892623        0.080824
       1       4      13        6.700429        6.735503        0.102103
       2       4      13        8.073307        8.140393        0.094027
       3       4      13        8.700889        8.736132        0.102940
       4       4      13        1.781963        1.758124        0.072271
       5       4      13        0.069776        0.457275        0.457275
       6       4      13        0.350738        0.377492        0.333903
       7       4      13        1.325423        1.303764        0.095873
       8       4      13        1.230558        1.055509        0.177045
     -10       5      13        0.030554        0.417133        0.238248
      -9       5      13        1.152714        1.140482        0.083931
      -8       5      13        0.805633        0.957758        0.135383
      -7       5      13        0.801393        0.788860        0.121402
      -6       5      13        1.865090        1.889577        0.064419
      -5       5      13        4.795502        4.754892        0.070023
      -4       5      13        1.720772        1.772117        0.100741
      -3       5      13        1.401398        1.352294        0.067771
      -2       5      13        5.670679        5.646858        0.071914
      -1       5      13        0.228980        0.379210        0.280721
       0       5      13        2.356215        2.283594        0.070767
       1       5      13        1.444528        1.480101        0.093162
       2       5      13        2.987775        3.064637        0.063504
       3       5      13        1.387234        1.464548        0.083027
       4       5      13        0.584511        0.603904        0.226412
       5       5      13        1.496180        1.585528        0.105326
       6       5      13        3.007749        3.066431        0.068398
       7       5      13        0.095959        0.388201        0.388201
      -8       6      13        2.967131        3.034024        0.058893
      -7       6      13        1.648642        1.592294        0.075818
      -6       6      13        2.072864        2.089258        0.083841
      -5       6      13        2.956802        2.960422        0.059681
      -4       6      13       10.596669       10.600000        0.120496
      -3       6      13        3.216198        3.299242        0.067989
      -2       6      13        1.126027        1.039327        0.163199
      -1       6      13        4.402439        4.306855        0.065865
       0       6      13        5.169633        5.128938        0.084733
       1       6      13        3.561708        3.563706        0.065849
       2       6      13        1.886943        1.863250        0.068953
       3       6      13        4.752526        4.759202        0.067933
       4       6      13        0.772857        0.795299        0.195465
       5       6      13        1.234791        1.204533        0.153058
      -4       7      13        1.362874        1.274520        0.088391
      -3       7      13        4.934396        4.946211        0.069942
      -2       7      13        0.335971        0.364005        0.364005
      -1       7      13        1.245709        1.124767        0.121273
       0       7      13        1.183247        0.911811        0.118716
       1       7      13        3.900894        3.989110        0.062789
     -13       0      14        2.971501        2.974256        0.076895
     -12       0      14        5.473083        5.577096        0.080552
     -11       0      14       13.705891       13.955644        0.181393
     -10       0      14        2.091511        2.099428        0.076708
      -9       0      14        3.313277        3.297878        0.080115
      -8       0      14       15.600979       15.456390        0.172085
      -7       0      14        7.572216        8.378365        0.096638
      -6       0      14       12.038461       11.889491        0.128964
      -5       0      14        1.909409        1.802360        0.056966
      -4       0      14        3.255838        3.208894        0.064057
      -3       0      14        9.916421        9.924062        0.112232
      -2       0      14       17.645932       17.444770        0.210792
      -1       0      14       16.487643       16.272984        0.205626
       0       0      14       17.154508       16.989703        0.216808
       1       0      14       21.802660       21.790135        0.256209
       2       0      14       23.284860       23.388672        0.281963
       3       0      14        4.520328        4.651666        0.081108
       4       0      14        0.577122        0.554076        0.304076
       5       0      14        9.331771        9.328451        0.290918
       6       0      14        4.864531        4.879857        0.155346
       7       0      14        8.168428        8.143832        0.152399
       8       0      14       21.430306       21.387379        0.260383
       9       0      14        0.531376        0.682715        0.682715
      10       0      14        4.151345        4.209513        0.186082
     -13       1      14        0.385097        0.426146        0.308247
     -12       1      14        0.951193        0.987117        0.110362
     -11       1      14        5.891556        5.862423        0.076059
     -10       1      14        9.934071        9.935844        0.113828
      -9       1      14        8.664861        8.661813        0.100329
      -8       1      14        1.726973        1.765644        0.064292
      -7       1      14        9.191757        9.119539        0.104829
      -6       1      14       11.138219       10.905045        0.123115
      -5       1      14       12.120711       11.896218        0.132715
      -4       1      14        9.587267        9.546518        0.109834
      -3       1      14        1.328785        1.346848        0.058361
      -2       1      14       10.216775        9.996599        0.127253
      -1       1      14       15.916521       15.793670        0.196234
       0       1      14        7.063328        6.982478        0.099746
       1       1      14       26.498328       26.413254        0.307316
       2       1      14        4.187516        4.154275        0.064898
       3       1      14        1.842532        1.775049        0.072052
       4       1      14        3.630058        3.676683        0.073629
       5       1      14        1.262200        1.412622        0.109548
       6       1      14        0.735883        0.557225        0.249817
       7       1      14       11.506349       11.509127        0.129760
       8       1      14        0.293383        0.547175        0.547175
       9       1      14        7.171974        7.033491        0.095048
      10       1      14        5.499978        5.452889        0.197321
     -13       2      14        4.098632        4.165213        0.059851
     -12       2      14        1.366321        1.463079        0.072252
     -11       2      14        2.758882        2.798089        0.060279
     -10       2      14        8.655449        8.667237        0.102542
      -9       2      14        5.104328        5.155386        0.071293
      -8       2      14        7.934927        7.909235        0.105005
      -7       2      14        4.424071        4.491325        0.067300
      -6       2      14        5.991554        5.882091        0.071498
      -5       2      14        1.929325        1.956681        0.047938
      -4       2      14       11.244368       11.102702        0.125453
      -3       2      14        2.170410        2.256147        0.058353
      -2       2      14        8.769941        8.567438        0.101625
      -1       2      14        2.600743        2.698759        0.060483
       0       2      14       17.992018       17.769918        0.212869
       1       2      14        6.039419        5.970343        0.078230
       2       2      14        3.017962        2.985816        0.059044
       3       2      14        6.715201        6.628650        0.108451
       4       2      14        7.688890        7.776889        0.115688
       5       2      14        5.793184        5.789300        0.078083
       6       2      14       13.713641       13.844132        0.167144
       7       2      14        6.118499        6.021794        0.097859
       8       2      14        1.318338        1.570478        0.099152
       9       2      14        6.422134        6.446860        0.080385
     -12       3      14        4.521725        4.622013        0.087589
     -11       3      14        1.545364        1.526467        0.100353
     -10       3      14        6.715504        6.619366        0.080482
      -9       3      14        5.806399        5.810164        0.074573
      -8       3      14        2.766202        2.734758        0.066744
      -7       3      14       11.236391       11.148094        0.132196
      -6       3      14       17.624064       17.435883        0.204226
      -5       3      14        2.161357        2.164301        0.048362
      -4       3      14       13.295595       13.165485        0.148189
      -3       3      14       19.743852       19.615045        0.236191
      -2       3      14        5.266678        5.165753        0.064772
      -1       3      14       12.233306       12.086770        0.158652
       0       3      14       12.488535       12.345039        0.169244
       1       3      14        9.095898        9.073808        0.118084
       2       3      14        6.901383        6.855873        0.082396
       3       3      14       16.553672       16.728419        0.186956
       4       3      14        0.361222        0.316860        0.316860
       5       3      14       12.820743       12.939474        0.144554
       6       3      14        0.606239        0.663174        0.340994
       7       3      14        1.221409        1.229512        0.139283
       8       3      14        5.647918        5.638351        0.126999
       9       3      14        2.534454        2.493471        0.299753
     -11       4      14        0.196639        0.325730        0.325730
     -10       4      14        0.963248        0.914221        0.126249
      -9       4      14        1.185751        1.240161        0.088033
      -8       4      14        0.071509        0.376563        0.261672
      -7       4      14        4.366567        4.324812        0.079108
      -6       4      14        8.719152        8.640486        0.111418
      -5       4      14        6.313955        6.318386        0.084928
      -4       4      14       11.274236       11.169602        0.136470
      -3       4      14        5.696784        5.715855        0.070503
      -2       4      14        6.934916        7.080749        0.083535
      -1       4      14        4.370070        4.360390        0.063647
       0       4      14        0.743112        0.713723        0.135882
       1       4      14        3.143593        3.123155        0.062502
       2       4      14        6.688991        6.677874        0.102237
       3       4      14        4.244216        4.203689        0.064486
       4       4      14       10.935555       10.893576        0.124175
       5       4      14        3.710328        3.762047        0.091761
       6       4      14        4.165036        4.134247        0.066201
       7       4      14        6.321830        6.270805        0.080167
       8       4      14        1.100446        0.897775        0.329972
     -10       5      14        2.255220        1.951615        0.075822
      -9       5      14        1.041868        1.072007        0.104175
      -8       5      14        1.860019        1.807291        0.070627
      -7       5      14        2.538030        2.641117        0.077721
      -6       5      14        3.593007        3.513545        0.061589
      -5       5      14       16.589736       16.683825        0.186249
      -4       5      14        8.629594        8.697586        0.111201
      -3       5      14        3.017060        3.083440        0.072742
      -2       5      14        3.753264        3.774122        0.058749
      -1       5      14        3.221434        3.211075        0.062107
       0       5      14        8.875342        9.024023        0.105728
       1       5      14       10.527232       10.486181        0.120372
       2       5      14       10.253282       10.301456        0.117155
       3       5      14        3.046211        3.106541        0.111312
       4       5      14        0.598326        0.495681        0.297439
       5       5      14        4.091079        4.041658        0.096535
       6       5      14        6.774301        6.875827        0.084288
      -8       6      14        1.658905        1.533721        0.159603
      -7       6      14        0.487368        0.352562        0.308973
      -6       6      14        2.288811        2.269758        0.059599
      -5       6      14        0.421955        0.508527        0.203568
      -4       6      14        5.235005        5.195383        0.085490
      -3       6      14        1.035567        0.944193        0.131297
      -2       6      14        2.984990        2.979346        0.074918
      -1       6      14        0.770480        0.814616        0.151141
       0       6      14        1.312362        1.368612        0.083389
       1       6      14        1.845660        1.875767        0.076989
       2       6      14        4.979901        5.026430        0.073653
       3       6      14        1.604602        1.448447        0.116119
       4       6      14        2.982721        3.133113        0.087428
      -3       7      14        2.867802        2.828745        0.105769
      -2       7      14        0.734118        0.686003        0.207255
      -1       7      14        4.729573        4.681666        0.079167
     -13       1      15        2.897731        3.018791        0.063525
     -12       1      15        8.700916        8.737505        0.101360
     -11       1      15        5.755321        5.761597        0.079784
     -10       1      15        0.453376        0.458803        0.231646
      -9       1      15        1.780166        1.708333        0.067174
      -8       1      15        9.356147        9.408188        0.118785
      -7       1      15        8.661487        8.665506        0.099235
      -6       1      15        4.378012        4.492883        0.057909
      -5       1      15       14.868082       14.671401        0.163472
      -4       1      15        0.752430        0.754122        0.084122
      -3       1      15        0.909525        0.747262        0.114411
      -2       1      15        7.943933        7.868736        0.100016
      -1       1      15        7.667914        7.565183        0.103548
       0       1      15        4.454458        4.357178        0.087400
       1       1      15        4.778227        4.756049        0.061797
       2       1      15        5.474608        5.419410        0.068989
       3       1      15        4.013467        4.153432        0.068827
       4       1      15        7.237812        7.288415        0.089943
       5       1      15        9.989724       10.106928        0.127950
       6       1      15        3.333555        3.278414        0.075291
       7       1      15       11.111658       11.186599        0.126762
       8       1      15        2.939465        2.928259        0.107585
       9       1      15        2.421087        2.283878        0.107344
     -12       2      15        0.609948        0.550545        0.229142
     -11       2      15        7.499920        7.469538        0.088481
     -10       2      15        0.626031        0.726774        0.173963
      -9       2      15        1.636416        1.628619        0.076781
      -8       2      15        0.851514        1.027862        0.106450
      -7       2      15       15.207623       15.043271        0.167788
      -6       2      15        3.981082        3.890630        0.059572
      -5       2      15        8.086829        8.089067        0.094256
      -4       2      15       13.887159       13.815933        0.155040
      -3       2      15       12.627765       12.542328        0.140716
      -2       2      15        3.548226        3.417601        0.056947
      -1       2      15        8.334202        8.162781        0.108404
       0       2      15       23.254529       22.968457        0.279693
       1       2      15        2.175196        2.123653        0.053628
       2       2      15        8.418879        8.363911        0.096021
       3       2      15        2.654968        2.669176        0.072678
       4       2      15       12.086931       12.113216        0.181326
       5       2      15        0.256477        0.524309        0.524309
       6       2      15        9.292223        9.266013        0.110250
       7       2      15        7.925834        8.156163        0.099179
       8       2      15        3.852299        3.740187        0.081226
       9       2      15        3.831449        3.759654        0.070616
     -12       3      15        1.304231        1.131371        0.091130
     -11       3      15        0.534327        0.340881        0.340881
     -10       3      15        3.777870        3.894740        0.067339
      -9       3      15        3.741730        4.025543        0.063347
      -8       3      15        1.588468        1.593455        0.071417
      -7       3      15        5.092724        5.120352        0.070797
      -6       3      15        8.362231        8.372515        0.104867
      -5       3      15        3.614006        3.524911        0.063553
      -4       3      15        5.624496        5.711830        0.070731
      -3       3      15        2.916955        2.970488        0.052561
      -2       3      15        7.926283        7.895568        0.093838
      -1       3      15        5.826918        5.879796        0.091186
       0       3      15        1.159880        1.428741        0.072164
       1       3      15        2.236850        2.236873        0.060270
       2       3      15        5.415408        5.326068        0.068978
       3       3      15        5.114076        5.300755        0.075240
       4       3      15        0.134296        0.408656        0.408656
       5       3      15        2.141376        2.129131        0.130232
       6       3      15        8.333779        8.183153        0.101260
       7       3      15        1.281716        1.025573        0.374497
       8       3      15        2.784631        2.572547        0.109318
     -11       4      15        1.952555        1.795996        0.067586
     -10       4      15        0.220113        0.321714        0.321714
      -9       4      15        0.218726        0.429767        0.243488
      -8       4      15        4.060760        4.139444        0.062313
      -7       4      15        8.307979        8.288667        0.107897
      -6       4      15       11.190443       11.170497        0.134193
      -5       4      15        8.607086        8.510288        0.107669
      -4       4      15        2.215086        2.192533        0.051342
      -3       4      15        0.287235        0.472229        0.472229
      -2       4      15        7.659468        7.687262        0.099707
      -1       4      15       14.577522       14.565713        0.161200
       0       4      15       12.137303       12.100413        0.189074
       1       4      15       10.239413       10.287857        0.117803
       2       4      15        5.599147        5.596249        0.071215
       3       4      15        0.378347        0.469042        0.469042
       4       4      15        5.318661        5.322218        0.097277
       5       4      15        8.263472        8.285952        0.098034
       6       4      15        5.202819        5.125427        0.079240
       7       4      15        4.366256        4.380982        0.080865
      -9       5      15        3.557376        3.467564        0.088363
      -8       5      15        1.965295        1.977802        0.065578
      -7       5      15        0.718194        0.536377        0.230599
      -6       5      15        2.770010        2.820053        0.057156
      -5       5      15        0.755988        0.808641        0.116037
      -4       5      15        1.137463        1.030873        0.096957
      -3       5      15        0.329004        0.373631        0.334901
      -2       5      15        0.866728        0.978724        0.100601
      -1       5      15        2.565138        2.579167        0.078267
       0       5      15        3.034366        3.060588        0.065425
       1       5      15        1.034405        1.013213        0.119401
       2       5      15        2.528895        2.616410        0.092425
       3       5      15        3.292095        3.306358        0.076497
       4       5      15        0.084193        0.452438        0.452438
       5       5      15        2.187441        2.414208        0.078443
       6       5      15        1.334529        1.471768        0.352929
      -7       6      15        0.179930        0.449444        0.449444
      -6       6      15        4.602669        4.563989        0.091406
      -5       6      15        4.779430        4.692228        0.067187
      -4       6      15        0.098286        0.322335        0.322335
      -3       6      15        1.084491        1.916925        0.077794
      -2       6      15        5.774580        5.718129        0.089897
      -1       6      15        5.509180        5.684980        0.074722
       0       6      15        3.129972        3.118974        0.062522
       1       6      15        8.320467        8.191947        0.097196
       2       6      15        0.573890        0.504678        0.279290
       3       6      15        2.086767        2.051926        0.133880
     -13       0      16        7.312894        7.317445        0.280187
     -12       0      16       10.001903        9.829089        0.229298
     -11       0      16        2.790857        2.794244        0.085831
     -10       0      16        3.957318        4.145600        0.094057
      -9       0      16       10.762344       10.891740        0.127447
      -8       0      16        8.138635        8.073165        0.100148
      -7       0      16        6.255484        6.195482        0.081645
      -6       0      16       26.738704       26.581761        0.299257
      -5       0      16        0.739933        0.684690        0.186895
      -4       0      16       17.917028       17.595454        0.195167
      -3       0      16        8.678363        8.571756        0.117408
      -2       0      16        8.062122        7.926790        0.102661
      -1       0      16       11.259182       10.932978        0.135756
       0       0      16        7.768506        7.887395        0.102024
       1       0      16        8.336293        8.347694        0.100998
       2       0      16       13.990261       14.142843        0.170012
       3       0      16        7.849325        8.021596        0.150128
       4       0      16       16.333905       16.457825        0.162120
       5       0      16        9.216402        9.286065        0.142160
       6       0      16        3.387460        3.325056        0.208488
       7       0      16        6.815165        6.933109        0.156605
       8       0      16        2.135197        2.365967        0.257508
       9       0      16        2.129066        1.985296        0.303987
     -13       1      16        4.801755        4.910804        0.067871
     -12       1      16        3.141125        3.100822        0.064921
     -11       1      16        3.664232        3.637582        0.066167
     -10       1      16        2.291451        2.179174        0.065954
      -9       1      16        3.743049        3.746065        0.063131
      -8       1      16        6.918698        6.931450        0.087402
      -7       1      16        5.628495        5.697982        0.074193
      -6       1      16        1.761766        1.793600        0.052020
      -5       1      16       17.401724       17.261808        0.193123
      -4       1      16       11.061578       10.936636        0.122756
      -3       1      16       13.354677       13.150285        0.161059
      -2       1      16        2.428420        2.388912        0.056660
      -1       1      16        5.930230        5.779187        0.073225
       0       1      16        4.478250        4.480402        0.064974
       1       1      16       11.376370       11.371895        0.138463
       2       1      16        1.613453        1.652876        0.059515
       3       1      16       18.032085       18.239243        0.208436
       4       1      16        4.244208        4.281588        0.075403
       5       1      16        0.729956        0.796116        0.216288
       6       1      16       12.028810       12.116105        0.146143
       7       1      16        0.780299        1.085818        0.205761
       8       1      16        1.916625        1.846402        0.129224
       9       1      16        3.599623        3.422426        0.191172
     -12       2      16        1.077534        1.174095        0.090075
     -11       2      16        1.138148        1.062921        0.104484
     -10       2      16        1.961672        1.939588        0.072879
      -9       2      16        7.252971        7.338392        0.089047
      -8       2      16       14.285623       14.213022        0.161332
      -7       2      16        8.250001        8.305480        0.106761
      -6       2      16        1.402837        1.368028        0.065108
      -5       2      16        4.252172        4.320764        0.059074
      -4       2      16        7.503712        7.549305        0.088004
      -3       2      16        9.002559        8.951983        0.104611
      -2       2      16       14.432066       14.190490        0.176211
      -1       2      16        0.580313        0.642729        0.164294
       0       2      16        3.910247        3.843176        0.059262
       1       2      16        5.569384        5.584443        0.070370
       2       2      16        8.514977        8.521268        0.098619
       3       2      16        3.245517        3.276889        0.080485
       4       2      16        3.605952        3.711065        0.079261
       5       2      16        8.106462        7.967183        0.136155
       6       2      16        6.550317        6.581641        0.090031
       7       2      16        2.554801        2.501560        0.088926
       8       2      16        3.357418        3.405730        0.075565
     -12       3      16        3.024099        3.023028        0.065242
     -11       3      16        4.530595        4.561031        0.071933
     -10       3      16        1.007623        0.860349        0.135780
      -9       3      16        4.107548        4.069521        0.062527
      -8       3      16        9.810595        9.730725        0.113396
      -7       3      16       11.122359       11.119802        0.126622
      -6       3      16        3.153540        3.123604        0.054956
      -5       3      16        0.128850        0.458803        0.458803
      -4       3      16        4.799900        4.687110        0.081353
      -3       3      16        0.159279        0.439090        0.439090
      -2       3      16       13.499901       13.325539        0.149804
      -1       3      16       25.393962       25.315805        0.292616
       0       3      16        2.593015        2.568287        0.061138
       1       3      16        1.334767        1.371860        0.092251
       2       3      16        4.552493        4.645213        0.068205
       3       3      16        6.714419        6.738323        0.085955
       4       3      16       11.369579       11.331814        0.137619
       5       3      16       13.559070       13.427956        0.154674
       6       3      16        5.580197        5.648717        0.089580
       7       3      16        3.329987        3.378313        0.080738
       8       3      16        3.752059        3.662786        0.070990
     -11       4      16        1.758935        1.826828        0.075914
     -10       4      16        7.708581        7.692269        0.089243
      -9       4      16        0.393475        0.375899        0.273919
      -8       4      16        3.888092        3.906149        0.061152
      -7       4      16        7.251463        7.403513        0.091468
      -6       4      16        1.656071        1.760170        0.059465
      -5       4      16        0.089118        0.288097        0.288097
      -4       4      16        3.236155        3.096240        0.059794
      -3       4      16        4.797742        4.727050        0.068617
      -2       4      16        9.136918        9.197826        0.107006
      -1       4      16        4.809985        4.803957        0.086542
       0       4      16        9.703275        9.725225        0.135543
       1       4      16        8.482436        8.360622        0.098116
       2       4      16        0.091036        0.511273        0.511273
       3       4      16        3.646767        3.692018        0.076358
       4       4      16        1.156111        1.033828        0.267473
       5       4      16        2.728167        2.853875        0.089964
       6       4      16        4.726343        4.684336        0.171908
       7       4      16        2.639547        2.687062        0.227692
      -9       5      16        6.941661        7.008852        0.085341
      -8       5      16        0.193263        0.328634        0.328634
      -7       5      16        1.107792        1.135914        0.102618
      -6       5      16        6.542593        6.630912        0.082019
      -5       5      16        2.058186        2.089067        0.067285
      -4       5      16        0.603498        0.459347        0.253678
      -3       5      16        9.998518        9.918619        0.132864
      -2       5      16        8.704689        8.751114        0.103224
      -1       5      16        1.057010        0.953467        0.104232
       0       5      16       11.681505       11.632283        0.142287
       1       5      16        6.297186        6.197499        0.081046
       2       5      16        6.243571        6.340584        0.082389
       3       5      16        4.875812        4.835080        0.078401
       4       5      16        6.708217        6.674878        0.085796
       5       5      16        3.887521        3.989361        0.102203
      -6       6      16        3.452941        3.409399        0.084794
      -5       6      16        1.051695        1.178431        0.102513
      -4       6      16        2.465732        2.494855        0.096939
      -3       6      16        0.630959        0.414005        0.271176
      -2       6      16        1.917864        1.927459        0.076892
      -1       6      16        1.900850        1.909948        0.067287
       0       6      16        3.332064        3.388362        0.060751
       1       6      16        2.642464        2.634445        0.064017
       2       6      16        2.497301        2.565151        0.068093
       3       6      16        1.135287        0.869540        0.531753
     -12       1      17        2.130887        2.055408        0.068098
     -11       1      17        0.945786        1.043264        0.124624
     -10       1      17        9.031589        9.075682        0.108464
      -9       1      17       14.040811       13.953494        0.165456
      -8       1      17        6.184222        6.221093        0.080816
      -7       1      17       11.143254       11.173630        0.126458
      -6       1      17        2.407335        2.374131        0.050836
      -5       1      17        9.562227        9.406062        0.105793
      -4       1      17        4.988062        4.964877        0.066510
      -3       1      17       18.128579       17.925959        0.219745
      -2       1      17       13.077399       12.865846        0.183181
      -1       1      17        3.061636        3.030891        0.067042
       0       1      17       10.505498       10.565037        0.144864
       1       1      17        4.479406        4.479732        0.066797
       2       1      17        4.927525        5.029811        0.069368
       3       1      17        2.659858        2.889118        0.084051
       4       1      17        6.944940        7.132181        0.194169
       5       1      17        0.695828        0.760132        0.208135
       6       1      17        1.442060        1.481081        0.123031
       7       1      17        4.363555        4.427415        0.077587
       8       1      17        0.918739        0.886397        0.787909
     -12       2      17        1.335365        1.347145        0.079667
     -11       2      17        2.048896        1.958852        0.069910
     -10       2      17        4.528369        4.523936        0.069500
      -9       2      17        6.723098        6.726589        0.092058
      -8       2      17        3.294258        3.363926        0.068475
      -7       2      17        3.417299        3.476061        0.062119
      -6       2      17        7.206923        7.264090        0.092200
      -5       2      17        6.664947        6.542018        0.088337
      -4       2      17        6.455102        6.345550        0.077934
      -3       2      17        2.285538        2.381890        0.076245
      -2       2      17       17.538625       17.421538        0.217760
      -1       2      17        0.494892        0.320624        0.320624
       0       2      17        0.245045        0.443170        0.443170
       1       2      17        4.711996        4.751947        0.064517
       2       2      17       16.085169       16.253923        0.181897
       3       2      17        6.179454        6.197257        0.092423
       4       2      17        5.403796        5.399444        0.081550
       5       2      17       11.753329       11.686317        0.158958
       6       2      17        2.803059        2.757952        0.129968
       7       2      17        0.129848        0.488467        0.488467
       8       2      17        2.209784        2.197043        0.100117
     -11       3      17        5.011247        5.030209        0.089156
     -10       3      17        2.865734        2.840158        0.082098
      -9       3      17        0.842808        0.919130        0.128371
      -8       3      17        9.514131        9.624344        0.116295
      -7       3      17        0.977312        1.013903        0.101982
      -6       3      17        1.836483        1.850703        0.056239
      -5       3      17        0.788214        0.822739        0.106988
      -4       3      17        9.043659        9.087244        0.105485
      -3       3      17        2.523539        2.505933        0.059711
      -2       3      17        4.923905        4.940344        0.071669
      -1       3      17        8.092962        8.115233        0.098937
       0       3      17        5.325830        5.300472        0.094129
       1       3      17        2.992282        3.114835        0.062427
       2       3      17        1.130539        1.191260        0.106825
       3       3      17        6.295407        6.303174        0.103577
       4       3      17        4.063677        3.994997        0.079004
       5       3      17        0.713438        0.520192        0.349605
       6       3      17        1.809881        1.715751        0.109731
       7       3      17        1.825506        1.826417        0.118992
     -10       4      17        2.103348        2.193240        0.074278
      -9       4      17        0.293871        0.452548        0.452548
      -8       4      17        0.319670        0.470532        0.470532
      -7       4      17        4.406261        4.491548        0.063794
      -6       4      17        0.736231        0.512250        0.193032
      -5       4      17        3.633672        3.647739        0.060958
      -4       4      17        5.120592        5.027027        0.073543
      -3       4      17        7.767259        7.817416        0.092975
      -2       4      17        7.832197        7.747064        0.102196
      -1       4      17        7.628396        7.560093        0.105966
       0       4      17        2.098284        2.016110        0.071245
       1       4      17        4.817954        4.909990        0.103224
       2       4      17        5.930966        5.945923        0.104690
       3       4      17        9.553004        9.465199        0.111270
       4       4      17       10.155427       10.107423        0.116427
       5       4      17        5.224685        5.388692        0.077854
       6       4      17        1.652461        1.497631        0.366393
      -9       5      17        0.563601        0.554977        0.554977
      -8       5      17        0.781302        0.670373        0.193089
      -7       5      17        3.707636        3.528456        0.081138
      -6       5      17        1.146757        1.045227        0.132539
      -5       5      17        1.758255        1.802665        0.071567
      -4       5      17        3.043547        3.063397        0.063814
      -3       5      17        2.472503        2.467853        0.060386
      -2       5      17        1.885351        1.864108        0.087539
      -1       5      17        1.641340        1.631073        0.072163
       0       5      17        1.397617        1.417251        0.078221
       1       5      17        1.278730        1.233532        0.106012
       2       5      17        0.869907        1.010396        0.235864
       3       5      17        0.068456        0.422493        0.422493
       4       5      17        2.577516        2.569144        0.183332
      -6       6      17        2.835568        2.893078        0.096330
      -5       6      17        2.104331        2.025611        0.113518
      -4       6      17        1.664878        1.626714        0.105366
      -3       6      17        6.391946        6.385061        0.120797
      -2       6      17        0.681820        0.681469        0.230359
      -1       6      17        3.592009        3.677363        0.067516
       0       6      17        1.875322        1.744248        0.074877
       1       6      17        3.195953        3.373870        0.066001
       2       6      17        1.438864        1.642742        0.309175
     -12       0      18        1.730120        1.854832        0.114372
     -11       0      18        8.188373        8.223260        0.138830
     -10       0      18       18.460107       18.469705        0.215390
      -9       0      18        1.237767        1.421443        0.118792
      -8       0      18        3.664024        3.589150        0.080019
      -7       0      18        6.459350        6.419112        0.082394
      -6       0      18        9.226874        9.141663        0.108225
      -5       0      18       12.076472       12.073525        0.135351
      -4       0      18       26.992024       26.706366        0.312806
      -3       0      18       13.646301       13.722609        0.152053
      -2       0      18        5.344894        5.141595        0.083335
      -1       0      18       18.285681       18.377432        0.211254
       0       0      18        1.713271        2.502319        0.854593
       1       0      18       22.002389       22.403571        0.260852
       2       0      18        5.380543        5.320056        0.115923
       3       0      18        7.513362        7.725413        0.138318
       4       0      18        0.999706        0.789747        0.510104
       5       0      18        3.226600        3.187632        0.219805
       6       0      18        8.101183        8.139042        0.150738
       7       0      18        9.602974        9.648212        0.145634
       8       0      18        1.355528        1.193021        0.494022
     -12       1      18        0.524334        0.408044        0.408044
     -11       1      18        7.171211        7.203888        0.104451
     -10       1      18        3.616983        3.557246        0.062536
      -9       1      18        6.029462        6.025031        0.075325
      -8       1      18        7.603974        7.518111        0.089989
      -7       1      18        1.055803        0.942497        0.120791
      -6       1      18        1.907346        1.829426        0.053616
      -5       1      18        1.687977        1.838505        0.059292
      -4       1      18        2.277102        2.264222        0.059069
      -3       1      18       14.595294       14.537194        0.173002
      -2       1      18        6.859209        6.847773        0.085525
      -1       1      18        9.189233        9.001778        0.106723
       0       1      18       11.878110       11.974556        0.139862
       1       1      18        4.826651        4.764137        0.068501
       2       1      18       10.860779       10.964488        0.124285
       3       1      18        3.992502        4.091577        0.076729
       4       1      18        1.598743        1.627114        0.138020
       5       1      18        5.601640        5.464613        0.278671
       6       1      18        4.181034        4.199167        0.078487
       7       1      18        1.545565        1.405667        0.231401
       8       1      18       10.721213       10.713076        0.141889
     -12       2      18        5.406382        5.456922        0.099031
     -11       2      18        3.590268        3.565950        0.076967
     -10       2      18        1.839267        1.641493        0.131526
      -9       2      18        8.974548        8.937337        0.106652
      -8       2      18        8.706970        8.627920        0.103250
      -7       2      18        5.076728        5.054998        0.067613
      -6       2      18       10.299793       10.271319        0.117010
      -5       2      18        5.218710        5.229818        0.069004
      -4       2      18        6.504564        6.450969        0.097781
      -3       2      18       15.501954       15.403246        0.178267
      -2       2      18       12.421033       12.372954        0.143073
      -1       2      18        5.526831        5.447568        0.074766
       0       2      18        8.075011        8.103086        0.101523
       1       2      18        0.945845        0.935521        0.101615
       2       2      18        3.545502        3.612202        0.062835
       3       2      18       10.776580       10.890363        0.129787
       4       2      18        5.572616        5.628144        0.092983
       5       2      18        3.982439        4.057462        0.081912
       6       2      18        2.046335        1.967486        0.098636
       7       2      18        4.710126        4.629147        0.163164
     -11       3      18        0.352013        0.401123        0.281541
     -10       3      18        1.450427        1.507183        0.076449
      -9       3      18        3.957051        3.946644        0.065665
      -8       3      18        0.433960        0.548361        0.243894
      -7       3      18        7.388801        7.342547        0.090306
      -6       3      18        6.863347        6.806688        0.082478
      -5       3      18        8.422489        8.348892        0.097347
      -4       3      18        3.780167        3.769748        0.058414
      -3       3      18        4.414970        4.489878        0.066530
      -2       3      18        7.130176        7.057833        0.098235
      -1       3      18        2.499763        2.383401        0.084706
       0       3      18        5.129382        5.393793        0.071293
       1       3      18       14.306552       14.304545        0.176912
       2       3      18        2.906009        2.835331        0.114063
       3       3      18        3.363921        3.584271        0.073716
       4       3      18       13.457601       13.551384        0.167065
       5       3      18        0.547626        0.752330        0.259177
       6       3      18        6.809470        6.942766        0.131158
     -10       4      18        0.571842        0.744446        0.194083
      -9       4      18        1.305628        1.224663        0.082385
      -8       4      18        5.285935        5.207783        0.067355
      -7       4      18        0.555073        0.615549        0.181152
      -6       4      18        6.059059        6.062095        0.084470
      -5       4      18        9.574179        9.661677        0.110708
      -4       4      18        3.430869        3.483820        0.064317
      -3       4      18        4.838257        4.757415        0.070945
      -2       4      18        2.495489        2.534206        0.070672
      -1       4      18        0.408692        0.465833        0.278216
       0       4      18        3.691520        3.677907        0.078463
       1       4      18        2.061801        2.009079        0.069131
       2       4      18        7.847012        7.918712        0.103918
       3       4      18        7.366624        7.318128        0.098571
       4       4      18        1.083920        1.125567        0.151554
       5       4      18        6.503877        6.427363        0.150581
      -8       5      18        0.083597        0.408779        0.274988
      -7       5      18        4.633326        4.722076        0.066327
      -6       5      18        2.870252        2.822889        0.085682
      -5       5      18        2.776515        2.899724        0.064041
      -4       5      18        8.200088        8.312100        0.096870
      -3       5      18        2.684542        2.642953        0.063127
      -2       5      18        0.052881        0.319374        0.319374
      -1       5      18        0.001732        0.439773        0.439773
       0       5      18        2.354393        2.478730        0.061831
       1       5      18        0.191607        0.377359        0.323508
       2       5      18        9.481321        9.498895        0.108314
       3       5      18        9.013047        9.034489        0.103644
      -4       6      18        4.790106        4.881803        0.072229
      -3       6      18        0.181667        0.523737        0.260678
      -2       6      18        0.609076        0.672235        0.185101
      -1       6      18        1.869735        1.962702        0.077099
       0       6      18        0.123523        0.378946        0.378946
     -12       1      19        2.834177        2.902740        0.067709
     -11       1      19        7.858630        7.803397        0.093014
     -10       1      19        3.182513        3.279329        0.066698
      -9       1      19        3.891929        3.881881        0.063635
      -8       1      19        0.141441        0.313369        0.313369
      -7       1      19       12.093885       12.043671        0.136110
      -6       1      19        8.057266        8.103394        0.096835
      -5       1      19       14.966819       14.900671        0.168394
      -4       1      19       17.077321       17.025275        0.207725
      -3       1      19        1.189104        1.237901        0.089381
      -2       1      19        3.097559        3.185122        0.071121
      -1       1      19        7.337210        7.227171        0.117741
       0       1      19       16.760857       16.627988        0.202094
       1       1      19        8.067654        8.055371        0.093085
       2       1      19       13.697909       13.931978        0.153008
       3       1      19        6.551377        6.591965        0.087582
       4       1      19        2.739561        2.801625        0.106444
       5       1      19        2.146777        2.080240        0.200533
       6       1      19        5.693449        5.788782        0.088695
       7       1      19        4.797249        4.942975        0.172021
     -11       2      19        2.323263        2.063468        0.087512
     -10       2      19        0.206765        0.462169        0.462169
      -9       2      19        4.720081        4.595324        0.070282
      -8       2      19        4.483347        4.508437        0.071997
      -7       2      19        1.189029        1.136222        0.090995
      -6       2      19        3.778957        3.690122        0.057767
      -5       2      19        7.916935        7.888853        0.093598
      -4       2      19        5.776739        5.779187        0.074627
      -3       2      19        1.365700        1.415768        0.079318
      -2       2      19        6.790259        6.701642        0.116962
      -1       2      19        4.784586        4.711157        0.069713
       0       2      19        8.280269        8.179242        0.096854
       1       2      19        5.769409        5.733585        0.074168
       2       2      19        0.712980        0.454313        0.334313
       3       2      19        8.961700        9.039690        0.109797
       4       2      19        3.974596        4.029144        0.097096
       5       2      19        3.924882        4.061281        0.093914
       6       2      19        0.575113        0.428252        0.428252
       7       2      19        9.435805        9.401436        0.141630
     -11       3      19        0.281052        0.426615        0.426615
     -10       3      19        2.263869        2.236157        0.065904
      -9       3      19        0.280708        0.524023        0.246354
      -8       3      19        2.428534        2.485216        0.079702
      -7       3      19        0.880173        0.771816        0.138886
      -6       3      19        9.190755        9.283103        0.110208
      -5       3      19        5.705864        5.693417        0.079862
      -4       3      19        0.225724        0.436119        0.436119
      -3       3      19        7.606591        7.663746        0.105505
      -2       3      19        2.848489        2.884996        0.113642
      -1       3      19        4.690004        4.735610        0.079861
       0       3      19        1.415917        1.400928        0.093870
       1       3      19        9.162849        8.936890        0.104393
       2       3      19        1.330143        1.316890        0.112938
       3       3      19        2.074975        2.001799        0.141934
       4       3      19        3.789825        3.658278        0.072055
       5       3      19        4.868499        4.873500        0.116715
       6       3      19        1.169952        1.105577        0.191192
      -9       4      19        1.860497        1.845535        0.077994
      -8       4      19        0.161860        0.364005        0.364005
      -7       4      19        1.973431        1.991407        0.059956
      -6       4      19        2.293576        2.341517        0.073015
      -5       4      19        1.552950        1.662438        0.083863
      -4       4      19        0.008001        0.431161        0.296625
      -3       4      19        1.224622        1.169487        0.114878
      -2       4      19        1.174243        1.033151        0.167934
      -1       4      19        1.939948        1.981388        0.077314
       0       4      19        4.420012        4.430914        0.065940
       1       4      19        4.945880        4.974334        0.094580
       2       4      19        4.598629        4.630335        0.072046
       3       4      19        2.345989        2.292335        0.088838
       4       4      19        1.179198        1.339813        0.318931
       5       4      19        2.992650        3.033661        0.215186
      -7       5      19        1.767836        1.705784        0.073363
      -6       5      19        1.010146        1.016514        0.111251
      -5       5      19        2.416449        2.329056        0.060951
      -4       5      19        1.635077        1.755819        0.100524
      -3       5      19        0.484562        0.402989        0.299548
      -2       5      19        2.857045        2.778111        0.066285
      -1       5      19        1.455847        1.459897        0.091321
       0       5      19        3.261680        3.197499        0.073719
       1       5      19        1.273134        1.272360        0.104499
       2       5      19        2.307604        2.357011        0.151540
       3       5      19        1.529892        1.753482        0.292900
     -12       0      20        3.992990        3.942334        0.177763
     -11       0      20        3.370572        3.209829        0.075184
     -10       0      20        3.131265        3.228932        0.134259
      -9       0      20        2.389223        2.365988        0.087282
      -8       0      20       15.101751       15.060544        0.174309
      -7       0      20        1.722384        1.670509        0.079126
      -6       0      20        7.316938        7.321339        0.101851
      -5       0      20       23.380372       23.665798        0.307502
      -4       0      20        0.282951        0.482390        0.482390
      -3       0      20        7.351925        7.181852        0.249320
      -2       0      20        9.603355        9.756331        0.110659
      -1       0      20       15.533863       15.598397        0.158838
       0       0      20        7.611045        8.111658        0.097047
       1       0      20       22.318821       22.441702        0.264236
       2       0      20       10.260167       10.239629        0.138639
       4       0      20        0.164615        0.620322        0.620322
       5       0      20        3.298322        3.378757        0.209057
       6       0      20       11.284985       11.390786        0.140008
     -11       1      20        1.613189        1.694639        0.086845
     -10       1      20        0.358196        0.383927        0.383927
      -9       1      20        4.868880        4.913553        0.080645
      -8       1      20        2.498178        2.398270        0.074889
      -7       1      20        4.922966        5.030507        0.078538
      -6       1      20       12.382464       12.427791        0.144062
      -5       1      20        1.789826        1.850649        0.067561
      -4       1      20        8.114497        8.178814        0.100262
      -3       1      20        3.421339        3.332266        0.071898
      -2       1      20        2.321045        2.319332        0.073447
      -1       1      20        3.912629        4.041905        0.083876
       0       1      20        4.121756        4.136907        0.077597
       1       1      20        5.418503        5.342378        0.077684
       2       1      20       11.858071       12.005832        0.147923
       3       1      20        1.597438        1.607825        0.136771
       4       1      20        9.887570        9.943842        0.146598
       5       1      20        2.713638        2.650736        0.219008
       6       1      20        0.227434        0.436234        0.436234
     -11       2      20        1.491088        1.636185        0.074103
     -10       2      20        1.422970        1.408155        0.088837
      -9       2      20        1.521894        1.503795        0.087321
      -8       2      20        1.590108        1.465537        0.088149
      -7       2      20       11.334717       11.449454        0.130002
      -6       2      20       10.659082       10.761041        0.134659
      -5       2      20        0.232153        0.462493        0.226909
      -4       2      20        0.765706        0.787591        0.130248
      -3       2      20        4.348885        4.329781        0.116943
      -2       2      20        6.195021        6.209026        0.083179
      -1       2      20       16.405609       16.426503        0.181196
       0       2      20       11.963501       12.063996        0.134621
       1       2      20        1.652287        1.720436        0.106218
       2       2      20        3.263919        3.326109        0.071574
       3       2      20        6.008000        6.065888        0.084417
       4       2      20        4.112211        3.960808        0.097002
       5       2      20        9.864542        9.961777        0.150202
       6       2      20        3.944171        4.037450        0.140015
     -10       3      20        6.279774        6.169765        0.110227
      -9       3      20        0.577711        0.657191        0.199370
      -8       3      20        6.599145        6.538578        0.083192
      -7       3      20        3.816411        3.854348        0.063042
      -6       3      20        2.354442        2.355165        0.060366
      -5       3      20        1.224741        1.242095        0.087539
      -4       3      20        5.849313        5.722849        0.075106
      -3       3      20        4.919623        4.828354        0.077985
      -2       3      20        9.214157        9.091205        0.132187
      -1       3      20        1.122700        1.093435        0.124105
       0       3      20        8.288163        8.284262        0.098054
       1       3      20        1.231033        1.382787        0.087913
       2       3      20        1.365868        1.336675        0.191031
       3       3      20        1.655044        1.606798        0.142250
       4       3      20        0.517644        0.710704        0.710704
       5       3      20        1.402303        1.263566        0.432483
      -9       4      20        5.637980        5.673447        0.082204
      -8       4      20        1.268772        1.212353        0.088832
      -7       4      20        1.138288        1.233491        0.096433
      -6       4      20        0.499703        0.510000        0.227157
      -5       4      20        0.252648        0.496991        0.289145
      -4       4      20        5.079186        5.032296        0.071751
      -3       4      20        7.181077        7.056345        0.097753
      -2       4      20        3.871824        3.871563        0.072089
      -1       4      20        7.471125        7.419703        0.109505
       0       4      20        4.753457        4.630227        0.105848
       1       4      20        3.821571        3.834971        0.061511
       2       4      20        1.308485        1.281601        0.120050
       3       4      20        0.145678        0.339853        0.339853
       4       4      20        3.199898        3.286031        0.199933
      -6       5      20        3.680111        3.750333        0.073786
      -5       5      20        3.984015        4.054010        0.135465
      -4       5      20        1.295634        1.334654        0.132697
      -3       5      20        3.773845        3.784574        0.063418
      -2       5      20        5.395499        5.335729        0.104285
      -1       5      20        0.221503        0.331210        0.331210
       0       5      20        3.886447        3.911266        0.086217
       1       5      20        3.548323        3.447898        0.076251
       2       5      20        1.605811        1.757214        0.294237
     -11       1      21        0.950524        0.637024        0.281356
     -10       1      21        1.609743        1.614837        0.099582
      -9       1      21        6.197231        6.200806        0.080757
      -8       1      21        4.764310        4.831149        0.073839
      -7       1      21        4.042489        4.144153        0.072421
      -6       1      21        8.408273        8.379081        0.103152
      -5       1      21        2.348206        2.434933        0.068375
      -4       1      21        2.950668        2.816487        0.070090
      -3       1      21        6.656234        6.678997        0.092344
      -2       1      21       17.898185       17.845728        0.198915
      -1       1      21        8.730056        8.640081        0.108258
       0       1      21        9.431311        9.375500        0.108731
       1       1      21        7.344577        7.370753        0.088858
       2       1      21        7.276347        7.337915        0.311465
       3       1      21        4.901485        4.874526        0.169422
       4       1      21        8.821847        8.988381        0.146097
       5       1      21       11.502707       11.457748        0.126376
       6       1      21        3.077641        3.145680        0.215355
     -11       2      21        4.519325        4.493551        0.077784
     -10       2      21        2.405058        2.568599        0.063524
      -9       2      21        6.235462        6.210153        0.120079
      -8       2      21        0.189478        0.344093        0.344093
      -7       2      21        8.291161        8.221618        0.096964
      -6       2      21        2.952622        2.879271        0.061346
      -5       2      21        1.098212        1.142016        0.094495
      -4       2      21        5.019419        4.966488        0.074249
      -3       2      21        7.793901        7.672288        0.094293
      -2       2      21        1.820315        1.676365        0.084919
      -1       2      21        2.373272        2.334652        0.072728
       0       2      21        8.594361        8.493586        0.126986
       1       2      21        3.590854        3.689851        0.091518
       2       2      21        0.329108        0.411704        0.411704
       3       2      21        5.432102        5.495635        0.087770
       4       2      21        3.592536        3.599861        0.080486
       5       2      21        3.830750        3.895382        0.088546
     -10       3      21        3.974681        4.007493        0.079644
      -9       3      21        1.525750        2.007486        0.088267
      -8       3      21        0.465714        0.542494        0.313147
      -7       3      21        3.860451        3.946644        0.068758
      -6       3      21        1.510425        1.625361        0.088709
      -5       3      21        2.266688        2.173407        0.066585
      -4       3      21        2.926826        2.874474        0.091202
      -3       3      21        5.964389        6.267057        0.081186
      -2       3      21        0.081321        0.466905        0.466905
      -1       3      21        8.484638        8.456713        0.111535
       0       3      21        3.807266        3.870917        0.068287
       1       3      21        2.563214        2.704441        0.109484
       2       3      21        3.144523        3.077580        0.103744
       3       3      21        4.589326        4.502000        0.075263
       4       3      21        4.543398        4.556424        0.171564
      -8       4      21        6.272108        6.309834        0.227400
      -7       4      21        6.502319        6.392417        0.080365
      -6       4      21        2.843044        2.826765        0.066294
      -5       4      21        1.093135        1.142847        0.168630
      -4       4      21        1.241446        1.321628        0.099580
      -3       4      21        1.924577        1.855478        0.086411
      -2       4      21        3.571887        3.559916        0.071076
      -1       4      21        3.664938        3.738449        0.079624
       0       4      21        0.063127        0.374433        0.374433
       1       4      21        0.763547        0.356511        0.356511
       2       4      21        1.193407        0.965194        0.529878
       3       4      21        0.237074        0.394081        0.394081
      -5       5      21        1.078742        0.976115        0.132669
      -4       5      21        0.130257        0.568595        0.568595
      -3       5      21        0.583462        0.568946        0.268946
      -2       5      21        2.814822        2.771967        0.078716
      -1       5      21        0.921123        0.916079        0.148290
       0       5      21        1.751481        1.889047        0.086327
     -11       0      22        6.384510        6.533299        0.143151
     -10       0      22        2.729570        2.782679        0.105366
      -9       0      22        6.119469        6.121438        0.086788
      -8       0      22        1.272339        1.182920        0.164981
      -7       0      22        1.590608        1.658795        0.155465
      -6       0      22        3.902333        3.842005        0.090605
      -5       0      22        1.062096        1.118079        0.186414
      -4       0      22        2.669099        2.419029        0.106563
      -3       0      22       23.090326       22.816880        0.264275
      -2       0      22        4.932114        5.020359        0.092682
      -1       0      22        1.975254        1.956042        0.092094
       0       0      22        9.440974        9.618992        0.113414
       1       0      22        4.928573        4.782468        0.087897
     -10       1      22        7.901721        7.976591        0.103408
      -9       1      22        0.390247        0.490102        0.357061
      -8       1      22        0.448195        0.450999        0.450999
      -7       1      22        2.695160        2.593993        0.068978
      -6       1      22        2.796102        2.794137        0.068811
      -5       1      22        2.841314        2.802981        0.082650
      -4       1      22       11.079611       10.911004        0.125365
      -3       1      22        3.467814        3.588872        0.074330
      -2       1      22        7.825276        7.707853        0.097466
      -1       1      22        8.298120        8.180281        0.148905
       0       1      22        4.811891        4.763087        0.091578
       1       1      22        4.108156        4.096218        0.064097
       2       1      22        1.929690        2.002024        0.283304
       3       1      22        2.271073        2.091220        0.266281
       4       1      22        5.160903        5.279962        0.084676
       5       1      22        0.974407        1.001000        0.197383
     -10       2      22        0.593942        0.620484        0.224125
      -9       2      22        3.876947        3.875822        0.090456
      -8       2      22        1.057785        1.065552        0.129977
      -7       2      22        4.983305        5.004098        0.086782
      -6       2      22        0.857664        0.856913        0.128078
      -5       2      22        7.397334        7.428661        0.091086
      -4       2      22        4.670221        4.703509        0.071663
      -3       2      22        0.206814        0.587878        0.587878
      -2       2      22        7.299294        7.224680        0.099654
      -1       2      22       10.259011       10.276186        0.117446
       0       2      22        1.534630        1.507249        0.093389
       1       2      22        7.979137        7.993998        0.100329
       2       2      22        4.119728        3.993370        0.191659
       3       2      22        3.168574        3.228777        0.217133
       4       2      22        8.400970        8.274237        0.143370
      -9       3      22        3.676689        3.579944        0.083088
      -8       3      22       11.463810       11.230316        0.124912
      -7       3      22        3.994149        3.935988        0.060810
      -6       3      22        5.163281        5.090481        0.070521
      -5       3      22        0.838352        0.714073        0.203093
      -4       3      22        2.470036        2.346615        0.071115
      -3       3      22        7.567052        7.475961        0.107380
      -2       3      22        7.865892        7.788902        0.100860
      -1       3      22        5.452712        5.467906        0.074948
       0       3      22        4.961631        4.979960        0.071090
       1       3      22        0.068838        0.478017        0.351922
       2       3      22        5.178897        5.151213        0.164331
       3       3      22        5.787673        5.800690        0.161984
       4       3      22        3.477319        3.657185        0.183282
      -7       4      22        7.307339        7.344658        0.090487
      -6       4      22        1.699471        1.733292        0.083655
      -5       4      22        3.763215        3.761914        0.069490
      -4       4      22        3.964848        4.054997        0.086874
      -3       4      22        0.206868        0.485489        0.485489
      -2       4      22        1.256934        1.191638        0.128247
      -1       4      22        2.597024        2.531185        0.086906
       0       4      22        2.567277        2.632812        0.071387
       1       4      22        6.486146        6.502307        0.080392
       2       4      22        3.562043        3.591657        0.085805
     -10       1      23        1.501736        1.570637        0.098529
      -9       1      23        3.484937        3.419064        0.084698
      -8       1      23        2.323491        2.415223        0.181571
      -7       1      23        2.374478        2.476308        0.066806
      -6       1      23        3.435221        3.486689        0.066309
      -5       1      23        1.090602        1.339067        0.126631
      -4       1      23        7.201030        7.368039        0.096107
      -3       1      23        3.217061        3.172066        0.097330
      -2       1      23        0.019766        0.441362        0.441362
      -1       1      23        2.978449        3.030907        0.070299
       0       1      23        7.743414        7.682773        0.095217
       1       1      23        6.836523        6.776061        0.087563
       2       1      23        6.249554        6.187891        0.152413
       4       1      23        1.880933        1.717760        0.299663
      -9       2      23        6.500719        6.408666        0.231450
      -8       2      23        3.978330        3.905765        0.070534
      -7       2      23        4.547708        4.672473        0.067692
      -6       2      23        1.776654        1.819698        0.094183
      -5       2      23        6.459191        6.448953        0.081850
      -4       2      23       10.065334        9.982835        0.115161
      -3       2      23        0.923897        0.837198        0.173421
      -2       2      23        7.705693        7.638717        0.097365
      -1       2      23        0.037190        0.434166        0.300375
       0       2      23        4.792340        4.785917        0.070304
       1       2      23        1.567766        1.726412        0.088609
       2       2      23        7.884702        7.871023        0.144898
       3       2      23        2.504691        2.338162        0.236948
       4       2      23        1.575146        1.587419        0.328134
      -8       3      23        3.967665        4.070749        0.160762
      -7       3      23        0.922609        0.945145        0.161054
      -6       3      23        2.159163        2.007436        0.079847
      -5       3      23        4.584114        4.715506        0.109966
      -4       3      23        1.538958        1.503396        0.090704
      -3       3      23        0.536138        0.448330        0.290533
      -2       3      23        2.619561        2.640398        0.091221
      -1       3      23        3.504349        3.470303        0.068244
       0       3      23        0.742864        0.591101        0.231518
       1       3      23        3.595248        3.752066        0.119849
       2       3      23        5.329028        5.384701        0.112415
       3       3      23        0.480698        0.696994        0.696994
      -6       4      23        4.419644        4.442972        0.120357
      -5       4      23        7.054174        7.085760        0.123361
      -4       4      23        5.501656        5.420424        0.073930
      -3       4      23        6.491046        6.520659        0.081017
      -2       4      23        4.271264        4.242051        0.077319
      -1       4      23        0.208318        0.324191        0.324191
       0       4      23        2.285099        2.340876        0.083444
      -7       0      24        6.591776        6.645751        0.103274
      -6       0      24        8.256228        8.390411        0.107779
      -5       0      24        1.704408        1.759545        0.150975
      -4       0      24        3.153243        3.110145        0.103918
      -3       0      24        0.573713        1.737124        0.168207
      -2       0      24        0.572269        0.901221        0.408575
      -1       0      24       11.055648       10.978616        0.208286
       0       0      24        2.676254        3.068843        0.086529
       1       0      24        2.660404        2.397603        0.222977
      -9       1      24        1.699511        1.907276        0.262830
      -8       1      24        7.013748        7.018974        0.140457
      -7       1      24        2.101049        2.188333        0.067460
      -6       1      24        1.205396        1.408084        0.105049
      -5       1      24        9.291572        9.289618        0.126158
      -4       1      24        3.844014        3.848116        0.084475
      -3       1      24        1.130432        1.302459        0.114015
      -2       1      24        3.567712        3.641291        0.083061
      -1       1      24        1.837970        1.786309        0.083576
       0       1      24        4.793499        4.871653        0.067384
       1       1      24        8.927095        8.833516        0.265377
      -8       2      24        1.104820        0.861220        0.219036
      -7       2      24        5.057099        5.130205        0.096617
      -6       2      24        1.139393        1.093755        0.118101
      -5       2      24        3.024884        3.065583        0.068635
      -4       2      24        3.603641        3.621188        0.072667
      -3       2      24        3.970467        3.919694        0.067941
      -2       2      24        1.597939        1.606144        0.089108
      -1       2      24        1.448799        1.348851        0.135839
       0       2      24        6.364125        6.381849        0.079627
       1       2      24        7.461851        7.582941        0.191257
       2       2      24        0.379811        0.638984        0.638984
       3       2      24        0.828343        0.876014        0.531921
      -7       3      24        3.657251        3.685377        0.069716
      -6       3      24        9.972610       10.036932        0.112719
      -5       3      24        6.986755        6.984053        0.088983
      -4       3      24        0.502039        0.530471        0.321426
      -3       3      24        7.843324        7.656501        0.094226
      -2       3      24        3.035065        2.981510        0.074828
      -1       3      24        8.638268        8.634234        0.100302
       0       3      24        6.298183        6.362861        0.096842
       1       3      24        4.879066        4.874628        0.161137
      -4       4      24        0.716091        0.411825        0.341115
      -3       4      24        4.563430        4.609555        0.079213
      -2       4      24        5.796618        5.914474        0.095195
      -8       1      25        1.048104        0.795927        0.515570
      -7       1      25        6.414382        6.529012        0.098849
      -6       1      25        2.624106        2.609253        0.099910
      -5       1      25        2.387658        2.438299        0.068151
      -4       1      25        4.945868        4.924530        0.074479
      -3       1      25        2.598225        2.508645        0.075828
      -2       1      25        1.749052        1.680982        0.090353
      -1       1      25        2.735219        2.743720        0.062079
       0       1      25        2.338611        2.350659        0.065774
       1       1      25        3.686301        3.758457        0.185643
      -7       2      25        3.716373        3.745397        0.097795
      -6       2      25        8.148860        8.110980        0.094435
      -5       2      25        0.295712        0.364692        0.364692
      -4       2      25        4.155395        4.208087        0.091657
      -3       2      25        0.831789        1.134372        0.115402
      -2       2      25        9.049678        9.025741        0.109127
      -1       2      25        1.701360        1.623884        0.083105
       0       2      25        6.776180        6.855290        0.085873
       1       2      25        7.363517        7.378076        0.141295
      -6       3      25        3.352631        3.394996        0.180342
      -5       3      25        2.185005        2.287706        0.065163
      -4       3      25        2.035668        2.004395        0.070513
      -3       3      25        3.533484        3.707425        0.086513
      -2       3      25        0.865447        0.930806        0.133498
      -1       3      25        2.227395        2.257100        0.064750
       0       3      25        3.578210        3.536382        0.197520
      -7       0      26        3.216088        3.213409        0.087070
      -6       0      26        5.082076        5.075727        0.084234
      -5       0      26        8.736491        8.822131        0.110243
      -4       0      26        7.922191        7.660418        0.138383
      -3       0      26        4.851079        4.770639        0.118758
      -2       0      26        4.598837        4.487315        0.129334
      -1       0      26        5.915766        5.851154        0.079499
       0       0      26        3.417233        3.613032        0.072834
      -7       1      26        1.831806        1.959617        0.078235
      -6       1      26        2.964033        3.094689        0.065580
      -5       1      26        3.979269        3.949430        0.069095
      -4       1      26        3.622964        3.687818        0.065940
      -3       1      26        9.742257        9.675381        0.110550
      -2       1      26        2.962213        2.897568        0.095533
      -1       1      26        1.319664        1.174095        0.148035
       0       1      26        3.478373        3.554153        0.062018
      -6       2      26        0.555668        0.821279        0.163708
      -5       2      26        1.234612        1.235435        0.097586
      -4       2      26        2.689478        2.695608        0.065627
      -3       2      26        0.224158        0.453762        0.453762
      -2       2      26        6.533592        6.511068        0.080904
      -1       2      26        3.331817        3.292264        0.058999
       0       2      26        2.280604        2.241963        0.251361
      -5       1      27        3.526165        3.604858        0.062683
      -4       1      27        5.684597        5.648805        0.090118
      -3       1      27        3.487726        3.522215        0.063747
      -2       1      27        7.770563        7.803269        0.092562
      -1       1      27        2.255676        1.941829        0.275906

# start Validation Reply Form
_vrf_PLAT417_HAR_BLYP_oxa13_12
;
PROBLEM: Short Inter D-H..H-D
RESPONSE: This is a very strong hydrogen bond and this is the reason why
the distance is so short.
;
# end Validation Reply Form
