# Supplementary material for: On the accuracy and precision of X-ray and neutron diffraction results as a function of resolution and the electron density model
Source: IUCrJ. 2020 Aug 25;7(Pt 5):920–33. doi: 10.1107/S2052252520010441 (PMC7467170; doi:10.1107/S2052252520010441)
Supplement: Supplementary file 2 [file m-07-00920-sup2.zip › cif_deposition/HAR_BLYP_oxa15_05.cif]

# ========================
# TONTO generated CIF file
# ========================

data_HAR_BLYP_oxa15_05

_audit_creation_date               2016-1-30
_audit_creation_method             'Tonto 3.2.0 v. 196f026'

# --------------------
# Chemical information
# --------------------

_chemical_formula_sum             'C2 H6 O6'
_chemical_formula_moiety          'C2 H2 O4, 2(H2 O)'
_chemical_formula_weight           126.07
_chemical_compound_source          'see text'
_chemical_absolute_configuration   unk

# --------------------
# Symmetry information
# --------------------

_symmetry_cell_setting             Monoclinic
_symmetry_space_group_name_H-M     'P 21/c'
_symmetry_space_group_name_Hall    '-P 2ybc'
_symmetry_Int_Tables_number        '14'

loop_
    _symmetry_equiv_pos_as_xyz
'+x, +y, +z'
'-x, -y, -z'
'-x, +y+1/2, -z+1/2'
'+x, -y+1/2, +z+1/2'

# ---------------------
# Unit cell information
# ---------------------

_cell_length_a                      6.0991(1)
_cell_length_b                      3.49792(8)
_cell_length_c                      11.8545(3)
_cell_angle_alpha                   90.00
_cell_angle_beta                    103.922(2)
_cell_angle_gamma                   90.00
_cell_volume  245.48(1)

_cell_formula_units_Z             2
_cell_measurement_temperature   100.00(10) 
_cell_measurement_reflns_used   10117
_cell_measurement_theta_min     3.4430
_cell_measurement_theta_max     45.2140

_exptl_crystal_density_diffrn     1.707
_exptl_crystal_F_000              132 
_exptl_absorpt_coefficient_mu     0.181 
_exptl_crystal_description        unspecified
_exptl_crystal_size_max              0.234
_exptl_crystal_size_mid              0.212  
_exptl_crystal_size_min              0.103
_exptl_crystal_colour             colourless
_exptl_absorpt_correction_type    multi-scan
_exptl_absorpt_process_details
;
 Absorption correction done by SORTAV
 Blessing, R. H.: (1995) Acta Cryst. A51, 33-38
;
_exptl_absorpt_correction_T_min    0.984
_exptl_absorpt_correction_T_max    0.990

#=======================================================================

# EXPERIMENTAL DATA

_diffrn_reflns_av_R_equivalents   0.0000
_diffrn_reflns_av_unetI/netI      0.0241
_diffrn_reflns_limit_h_max        11
_diffrn_reflns_limit_h_min        -12
_diffrn_reflns_limit_k_max        6
_diffrn_reflns_limit_k_min        0
_diffrn_reflns_limit_l_max        23
_diffrn_reflns_limit_l_min        0
_diffrn_reflns_number             2045
_diffrn_reflns_theta_full         26.00
_diffrn_reflns_theta_max          45.29
_diffrn_reflns_theta_min          3.44
_diffrn_ambient_temperature       100.00(10) 
_diffrn_detector_area_resol_mean  ?
_diffrn_measured_fraction_theta_full 1.000
_diffrn_measured_fraction_theta_max 1.000
_diffrn_measurement_device_type   'Bruker APEX-II CCD'
_diffrn_measurement_method        '\f and \w scans'
_diffrn_radiation_monochromator   'graphite'
_diffrn_radiation_type            MoK\a
_diffrn_radiation_wavelength      0.71073
_diffrn_source                    'fine-focus sealed tube'
_diffrn_standards_number          0
_reflns_number_gt                 1848
_reflns_number_total              2045
_reflns_threshold_expression      >0sigma(F)

#  
# Refinement details
#  
_refine_special_details          
;
  .  H thermal motions refined anisotropically.
  .  Hirshfeld atom refinement (HAR):
     .  Uses aspherical atomic scattering factors
        obtained from Hirshfeld partitioning of a
        gaussian quantum chemical wavefunction.
     .  Hirshfeld weight functions obtained from
        spherically averaged unrestricted atomic
        densities.
  .  Wavefunction type : rks becke88lyp using cluster
 charges, radius=8.0 angstrom
  .  Gaussian basis set: cc pVTZ
  .  Refinement based on |F| with weight=1/sigma(|F|)
  .  Negative |F|^^2 were pruned from the data
  .  Eigenvalues < 0.1E-04 removed from normal equations
  .  Reflection used in the refinement appear below
  .  Refined using the Tonto program:
     .  Version: 3.2 v. 196f026
     .  Platform: INTEL-ifort-on-LINUX
     .  Build date: Wed Feb  4 17:27:23 CET 2015
;

# Standard CIF keys and data

_refine_ls_structure_factor_coeff  F
_refine_ls_matrix_type             full
_refine_ls_R_factor_gt             0.0146
_refine_ls_wR_factor_gt            0.0157
_refine_ls_goodness_of_fit_ref     0.986803
_refine_ls_number_reflns           1989
_refine_ls_number_parameters       64
_refine_ls_number_restraints       0
_refine_ls_number_constraints      0
_refine_ls_hydrogen_treatment      refall
_refine_ls_weighting_scheme        sigma
_refine_ls_weighting_details       'w=1/\s(F)'
_refine_ls_shift/su_max            0.0100
_refine_ls_extinction_method       none

_refine_diff_density_max               0.116347
_refine_diff_density_min              -0.162022 

# ---------------------
# Coordinates and ADP's
# ---------------------

loop_
_atom_site_label
_atom_site_fract_x
_atom_site_fract_y
_atom_site_fract_z
_atom_site_adp_type
_atom_site_occupancy
O1 0.43485(2) 0.44405(4) 0.349885(9) Uani 1.000000000
O2 0.24243(2) 0.74248(3) 0.46371(1) Uani 1.000000000
C1 0.40308(2) 0.55872(4) 0.44800(1) Uani 1.000000000
H1 0.302(1) 0.521(2) 0.2787(6) Uani 1.000000000
O5 0.13013(2) 0.63101(4) 0.178561(9) Uani 1.000000000
H3 0.191(1) 0.696(2) 0.1132(5) Uani 1.000000000
H4 0.009(1) 0.458(2) 0.1500(5) Uani 1.000000000

loop_
_atom_site_aniso_label
_atom_site_aniso_U_11
_atom_site_aniso_U_22
_atom_site_aniso_U_33
_atom_site_aniso_U_12
_atom_site_aniso_U_13
_atom_site_aniso_U_23
O1 0.01271(4) 0.01895(5) 0.00774(4) 0.00464(3) 0.00168(3) -0.00075(3)
O2 0.01100(3) 0.01804(4) 0.00934(4) 0.00541(3) 0.00115(3) -0.00067(3)
C1 0.00907(4) 0.01123(4) 0.00761(4) 0.00161(3) 0.00133(3) -0.00003(3)
H1 0.026(3) 0.034(3) 0.042(5) 0.000(3) 0.017(3) -0.009(3)
O5 0.01056(4) 0.01815(4) 0.00916(4) -0.00185(3) 0.00072(3) 0.00102(3)
H3 0.036(3) 0.041(3) 0.026(3) -0.004(3) 0.007(2) 0.005(3)
H4 0.034(3) 0.038(3) 0.036(3) -0.012(3) 0.005(3) -0.001(3)

loop_
_geom_bond_atom_site_label_1
_geom_bond_atom_site_label_2
_geom_bond_distance
 O1 C1 1.2883(2)
 O2 C1 1.2230(2)
 O1 H1 1.055(7)
 O5 H3 0.964(6)
 O5 H4 0.950(5)

loop_
_geom_angle_atom_site_label_1     
_geom_angle_atom_site_label_2
_geom_angle_atom_site_label_3
_geom_angle     
 O1 C1 O2  126.95(1)
 C1 O1 H1 112.9(3)
 H3 O5 H4 106.2(5)

# Standard CIF keys and data

# ---------------
# Reflection data
# ---------------

loop_
    _diffrn_refln_index_h
    _diffrn_refln_index_k
    _diffrn_refln_index_l
    _diffrn_refln_F_calc
    _diffrn_refln_F_meas
    _diffrn_refln_F_sigma
       1       0       0       34.623594       34.180257        0.522866
       2       0       0        8.450685        8.932637        0.112886
       3       0       0       34.676282       35.033127        0.366140
       4       0       0       11.873628       11.708544        0.145240
       5       0       0       13.875897       13.901079        0.169728
       6       0       0       27.006235       26.957003        0.292232
       7       0       0       18.400008       18.387496        0.200138
       8       0       0        9.204434        9.184117        0.108270
       9       0       0        7.360193        7.304656        0.093970
      10       0       0        4.810821        4.809886        0.130035
      11       0       0       10.094952        9.999900        0.125843
       1       1       0       69.319610       69.433637        0.757659
       2       1       0       33.242672       33.686644        0.365780
       3       1       0       18.440211       18.537260        0.206411
       4       1       0        2.740745        2.662011        0.065301
       5       1       0        1.151254        1.201000        0.160087
       6       1       0        1.459367        1.288953        0.138736
       7       1       0       16.058482       16.029660        0.178162
       9       1       0       10.153010       10.157756        0.117337
      10       1       0        5.457206        5.539314        0.075524
       0       2       0        6.704725        6.603560        0.080677
       1       2       0       31.620652       31.889653        0.350630
       2       2       0       40.049210       40.257670        0.430167
       3       2       0        2.543521        2.326607        0.109492
       4       2       0       19.252989       19.374984        0.222960
       5       2       0        8.742018        8.642511        0.119132
       6       2       0        0.436596        0.312730        0.312730
       7       2       0       10.474167       10.502857        0.118253
       8       2       0       11.456685       11.378488        0.129044
       9       2       0        2.336015        2.272290        0.075269
      10       2       0        5.368193        5.231730        0.075666
      11       2       0        0.605743        0.054772        0.419569
       1       3       0        7.701422        7.794164        0.111912
       2       3       0        6.333619        6.500154        0.113605
       3       3       0       14.848782       15.055896        0.179740
       4       3       0        4.192741        4.128801        0.069737
       5       3       0       19.496019       19.500513        0.215285
       7       3       0        1.320787        1.265069        0.069076
       8       3       0        7.402604        7.344998        0.087106
       9       3       0        2.547259        2.568463        0.074430
      10       3       0        1.560308        1.241652        0.111166
       0       4       0        3.006943        3.001133        0.079695
       1       4       0        7.451727        7.517845        0.087839
       2       4       0        6.288687        6.273994        0.074800
       3       4       0        4.438963        4.346378        0.058021
       4       4       0       14.327173       14.357925        0.159685
       5       4       0        5.218954        5.205862        0.064851
       6       4       0        7.252860        7.155138        0.085131
       7       4       0        5.544922        5.430654        0.072576
       8       4       0        0.205873        0.314643        0.314643
       1       5       0        3.704254        3.727466        0.062087
       2       5       0        5.960941        6.012238        0.075656
       3       5       0        7.233816        7.321612        0.087249
       4       5       0        0.745964        0.601831        0.191465
       5       5       0        3.973831        3.982210        0.060986
       6       5       0        9.079836        9.021918        0.109959
       7       5       0        6.552558        6.445464        0.090308
       8       5       0        1.842390        1.889233        0.090177
       0       6       0        7.314729        7.371499        0.097711
       1       6       0        4.374151        4.488430        0.068475
       2       6       0        1.639748        1.516377        0.092123
       4       6       0        1.665686        1.456434        0.148153
       5       6       0        4.563684        4.629363        0.075903
       6       6       0        5.906632        5.998333        0.095791
     -11       1       1        0.829330        0.913072        0.171047
     -10       1       1        3.213563        3.337814        0.061841
      -9       1       1        1.183011        1.326876        0.073760
      -8       1       1        9.521456        9.480137        0.107998
      -7       1       1        7.550111        7.488391        0.086364
      -6       1       1        2.000621        2.181124        0.094691
      -5       1       1       13.377869       13.364131        0.158829
      -4       1       1       16.637490       16.939599        0.199826
      -3       1       1       31.573123       31.698580        0.345112
      -2       1       1       23.917239       24.203306        0.266096
      -1       1       1       94.951663       91.564076        1.031099
       0       1       1       37.909168       38.289946        0.430205
       1       1       1       10.636332       10.976794        0.122762
       2       1       1       14.225563       14.569832        0.162542
       3       1       1       36.699526       36.862176        0.400278
       4       1       1       21.879056       21.820862        0.247267
       5       1       1       18.364302       18.332758        0.210396
       6       1       1       23.988229       24.219414        0.265500
       7       1       1        1.887499        1.841874        0.057357
       8       1       1        1.161473        1.177243        0.087334
       9       1       1        0.821289        0.863423        0.140928
      10       1       1        9.982513        9.910752        0.114375
      11       1       1        3.456399        3.581759        0.081616
     -11       2       1        2.872521        2.833496        0.073043
     -10       2       1        1.292327        1.207187        0.109553
      -9       2       1        3.872510        3.854737        0.066070
      -8       2       1       11.060295       11.019528        0.123657
      -6       2       1       14.898888       14.964959        0.165297
      -5       2       1        5.429709        5.331698        0.097388
      -4       2       1       12.974974       12.959167        0.158385
      -3       2       1       16.065868       16.301840        0.181357
      -2       2       1       21.602525       21.840101        0.245425
      -1       2       1       20.951417       21.152541        0.232455
       0       2       1       15.262182       15.492256        0.172661
       1       2       1       28.796245       28.902422        0.315712
       2       2       1        2.219650        2.323231        0.069633
       3       2       1        5.087275        5.033687        0.080304
       4       2       1       15.261717       15.282343        0.176715
       5       2       1        8.966576        8.933532        0.143595
       6       2       1        5.427501        5.459396        0.067643
       7       2       1        5.796064        5.806892        0.070866
       8       2       1        8.198604        8.205730        0.095119
       9       2       1        3.371009        3.417309        0.061866
      10       2       1        2.248910        2.221756        0.075434
      11       2       1        6.095197        6.031501        0.085157
     -10       3       1        2.812288        2.813912        0.065949
      -9       3       1        2.892640        2.850421        0.064295
      -8       3       1        0.906525        0.845518        0.104572
      -7       3       1        2.539600        2.517578        0.047113
      -6       3       1        6.361076        6.266658        0.074970
      -5       3       1        7.913259        7.922941        0.090956
      -4       3       1        3.994460        3.854478        0.121383
      -3       3       1        3.394452        3.317228        0.096048
      -2       3       1       21.115052       21.390886        0.244491
      -1       3       1        0.615908        0.314802        0.314802
       0       3       1       12.587014       12.628935        0.150153
       1       3       1        9.911626       10.092076        0.133663
       2       3       1        9.639424        9.675174        0.133948
       3       3       1        2.501546        2.448551        0.202755
       4       3       1       10.712697       10.781929        0.129230
       5       3       1        9.075721        9.090160        0.103058
       6       3       1        0.376090        0.350000        0.350000
       7       3       1        9.375565        9.378006        0.106868
       8       3       1        0.760487        0.498799        0.243456
       9       3       1        4.503348        4.593582        0.069204
      10       3       1        2.037898        1.898104        0.082010
      -9       4       1        5.997107        5.985399        0.081078
      -8       4       1        8.143576        8.058164        0.096129
      -7       4       1        8.110488        8.083007        0.095767
      -6       4       1        4.904824        4.859115        0.065995
      -5       4       1        3.159981        3.118686        0.048523
      -4       4       1        0.703193        0.820183        0.099975
      -3       4       1        8.111581        8.136830        0.093696
      -2       4       1        7.217954        7.281964        0.084187
      -1       4       1        4.313043        4.340622        0.056349
       0       4       1        6.115479        6.161899        0.075603
       1       4       1        1.410914        1.357976        0.056400
       2       4       1        0.267908        0.216102        0.227858
       3       4       1        1.043082        1.061932        0.089770
       4       4       1        1.321673        1.404101        0.052879
       5       4       1        3.788678        3.708639        0.058981
       6       4       1        0.315804        0.556866        0.201479
       7       4       1        2.187770        2.122334        0.065127
       8       4       1        2.681833        2.627737        0.073661
       9       4       1        2.686135        2.663607        0.071291
      -8       5       1        3.843024        3.809724        0.075424
      -7       5       1        3.439545        3.503998        0.069322
      -6       5       1        0.217105        0.128841        0.393270
      -5       5       1        2.905135        2.713964        0.080620
      -4       5       1        0.326430        0.603075        0.162508
      -3       5       1        0.712386        0.871436        0.131165
      -2       5       1        1.028245        0.960833        0.097410
      -1       5       1        5.566589        5.660300        0.073262
       1       5       1        0.506906        0.689130        0.202612
       2       5       1        3.482553        3.432492        0.053291
       3       5       1        5.280704        5.279583        0.070649
       4       5       1        2.536516        2.570214        0.064341
       5       5       1        0.684669        0.333317        0.333317
       6       5       1        3.578383        3.617734        0.080504
       7       5       1        0.496539        0.573411        0.303226
       8       5       1        0.853967        0.778653        0.255585
      -6       6       1        2.306832        2.189109        0.080461
      -5       6       1        0.322249        0.464758        0.464758
      -4       6       1        0.533430        0.391408        0.391408
      -3       6       1        5.098819        5.101470        0.098072
      -2       6       1        1.362009        1.353736        0.090644
      -1       6       1        2.690332        2.672040        0.065031
       0       6       1        4.199287        4.121529        0.068259
       1       6       1        4.294179        4.153673        0.069068
       2       6       1        1.263208        1.365613        0.144221
       3       6       1        1.758746        1.634534        0.105253
       4       6       1        3.420723        3.421257        0.066261
       5       6       1        3.680432        3.812086        0.068024
     -12       0       2        5.244781        5.243186        0.099841
     -11       0       2        3.397952        3.439041        0.088220
     -10       0       2        0.156819        0.252389        0.456977
      -9       0       2        3.537877        3.503284        0.089196
      -8       0       2        3.298413        3.278719        0.067489
      -7       0       2        6.749582        6.701492        0.083411
      -6       0       2       23.949874       23.762155        0.255560
      -5       0       2       16.572754       16.823495        0.188893
      -4       0       2       54.909696       54.094270        0.594737
      -3       0       2        6.772481        6.761435        0.094801
      -2       0       2       44.424696       42.986742        0.441590
      -1       0       2       48.996967       48.079725        0.516189
       0       0       2       20.683870       21.518132        0.241619
       1       0       2        5.601609        5.797931        0.085663
       2       0       2      105.998747       99.995000        0.971467
       3       0       2       23.947587       24.075299        0.274248
       5       0       2       45.896441       45.431267        0.466503
       6       0       2        9.563252        9.593175        0.142196
       7       0       2       10.425565       10.502381        0.120666
       8       0       2        6.847413        6.755960        0.100662
       9       0       2       12.035136       12.042840        0.136539
      10       0       2        2.946304        2.913040        0.102666
      11       0       2        8.734331        8.749800        0.111050
     -11       1       2        4.203836        4.119709        0.094911
     -10       1       2        1.236037        1.216429        0.101261
      -9       1       2        2.073628        2.060801        0.051896
      -8       1       2        0.108959        0.463789        0.159158
      -7       1       2       16.517206       16.528763        0.183733
      -6       1       2        4.630447        4.592929        0.112304
      -5       1       2       28.300519       28.245885        0.305770
      -4       1       2       13.269362       13.334167        0.158811
      -3       1       2       10.112002       10.266450        0.118544
      -2       1       2       41.462787       41.848775        0.460492
      -1       1       2       21.353167       22.078270        0.241832
       0       1       2       16.493133       17.015875        0.190299
       1       1       2       36.241787       36.603142        0.396651
       2       1       2        2.845119        2.846067        0.074534
       3       1       2       36.983941       36.961872        0.399733
       4       1       2       24.184788       24.035599        0.262715
       5       1       2       13.440717       13.442842        0.162405
       6       1       2       13.713533       13.736812        0.154102
       7       1       2        0.755191        0.640781        0.092146
       8       1       2        2.534406        2.644844        0.054458
       9       1       2        3.868792        3.825703        0.061397
      11       1       2        5.058604        4.962358        0.090911
     -11       2       2        0.998258        1.187266        0.121902
     -10       2       2        5.838776        5.828894        0.076155
      -8       2       2        7.124467        7.080890        0.084319
      -7       2       2        0.988743        0.833727        0.116231
      -6       2       2       11.156463       11.100000        0.125028
      -5       2       2        1.322315        1.343801        0.148435
      -4       2       2        6.539202        6.392339        0.090831
      -3       2       2       23.530450       23.747842        0.263166
      -2       2       2       38.826794       39.181118        0.426376
      -1       2       2        5.075004        5.102842        0.071242
       0       2       2       20.023963       20.422047        0.227246
       1       2       2        0.507471        0.745922        0.168861
       2       2       2        3.014899        2.998366        0.058332
       3       2       2       29.430429       29.438071        0.316429
       4       2       2       30.346711       30.551268        0.332731
       5       2       2        3.289859        3.221335        0.145786
       6       2       2        0.367756        0.655362        0.127442
       7       2       2        4.477963        4.443535        0.061070
       8       2       2        0.653283        0.923309        0.202268
       9       2       2       10.559572       10.605187        0.121867
      10       2       2        9.455117        9.401542        0.110525
     -10       3       2        4.988602        5.091071        0.077689
      -9       3       2       16.108624       16.123275        0.177429
      -8       3       2        5.085633        5.094801        0.065189
      -7       3       2        2.441556        2.417540        0.048701
      -6       3       2        5.973863        5.960621        0.071563
      -5       3       2        0.508274        0.335857        0.304234
      -4       3       2        6.529904        6.374794        0.115082
      -3       3       2       28.123361       28.244291        0.306145
      -2       3       2       14.468261       14.679578        0.172338
      -1       3       2       10.108274       10.270346        0.128354
       0       3       2       19.053677       19.032341        0.210545
       1       3       2       12.101797       12.260914        0.150587
       2       3       2       16.846252       16.961722        0.193895
       3       3       2        8.065131        8.020973        0.114203
       4       3       2        1.757085        1.777611        0.055084
       5       3       2        4.062097        4.060419        0.055921
       6       3       2        1.465821        1.581234        0.056898
       7       3       2        8.387243        8.357033        0.098522
       8       3       2        5.448800        5.466352        0.075341
       9       3       2        2.838076        2.757535        0.065603
      10       3       2        7.574613        7.594142        0.094476
      -9       4       2        3.417917        3.463524        0.065142
      -8       4       2        7.772468        7.829304        0.093349
      -7       4       2        4.521427        4.556863        0.069102
      -5       4       2        0.051425        0.563560        0.120503
      -4       4       2        4.033525        3.946264        0.053964
      -3       4       2        5.748500        5.804050        0.070029
      -2       4       2       13.842844       13.882003        0.154294
      -1       4       2        5.565790        5.476860        0.065853
       0       4       2       13.430359       13.541787        0.152239
       1       4       2       13.209206       13.249151        0.147243
       2       4       2        2.551334        2.516088        0.046797
       3       4       2        2.673081        2.698129        0.048620
       4       4       2        1.383534        1.451275        0.053026
       5       4       2        0.528918        0.341906        0.341906
       6       4       2        8.987923        8.990884        0.104884
       7       4       2        2.216778        2.078124        0.120140
       8       4       2        6.617757        6.602878        0.086131
       9       4       2        6.321946        6.247880        0.085169
      -8       5       2        9.077624        9.128034        0.115764
      -7       5       2        7.699733        7.728454        0.095892
      -6       5       2        1.450819        1.448068        0.110234
      -5       5       2        3.617034        3.653218        0.062535
      -4       5       2        8.317592        8.234743        0.097914
      -3       5       2        2.705528        2.779964        0.051961
      -2       5       2        7.068428        7.005355        0.082494
      -1       5       2       14.803027       14.937871        0.165600
       0       5       2        4.774412        4.835494        0.063178
       1       5       2        6.218902        6.114573        0.076527
       2       5       2        2.361145        2.327660        0.052006
       3       5       2        3.042276        3.035490        0.061436
       4       5       2        1.618189        1.557145        0.088846
       5       5       2        3.786148        3.839922        0.063813
       6       5       2        0.817764        0.677717        0.182742
       7       5       2        6.243233        6.270407        0.084051
      -6       6       2        3.644598        3.618840        0.068065
      -5       6       2        1.003675        1.315257        0.175959
      -4       6       2        3.797910        3.868850        0.096185
      -3       6       2        2.341647        2.461280        0.105797
      -2       6       2        0.371579        0.494571        0.494571
      -1       6       2        4.537956        4.595433        0.074592
       0       6       2        5.436557        5.476860        0.076675
       1       6       2        2.871784        2.908763        0.067759
       2       6       2        4.643502        4.706166        0.072161
       3       6       2        1.986116        1.963797        0.087338
       4       6       2        1.257018        1.344805        0.094045
       5       6       2        3.578031        3.591657        0.087517
     -11       1       3        6.510152        6.504767        0.084176
     -10       1       3        2.598281        2.583660        0.061994
      -9       1       3        0.623912        0.726154        0.109794
      -8       1       3        7.688081        7.688758        0.089350
      -7       1       3        3.384465        3.429577        0.046975
      -6       1       3        1.856906        1.761533        0.175311
      -5       1       3       12.533375       12.561449        0.148552
      -4       1       3        2.298841        2.246642        0.069419
      -3       1       3       22.393025       22.460632        0.246673
      -2       1       3        7.984360        8.021908        0.096064
      -1       1       3       32.012573       32.813717        0.357438
       0       1       3        7.580092        7.564787        0.090564
       1       1       3       49.551828       49.537662        0.542152
       2       1       3       37.817627       38.034721        0.421691
       3       1       3       11.554850       11.281401        0.133307
       4       1       3       25.615379       25.454076        0.276507
       5       1       3        2.366780        2.341986        0.123158
       6       1       3        8.326559        8.384211        0.098078
       7       1       3        4.831380        4.844172        0.062331
       8       1       3       16.109861       16.187032        0.179846
       9       1       3        9.054529        9.015098        0.104823
      10       1       3        5.096435        5.123378        0.073130
      11       1       3        5.894772        5.927900        0.097806
     -11       2       3        2.003639        2.050439        0.090592
     -10       2       3       12.265220       12.284136        0.139590
      -9       2       3        1.455725        1.431293        0.074753
      -8       2       3        4.663309        4.666476        0.062348
      -7       2       3        8.402707        8.375858        0.095641
      -6       2       3       13.803488       13.810141        0.153275
      -5       2       3        3.689577        3.621740        0.122169
      -4       2       3       15.749412       15.785436        0.179027
      -3       2       3       30.442468       30.663496        0.338094
      -2       2       3        5.454956        5.609991        0.084324
      -1       2       3       23.137119       23.411536        0.260078
       0       2       3        0.474528        0.300167        0.300167
       1       2       3       33.363481       33.533118        0.374107
       2       2       3        7.191137        7.347312        0.092521
       3       2       3       18.010946       17.870367        0.198355
       4       2       3       13.177064       13.053735        0.156449
       5       2       3        8.714598        8.702471        0.108112
       6       2       3        6.515727        6.454068        0.077314
       7       2       3        3.841391        3.802105        0.060180
       8       2       3        3.969116        3.978819        0.067425
       9       2       3        3.953580        3.944110        0.097293
      10       2       3        4.946082        4.948232        0.074937
     -10       3       3        3.334840        3.263127        0.066880
      -9       3       3        6.233929        6.213775        0.081076
      -8       3       3        4.670215        4.723558        0.061799
      -7       3       3        2.568796        2.555132        0.046666
      -6       3       3        1.996052        2.000850        0.044501
      -5       3       3        4.380046        4.325390        0.055496
      -4       3       3        8.339442        8.264260        0.125403
      -3       3       3        3.421615        3.203436        0.103758
      -2       3       3        2.189153        1.982978        0.114128
      -1       3       3        6.525374        6.492380        0.097304
       0       3       3       16.346828       16.504242        0.203935
       1       3       3        0.424549        0.688404        0.253548
       2       3       3        3.803982        3.646779        0.092627
       3       3       3       17.562581       17.770763        0.200902
       4       3       3        2.091030        2.031576        0.045197
       5       3       3        3.713527        3.733765        0.055994
       6       3       3        1.572707        1.406627        0.063199
       7       3       3        6.876924        6.879898        0.083944
       8       3       3        1.374680        1.607794        0.136943
       9       3       3        6.621301        6.637394        0.088730
      10       3       3        3.442070        3.528314        0.071581
      -9       4       3        8.014075        7.989869        0.098291
      -8       4       3        7.016216        6.999643        0.096021
      -7       4       3        1.435497        1.475398        0.071725
      -6       4       3        4.731969        4.646827        0.065779
      -5       4       3        8.592382        8.609994        0.098825
      -4       4       3       13.664084       13.723702        0.152777
      -3       4       3       13.536904       13.607351        0.151497
      -2       4       3       10.084454       10.092076        0.114100
      -1       4       3        0.293268        0.257488        0.257488
       0       4       3        3.506268        3.576591        0.050261
       1       4       3        6.730413        6.744850        0.079792
       2       4       3       13.085761       13.162826        0.148603
       3       4       3        7.544152        7.555329        0.088603
       4       4       3        2.877515        2.953523        0.051369
       5       4       3        1.937345        1.903759        0.059037
       6       4       3        0.893743        0.817374        0.198342
       7       4       3        1.904066        1.743502        0.091867
       8       4       3        2.827730        2.782068        0.099737
      -8       5       3        0.331834        0.790316        0.227555
      -7       5       3        3.337769        3.247615        0.092302
      -6       5       3        1.975973        1.815654        0.082074
      -5       5       3        3.100724        3.197812        0.061413
      -4       5       3        2.713717        2.710129        0.054494
      -3       5       3        3.750800        3.674371        0.058849
      -2       5       3        3.208558        3.176476        0.050936
      -1       5       3        1.933280        1.963415        0.060838
       0       5       3        1.888704        1.870695        0.058900
       1       5       3        1.322038        1.323254        0.075335
       2       5       3        2.006119        2.064461        0.072251
       3       5       3        0.261933        0.466798        0.265551
       4       5       3        3.275027        3.226143        0.060547
       5       5       3        1.900715        1.898262        0.076917
       6       5       3        1.452999        1.423833        0.120453
       7       5       3        2.112971        2.155644        0.079325
      -6       6       3        1.046977        0.637495        0.261729
      -5       6       3        7.772702        7.618268        0.119668
      -4       6       3        6.288157        6.346259        0.085348
      -3       6       3        1.678160        1.602342        0.100809
      -2       6       3        6.958117        6.985843        0.086278
      -1       6       3        0.408577        0.803555        0.173634
       0       6       3        3.515444        3.388510        0.062852
       1       6       3        1.457654        1.377679        0.082380
       2       6       3        6.223629        6.304681        0.093803
       3       6       3        1.363990        1.264753        0.124578
       4       6       3        1.422657        1.355618        0.113764
       5       6       3        2.478458        2.416795        0.085937
     -12       0       4       11.388373       11.496521        0.136944
     -11       0       4        5.323589        5.403240        0.089014
     -10       0       4        5.120362        5.131959        0.078940
      -9       0       4       13.282888       13.215143        0.148391
      -8       0       4        3.676289        3.550070        0.066681
      -7       0       4       11.315475       11.231652        0.126248
      -6       0       4        2.953114        2.803141        0.112788
      -5       0       4        7.524202        7.522566        0.141983
      -4       0       4       19.572476       19.669520        0.214700
      -3       0       4       16.340910       16.636706        0.193775
      -2       0       4       79.674455       75.995263        0.911843
      -1       0       4       51.362346       50.947228        0.563897
       0       0       4       14.396500       14.929501        0.168403
       1       0       4       75.136516       73.629546        0.867124
       2       0       4        5.040722        5.073559        0.105763
       3       0       4        8.244668        8.108329        0.135814
       4       0       4       10.648189       10.952169        0.141063
       5       0       4        6.064105        6.070750        0.137032
       6       0       4        2.215779        2.113859        0.070895
       7       0       4       28.872890       28.947711        0.314165
       8       0       4       14.150287       14.150618        0.150261
       9       0       4        3.795878        3.812742        0.077906
      10       0       4        6.601244        6.725028        0.108533
      11       0       4        0.588721        0.342491        0.389151
     -11       1       4       10.501126       10.465180        0.120617
     -10       1       4        1.547934        1.358234        0.092059
      -9       1       4        5.643226        5.664715        0.070611
      -8       1       4        9.616109        9.543270        0.108759
      -7       1       4        1.134242        1.108513        0.054805
      -6       1       4       10.046208       10.029955        0.131976
      -5       1       4       17.060260       17.093274        0.193569
      -4       1       4       10.275846       10.360985        0.120379
      -3       1       4       26.597435       26.898141        0.295886
      -2       1       4       33.215153       33.428880        0.362885
      -1       1       4       27.492797       28.103736        0.311111
       0       1       4       68.798480       67.394362        0.735304
       1       1       4       14.394555       14.496551        0.164071
       2       1       4        5.343261        5.316672        0.086758
       3       1       4        6.223892        5.872052        0.089838
       4       1       4        3.009165        2.920257        0.087484
       5       1       4       11.070250       11.076552        0.139459
       6       1       4       13.066316       13.124024        0.146351
       7       1       4       10.452463       10.372078        0.117810
       8       1       4       10.153651       10.160217        0.115317
       9       1       4        2.800044        2.934025        0.073151
      10       1       4        5.393294        5.505543        0.077283
      11       1       4        2.285497        2.273082        0.079067
     -11       2       4        5.793334        5.761250        0.080933
     -10       2       4        9.298409        9.275613        0.108389
      -9       2       4        1.072130        1.138156        0.083168
      -8       2       4        7.038674        7.047766        0.082854
      -7       2       4        3.233727        3.235429        0.046856
      -6       2       4        4.118677        4.101829        0.055843
      -5       2       4        9.501795        9.474228        0.124148
      -4       2       4       13.932435       13.956719        0.159980
      -3       2       4        9.216917        9.255107        0.113280
      -2       2       4        8.441241        8.409578        0.123686
      -1       2       4       26.604598       26.895725        0.299672
       0       2       4       24.055420       24.221065        0.271535
       1       2       4        7.838566        7.885810        0.095496
       2       2       4        2.015953        1.893621        0.077306
       3       2       4       16.918901       16.966143        0.190267
       4       2       4        7.013111        6.996571        0.112095
       5       2       4       13.739850       13.758634        0.152018
       6       2       4       12.245251       12.187699        0.135313
       7       2       4        1.246029        1.243584        0.082808
       8       2       4        6.662456        6.745888        0.086308
       9       2       4       10.566807       10.578752        0.126001
      10       2       4        2.179322        2.227173        0.071993
     -11       3       4        3.732787        3.784970        0.091462
     -10       3       4        5.627139        5.723286        0.080414
      -9       3       4        8.146525        8.102284        0.095724
      -8       3       4        0.092928        0.336452        0.336452
      -7       3       4       15.395361       15.428221        0.171419
      -6       3       4        3.712602        3.726795        0.055964
      -5       3       4        6.012325        5.978210        0.071604
      -4       3       4       27.463560       27.665141        0.314089
      -3       3       4       11.927047       11.965785        0.150117
      -2       3       4        5.331119        5.372150        0.100149
      -1       3       4       13.304304       13.299624        0.179411
       0       3       4       13.394925       13.250283        0.191187
       1       3       4        4.995122        5.038551        0.106513
       2       3       4       26.042321       26.378779        0.291043
       3       3       4       18.334586       18.430138        0.204058
       4       3       4       12.314631       12.331667        0.139046
       5       3       4        3.527618        3.491132        0.055000
       6       3       4        0.987752        0.770844        0.110541
       7       3       4        6.658369        6.733944        0.094215
       8       3       4        5.778660        5.746042        0.076298
       9       3       4        4.528730        4.554997        0.068685
      10       3       4        3.203925        3.156248        0.084213
     -10       4       4        0.941244        0.778588        0.273118
      -9       4       4        0.961276        0.938083        0.161037
      -8       4       4        5.869830        5.774426        0.077234
      -7       4       4        2.641096        2.618931        0.055906
      -6       4       4       11.470876       11.511733        0.130608
      -5       4       4        8.590596        8.588306        0.098783
      -4       4       4        1.532599        1.774599        0.052971
      -3       4       4        9.478717        9.542746        0.108659
      -2       4       4        1.192362        1.156244        0.073747
      -1       4       4        1.136235        1.053755        0.059321
       0       4       4        6.207651        6.184416        0.076225
       1       4       4        3.036152        2.982063        0.051159
       2       4       4       13.014392       13.003461        0.144223
       3       4       4       10.861569       10.832821        0.122078
       4       4       4        2.251896        2.194903        0.056984
       5       4       4        8.954744        8.977193        0.105497
       6       4       4        4.400829        4.326430        0.066736
       7       4       4        2.853837        2.745105        0.103628
       8       4       4        2.721353        2.768826        0.068623
       9       4       4        0.419477        0.175214        0.362187
      -8       5       4        0.589961        0.367423        0.367423
      -7       5       4        2.312755        2.393491        0.076144
      -6       5       4       10.670171       10.621205        0.126445
      -5       5       4       14.080550       14.251316        0.156991
      -4       5       4        1.332203        1.283355        0.079694
      -3       5       4        5.427353        5.466077        0.071636
      -2       5       4        3.259040        3.273988        0.052188
      -1       5       4        3.850117        3.917397        0.057345
       0       5       4        8.707248        8.747571        0.101242
       1       5       4       16.705715       16.815172        0.183275
       2       5       4        3.009429        2.988879        0.065354
       4       5       4        8.288068        8.334867        0.099273
       5       5       4        3.237988        3.098742        0.068016
       6       5       4        6.830329        6.829202        0.092437
       7       5       4        2.760679        2.869442        0.079407
      -6       6       4        3.048270        2.920497        0.073867
      -5       6       4        2.880969        2.874648        0.077846
      -4       6       4        3.254444        3.264353        0.074525
      -3       6       4        1.907966        1.937885        0.077912
      -2       6       4        0.461252        0.266083        0.298009
      -1       6       4        2.357141        2.413338        0.060765
       0       6       4        1.492595        1.375027        0.107549
       1       6       4        3.998045        4.064726        0.065601
       2       6       4        4.603791        4.599565        0.075408
       3       6       4        1.794883        1.925799        0.104865
       4       6       4        0.582934        0.757298        0.220269
       5       6       4        2.233306        2.314865        0.100051
     -12       1       5        7.671308        7.664072        0.100806
     -11       1       5        2.555528        2.587354        0.083337
     -10       1       5        5.412712        5.339757        0.072879
      -9       1       5        3.066713        3.177420        0.055402
      -8       1       5        8.416895        8.356614        0.096166
      -7       1       5        2.580967        2.631140        0.044115
      -6       1       5       17.319615       17.441904        0.196614
      -5       1       5        9.798645        9.780798        0.119379
      -4       1       5        0.474918        0.474552        0.167958
      -3       1       5       25.578065       25.806395        0.284051
      -2       1       5        8.079598        8.096542        0.099856
      -1       1       5        1.886136        1.778567        0.069269
       0       1       5       14.647419       14.813507        0.172811
       1       1       5       18.701768       18.799468        0.210224
       2       1       5        7.982512        8.057357        0.109338
       3       1       5        3.855482        4.042029        0.079454
       4       1       5       16.715788       16.819631        0.189839
       5       1       5        1.873721        1.583225        0.116187
       6       1       5       13.501129       13.527010        0.150164
       7       1       5       11.163758       11.187046        0.125853
       9       1       5        4.337995        4.222203        0.069493
      10       1       5        3.341818        3.313457        0.065535
     -11       2       5        2.546787        2.517459        0.079960
     -10       2       5        0.267331        0.618789        0.196415
      -9       2       5        4.322043        4.265677        0.061275
      -8       2       5       10.280167       10.235722        0.115939
      -7       2       5        5.579894        5.557607        0.067161
      -6       2       5        3.717260        3.728673        0.051445
      -5       2       5       23.552966       23.800630        0.268100
      -4       2       5        4.271643        4.329088        0.081147
      -3       2       5        2.916928        2.859808        0.089717
      -2       2       5        3.151460        3.313608        0.071387
      -1       2       5       39.375611       39.338149        0.422985
       0       2       5       12.427783       12.458331        0.144517
       1       2       5       16.741262       16.917447        0.203680
       2       2       5       21.901989       22.056292        0.247807
       3       2       5       13.924940       14.020699        0.165375
       4       2       5        1.357055        1.176775        0.152715
       5       2       5        6.809335        6.866877        0.083368
       6       2       5       17.417274       17.462245        0.192618
       7       2       5        1.586777        1.532677        0.090769
       8       2       5        4.829495        4.771897        0.069344
       9       2       5        3.186546        2.997816        0.070018
      10       2       5        5.622879        5.620231        0.079924
     -11       3       5        4.368926        4.442747        0.077544
      -8       3       5        1.754968        1.586789        0.066592
      -7       3       5       10.370538       10.406248        0.118877
      -6       3       5        1.450770        1.451379        0.062674
      -5       3       5        3.429312        3.371646        0.051255
      -4       3       5        9.452095        9.506261        0.119142
      -3       3       5        8.237791        8.257179        0.120902
      -2       3       5        4.483353        4.436440        0.103312
      -1       3       5        1.534060        1.473872        0.146808
       0       3       5        7.036786        7.003356        0.129275
       1       3       5        8.268492        8.305902        0.205469
       2       3       5        4.908363        4.967595        0.121050
       3       3       5        0.631478        0.510490        0.132998
       4       3       5        3.338238        3.253460        0.051741
       5       3       5       11.277582       11.222745        0.125898
       6       3       5        0.644025        0.737428        0.162015
       7       3       5        1.801220        1.756787        0.089514
       8       3       5        7.497077        7.443386        0.091244
       9       3       5        2.031025        1.914497        0.095377
     -10       4       5        1.820908        1.812126        0.094366
      -8       4       5        3.065297        3.114145        0.061392
      -7       4       5        8.454203        8.451509        0.099982
      -6       4       5       10.988730       11.054863        0.124172
      -5       4       5        6.494552        6.558506        0.080929
      -4       4       5        5.974958        5.940960        0.074103
      -3       4       5        1.145977        1.145906        0.066693
      -2       4       5       10.387175       10.347947        0.116622
      -1       4       5       13.862216       13.901079        0.155534
       0       4       5       15.385588       15.452508        0.170819
       1       4       5       12.759379       12.795702        0.142244
       2       4       5        7.626388        7.623254        0.089198
       3       4       5        0.873899        0.764395        0.145525
       4       4       5        7.960137        7.925844        0.102162
       5       4       5        7.534661        7.617546        0.091192
       6       4       5        6.623125        6.715728        0.085796
       7       4       5        7.969612        7.924014        0.098607
       8       4       5        2.899497        2.923423        0.069548
      -8       5       5        2.084597        2.211764        0.077332
      -7       5       5        1.737016        1.733926        0.094719
      -5       5       5        0.828206        0.756703        0.223224
      -4       5       5        0.398112        0.462601        0.462601
      -3       5       5        1.840047        1.807346        0.094833
      -2       5       5        3.647040        3.574353        0.055831
      -1       5       5        0.821320        0.915969        0.089168
       0       5       5        3.118794        3.000250        0.062189
       1       5       5        3.597482        3.650479        0.059519
       2       5       5        1.991988        1.947691        0.061054
       3       5       5        2.470388        2.244683        0.069275
       4       5       5        2.534782        2.582208        0.078471
       5       5       5        1.020717        1.021518        0.180388
       6       5       5        0.162062        0.137113        0.427511
      -6       6       5        5.343543        5.519511        0.083888
      -5       6       5        2.138010        2.132674        0.113714
      -4       6       5        4.180372        4.080564        0.080814
      -3       6       5        1.545089        1.364221        0.108196
      -2       6       5        5.214698        5.249857        0.079847
      -1       6       5        1.591887        1.651757        0.075115
       0       6       5        9.358397        9.317993        0.111420
       1       6       5        5.988946        5.988906        0.078576
       2       6       5        0.849080        0.601498        0.365066
       3       6       5        3.170312        3.168911        0.089626
       4       6       5        2.815923        2.893199        0.080282
     -12       0       6        3.620374        3.526755        0.098198
     -11       0       6        1.364729        1.433946        0.161232
     -10       0       6        6.082996        6.235864        0.085579
      -9       0       6        8.681187        8.763219        0.103022
      -8       0       6        0.223514        0.554797        0.224797
      -7       0       6       28.242763       28.578138        0.311904
      -6       0       6       22.693193       22.783766        0.240918
      -5       0       6       19.243915       19.115177        0.210416
      -4       0       6       11.921685       12.002083        0.150079
      -3       0       6        6.199135        6.096064        0.087986
      -2       0       6       23.031771       22.906549        0.246011
      -1       0       6       24.957409       24.784269        0.279168
       0       0       6       55.855161       55.636499        0.593970
       1       0       6       26.470955       26.145172        0.288451
       2       0       6        3.458397        3.670014        0.087836
       3       0       6       42.533882       42.102375        0.408970
       4       0       6        6.539160        6.470162        0.133523
       5       0       6        4.564087        4.420181        0.093288
       6       0       6       11.456655       11.525624        0.130888
       7       0       6        1.935240        1.813450        0.093566
       8       0       6        3.804099        3.827532        0.073734
       9       0       6        9.135724        9.100055        0.115847
      10       0       6        7.346383        7.310609        0.100130
     -12       1       6        3.750832        3.707830        0.066951
     -11       1       6        0.806566        0.865217        0.143067
      -9       1       6        8.293628        8.337805        0.097053
      -8       1       6        2.315555        2.278618        0.049941
      -7       1       6        7.685513        7.701234        0.089138
      -6       1       6       21.927827       21.861153        0.238017
      -5       1       6        3.593074        3.468717        0.100335
      -4       1       6       23.700096       23.770991        0.259929
      -3       1       6        1.134267        1.315675        0.086813
      -2       1       6        4.234960        4.235800        0.064709
      -1       1       6        1.238964        1.333117        0.098329
       0       1       6       31.017944       31.035786        0.340184
       1       1       6       25.508726       25.698638        0.283288
       2       1       6       36.359290       36.229822        0.385297
       3       1       6        3.759410        3.891272        0.084568
       4       1       6       11.178214       11.267209        0.138418
       5       1       6       15.930309       15.927335        0.176462
       6       1       6        8.131105        8.052826        0.094497
       7       1       6        1.794472        1.650848        0.083111
       8       1       6        3.613543        3.535251        0.093449
       9       1       6        4.916004        4.873089        0.073506
      10       1       6        4.912359        4.939028        0.073538
     -11       2       6        4.386015        4.299302        0.070236
      -9       2       6       10.310955       10.310674        0.117049
      -8       2       6       13.306758       13.321411        0.147574
      -7       2       6        2.566140        2.596132        0.047819
      -6       2       6        1.859477        1.840000        0.059916
      -5       2       6       15.887689       15.927649        0.181856
      -4       2       6        4.363779        4.218175        0.077040
      -3       2       6       20.936635       21.010950        0.231392
      -2       2       6       15.051479       15.133407        0.171121
      -1       2       6        7.667667        7.611636        0.103640
       0       2       6        4.050712        4.244644        0.083394
       1       2       6       22.372697       22.620124        0.250949
       2       2       6        5.607901        5.621032        0.098261
       3       2       6       11.847071       11.815668        0.152049
       4       2       6        4.569334        4.664333        0.072819
       5       2       6       12.262768       12.332072        0.137811
       6       2       6        2.612798        2.599942        0.067848
       7       2       6        4.221480        4.386342        0.064769
       9       2       6        3.100636        3.119118        0.069184
      10       2       6        4.724532        4.772211        0.074872
     -11       3       6        2.977610        2.915356        0.073367
     -10       3       6        5.844356        5.895761        0.078889
      -9       3       6        1.808612        1.808038        0.079049
      -8       3       6       10.141982       10.185774        0.118004
      -7       3       6        7.092248        7.035624        0.084293
      -6       3       6        4.333507        4.380297        0.060343
      -5       3       6        3.847315        3.858886        0.052707
      -4       3       6        5.105076        4.997299        0.078153
      -3       3       6        0.385661        0.812835        0.289480
      -2       3       6       34.100209       34.041005        0.368761
      -1       3       6       18.264645       18.358104        0.226916
       0       3       6        0.671373        0.228035        0.477231
       1       3       6       11.742609       11.696581        0.160117
       2       3       6        2.732531        2.757408        0.074518
       3       3       6        7.817482        7.907149        0.092995
       4       3       6       18.156147       18.219769        0.200336
       5       3       6       16.766338       16.849332        0.186800
       6       3       6        0.767288        0.898387        0.123081
       7       3       6        4.530942        4.527803        0.072132
       8       3       6        6.654033        6.661757        0.089542
       9       3       6        7.024533        7.048972        0.090667
      -9       4       6        4.910150        4.940749        0.070636
      -8       4       6        3.828339        3.870013        0.062389
      -7       4       6        3.596562        3.670422        0.060713
      -6       4       6        2.464496        2.372046        0.054072
      -5       4       6        0.176756        0.618951        0.193510
      -4       4       6        9.513126        9.400638        0.107630
      -3       4       6        8.877921        8.733670        0.102332
      -2       4       6        3.403037        3.434822        0.058877
      -1       4       6       16.037896       16.091613        0.177468
       0       4       6        4.432732        4.484640        0.059824
       1       4       6        5.011412        5.019263        0.063357
       2       4       6        3.274289        3.273836        0.056694
       3       4       6        0.917915        0.912907        0.155610
       4       4       6        6.473703        6.450271        0.085996
       5       4       6        5.095661        5.161201        0.079174
       6       4       6        1.578130        1.525189        0.116253
       7       4       6        9.661971        9.757356        0.115054
       8       4       6        3.354109        3.458034        0.074249
      -8       5       6        1.192278        1.554735        0.168445
      -7       5       6        4.875295        4.916910        0.097470
      -6       5       6        4.576714        4.589009        0.068721
      -5       5       6        5.264404        5.097254        0.077394
      -4       5       6        4.096625        4.034229        0.069635
      -3       5       6       10.553250       10.573552        0.124629
      -2       5       6        0.155411        0.320312        0.320312
      -1       5       6        9.973412        9.992347        0.115252
       0       5       6       15.118047       15.189799        0.166484
       1       5       6        0.806439        0.257294        0.257294
       2       5       6        2.376140        2.306079        0.062733
       3       5       6        6.905155        6.956436        0.099760
       4       5       6        5.432704        5.389156        0.081991
       5       5       6        4.422541        4.409762        0.079519
       6       5       6       11.784706       12.022063        0.136357
      -6       6       6        1.770838        1.553158        0.157343
      -5       6       6        1.673292        1.506851        0.107351
      -4       6       6        2.243669        2.150953        0.082790
      -3       6       6        1.618835        1.444438        0.123150
      -2       6       6        0.222054        0.357631        0.357631
      -1       6       6        5.212856        5.292920        0.083505
       0       6       6        0.347817        0.576541        0.328549
       1       6       6        3.486975        3.419503        0.065252
       2       6       6        1.013581        1.349704        0.120436
       3       6       6        1.501157        1.681041        0.112061
       4       6       6        0.395336        0.542586        0.453144
     -12       1       7        2.238977        2.193376        0.079612
     -11       1       7        2.088564        2.224005        0.067086
     -10       1       7       12.032143       12.140428        0.135846
      -9       1       7        7.299885        7.231044        0.086396
      -8       1       7       13.107819       13.160927        0.147472
      -7       1       7       12.810277       12.677145        0.146782
      -6       1       7        2.955076        2.909914        0.082619
      -5       1       7        1.914781        1.973373        0.102143
      -4       1       7       16.610250       16.625282        0.186608
      -3       1       7       33.123832       32.965740        0.360986
      -2       1       7       10.288903       10.260604        0.126010
      -1       1       7       36.011544       36.189639        0.392293
       0       1       7       10.404672       10.513800        0.126789
       1       1       7        7.599512        7.524228        0.103783
       2       1       7        9.552610        9.730159        0.134640
       3       1       7        9.698616        9.393721        0.122637
       4       1       7        5.197215        5.127670        0.092494
       5       1       7        3.889057        3.945757        0.057184
       6       1       7        6.064461        6.111628        0.078304
       7       1       7        2.030796        2.082162        0.068112
       8       1       7        0.974758        0.725948        0.163987
       9       1       7        6.305894        6.387253        0.090031
      10       1       7        0.272045        0.302655        0.302655
     -11       2       7        5.023234        4.944492        0.077563
     -10       2       7        2.009493        1.878457        0.075903
      -9       2       7        5.532437        5.560486        0.072590
      -8       2       7        4.402798        4.462286        0.061150
      -7       2       7        7.739891        7.780424        0.090561
      -6       2       7        0.844729        0.742092        0.102248
      -5       2       7        8.207434        8.116342        0.117654
      -4       2       7        4.655698        4.662403        0.094690
      -3       2       7       23.093296       22.959094        0.247203
      -2       2       7       10.452651       10.366292        0.134478
      -1       2       7        2.072094        1.975955        0.096833
       0       2       7       20.782280       20.859530        0.232364
       1       2       7       15.966629       16.039638        0.182779
       2       2       7       13.241209       13.412681        0.159756
       3       2       7        3.349794        3.124948        0.131438
       4       2       7       21.866270       22.022943        0.240610
       5       2       7        3.696594        3.653902        0.064612
       6       2       7        1.829343        1.679286        0.068199
       7       2       7        3.199897        3.131661        0.059707
       8       2       7       10.446147       10.548934        0.120607
       9       2       7        2.253058        2.245507        0.122584
     -10       3       7        1.303371        1.353292        0.105895
      -9       3       7        7.824561        7.866829        0.093542
      -8       3       7        5.677445        5.664627        0.074815
      -6       3       7        4.772305        4.825039        0.063106
      -5       3       7        7.086956        7.078630        0.082917
      -4       3       7        4.029788        4.044502        0.057147
      -3       3       7        3.603568        3.597360        0.068621
      -2       3       7       16.037037       15.932357        0.189422
      -1       3       7        2.295503        2.228587        0.135503
       0       3       7        1.759522        1.476618        0.240293
       1       3       7        7.654066        7.641139        0.109339
       2       3       7        9.673126        9.667730        0.110900
       3       3       7        2.540301        2.498500        0.052564
       4       3       7        1.015647        0.880000        0.178074
       5       3       7        3.828406        3.782460        0.065875
       6       3       7        3.985526        4.028151        0.065450
       7       3       7        3.232149        3.202811        0.066731
       8       3       7        0.676562        0.785302        0.199384
       9       3       7        0.997207        0.640469        0.474637
      -9       4       7        1.682950        1.800833        0.093291
      -8       4       7        2.982116        3.100290        0.071957
      -7       4       7        3.782669        3.775977        0.066260
      -6       4       7        0.022740        0.357631        0.357631
      -5       4       7        1.910314        1.871256        0.052493
      -4       4       7        5.383265        5.447385        0.069746
      -3       4       7        7.219719        7.197083        0.087652
      -2       4       7       10.836112       10.790737        0.121622
      -1       4       7        9.501023        9.513779        0.108356
       0       4       7        0.749090        0.797433        0.165215
       1       4       7        1.988605        1.990854        0.053691
       2       4       7        7.483364        7.511857        0.089257
       3       4       7       13.110136       13.094274        0.143598
       4       4       7       11.164834       11.247666        0.134161
       5       4       7        7.635500        7.572648        0.092541
       6       4       7        2.473106        2.394828        0.089638
       7       4       7        0.476440        0.726567        0.292286
       8       4       7        3.650875        3.759787        0.087867
      -8       5       7        3.875154        3.851104        0.070495
      -7       5       7        1.378399        1.521282        0.109369
      -6       5       7        2.874313        2.882707        0.074701
      -5       5       7        2.862804        2.783936        0.079163
      -4       5       7        0.411502        0.379210        0.379210
      -3       5       7        3.542573        3.532987        0.062253
      -2       5       7        0.915451        0.922930        0.136673
      -1       5       7        1.701340        1.649303        0.094086
       0       5       7        0.220712        0.441135        0.441135
       1       5       7        1.673739        1.531666        0.204790
       2       5       7        0.853398        0.893868        0.118368
       3       5       7        3.779672        3.767493        0.081980
       4       5       7        0.620532        0.475605        0.475605
       5       5       7        2.007643        2.056332        0.101926
       6       5       7        3.018856        2.998066        0.129268
      -5       6       7        2.299837        2.418491        0.081827
      -4       6       7        5.365014        5.385815        0.084683
      -3       6       7        1.551158        1.549290        0.111062
      -2       6       7        3.337200        3.343501        0.104365
      -1       6       7        5.290856        5.377360        0.076983
       0       6       7        0.689187        0.739053        0.199609
       1       6       7        0.967738        0.760986        0.267428
       2       6       7        4.132968        4.088521        0.076663
       3       6       7        6.645866        6.561326        0.093483
       4       6       7        1.604712        1.688135        0.116384
     -12       0       8        0.755192        0.840952        0.261038
     -11       0       8       16.309918       16.586742        0.181255
     -10       0       8        7.356857        7.253758        0.094987
      -9       0       8        3.605234        3.607492        0.116934
      -8       0       8       12.481049       12.366083        0.136201
      -7       0       8        0.951400        1.059670        0.122173
      -6       0       8        1.818477        1.720378        0.196337
      -5       0       8       29.831544       30.006666        0.393831
      -4       0       8       42.764404       42.366496        0.444068
      -3       0       8        8.306381        8.350389        0.111214
      -2       0       8       37.359822       37.768770        0.420544
      -1       0       8       39.334726       39.386165        0.463164
       0       0       8       30.203752       30.170515        0.332285
       1       0       8       15.010326       14.835431        0.187222
       2       0       8       18.128397       18.064606        0.201236
       3       0       8        6.025702        5.778408        0.239004
       4       0       8        1.822392        1.980934        0.164894
       5       0       8       21.306075       21.293661        0.228049
       6       0       8        6.946399        6.871681        0.092964
       7       0       8       11.641636       11.721775        0.128673
       8       0       8        9.375137        9.451825        0.112982
      10       0       8        1.781865        1.799917        0.122240
     -12       1       8        6.068913        6.133025        0.083811
     -11       1       8        2.000411        2.043600        0.072306
     -10       1       8        7.809149        7.849204        0.093754
      -9       1       8        3.841062        3.749933        0.063200
      -8       1       8        4.331619        4.252764        0.066357
      -7       1       8        0.026818        0.288964        0.288964
      -6       1       8        3.093789        3.230015        0.065841
      -5       1       8        7.281022        7.253137        0.137802
      -4       1       8       23.464495       23.426908        0.256668
      -3       1       8        5.447075        5.158779        0.084333
      -2       1       8       30.119092       30.109301        0.329442
      -1       1       8       16.899610       17.181967        0.195502
       0       1       8        9.233484        9.231414        0.116426
       1       1       8       16.946556       16.987643        0.193298
       2       1       8       12.044653       12.087597        0.148585
       3       1       8       10.916565       10.992725        0.135469
       4       1       8        9.385915        9.369792        0.109554
       5       1       8        2.119979        2.175477        0.087871
       6       1       8       11.502614       11.448144        0.129575
       7       1       8       12.020764       12.056948        0.133442
       8       1       8        7.748907        7.712328        0.100955
       9       1       8        2.303313        2.261902        0.111646
      10       1       8        2.016899        1.918176        0.139525
     -10       2       8        5.259567        5.206822        0.074961
      -9       2       8       13.063465       13.148384        0.148769
      -8       2       8        4.581200        4.544117        0.066729
      -7       2       8        7.284110        7.196805        0.085757
      -6       2       8        6.406721        6.452209        0.078591
      -5       2       8        2.422675        2.442314        0.066099
      -4       2       8       16.141401       16.261919        0.202965
      -3       2       8       30.018715       30.140173        0.319877
      -2       2       8        9.626444        9.529848        0.145020
      -1       2       8       12.139266       11.927699        0.147207
       0       2       8        0.955475        0.806474        0.259025
       1       2       8        4.185275        4.336358        0.095839
       2       2       8       13.253044       13.045306        0.166253
       3       2       8       17.991020       17.994166        0.196694
       4       2       8        1.533509        1.475703        0.086099
       5       2       8        6.673494        6.509916        0.082241
       6       2       8        4.095297        3.999500        0.111441
       7       2       8        4.738116        4.710308        0.079541
       8       2       8        3.662021        3.701081        0.079065
       9       2       8        2.616568        2.416713        0.111913
     -10       3       8        4.275903        4.218886        0.089358
      -9       3       8        4.534316        4.411689        0.093588
      -8       3       8        8.285694        8.210116        0.096793
      -7       3       8        0.447585        0.519134        0.195560
      -6       3       8       11.202357       11.189281        0.125827
      -5       3       8        2.639442        2.620210        0.049257
      -4       3       8        0.808944        0.868792        0.070732
      -3       3       8        7.514271        7.576609        0.088284
      -2       3       8        8.953830        8.961640        0.104609
      -1       3       8        4.595282        4.695317        0.102279
       0       3       8       17.663325       17.648796        0.199441
       1       3       8        8.857758        8.931461        0.103098
       2       3       8        2.322877        2.303975        0.052531
       3       3       8       18.910763       18.998947        0.210387
       4       3       8       13.080345       12.969580        0.145774
       5       3       8        3.163304        3.127491        0.063262
       6       3       8        4.358911        4.318217        0.070747
       7       3       8        6.145918        6.238349        0.090097
       8       3       8        3.367632        3.434676        0.087140
      -9       4       8        3.688787        3.579246        0.065701
      -8       4       8        3.633869        3.659918        0.063114
      -7       4       8        8.954500        9.040243        0.104752
      -6       4       8        4.643341        4.597826        0.065497
      -5       4       8        8.769354        8.911902        0.102475
      -4       4       8        3.656825        3.690122        0.058318
      -3       4       8        1.324827        1.290271        0.067161
      -2       4       8        1.340917        1.220205        0.056246
      -1       4       8        4.977675        4.830114        0.061991
       0       4       8        4.130707        4.158125        0.058368
       1       4       8       13.593657       13.529228        0.150887
       2       4       8        3.970909        3.988107        0.065481
       3       4       8        7.918442        7.974083        0.104903
       4       4       8        7.995608        8.019539        0.099438
       5       4       8        0.418420        0.493964        0.493964
       6       4       8        0.555005        0.042426        0.612478
       7       4       8        0.398627        0.498096        0.498096
      -8       5       8        4.890505        4.973731        0.080777
      -7       5       8        0.179183        0.386652        0.386652
      -6       5       8        7.000156        7.204512        0.095223
      -5       5       8        4.287873        4.330012        0.071608
      -4       5       8        4.958941        4.895508        0.073164
      -3       5       8        1.410926        1.167433        0.105689
      -2       5       8        1.905913        1.786701        0.073137
      -1       5       8        1.514710        1.427866        0.079978
       0       5       8        4.461851        4.521283        0.068980
       1       5       8        4.900801        4.859938        0.071932
       2       5       8       14.823862       14.877500        0.160843
       3       5       8        2.276527        2.153486        0.085201
       4       5       8        2.584339        2.586001        0.125716
       5       5       8        4.767910        4.786648        0.081863
       6       5       8        1.311645        1.507315        0.165079
      -5       6       8        5.894561        5.932622        0.082750
      -4       6       8        2.105043        2.122875        0.083464
      -3       6       8        0.616396        0.408779        0.408779
      -2       6       8        2.444989        2.424768        0.072280
      -1       6       8        2.822733        2.733185        0.069109
       0       6       8        1.605398        1.543567        0.103915
       1       6       8        6.150660        6.223022        0.084129
       2       6       8        1.492689        1.441076        0.120432
       3       6       8        0.857716        0.970258        0.226349
     -11       1       9        4.344672        4.249824        0.074539
     -10       1       9        5.535157        5.466535        0.084527
      -9       1       9        7.357011        7.231252        0.091364
      -8       1       9        6.476230        6.434905        0.083133
      -7       1       9        5.716568        5.739599        0.074707
      -6       1       9       11.729795       11.792370        0.132611
      -5       1       9       29.032432       29.173447        0.315519
      -4       1       9       11.965642       11.994582        0.162423
      -3       1       9       13.909183       13.815209        0.167132
      -2       1       9        8.419182        8.370902        0.114874
      -1       1       9       23.499744       23.332595        0.263785
       0       1       9       10.957073       10.795369        0.133287
       1       1       9       24.491480       24.457310        0.282323
       2       1       9       23.729965       23.682061        0.261557
       3       1       9        2.150086        1.855829        0.113503
       4       1       9        8.044782        8.035359        0.094264
       5       1       9        2.410718        2.541260        0.098433
       6       1       9       10.333982       10.382678        0.118663
       7       1       9        0.462945        0.698713        0.698713
       8       1       9        5.458497        5.197211        0.086047
       9       1       9        2.544913        2.600269        0.110249
     -11       2       9        0.195368        0.649923        0.263141
     -10       2       9        6.420101        6.358773        0.082071
      -9       2       9        2.030238        2.058179        0.068405
      -8       2       9        2.036294        1.885126        0.066665
      -7       2       9        7.291114        7.244998        0.088603
      -6       2       9        9.873769        9.925623        0.112673
      -5       2       9        0.716676        0.915423        0.086508
      -4       2       9        6.667748        6.586577        0.114561
      -3       2       9       12.841377       12.740879        0.173461
      -2       2       9        7.299314        7.208398        0.136694
      -1       2       9        5.045297        4.819232        0.094722
       0       2       9       13.178595       13.083195        0.173896
       1       2       9        4.842460        4.754997        0.101504
       2       2       9       15.596576       15.702866        0.197383
       3       2       9        2.666684        2.694717        0.060652
       4       2       9        6.648851        6.594998        0.080246
       5       2       9        5.791709        5.758298        0.077365
       6       2       9       10.343063       10.223991        0.117558
       7       2       9        7.990455        7.995874        0.104676
       9       2       9        6.840544        6.929719        0.103446
     -10       3       9        1.648508        1.510132        0.145105
      -9       3       9        2.057165        2.091172        0.083362
      -8       3       9        4.069114        4.133642        0.069777
      -7       3       9        5.456293        5.456647        0.071390
      -6       3       9        9.897086       10.033942        0.113761
      -5       3       9        0.307870        0.501398        0.145308
      -4       3       9       10.726743       10.724738        0.120493
      -3       3       9        3.904932        3.853570        0.054096
      -2       3       9        4.994892        5.011786        0.063857
      -1       3       9        1.825754        1.751628        0.058524
       0       3       9       11.459992       11.383321        0.136988
       1       3       9        5.635520        5.611061        0.071566
       2       3       9        2.103291        2.067946        0.053225
       3       3       9       10.430921       10.328601        0.118802
       4       3       9        4.403505        4.380867        0.066473
       5       3       9        0.927398        1.115885        0.098094
       6       3       9        3.143379        3.131852        0.081230
       7       3       9        5.596961        5.468181        0.081438
      -9       4       9        2.269184        2.223466        0.074140
      -8       4       9        0.607686        0.995841        0.157987
      -7       4       9        4.112164        4.203689        0.067386
      -6       4       9        0.589975        0.650922        0.191902
      -5       4       9        0.237050        0.248193        0.262394
      -4       4       9        2.551845        2.597441        0.105153
      -3       4       9        1.239161        1.346514        0.083858
      -2       4       9        1.040390        0.981224        0.083504
      -1       4       9        2.046263        1.944557        0.049880
       0       4       9        4.443200        4.439707        0.060095
       1       4       9        6.135537        6.133270        0.076703
       2       4       9        4.627502        4.602825        0.069173
       3       4       9        5.591692        5.565609        0.081906
       4       4       9        1.781875        1.667573        0.130075
       5       4       9        4.851185        4.871550        0.078847
       6       4       9        4.802396        4.786753        0.085157
       7       4       9        5.592053        5.704209        0.107782
      -7       5       9        0.365311        0.311288        0.314732
      -6       5       9        2.078652        2.026524        0.094504
      -5       5       9        2.958230        2.924414        0.069191
      -4       5       9        0.817416        0.798436        0.203793
      -3       5       9        3.723037        3.646642        0.061395
      -2       5       9        1.710731        1.714118        0.078697
      -1       5       9        4.614540        4.589335        0.069601
       0       5       9        0.705868        0.979592        0.121046
       1       5       9        1.486190        1.532188        0.082188
       2       5       9        4.180382        4.187123        0.081274
       3       5       9        1.102617        1.031988        0.322622
       5       5       9        1.037797        0.761709        0.265120
      -5       6       9        2.728183        2.692322        0.122750
      -3       6       9        3.541178        3.508988        0.074167
      -2       6       9        3.012712        2.933019        0.083528
      -1       6       9        0.378780        0.805295        0.188448
       0       6       9        1.262693        1.224500        0.135831
       1       6       9        5.981191        5.880816        0.082541
       2       6       9        1.338742        0.947787        0.274957
     -11       0      10        4.940887        4.955300        0.176074
     -10       0      10        6.041987        5.985650        0.216247
      -9       0      10       12.604770       12.734599        0.133805
      -8       0      10        4.582524        4.644890        0.102754
      -7       0      10        2.079836        2.135041        0.099335
      -6       0      10       30.224499       30.179795        0.322467
      -5       0      10       17.811551       17.884351        0.205267
      -4       0      10        2.255486        2.190571        0.377093
      -3       0      10        3.536414        3.265272        0.148382
      -2       0      10       24.618453       24.135451        0.260150
      -1       0      10        3.330146        3.290137        0.177421
       0       0      10       35.546694       35.519572        0.364629
       1       0      10       46.089560       46.155715        0.523818
       2       0      10       10.337066       10.368221        0.153525
       3       0      10        1.926161        2.088540        0.107959
       4       0      10        3.684330        3.594162        0.093876
       5       0      10       14.860448       14.951923        0.158343
       6       0      10       10.246219       10.065784        0.116412
       7       0      10       13.636730       13.511847        0.140235
       8       0      10        1.658801        1.369964        0.215321
       9       0      10        6.552581        6.534141        0.123915
     -11       1      10        3.383322        3.381272        0.076276
     -10       1      10        4.346367        4.356030        0.074091
      -9       1      10        1.839698        1.958673        0.102144
      -8       1      10       10.566472       10.596226        0.124836
      -7       1      10        9.535910        9.616912        0.112071
      -6       1      10       12.590974       12.631706        0.140509
      -5       1      10        9.046870        8.971009        0.113470
      -4       1      10        0.377142        0.664154        0.664154
      -3       1      10        3.357506        3.404849        0.159699
      -2       1      10       10.065764       10.168087        0.130159
       0       1      10       21.515188       21.550638        0.240077
       1       1      10       15.046185       15.149917        0.177276
       2       1      10       11.463821       11.612924        0.144707
       3       1      10       16.255564       16.372538        0.182726
       4       1      10        0.894126        0.988433        0.115908
       5       1      10        1.519480        1.460377        0.136896
       6       1      10        0.957095        0.957183        0.280870
       7       1      10        3.128423        3.168596        0.088499
       8       1      10        7.589365        7.602302        0.115514
       9       1      10        5.313606        5.384515        0.118112
     -11       2      10        1.801029        1.688372        0.111952
     -10       2      10        1.609924        1.471258        0.105425
      -9       2      10        4.064310        4.084605        0.067268
      -8       2      10        5.864297        5.923344        0.084508
      -7       2      10       15.567412       15.529005        0.171596
      -6       2      10        5.593392        5.508448        0.070526
      -4       2      10        9.852838        9.931264        0.112455
      -3       2      10        5.941836        5.857388        0.114045
      -2       2      10       16.905865       16.791069        0.195889
      -1       2      10       24.241821       24.435425        0.267471
       0       2      10        9.124315        8.999722        0.130055
       1       2      10        3.828840        3.777962        0.081613
       2       2      10       15.338591       15.419792        0.171186
       3       2      10        5.916425        5.902542        0.072791
       4       2      10       11.261095       11.337989        0.128172
       5       2      10       11.092677       11.145403        0.127690
       6       2      10        2.219054        2.072221        0.122272
       7       2      10        1.700617        1.562978        0.155995
       8       2      10        6.882572        6.852445        0.112267
     -10       3      10        4.873444        4.926358        0.080638
      -9       3      10        3.918548        3.871563        0.078675
      -8       3      10        5.434695        5.500000        0.080129
      -7       3      10        5.931552        5.885491        0.079287
      -6       3      10        1.286479        1.481249        0.086760
      -5       3      10        4.455404        4.417579        0.060401
      -4       3      10       14.228133       14.146731        0.156377
      -3       3      10        7.980678        7.926222        0.091237
      -2       3      10        8.364438        8.363851        0.095598
      -1       3      10       10.027778       10.046392        0.116136
       0       3      10        2.020936        1.898947        0.054794
       1       3      10        1.456633        1.483779        0.062582
       2       3      10        2.778987        2.698388        0.062198
       3       3      10        0.913887        0.849117        0.116451
       4       3      10        5.517784        5.518152        0.075175
       5       3      10       10.783250       10.824509        0.125911
       6       3      10       10.051068       10.005998        0.127739
       7       3      10        2.385178        2.651943        0.103826
       8       3      10        2.871404        2.862464        0.125349
      -9       4      10        1.349002        1.263171        0.114911
      -8       4      10        0.992478        0.900278        0.304963
      -7       4      10        0.892838        0.955249        0.146052
      -6       4      10        2.396961        2.344099        0.076655
      -5       4      10        8.579071        8.489641        0.099647
      -4       4      10        3.034410        2.963495        0.053357
      -3       4      10       10.893167       10.917417        0.124364
      -2       4      10        8.632920        8.590751        0.099285
       0       4      10        7.171156        7.146538        0.085376
       1       4      10        0.340469        0.519230        0.235153
       2       4      10        2.281710        2.091244        0.081368
       3       4      10        5.876517        5.811368        0.081359
       4       4      10        2.034692        1.970051        0.127634
       5       4      10        7.004417        6.970294        0.090832
       6       4      10        7.533325        7.560093        0.098926
       7       4      10        1.027698        0.848116        0.294130
      -7       5      10        4.067076        4.131949        0.082010
      -6       5      10        6.809797        6.703581        0.088825
      -5       5      10        3.211742        3.191708        0.081242
      -4       5      10        6.150593        6.184254        0.090323
      -3       5      10        3.640413        3.696350        0.075438
      -2       5      10        3.099690        3.060801        0.066957
      -1       5      10        6.679934        6.705147        0.086159
       0       5      10        0.768781        0.581378        0.380132
       1       5      10        2.678079        2.629392        0.068552
       2       5      10        3.404121        3.266190        0.097752
       3       5      10        0.490826        0.897775        0.216967
       4       5      10        6.728172        6.757366        0.093734
       5       5      10        0.757949        0.855336        0.197385
      -4       6      10        0.837340        0.480521        0.480521
      -3       6      10        2.990177        3.070619        0.084551
      -2       6      10        0.510555        0.098489        0.461958
      -1       6      10        1.235411        1.258610        0.112748
       0       6      10        5.980314        6.023371        0.081570
       1       6      10        4.454909        4.456905        0.077179
     -11       1      11        3.609679        3.505852        0.076275
     -10       1      11        2.373516        2.476530        0.089817
      -9       1      11        4.543394        4.599783        0.078721
      -8       1      11        2.268421        2.251044        0.097512
      -7       1      11       12.079179       12.023311        0.135081
      -6       1      11        3.622530        3.586084        0.053946
      -5       1      11        0.687539        0.714423        0.113340
      -4       1      11        2.391322        2.100095        0.133830
      -3       1      11       22.571537       22.591149        0.247246
      -2       1      11       16.223186       16.118313        0.191292
      -1       1      11       15.245144       15.158166        0.180516
       0       1      11       25.361195       25.797287        0.280625
       1       1      11        0.339114        0.692748        0.316982
       2       1      11        2.340930        2.322283        0.060536
       3       1      11        6.488962        6.444377        0.078688
       4       1      11       19.862539       19.967223        0.220325
       5       1      11        9.536122        9.586292        0.115495
       6       1      11        9.987415       10.019980        0.119475
       7       1      11        7.150735        7.127903        0.105653
       8       1      11        4.334575        4.379041        0.147729
     -11       2      11        2.629618        2.632717        0.084502
     -10       2      11        5.988809        6.122499        0.083460
      -9       2      11        0.273931        0.332114        0.332114
      -8       2      11        7.872373        7.862124        0.099264
      -7       2      11        8.364367        8.400476        0.099091
      -6       2      11        0.793905        0.601082        0.152195
      -5       2      11       11.250359       11.208925        0.126958
      -4       2      11        4.864458        4.914061        0.061227
      -3       2      11        8.558336        8.577470        0.103805
      -2       2      11        6.597822        6.565973        0.098361
      -1       2      11       15.191098       15.212824        0.171879
       0       2      11        2.022351        2.033568        0.059638
       1       2      11        5.179560        5.203845        0.070230
       2       2      11       10.011353        9.885697        0.113031
       3       2      11        5.362503        5.395368        0.068925
       4       2      11        1.937030        1.973829        0.059462
       5       2      11        5.722580        5.660477        0.083381
       6       2      11        4.215813        4.134973        0.095666
       7       2      11        5.617070        5.500091        0.093058
       8       2      11        0.642851        1.124544        0.176810
      -9       3      11        1.871618        1.949051        0.081673
      -8       3      11        4.229967        4.224808        0.097823
      -7       3      11        0.824791        0.850764        0.135992
      -6       3      11        3.690416        3.701621        0.064040
      -5       3      11        1.296990        1.403959        0.064481
      -4       3      11        7.976990        7.952547        0.092712
      -3       3      11        2.080412        2.035633        0.065430
      -2       3      11        7.964002        7.898038        0.091246
      -1       3      11       11.452645       11.349009        0.127155
       0       3      11        2.108045        2.106941        0.070989
       1       3      11        6.923658        6.795219        0.083885
       2       3      11        0.789414        1.037160        0.090640
       3       3      11        7.063519        6.998214        0.085834
       4       3      11        1.062143        1.157584        0.102074
       5       3      11        8.145450        8.145612        0.098874
       6       3      11        2.359879        2.322585        0.094604
       7       3      11        0.050824        0.331210        0.379916
      -9       4      11        4.132319        4.143308        0.074524
      -8       4      11        8.364328        8.345897        0.105509
      -7       4      11        6.644010        6.568333        0.086281
      -6       4      11        4.478141        4.373557        0.070186
      -5       4      11        1.045395        1.010346        0.107296
      -4       4      11        0.613485        0.589915        0.183713
      -3       4      11        3.515226        3.410132        0.060654
      -2       4      11        7.425098        7.440900        0.089982
      -1       4      11        3.019765        2.953371        0.055096
       0       4      11        1.349969        1.286701        0.068793
       1       4      11        2.031901        2.019109        0.077048
       2       4      11        0.874240        0.616279        0.228078
       3       4      11        0.327483        0.680515        0.219104
       4       4      11        1.184191        1.392264        0.160152
       5       4      11        2.877050        2.839630        0.073803
       6       4      11        2.359379        2.063565        0.096842
      -7       5      11        5.372144        5.331135        0.088521
      -6       5      11        1.242323        1.366419        0.118060
      -5       5      11        0.379275        0.477389        0.477389
      -4       5      11        2.075232        2.021781        0.073526
      -3       5      11        2.050411        1.901421        0.092222
      -2       5      11        1.303743        1.237538        0.125018
      -1       5      11        2.196399        2.132440        0.070038
       0       5      11        3.418191        3.402205        0.077600
       1       5      11        1.664113        1.514100        0.115816
       2       5      11        1.020965        0.832646        0.188441
       4       5      11        4.787062        4.831356        0.084252
      -3       6      11        1.139245        1.160646        0.339854
      -2       6      11        4.355390        4.356145        0.073155
       0       6      11        2.015524        1.949667        0.085424
       1       6      11        0.672875        0.887243        0.223240
     -11       0      12        2.814156        2.868780        0.112623
     -10       0      12        6.039925        6.050537        0.112861
      -8       0      12        3.066846        3.149460        0.070922
      -7       0      12        4.037452        4.144032        0.071932
      -6       0      12        0.011614        0.637652        0.389257
      -5       0      12       11.733532       11.839764        0.132928
      -4       0      12       27.625368       27.616118        0.286281
      -3       0      12       21.406040       21.236761        0.236284
      -2       0      12        7.163687        7.182339        0.189271
      -1       0      12       18.712123       18.966022        0.241707
       0       0      12        6.443179        6.373931        0.157260
       1       0      12        4.406374        4.438919        0.114685
       2       0      12       15.430422       15.478695        0.217306
       3       0      12       29.408442       29.416662        0.311336
       4       0      12        2.965018        3.042992        0.078485
       5       0      12        7.361301        7.310540        0.098814
       6       0      12       16.997840       17.099708        0.174874
       7       0      12        7.410499        7.402905        0.116410
       8       0      12        8.746408        8.842454        0.127582
     -11       1      12        6.421235        6.337744        0.088504
     -10       1      12        3.444161        3.355443        0.107521
      -9       1      12        0.418335        0.628092        0.333304
      -8       1      12        2.411058        2.213120        0.090763
      -7       1      12        3.075027        2.905392        0.106338
      -6       1      12       11.424739       11.447707        0.128255
      -5       1      12        8.789291        8.802102        0.099918
      -4       1      12       16.022889       16.014681        0.177699
      -3       1      12       12.974431       13.104579        0.160469
      -2       1      12        5.439307        5.321372        0.127818
      -1       1      12       16.477398       16.631296        0.195055
       0       1      12        0.799121        0.968917        0.328995
       1       1      12        2.413688        2.478972        0.087027
       2       1      12        8.727378        8.717683        0.109141
       3       1      12        5.875624        5.814035        0.075655
       4       1      12        5.981646        5.994331        0.081632
       5       1      12       13.126737       13.100382        0.143144
       6       1      12        1.441454        1.391294        0.138777
       7       1      12        6.892496        6.851642        0.099531
       8       1      12        3.646295        3.806442        0.151309
     -11       2      12        2.794385        2.896636        0.075413
     -10       2      12        3.923578        3.907685        0.080675
      -9       2      12        3.146976        3.259601        0.077149
      -8       2      12        5.074323        4.985780        0.082006
      -7       2      12        4.957704        5.030109        0.076121
      -6       2      12        5.304424        5.338071        0.071478
      -5       2      12        8.602625        8.607206        0.098211
      -4       2      12        1.494706        1.533069        0.046227
      -3       2      12        2.597973        2.547940        0.050101
      -2       2      12       18.505338       18.616659        0.204435
      -1       2      12       10.365147       10.334892        0.118239
       0       2      12        7.294622        7.193052        0.086295
       1       2      12        6.804602        6.677350        0.083337
       2       2      12        1.110938        1.084666        0.074616
       3       2      12        8.178713        8.185292        0.097400
       4       2      12       17.775906       17.754999        0.191116
       5       2      12        8.241323        8.203962        0.101185
       6       2      12        3.186318        3.210452        0.090195
       7       2      12        1.059170        0.994384        0.188531
       8       2      12        0.456185        0.585406        0.585406
     -10       3      12        0.120769        0.590678        0.417184
      -9       3      12       11.309845       11.296902        0.130882
      -8       3      12       12.513076       12.555477        0.139761
      -7       3      12        1.766892        1.722963        0.078791
      -6       3      12        1.126880        0.857613        0.161481
      -5       3      12        1.481012        1.551515        0.078763
      -4       3      12        6.249135        6.191284        0.075158
      -3       3      12       11.442437       11.460366        0.128994
      -2       3      12       16.373273       16.353593        0.181395
      -1       3      12        0.839663        0.758683        0.108068
       0       3      12        4.658050        4.672794        0.065191
       1       3      12       10.358349       10.317946        0.117946
       2       3      12        3.399468        3.434676        0.089829
       3       3      12       10.069123       10.112369        0.115369
       5       3      12        1.385937        1.597028        0.086201
       6       3      12        2.023935        2.086432        0.139409
       7       3      12        3.233460        3.083764        0.090271
      -9       4      12        4.280048        4.263567        0.097153
      -8       4      12        7.270130        7.328984        0.099737
      -7       4      12        3.240916        3.410572        0.090632
      -6       4      12        5.948787        5.988155        0.080956
      -5       4      12        2.437388        2.437273        0.064553
      -4       4      12        0.973404        1.147998        0.111610
      -3       4      12        3.041081        2.935711        0.060472
      -2       4      12        0.625783        0.765049        0.130778
      -1       4      12        8.035028        8.067837        0.095071
       0       4      12        8.656558        8.674099        0.103218
       1       4      12        2.193065        2.100429        0.060257
       2       4      12       10.389746       10.420653        0.119196
       3       4      12        2.295287        2.265546        0.082200
       4       4      12        0.771549        0.838570        0.208808
       5       4      12        1.372986        1.335552        0.110685
       6       4      12        0.952521        0.934987        0.198984
      -7       5      12        8.690718        8.727027        0.112098
      -6       5      12        0.842383        0.920054        0.150964
      -5       5      12        5.920343        5.986318        0.095053
      -4       5      12        4.926121        4.764662        0.086093
      -3       5      12        6.229621        6.327954        0.084958
      -2       5      12        1.678554        1.730289        0.092883
      -1       5      12        6.542633        6.564754        0.086406
       0       5      12        4.939977        4.932950        0.071778
       1       5      12        8.280779        8.354819        0.099820
       2       5      12        1.597956        1.486472        0.125003
       3       5      12        2.212173        2.234883        0.095677
       4       5      12        2.392288        2.495636        0.087317
      -2       6      12        1.157226        1.448378        0.120034
      -1       6      12        0.704247        0.472229        0.472229
     -11       1      13        1.121060        1.059528        0.195121
     -10       1      13        5.921521        5.959111        0.087058
      -9       1      13        1.036012        1.182793        0.157805
      -8       1      13        0.256566        0.164012        0.352611
      -7       1      13        5.427659        5.402037        0.075875
      -6       1      13        3.930787        3.902179        0.054972
      -5       1      13        5.351908        5.302075        0.069294
      -4       1      13        7.014735        6.962758        0.081334
      -3       1      13        1.591673        1.561025        0.049503
      -2       1      13       10.092529       10.071743        0.114333
      -1       1      13        4.253648        4.254645        0.070747
       0       1      13        9.041810        9.066091        0.107575
       1       1      13        4.589123        4.638965        0.112709
       2       1      13       19.269857       19.248896        0.212615
       3       1      13       10.566182       10.531856        0.120324
       4       1      13        4.463423        4.384746        0.074294
       5       1      13        7.173155        7.133723        0.093410
       6       1      13        6.529244        6.706266        0.096954
       7       1      13        6.893041        6.975457        0.107342
       8       1      13        5.805491        5.772434        0.105425
     -10       2      13        5.931737        5.984563        0.088039
      -9       2      13        9.858522        9.755665        0.115126
      -8       2      13        2.481576        2.466597        0.092929
      -7       2      13        3.960937        3.996999        0.065078
      -6       2      13        0.806626        0.810185        0.138694
      -5       2      13       15.166932       15.128781        0.167497
      -4       2      13        3.263891        3.272461        0.050660
      -3       2      13       12.971509       12.925169        0.144324
      -2       2      13        9.797781        9.755768        0.111287
      -1       2      13        6.377248        6.195482        0.077231
       0       2      13        5.644404        5.602142        0.072766
       1       2      13        9.218682        9.192878        0.106789
       2       2      13       10.520472       10.579698        0.120730
       3       2      13        2.982933        2.987942        0.062827
       4       2      13        9.186248        9.172731        0.106916
       5       2      13        0.148710        0.185203        0.554257
       6       2      13        4.697739        4.701489        0.091934
       7       2      13        3.557940        3.614416        0.128731
     -10       3      13        0.933080        0.844512        0.257656
      -9       3      13        4.545679        4.659614        0.078238
      -8       3      13        2.169237        2.093227        0.104886
      -7       3      13        4.849791        4.863846        0.078138
      -6       3      13        4.425327        4.486201        0.067265
      -5       3      13        0.308559        0.280535        0.280535
      -4       3      13        1.754947        1.682528        0.059722
      -3       3      13        5.365386        5.376988        0.066809
      -2       3      13        3.399892        3.347536        0.054513
      -1       3      13        1.911994        1.953023        0.097734
       0       3      13        0.316665        0.385487        0.385487
       1       3      13        9.428560        9.410367        0.108324
       2       3      13        0.571059        0.567803        0.271155
       3       3      13        6.202627        6.092126        0.081802
       4       3      13        6.443299        6.318623        0.084443
       5       3      13        3.686609        3.579665        0.106194
       6       3      13        1.386753        1.359596        0.249821
      -8       4      13        5.808757        5.847393        0.091960
      -7       4      13        0.530571        0.703918        0.197953
      -6       4      13        6.505496        6.576093        0.086640
      -5       4      13        6.848442        6.733201        0.091515
      -4       4      13        9.324704        9.387438        0.111610
      -3       4      13       10.021498       10.052363        0.120596
      -2       4      13        5.788398        5.766021        0.077172
      -1       4      13        0.961111        0.966126        0.141445
       0       4      13        4.351983        4.313235        0.068827
       1       4      13        4.987410        5.036864        0.073398
       2       4      13        6.012161        6.051529        0.085542
       3       4      13        6.426391        6.377696        0.089055
       4       4      13        1.288750        1.011286        0.196363
       5       4      13        0.117709        0.480833        0.480833
      -6       5      13        1.370705        1.113373        0.123727
      -5       5      13        3.615813        3.660738        0.070891
      -4       5      13        1.269044        1.302920        0.124192
      -3       5      13        1.045570        0.723533        0.236912
      -2       5      13        4.249559        4.102073        0.071440
      -1       5      13        0.203911        0.304302        0.304302
       0       5      13        1.750903        1.594459        0.093426
       1       5      13        1.078697        1.309962        0.122149
       2       5      13        2.187067        2.226814        0.100056
       3       5      13        1.030559        0.553353        0.378425
     -11       0      14       10.195419       10.454186        0.127521
     -10       0      14        1.606610        1.910157        0.197411
      -9       0      14        2.475589        2.511016        0.108059
      -8       0      14       11.714604       11.569356        0.189549
      -7       0      14        5.707170        5.811884        0.085018
      -6       0      14        9.020701        8.930174        0.105039
      -5       0      14        1.485375        1.386001        0.128067
      -4       0      14        2.357607        2.271739        0.055775
      -3       0      14        7.455278        7.289170        0.091254
      -2       0      14       13.315692       13.401866        0.144792
      -1       0      14       12.386024       12.391529        0.139999
       0       0      14       12.925098       12.870509        0.144158
       1       0      14       16.397481       16.357873        0.177638
       2       0      14       17.510527       17.640862        0.191506
       3       0      14        3.345384        3.424471        0.094005
       4       0      14        0.481954        0.332866        0.332866
       5       0      14        6.964574        7.119059        0.110564
       6       0      14        3.638995        3.721693        0.101196
       7       0      14        6.039004        6.053181        0.123088
     -11       1      14        4.420673        4.268138        0.075883
     -10       1      14        7.417117        7.426776        0.123215
      -9       1      14        6.474364        6.469544        0.086676
      -8       1      14        1.269432        1.283472        0.142946
      -7       1      14        6.911455        6.945142        0.086717
      -6       1      14        8.355959        8.217664        0.095349
      -5       1      14        9.146060        8.962533        0.102736
      -4       1      14        7.199214        7.153670        0.083310
      -3       1      14        0.987798        0.809630        0.076827
      -2       1      14        7.639328        7.601381        0.088592
      -1       1      14       11.975773       11.949059        0.133391
       0       1      14        5.311463        5.286303        0.072763
       1       1      14       19.874275       19.942166        0.219590
       2       1      14        3.129085        3.179151        0.067881
       3       1      14        1.380512        1.298037        0.125774
       4       1      14        2.713695        2.742973        0.136001
       5       1      14        0.917735        0.865390        0.234122
       6       1      14        0.561778        0.811727        0.245864
       7       1      14        8.544573        8.440853        0.223615
     -10       2      14        6.441665        6.511144        0.086115
      -9       2      14        3.792027        3.878788        0.071690
      -8       2      14        5.943348        5.897203        0.081792
      -7       2      14        3.352502        3.212476        0.065890
      -6       2      14        4.514739        4.467550        0.061304
      -5       2      14        1.439028        1.423798        0.093422
      -4       2      14        8.438146        8.346916        0.097007
      -3       2      14        1.566506        1.690769        0.052233
      -2       2      14        6.551267        6.570540        0.081318
      -1       2      14        1.947023        1.929456        0.089239
       0       2      14       13.426062       13.424232        0.149444
       1       2      14        4.551323        4.561688        0.071811
       2       2      14        2.221038        2.236001        0.089376
       3       2      14        5.037928        4.893056        0.072268
       4       2      14        5.762027        5.796896        0.093476
       5       2      14        4.300900        4.191778        0.090071
       6       2      14       10.184450       10.302912        0.125978
       7       2      14        4.532137        4.485978        0.136495
      -9       3      14        4.346234        4.292668        0.077339
      -8       3      14        2.089881        2.081009        0.104447
      -7       3      14        8.395366        8.387908        0.101956
      -6       3      14       13.153183       13.077462        0.155000
      -5       3      14        1.611955        1.681993        0.086092
      -4       3      14        9.989370        9.980230        0.119754
      -3       3      14       14.782108       14.879180        0.167280
      -2       3      14        3.950268        4.001875        0.062839
      -1       3      14        9.093244        9.106207        0.105151
       0       3      14        9.345378        9.376620        0.108934
       1       3      14        6.807355        6.864255        0.086793
       2       3      14        5.126014        5.059051        0.076983
       3       3      14       12.297269       12.319903        0.137538
       5       3      14        9.541344        9.500421        0.115060
       6       3      14        0.440460        0.484562        0.484562
      -7       4      14        3.179401        3.121009        0.069502
      -6       4      14        6.521386        6.426119        0.086008
      -5       4      14        4.681830        4.731385        0.071342
      -4       4      14        8.341689        8.317091        0.098879
      -3       4      14        4.240041        4.247117        0.065371
      -2       4      14        5.143195        5.306882        0.083473
      -1       4      14        3.256241        3.215276        0.065990
       0       4      14        0.536705        0.383406        0.383406
       1       4      14        2.330068        2.363874        0.073787
       2       4      14        4.944937        4.899898        0.081496
       3       4      14        3.144121        3.037087        0.095438
       4       4      14        8.062640        7.989618        0.107994
       5       4      14        2.716241        2.676191        0.085516
      -6       5      14        2.720269        2.650566        0.077921
      -5       5      14       12.235594       12.356780        0.139169
      -4       5      14        6.382383        6.422850        0.089367
      -3       5      14        2.194052        2.334266        0.083422
      -2       5      14        2.726590        2.738065        0.077727
      -1       5      14        2.387478        2.422230        0.070954
       0       5      14        6.584589        6.702537        0.092847
       1       5      14        7.779173        7.810058        0.098119
       2       5      14        7.511346        7.604670        0.098006
     -10       1      15        0.338798        0.216102        0.356349
      -9       1      15        1.314954        0.757760        0.232403
      -8       1      15        7.024956        7.052021        0.087827
      -7       1      15        6.461697        6.528936        0.081300
      -6       1      15        3.272872        3.349030        0.056918
      -5       1      15       11.165622       11.095495        0.124168
      -4       1      15        0.603708        0.539351        0.158038
      -3       1      15        0.660900        0.790253        0.110400
      -2       1      15        5.962605        5.930683        0.073721
      -1       1      15        5.787336        5.689728        0.071365
       0       1      15        3.353883        3.421403        0.069091
       1       1      15        3.644555        3.586084        0.066425
       2       1      15        4.055084        4.086074        0.070853
       3       1      15        3.049198        3.023673        0.089223
       4       1      15        5.407933        5.445824        0.083082
       5       1      15        7.443243        7.468132        0.106067
       6       1      15        2.467457        2.493872        0.112759
       7       1      15        8.282711        8.357272        0.128664
      -9       2      15        1.200429        1.058584        0.159362
      -8       2      15        0.687821        0.298329        0.298329
      -7       2      15       11.374562       11.263658        0.126783
      -6       2      15        2.988119        3.004147        0.053164
      -5       2      15        6.124382        6.113346        0.074803
      -4       2      15       10.472453       10.368221        0.117367
      -3       2      15        9.460971        9.373153        0.107788
      -2       2      15        2.649573        2.463899        0.056577
      -1       2      15        6.248311        6.159302        0.087811
       0       2      15       17.426035       17.511710        0.189470
       1       2      15        1.668639        1.727136        0.099285
       2       2      15        6.293015        6.307456        0.080659
       3       2      15        1.974587        1.997999        0.083972
       4       2      15        9.008991        9.039635        0.122573
       6       2      15        6.916387        6.907460        0.110034
      -9       3      15        2.752447        2.737864        0.079933
      -8       3      15        1.252635        1.098180        0.144870
      -7       3      15        3.869885        3.908197        0.114649
      -6       3      15        6.210398        6.302936        0.080637
      -5       3      15        2.702997        2.653187        0.063978
      -4       3      15        4.186392        4.229421        0.062047
      -3       3      15        2.184314        2.256391        0.050308
      -2       3      15        5.961698        6.033490        0.076981
      -1       3      15        4.275031        4.309060        0.067009
       0       3      15        0.825497        0.908515        0.218443
       1       3      15        1.644336        1.692602        0.089480
       2       3      15        4.019180        3.920842        0.079748
       3       3      15        3.749790        3.628085        0.073370
       4       3      15        0.118778        0.622415        0.325430
       5       3      15        1.611906        1.632973        0.148520
      -8       4      15        2.968164        2.962111        0.092895
      -7       4      15        6.231798        6.136693        0.083512
      -6       4      15        8.352763        8.322620        0.102583
      -5       4      15        6.414626        6.379263        0.082915
      -4       4      15        1.670365        1.553577        0.081843
      -3       4      15        0.217684        0.038730        0.517777
      -2       4      15        5.646319        5.714980        0.077516
      -1       4      15       10.881187       10.917417        0.128534
       0       4      15        9.062777        8.981425        0.106686
       1       4      15        7.548981        7.540756        0.105771
       2       4      15        4.167212        4.194997        0.079538
       3       4      15        0.266962        0.664455        0.332340
       4       4      15        3.994302        4.057955        0.102579
      -5       5      15        0.521667        0.760855        0.353547
      -4       5      15        0.835850        0.509804        0.509804
      -3       5      15        0.272895        0.217945        0.351792
      -1       5      15        1.893082        1.840516        0.086207
       0       5      15        2.288246        2.150884        0.085526
       1       5      15        0.774749        0.615630        0.308384
     -10       0      16        2.963851        2.994829        0.138748
      -9       0      16        8.063012        8.255604        0.104715
      -8       0      16        6.082738        6.070832        0.093123
      -7       0      16        4.695437        4.714128        0.094496
      -6       0      16       20.092360       20.068881        0.221967
      -5       0      16        0.581874        0.740270        0.324819
      -4       0      16       13.436632       13.340165        0.146606
      -3       0      16        6.507608        6.522040        0.084804
      -2       0      16        6.083538        6.144021        0.099354
      -1       0      16        8.449930        8.355298        0.104055
       0       0      16        5.768858        5.856620        0.087131
       1       0      16        6.222054        6.299921        0.249879
       2       0      16       10.531443       10.662551        0.120730
       3       0      16        5.869059        5.849957        0.168232
       4       0      16       12.208947       12.365274        0.144799
       5       0      16        6.868461        6.905143        0.105511
       6       0      16        2.554952        2.463453        0.118650
     -10       1      16        1.709539        1.783087        0.100649
      -9       1      16        2.830386        2.811957        0.077747
      -8       1      16        5.183694        5.157713        0.075587
      -7       1      16        4.202226        4.219716        0.066524
      -6       1      16        1.365924        1.421232        0.078846
      -5       1      16       13.089579       13.124405        0.145961
      -4       1      16        8.298890        8.218698        0.098969
      -3       1      16       10.033884       10.004999        0.113588
      -2       1      16        1.808321        1.722788        0.098042
      -1       1      16        4.470478        4.478281        0.066025
       0       1      16        3.386204        3.264812        0.075142
       1       1      16        8.540986        8.506115        0.101652
       2       1      16        1.195927        1.358345        0.140724
       3       1      16       13.480167       13.415290        0.143515
       4       1      16        3.163720        3.153141        0.090136
       5       1      16        0.541694        0.755513        0.600271
       6       1      16        8.945506        8.849237        0.118201
     -10       2      16        1.466697        1.430979        0.118957
      -9       2      16        5.463714        5.429180        0.088488
      -8       2      16       10.704094       10.802315        0.123832
      -7       2      16        6.146705        6.245318        0.080174
      -6       2      16        1.038854        1.091238        0.090838
      -5       2      16        3.161566        3.199375        0.056765
      -4       2      16        5.614679        5.602142        0.079734
      -3       2      16        6.777877        6.742774        0.082969
      -2       2      16       10.875791       10.784248        0.121228
      -1       2      16        0.414807        0.676979        0.676979
       0       2      16        2.969026        2.788960        0.078388
       1       2      16        4.142210        4.084972        0.071620
       2       2      16        6.302607        6.325267        0.109722
       3       2      16        2.425800        2.651320        0.094565
       4       2      16        2.677492        2.815404        0.087786
       5       2      16        6.015791        6.102295        0.097880
       6       2      16        4.880315        4.663368        0.118591
      -9       3      16        3.045073        2.969966        0.086670
      -8       3      16        7.367549        7.446341        0.107745
      -7       3      16        8.325453        8.310475        0.104014
      -6       3      16        2.396789        2.244014        0.069365
      -5       3      16        0.044957        0.557674        0.306875
      -4       3      16        3.566712        3.443399        0.073830
      -3       3      16        0.105438        0.423320        0.319397
      -2       3      16       10.121376       10.129659        0.116668
      -1       3      16       19.000349       19.002895        0.204224
       0       3      16        1.952722        1.799361        0.080611
       1       3      16        0.950103        0.989848        0.169605
       2       3      16        3.399379        3.383194        0.076231
       3       3      16        5.015835        5.086453        0.106292
       4       3      16        8.423055        8.477795        0.118010
       5       3      16       10.037190       10.133607        0.123113
      -7       4      16        5.397628        5.510263        0.086796
      -6       4      16        1.233234        1.354216        0.135200
      -4       4      16        2.443267        2.312618        0.070119
      -3       4      16        3.580634        3.537937        0.065330
      -2       4      16        6.724365        6.720565        0.088974
      -1       4      16        3.589146        3.535675        0.073884
       0       4      16        7.171686        7.267049        0.092720
       1       4      16        6.285725        6.264024        0.085028
       2       4      16        0.058383        0.571927        0.571927
       3       4      16        2.674562        2.736768        0.089978
      -4       5      16        0.472510        0.992472        0.210103
      -3       5      16        7.356439        7.449698        0.103134
      -2       5      16        6.426402        6.497461        0.090512
      -1       5      16        0.860148        0.953677        0.152553
       0       5      16        8.598983        8.569656        0.105023
     -10       1      17        6.781795        7.010635        0.094277
      -9       1      17       10.525513       10.530432        0.123703
      -8       1      17        4.620916        4.665940        0.075080
      -7       1      17        8.363484        8.364927        0.099880
      -6       1      17        1.804943        1.776654        0.060408
      -5       1      17        7.162609        7.103872        0.084755
      -4       1      17        3.788435        3.835101        0.059124
      -3       1      17       13.668495       13.695255        0.151252
      -2       1      17        9.796933        9.803010        0.111828
      -1       1      17        2.260198        2.257609        0.062478
       0       1      17        7.868315        7.933221        0.099640
       1       1      17        3.401512        3.470303        0.074275
       2       1      17        3.701899        3.717795        0.087230
       3       1      17        2.004988        2.016928        0.121223
       4       1      17        5.181109        5.278163        0.086727
      -9       2      17        5.078509        4.995098        0.078086
      -8       2      17        2.511402        2.283747        0.103885
      -7       2      17        2.530997        2.481471        0.073381
      -6       2      17        5.399319        5.381821        0.075127
      -5       2      17        4.956083        4.860864        0.079233
      -4       2      17        4.833384        4.831252        0.068375
      -3       2      17        1.788029        1.677170        0.094009
      -2       2      17       13.192999       13.226867        0.147111
      -1       2      17        0.384712        0.297321        0.304177
       0       2      17        0.233880        0.390640        0.390640
       1       2      17        3.553150        3.674099        0.078268
       2       2      17       12.023221       12.066068        0.135016
       3       2      17        4.622115        4.888763        0.099817
       4       2      17        4.012820        4.029020        0.130302
       5       2      17        8.759215        8.997111        0.115163
      -8       3      17        7.102587        7.196110        0.101041
      -7       3      17        0.756214        0.546077        0.546077
      -6       3      17        1.435879        1.525680        0.105223
      -5       3      17        0.517268        0.587537        0.360822
      -4       3      17        6.739312        6.701642        0.083636
      -3       3      17        1.943535        1.915855        0.063991
      -2       3      17        3.711805        3.615660        0.061930
      -1       3      17        5.992406        6.012487        0.082984
       0       3      17        4.005768        3.944363        0.085736
       1       3      17        2.193280        2.335359        0.112658
       2       3      17        0.826884        1.007174        0.278614
       3       3      17        4.693827        4.826800        0.116174
       4       3      17        3.002457        3.070342        0.090258
      -5       4      17        2.740811        2.748472        0.072823
      -4       4      17        3.807016        3.882139        0.072677
      -3       4      17        5.754202        5.751000        0.081873
      -2       4      17        5.898929        5.819021        0.078899
      -1       4      17        5.708171        5.542653        0.092240
       0       4      17        1.588807        1.615952        0.094242
       1       4      17        3.547400        3.588454        0.072490
       2       4      17        4.398806        4.415088        0.095713
      -9       0      18        0.932916        0.654752        0.389799
      -8       0      18        2.769865        3.018692        0.138553
      -7       0      18        4.852322        4.751631        0.103191
      -6       0      18        6.915539        6.906446        0.096454
      -5       0      18        9.115532        9.069289        0.107314
      -4       0      18       20.344905       20.432572        0.219952
      -3       0      18       10.243775       10.279105        0.140072
      -2       0      18        4.024446        3.962827        0.078886
      -1       0      18       13.727479       13.739723        0.146711
       0       0      18        1.307220        1.218319        0.153894
       1       0      18       16.505447       16.468151        0.180119
       2       0      18        4.016897        4.116552        0.193288
       3       0      18        5.630484        5.729136        0.183237
       4       0      18        0.723159        0.692315        0.692315
       5       0      18        2.345676        2.005044        0.285800
      -9       1      18        4.523349        4.661545        0.077115
      -8       1      18        5.683509        5.720752        0.079387
      -7       1      18        0.798222        0.440681        0.440681
      -6       1      18        1.440890        1.188529        0.090804
      -5       1      18        1.257787        1.088347        0.139980
      -4       1      18        1.760219        1.720203        0.064547
      -3       1      18       10.987476       11.007270        0.127013
      -2       1      18        5.137717        5.126305        0.069132
      -1       1      18        6.866142        6.932099        0.086955
       0       1      18        8.911985        8.973628        0.112590
       1       1      18        3.619377        3.626844        0.077619
       2       1      18        8.134498        8.187368        0.148525
       3       1      18        2.989195        2.913984        0.108418
       4       1      18        1.220406        1.171153        0.238844
       5       1      18        4.160184        4.135577        0.095775
      -9       2      18        6.709809        6.765722        0.092417
      -8       2      18        6.521090        6.547137        0.095625
      -7       2      18        3.832047        3.865618        0.068382
      -6       2      18        7.745272        7.688433        0.093698
      -5       2      18        3.915319        3.852791        0.062672
      -4       2      18        4.938382        4.838492        0.074670
      -3       2      18       11.630440       11.657616        0.133293
      -2       2      18        9.262524        9.306557        0.111721
      -1       2      18        4.153055        4.017462        0.073986
       0       2      18        6.074792        6.100738        0.087835
       1       2      18        0.676385        0.939840        0.157920
       2       2      18        2.648801        2.406325        0.129749
       3       2      18        8.034522        8.001312        0.104604
       4       2      18        4.117589        4.166653        0.093816
      -7       3      18        5.532389        5.547702        0.098849
      -6       3      18        5.147073        5.144123        0.074014
      -5       3      18        6.287921        6.231854        0.081976
      -4       3      18        2.791034        2.684958        0.063871
      -3       3      18        3.382446        3.328814        0.062929
      -2       3      18        5.359092        5.407310        0.076175
      -1       3      18        1.905125        1.912250        0.093377
       0       3      18        3.785939        3.754597        0.091948
       1       3      18       10.656513       10.736387        0.127428
       2       3      18        2.185307        2.087439        0.112268
       3       3      18        2.523464        2.599923        0.137485
      -5       4      18        7.146127        7.174050        0.091960
      -4       4      18        2.561269        2.458821        0.158799
      -3       4      18        3.583045        3.676003        0.074059
      -2       4      18        1.830198        1.854562        0.090703
       0       4      18        2.692461        2.662330        0.087704
       1       4      18        1.549430        1.705198        0.162570
      -9       1      19        2.941645        3.014415        0.071916
      -7       1      19        9.084248        9.038252        0.108694
      -6       1      19        6.053362        6.042020        0.078296
      -5       1      19       11.300959       11.303982        0.127667
      -4       1      19       12.850893       12.944883        0.147618
      -3       1      19        0.888451        0.544151        0.420054
      -2       1      19        2.313050        2.323984        0.066175
      -1       1      19        5.516254        5.469918        0.074086
       0       1      19       12.579411       12.641994        0.139994
       1       1      19        6.054397        6.049876        0.088668
       2       1      19       10.268011       10.327633        0.122732
       3       1      19        4.868994        4.871139        0.105429
       4       1      19        2.079639        1.878909        0.138651
      -8       2      19        3.354843        3.226763        0.083039
      -7       2      19        0.943269        0.863887        0.152339
      -6       2      19        2.845468        2.853822        0.080431
      -5       2      19        5.909666        5.850983        0.077336
      -4       2      19        4.378366        4.474371        0.068353
      -3       2      19        1.068489        1.150043        0.181488
      -2       2      19        5.059670        4.947525        0.083987
      -1       2      19        3.570433        3.603748        0.072035
       0       2      19        6.193039        6.055081        0.086831
       1       2      19        4.325566        4.320185        0.079195
       3       2      19        6.718207        6.832057        0.098261
      -7       3      19        0.613575        0.728217        0.335789
      -6       3      19        6.903886        7.048972        0.090595
      -5       3      19        4.284844        4.327008        0.070366
      -3       3      19        5.637962        5.658533        0.088704
      -2       3      19        2.118214        1.920703        0.083477
      -1       3      19        3.547162        3.614277        0.097603
       0       3      19        1.112689        1.021812        0.153826
       1       3      19        6.803286        6.793894        0.098149
       2       3      19        0.996560        1.450069        0.173119
      -3       4      19        0.900495        0.886172        0.199222
      -2       4      19        0.917231        1.017005        0.167535
      -1       4      19        1.365261        1.327705        0.133552
      -8       0      20       11.329237       11.511299        0.134568
      -7       0      20        1.307848        1.165976        0.171541
      -6       0      20        5.569648        5.601607        0.101061
      -5       0      20       17.594766       17.742604        0.195240
      -3       0      20        5.517985        5.485709        0.091823
      -2       0      20        7.224315        7.258650        0.102045
      -1       0      20       11.678590       11.670476        0.130978
       0       0      20        5.738079        5.723373        0.094608
       1       0      20       16.757957       16.802678        0.190033
       2       0      20        7.677647        7.783059        0.120879
       3       0      20       10.621592       10.780074        0.187152
      -8       1      20        1.904971        1.651363        0.103978
      -7       1      20        3.690796        3.799210        0.075771
      -6       1      20        9.274271        9.291286        0.108476
      -5       1      20        1.324970        1.006678        0.124465
      -4       1      20        6.098717        6.024699        0.082141
      -3       1      20        2.560538        2.540807        0.064580
      -2       1      20        1.756325        1.805547        0.097039
      -1       1      20        2.943920        2.840299        0.071148
       0       1      20        3.075822        3.056648        0.075961
       1       1      20        4.027880        3.984972        0.086126
       2       1      20        8.879493        8.957511        0.117884
       3       1      20        1.177483        0.902497        0.510068
      -7       2      20        8.502751        8.603546        0.107606
      -6       2      20        8.010487        8.019289        0.098873
      -5       2      20        0.159988        0.479583        0.479583
      -4       2      20        0.559697        0.695270        0.179906
      -3       2      20        3.261612        3.276278        0.065671
      -2       2      20        4.665694        4.669904        0.096393
      -1       2      20       12.314329       12.495599        0.139629
       0       2      20        8.949242        9.085758        0.112353
       1       2      20        1.264431        1.410284        0.146955
       2       2      20        2.430824        2.321853        0.115634
      -6       3      20        1.728273        1.805436        0.103232
      -5       3      20        0.948434        0.884816        0.212358
      -4       3      20        4.353207        4.275746        0.067777
      -3       3      20        3.640230        3.577010        0.095344
      -2       3      20        6.894322        6.898623        0.090687
      -1       3      20        0.868333        0.901554        0.211192
       0       3      20        6.193342        6.137833        0.101610
       1       3      20        0.880222        0.957653        0.237376
      -7       1      21        3.081362        3.086406        0.086639
      -6       1      21        6.323028        6.289038        0.082993
      -5       1      21        1.745815        1.541720        0.103561
      -4       1      21        2.187718        2.135345        0.077701
      -3       1      21        5.022292        4.991793        0.075799
      -2       1      21       13.468071       13.551015        0.160346
      -1       1      21        6.573927        6.609992        0.091941
       0       1      21        7.109414        7.261405        0.094118
       1       1      21        5.520367        5.510535        0.094541
       2       1      21        5.455406        5.310744        0.105842
      -6       2      21        2.206864        2.212419        0.079347
      -5       2      21        0.784673        0.292746        0.292746
      -4       2      21        3.741836        3.719946        0.066318
      -3       2      21        5.845992        5.821082        0.081483
      -2       2      21        1.323295        1.290426        0.118889
      -1       2      21        1.798559        1.763066        0.108073
       0       2      21        6.402073        6.470858        0.088538
       1       2      21        2.711585        2.773265        0.079996
      -4       3      21        2.218149        2.255394        0.073537
      -3       3      21        4.435336        4.518960        0.077451
      -2       3      21        0.040006        0.112694        0.428138
      -1       3      21        6.339063        6.437391        0.088690
      -7       0      22        1.212192        0.756902        0.379145
      -6       0      22        2.906230        3.247153        0.284890
      -5       0      22        0.825808        0.765114        0.363119
      -4       0      22        2.038974        2.094708        0.104858
      -3       0      22       17.374773       17.502571        0.212401
      -2       0      22        3.751202        3.757260        0.085612
      -1       0      22        1.417402        1.032812        0.281812
       0       0      22        7.107529        7.125798        0.206911
       1       0      22        3.695903        3.561180        0.110817
      -6       1      22        2.128561        2.008532        0.147000
      -5       1      22        2.124580        2.037008        0.080838
      -4       1      22        8.309210        8.406010        0.103179
      -3       1      22        2.581818        2.492007        0.074467
      -2       1      22        5.865179        5.918023        0.089216
      -1       1      22        6.208969        6.221736        0.098338
       0       1      22        3.593938        3.574773        0.123686
       1       1      22        3.074381        2.920497        0.091999
      -5       2      22        5.532275        5.500455        0.080122
      -4       2      22        3.487568        3.586502        0.082790
      -3       2      22        0.190233        0.508232        0.375567
      -2       2      22        5.487376        5.469826        0.084476
      -1       2      22        7.697527        7.716281        0.099524
       0       2      22        1.125921        0.945304        0.259228
      -5       1      23        0.814089        0.359026        0.359026
      -4       1      23        5.430167        5.455823        0.099145
      -3       1      23        2.462963        2.477801        0.074096
      -2       1      23        0.071670        0.581206        0.581206
      -1       1      23        2.256545        2.428003        0.103525

# start Validation Reply Form
_vrf_PLAT417_HAR_BLYP_oxa15_05
;
PROBLEM: Short Inter D-H..H-D
RESPONSE: This is a very strong hydrogen bond and this is the reason why
the distance is so short.
;
# end Validation Reply Form
