# Supplementary material for: On the accuracy and precision of X-ray and neutron diffraction results as a function of resolution and the electron density model
Source: IUCrJ. 2020 Aug 25;7(Pt 5):920–33. doi: 10.1107/S2052252520010441 (PMC7467170; doi:10.1107/S2052252520010441)
Supplement: Supplementary file 2 [file m-07-00920-sup2.zip › cif_deposition/HAR_BLYP_oxa15_06.cif]

# ========================
# TONTO generated CIF file
# ========================

data_HAR_BLYP_oxa15_06

_audit_creation_date               2016-1-30
_audit_creation_method             'Tonto 3.2.0 v. 196f026'

# --------------------
# Chemical information
# --------------------

_chemical_formula_sum             'C2 H6 O6'
_chemical_formula_moiety          'C2 H2 O4, 2(H2 O)'
_chemical_formula_weight           126.07
_chemical_compound_source          'see text'
_chemical_absolute_configuration   unk

# --------------------
# Symmetry information
# --------------------

_symmetry_cell_setting             Monoclinic
_symmetry_space_group_name_H-M     'P 21/c'
_symmetry_space_group_name_Hall    '-P 2ybc'
_symmetry_Int_Tables_number        '14'

loop_
    _symmetry_equiv_pos_as_xyz
'+x, +y, +z'
'-x, -y, -z'
'-x, +y+1/2, -z+1/2'
'+x, -y+1/2, +z+1/2'

# ---------------------
# Unit cell information
# ---------------------

_cell_length_a                6.0997(1) 
_cell_length_b                3.4980(1) 
_cell_length_c                11.8525(3) 
_cell_angle_alpha             90.00 
_cell_angle_beta              103.917(2) 
_cell_angle_gamma             90.00 
_cell_volume                   245.47(1) 

_cell_formula_units_Z             2
_cell_measurement_temperature   100.00(10) 
_cell_measurement_reflns_used   7398
_cell_measurement_theta_min     3.4440
_cell_measurement_theta_max     36.2350

_exptl_crystal_density_diffrn     1.707
_exptl_crystal_F_000              132 
_exptl_absorpt_coefficient_mu     0.181 
_exptl_crystal_description        unspecified
_exptl_crystal_size_max              0.234
_exptl_crystal_size_mid              0.212  
_exptl_crystal_size_min              0.103
_exptl_crystal_colour             colourless
_exptl_absorpt_correction_type    multi-scan
_exptl_absorpt_process_details
;
 Absorption correction done by SORTAV
 Blessing, R. H.: (1995) Acta Cryst. A51, 33-38
;
_exptl_absorpt_correction_T_min    0.984
_exptl_absorpt_correction_T_max    0.990

#=======================================================================

# EXPERIMENTAL DATA

_diffrn_reflns_av_R_equivalents   0.0000
_diffrn_reflns_av_unetI/netI      0.0230
_diffrn_reflns_limit_h_max        9
_diffrn_reflns_limit_h_min        -10
_diffrn_reflns_limit_k_max        5
_diffrn_reflns_limit_k_min        0
_diffrn_reflns_limit_l_max        19
_diffrn_reflns_limit_l_min        0
_diffrn_reflns_number             1191
_diffrn_reflns_theta_full         26.00
_diffrn_reflns_theta_max          36.31
_diffrn_reflns_theta_min          3.44
_diffrn_ambient_temperature       100.00(10)
_diffrn_detector_area_resol_mean  ?
_diffrn_measured_fraction_theta_full 1.000
_diffrn_measured_fraction_theta_max 1.000
_diffrn_measurement_device_type   'Bruker APEX-II CCD'
_diffrn_measurement_method        '\f and \w scans'
_diffrn_radiation_monochromator   'graphite'
_diffrn_radiation_type            MoK\a
_diffrn_radiation_wavelength      0.71073
_diffrn_source                    'fine-focus sealed tube'
_diffrn_standards_number          0
_reflns_number_gt                 1119
_reflns_number_total              1191
_reflns_threshold_expression      >0sigma(F)

#  
# Refinement details
#  
_refine_special_details          
;
  .  H thermal motions refined anisotropically.
  .  Hirshfeld atom refinement (HAR):
     .  Uses aspherical atomic scattering factors
        obtained from Hirshfeld partitioning of a
        gaussian quantum chemical wavefunction.
     .  Hirshfeld weight functions obtained from
        spherically averaged unrestricted atomic
        densities.
  .  Wavefunction type : rks becke88lyp using cluster
 charges, radius=8.0 angstrom
  .  Gaussian basis set: cc pVTZ
  .  Refinement based on |F| with weight=1/sigma(|F|)
  .  Negative |F|^^2 were pruned from the data
  .  Eigenvalues < 0.1E-04 removed from normal equations
  .  Reflection used in the refinement appear below
  .  Refined using the Tonto program:
     .  Version: 3.2 v. 196f026
     .  Platform: INTEL-ifort-on-LINUX
     .  Build date: Wed Feb  4 17:27:23 CET 2015
;

# Standard CIF keys and data

_refine_ls_structure_factor_coeff  F
_refine_ls_matrix_type             full
_refine_ls_R_factor_gt             0.0117
_refine_ls_wR_factor_gt            0.0141
_refine_ls_goodness_of_fit_ref     0.991508
_refine_ls_number_reflns           1176
_refine_ls_number_parameters       64
_refine_ls_number_restraints       0
_refine_ls_number_constraints      0
_refine_ls_hydrogen_treatment      refall
_refine_ls_weighting_scheme        sigma
_refine_ls_weighting_details       'w=1/\s(F)'
_refine_ls_shift/su_max            0.0100
_refine_ls_extinction_method       none

_refine_diff_density_max               0.091069
_refine_diff_density_min              -0.130073 

# ---------------------
# Coordinates and ADP's
# ---------------------

loop_
_atom_site_label
_atom_site_fract_x
_atom_site_fract_y
_atom_site_fract_z
_atom_site_adp_type
_atom_site_occupancy
O1 0.43483(2) 0.44404(4) 0.34988(1) Uani 1.000000000
O2 0.24242(2) 0.74247(4) 0.46371(1) Uani 1.000000000
C1 0.40308(3) 0.55871(4) 0.44800(1) Uani 1.000000000
H1 0.302(1) 0.521(2) 0.2787(6) Uani 1.000000000
O5 0.13014(2) 0.63096(4) 0.17855(1) Uani 1.000000000
H3 0.191(1) 0.696(2) 0.1130(5) Uani 1.000000000
H4 0.009(1) 0.457(2) 0.1499(5) Uani 1.000000000

loop_
_atom_site_aniso_label
_atom_site_aniso_U_11
_atom_site_aniso_U_22
_atom_site_aniso_U_33
_atom_site_aniso_U_12
_atom_site_aniso_U_13
_atom_site_aniso_U_23
O1 0.01284(5) 0.01905(6) 0.00783(6) 0.00464(4) 0.00168(4) -0.00078(4)
O2 0.01109(5) 0.01812(6) 0.00948(6) 0.00538(3) 0.00120(4) -0.00069(4)
C1 0.00913(5) 0.01129(6) 0.00781(6) 0.00158(4) 0.00135(4) 0.00000(4)
H1 0.026(3) 0.035(3) 0.040(5) 0.002(3) 0.014(3) -0.007(3)
O5 0.01067(5) 0.01825(6) 0.00924(6) -0.00182(4) 0.00070(4) 0.00101(4)
H3 0.037(3) 0.041(3) 0.026(3) -0.005(3) 0.007(2) 0.007(3)
H4 0.034(3) 0.039(3) 0.036(4) -0.013(3) 0.005(3) -0.001(3)

loop_
_geom_bond_atom_site_label_1
_geom_bond_atom_site_label_2
_geom_bond_distance
 O1 C1 1.2881(2)
 O2 C1 1.2231(2)
 O1 H1 1.054(7)
 O5 H3 0.966(6)
 O5 H4 0.953(5)

loop_
_geom_angle_atom_site_label_1     
_geom_angle_atom_site_label_2
_geom_angle_atom_site_label_3
_geom_angle     
 O1 C1 O2  126.94(1)
 C1 O1 H1 112.9(3)
 H3 O5 H4 106.1(5)

# Standard CIF keys and data

# ---------------
# Reflection data
# ---------------

loop_
    _diffrn_refln_index_h
    _diffrn_refln_index_k
    _diffrn_refln_index_l
    _diffrn_refln_F_calc
    _diffrn_refln_F_meas
    _diffrn_refln_F_sigma
       1       0       0       34.685623       34.137370        0.529781
       2       0       0        8.470905        8.933197        0.117529
       3       0       0       34.693314       35.008142        0.369868
       4       0       0       11.890119       11.699573        0.147949
       5       0       0       13.906537       13.884164        0.169208
       6       0       0       27.004429       26.951252        0.293983
       7       0       0       18.383022       18.408422        0.200457
       8       0       0        9.202987        9.126993        0.108678
       9       0       0        7.322899        7.293970        0.095220
       1       1       0       69.409909       69.353443        0.760659
       2       1       0       33.267119       33.685160        0.367597
       3       1       0       18.475296       18.520259        0.207695
       4       1       0        2.751499        2.670431        0.066088
       5       1       0        1.145892        1.188739        0.164483
       6       1       0        1.453054        1.275304        0.134164
       7       1       0       16.042279       16.015617        0.178004
       9       1       0       10.127587       10.142978        0.115516
       0       2       0        6.709472        6.594240        0.081867
       1       2       0       31.658410       31.876324        0.349985
       2       2       0       40.086674       40.239533        0.429861
       3       2       0        2.541256        2.323661        0.110586
       4       2       0       19.277244       19.358461        0.222108
       5       2       0        8.744981        8.647890        0.118705
       6       2       0        0.442570        0.325883        0.325883
       7       2       0       10.468591       10.500476        0.118280
       8       2       0       11.421901       11.380246        0.129913
       9       2       0        2.333937        2.266738        0.074205
       1       3       0        7.702643        7.786527        0.111763
       2       3       0        6.334138        6.494613        0.113156
       3       3       0       14.860655       15.050914        0.179128
       4       3       0        4.188019        4.124076        0.068955
       5       3       0       19.487585       19.479990        0.215255
       7       3       0        1.325790        1.268464        0.066673
       8       3       0        7.379473        7.344522        0.087456
       0       4       0        3.000210        2.999433        0.077875
       1       4       0        7.451972        7.508462        0.087950
       2       4       0        6.282994        6.277579        0.074838
       3       4       0        4.425224        4.337511        0.057791
       4       4       0       14.308971       14.343988        0.159490
       5       4       0        5.213969        5.200192        0.065019
       6       4       0        7.241978        7.155767        0.085618
       7       4       0        5.517974        5.422822        0.073804
       1       5       0        3.707017        3.707830        0.060228
       2       5       0        5.950541        6.010824        0.076348
       3       5       0        7.201254        7.301438        0.087424
       4       5       0        0.734610        0.599667        0.191500
       5       5       0        3.965611        3.983340        0.062371
      -9       1       1        1.191557        1.310839        0.080189
      -8       1       1        9.504920        9.464249        0.107860
      -7       1       1        7.556202        7.480575        0.086253
      -6       1       1        2.019717        2.176212        0.092586
      -5       1       1       13.397372       13.358144        0.160038
      -4       1       1       16.645667       16.942845        0.197995
      -3       1       1       31.593689       31.685801        0.345093
      -2       1       1       23.965137       24.187600        0.266271
      -1       1       1       95.099437       91.480216        1.030672
       0       1       1       37.964142       38.250882        0.429989
       1       1       1       10.652740       10.978160        0.123668
       2       1       1       14.228100       14.567773        0.163259
       3       1       1       36.746540       36.804076        0.399681
       4       1       1       21.905710       21.800688        0.245410
       5       1       1       18.358441       18.306283        0.207941
       6       1       1       23.986499       24.241287        0.262129
       7       1       1        1.878180        1.828961        0.057832
       8       1       1        1.145195        1.170171        0.087258
       9       1       1        0.838415        0.786956        0.165024
      -9       2       1        3.856709        3.845257        0.067030
      -8       2       1       11.038057       11.011358        0.123750
      -6       2       1       14.891460       14.951923        0.165104
      -5       2       1        5.424263        5.329447        0.096856
      -4       2       1       12.964897       12.941020        0.156264
      -3       2       1       16.072822       16.282199        0.181267
      -2       2       1       21.628976       21.846281        0.244892
      -1       2       1       20.966831       21.107345        0.238948
       0       2       1       15.265970       15.482248        0.173100
       1       2       1       28.812371       28.895155        0.315092
       2       2       1        2.225531        2.317952        0.069441
       3       2       1        5.094881        5.029811        0.080569
       4       2       1       15.282704       15.267285        0.178548
       5       2       1        8.967050        8.934372        0.142671
       6       2       1        5.418382        5.444630        0.066713
       7       2       1        5.793312        5.801982        0.070839
       8       2       1        8.169340        8.194205        0.095316
       9       2       1        3.356616        3.402205        0.063193
      -8       3       1        0.893427        0.842259        0.102056
      -7       3       1        2.546215        2.511294        0.046746
      -6       3       1        6.349197        6.265620        0.074982
      -5       3       1        7.884635        7.912711        0.090819
      -4       3       1        3.988695        3.870530        0.111673
      -3       3       1        3.407730        3.338263        0.095425
      -2       3       1       21.120730       21.375687        0.243248
      -1       3       1        0.609992        0.282489        0.290137
       0       3       1       12.592756       12.611899        0.149957
       1       3       1        9.915479       10.073232        0.133413
       2       3       1        9.627319        9.664109        0.133474
       3       3       1        2.501700        2.449714        0.197338
       4       3       1       10.714917       10.768008        0.130809
       5       3       1        9.075385        9.070447        0.102782
       6       3       1        0.368520        0.350856        0.350856
       7       3       1        9.342612        9.371873        0.107047
       8       3       1        0.746532        0.454973        0.293727
      -7       4       1        8.078163        8.078304        0.096700
      -6       4       1        4.898629        4.859321        0.066618
      -5       4       1        3.161423        3.112909        0.048435
      -4       4       1        0.678658        0.773240        0.096114
      -3       4       1        8.103803        8.121268        0.093379
      -2       4       1        7.211310        7.276263        0.084045
      -1       4       1        4.314342        4.332551        0.057507
       0       4       1        6.101266        6.139381        0.077533
       1       4       1        1.417433        1.346031        0.058398
       2       4       1        0.283169        0.219089        0.220911
       3       4       1        1.056711        1.103766        0.063911
       4       4       1        1.319002        1.393270        0.051405
       5       4       1        3.775865        3.711065        0.058942
       6       4       1        0.333068        0.543599        0.214054
       7       4       1        2.178590        2.114734        0.063686
      -5       5       1        2.908066        2.712748        0.082710
      -4       5       1        0.313510        0.573236        0.161411
      -3       5       1        0.713752        0.819695        0.113225
      -2       5       1        1.019170        0.961197        0.098353
      -1       5       1        5.562686        5.619964        0.078214
       1       5       1        0.502155        0.675648        0.208315
       2       5       1        3.481033        3.423449        0.053434
       3       5       1        5.276165        5.262984        0.071260
       4       5       1        2.529329        2.586851        0.062431
     -10       0       2        0.156597        0.184932        0.472715
      -9       0       2        3.535549        3.498571        0.086827
      -8       0       2        3.292952        3.276889        0.066126
      -7       0       2        6.723062        6.684684        0.083093
      -6       0       2       23.980703       23.732889        0.255027
      -5       0       2       16.578614       16.828844        0.189133
      -4       0       2       54.960557       54.064314        0.594041
      -3       0       2        6.760312        6.755664        0.096460
      -2       0       2       44.466122       42.949040        0.442452
      -1       0       2       49.067401       48.013123        0.513650
       0       0       2       20.731585       21.505813        0.241759
       1       0       2        5.581544        5.789905        0.090782
       2       0       2      106.146637       99.995000        0.980708
       3       0       2       23.961759       24.069275        0.275158
       5       0       2       45.912094       45.439960        0.465412
       6       0       2        9.555956        9.579353        0.144842
       7       0       2       10.430226       10.510947        0.120567
       8       0       2        6.844552        6.809846        0.095160
       9       0       2       12.009447       12.021647        0.142253
      -9       1       2        2.054500        2.052291        0.049943
      -8       1       2        0.106458        0.495681        0.136376
      -7       1       2       16.519671       16.510603        0.183631
      -6       1       2        4.630220        4.590425        0.111921
      -5       1       2       28.310994       28.231188        0.305394
      -4       1       2       13.283230       13.322913        0.158187
      -3       1       2       10.128977       10.260117        0.119111
      -2       1       2       41.502274       41.781216        0.460156
      -1       1       2       21.420724       22.044500        0.242207
       0       1       2       16.500233       16.997353        0.189021
       1       1       2       36.302347       36.574035        0.398076
       2       1       2        2.829063        2.839278        0.074897
       3       1       2       37.020809       36.964578        0.399704
       4       1       2       24.197196       24.023322        0.262430
       5       1       2       13.445323       13.421997        0.162661
       6       1       2       13.711356       13.726981        0.154951
       7       1       2        0.751724        0.622816        0.090463
       8       1       2        2.530735        2.645506        0.054213
       9       1       2        3.853059        3.825964        0.062588
      -9       2       2        0.245059        0.330908        0.330908
      -8       2       2        7.137438        7.067956        0.084404
      -7       2       2        0.997493        0.823529        0.120322
      -6       2       2       11.136644       11.095044        0.124629
      -5       2       2        1.319414        1.320871        0.150956
      -4       2       2        6.542807        6.387175        0.090827
      -3       2       2       23.546350       23.728253        0.262107
      -2       2       2       38.865628       39.144093        0.426397
      -1       2       2        5.077929        5.095488        0.072143
       0       2       2       20.043036       20.419109        0.227031
       1       2       2        0.521963        0.734166        0.168127
       2       2       2        3.017504        3.002882        0.059262
       3       2       2       29.458132       29.418871        0.315951
       4       2       2       30.340017       30.505082        0.332743
       5       2       2        3.297024        3.228002        0.148879
       6       2       2        0.372572        0.665132        0.124391
       7       2       2        4.472349        4.441959        0.061092
       8       2       2        0.659889        0.907028        0.210322
      -8       3       2        5.079538        5.087534        0.065781
      -7       3       2        2.435417        2.416154        0.047990
      -6       3       2        5.976692        5.961879        0.071548
      -5       3       2        0.510326        0.351852        0.236094
      -4       3       2        6.524498        6.375029        0.114279
      -3       3       2       28.124507       28.231897        0.305923
      -2       3       2       14.474846       14.657080        0.171915
      -1       3       2       10.114626       10.260117        0.129964
       0       3       2       19.069125       19.010786        0.209723
       1       3       2       12.094770       12.242957        0.149984
       2       3       2       16.860870       16.946681        0.193472
       3       3       2        8.052145        8.022967        0.113732
       4       3       2        1.757496        1.769407        0.053598
       5       3       2        4.058852        4.053394        0.055769
       6       3       2        1.457164        1.569140        0.055502
       7       3       2        8.360889        8.314926        0.098175
       8       3       2        5.448614        5.419041        0.074136
      -7       4       2        4.510659        4.543567        0.068860
      -5       4       2        0.058136        0.583438        0.115143
      -4       4       2        4.038573        3.942461        0.053760
      -3       4       2        5.744266        5.794221        0.069887
      -2       4       2       13.834551       13.866506        0.154103
      -1       4       2        5.566332        5.476039        0.065678
       0       4       2       13.429283       13.518876        0.151752
       1       4       2       13.203003       13.233291        0.147039
       2       4       2        2.542139        2.510757        0.046878
       3       4       2        2.669540        2.690409        0.048781
       4       4       2        1.382491        1.452549        0.051443
       5       4       2        0.520462        0.328024        0.328024
       6       4       2        8.967294        9.001889        0.105373
      -5       5       2        3.621713        3.643762        0.064097
      -4       5       2        8.296963        8.229763        0.098281
      -3       5       2        2.696820        2.778831        0.052239
      -2       5       2        7.063170        6.995427        0.082685
      -1       5       2       14.767788       14.928496        0.165366
       0       5       2        4.770309        4.820062        0.063383
       1       5       2        6.220975        6.105571        0.076724
       2       5       2        2.346002        2.324027        0.051825
       3       5       2        3.036613        3.031072        0.062689
       4       5       2        1.623165        1.556278        0.086788
      -9       1       3        0.631529        0.732189        0.109132
      -8       1       3        7.656285        7.675936        0.089238
      -7       1       3        3.402340        3.419357        0.046524
      -6       1       3        1.853906        1.763916        0.171340
      -5       1       3       12.540748       12.537942        0.147624
      -4       1       3        2.293480        2.222566        0.071566
      -3       1       3       22.399550       22.449276        0.246799
      -2       1       3        7.985360        8.017917        0.097248
      -1       1       3       32.019767       32.777126        0.358613
       0       1       3        7.592187        7.559894        0.092030
       1       1       3       49.618728       49.531000        0.538042
       2       1       3       37.848430       37.995921        0.419865
       3       1       3       11.555495       11.276081        0.133370
       4       1       3       25.626087       25.526653        0.295125
       5       1       3        2.369892        2.339658        0.116575
       6       1       3        8.326855        8.374306        0.097894
       7       1       3        4.824708        4.833942        0.062779
       8       1       3       16.087354       16.187958        0.178586
       9       1       3        9.025319        9.015320        0.105775
      -9       2       3        1.459888        1.430629        0.074053
      -8       2       3        4.671811        4.656716        0.062480
      -7       2       3        8.400290        8.364568        0.095590
      -6       2       3       13.787567       13.801449        0.153372
      -5       2       3        3.681874        3.614969        0.126130
      -4       2       3       15.749556       15.761345        0.178662
      -3       2       3       30.448928       30.591829        0.331955
      -2       2       3        5.424996        5.601518        0.084997
      -1       2       3       23.169927       23.371992        0.259441
       0       2       3        0.496685        0.315436        0.315436
       1       2       3       33.382049       33.618893        0.364420
       2       2       3        7.202500        7.351326        0.092883
       3       2       3       18.006413       17.891059        0.198405
       4       2       3       13.188124       13.045689        0.156158
       5       2       3        8.712434        8.688613        0.108170
       6       2       3        6.508646        6.445696        0.077180
       7       2       3        3.851626        3.802236        0.060712
       8       2       3        3.962980        3.976179        0.068494
      -8       3       3        4.662753        4.700426        0.062322
      -7       3       3        2.557809        2.546802        0.046422
      -6       3       3        1.988108        1.997448        0.043580
      -5       3       3        4.367501        4.323772        0.055399
      -4       3       3        8.325163        8.263534        0.124861
      -3       3       3        3.408617        3.199844        0.104848
      -2       3       3        2.201117        1.977448        0.111141
      -1       3       3        6.528116        6.486602        0.097079
       0       3       3       16.349748       16.491210        0.198267
       1       3       3        0.434939        0.706470        0.229186
       2       3       3        3.804049        3.649246        0.091719
       3       3       3       17.549189       17.750775        0.200561
       4       3       3        2.074001        2.026845        0.044422
       5       3       3        3.712538        3.730818        0.056583
       6       3       3        1.564543        1.424500        0.061672
       7       3       3        6.858017        6.872918        0.084545
      -7       4       3        1.413188        1.451310        0.070440
      -6       4       3        4.719388        4.645320        0.065910
      -5       4       3        8.572920        8.602500        0.098912
      -4       4       3       13.642852       13.714226        0.152884
      -3       4       3       13.541859       13.601103        0.151568
      -2       4       3       10.066258       10.084642        0.113684
      -1       4       3        0.290914        0.239583        0.239583
       0       4       3        3.506464        3.564688        0.049862
       1       4       3        6.732557        6.740326        0.080296
       2       4       3       13.064718       13.159787        0.147485
       3       4       3        7.548622        7.530671        0.088494
       4       4       3        2.874748        2.937839        0.050488
       5       4       3        1.911270        1.920156        0.057282
       6       4       3        0.897013        0.807837        0.209756
      -5       5       3        3.085297        3.198750        0.062829
      -4       5       3        2.718247        2.715879        0.055334
      -3       5       3        3.742007        3.663605        0.056667
      -2       5       3        3.208632        3.177106        0.051086
      -1       5       3        1.938958        1.949461        0.060996
       0       5       3        1.888497        1.868529        0.058391
       1       5       3        1.325839        1.370839        0.088654
       2       5       3        1.995773        2.058640        0.070324
       3       5       3        0.256286        0.485798        0.235000
       4       5       3        3.278619        3.225058        0.062306
     -10       0       4        5.110235        5.089990        0.080998
      -9       0       4       13.232532       13.215900        0.144939
      -8       0       4        3.662871        3.549648        0.064106
      -7       0       4       11.298295       11.229871        0.125818
      -6       0       4        2.962451        2.786611        0.110251
      -5       0       4        7.530826        7.517180        0.136801
      -4       0       4       19.596232       19.639501        0.217091
      -3       0       4       16.368696       16.615655        0.193719
      -2       0       4       79.736728       76.048866        0.914786
      -1       0       4       51.422990       50.909822        0.556372
       0       0       4       14.416126       14.923806        0.170502
       1       0       4       75.184816       73.489047        0.875825
       2       0       4        5.047098        5.068234        0.107287
       3       0       4        8.249218        8.102345        0.136606
       4       0       4       10.638181       10.953995        0.141040
       5       0       4        6.074508        6.078569        0.135842
       6       0       4        2.212419        2.107107        0.069265
       7       0       4       28.836897       28.942875        0.315266
       8       0       4       14.112584       14.136831        0.150767
       9       0       4        3.789002        3.811037        0.080353
     -10       1       4        1.540623        1.310038        0.092746
      -9       1       4        5.619192        5.636754        0.070786
      -8       1       4        9.601339        9.528379        0.108612
      -7       1       4        1.115501        1.130310        0.059609
      -6       1       4       10.029585       10.026465        0.131011
      -5       1       4       17.081437       17.091518        0.194773
      -4       1       4       10.274919       10.351811        0.120487
      -3       1       4       26.612922       26.863358        0.295708
      -2       1       4       33.267620       33.404940        0.363451
      -1       1       4       27.511905       28.051025        0.309720
       0       1       4       68.846188       67.323250        0.736765
       1       1       4       14.414591       14.494137        0.165145
       2       1       4        5.353093        5.317988        0.085207
       3       1       4        6.241064        5.865663        0.090284
       4       1       4        3.011505        2.928276        0.088804
       5       1       4       11.063356       11.069779        0.139088
       6       1       4       13.061100       13.116021        0.146055
       7       1       4       10.434738       10.357606        0.117977
       8       1       4       10.131553       10.148892        0.115447
       9       1       4        2.786014        2.932149        0.071013
      -9       2       4        1.081001        1.111396        0.087335
      -8       2       4        7.036417        7.039957        0.082947
      -7       2       4        3.218283        3.228002        0.046493
      -6       2       4        4.136116        4.102438        0.056082
      -5       2       4        9.507204        9.464618        0.123633
      -4       2       4       13.944374       13.945609        0.160109
      -3       2       4        9.236750        9.241428        0.113285
      -2       2       4        8.473139        8.399167        0.123419
      -1       2       4       26.623448       26.849022        0.296245
       0       2       4       24.068247       24.196694        0.271394
       1       2       4        7.844773        7.881053        0.095811
       2       2       4        2.005605        1.845318        0.074669
       3       2       4       16.931720       16.954350        0.190103
       4       2       4        7.017316        7.058895        0.120524
       5       2       4       13.738504       13.786950        0.155369
       6       2       4       12.216963       12.180312        0.135396
       7       2       4        1.250847        1.255946        0.080403
       8       2       4        6.638869        6.697612        0.086182
      -8       3       4        0.074213        0.328938        0.328938
      -7       3       4       15.355882       15.407466        0.170996
      -6       3       4        3.700473        3.719409        0.055804
      -5       3       4        5.993296        5.987403        0.074790
      -4       3       4       27.465136       27.666225        0.312432
      -3       3       4       11.943579       11.956170        0.148122
      -2       3       4        5.330729        5.368240        0.099464
      -1       3       4       13.308136       13.293231        0.177973
       0       3       4       13.392652       13.233669        0.189130
       1       3       4        4.983651        5.035276        0.105874
       2       3       4       26.044701       26.356783        0.288603
       3       3       4       18.338784       18.411953        0.203713
       4       3       4       12.319901       12.319903        0.138359
       5       3       4        3.519187        3.477643        0.054779
       6       3       4        0.969693        0.766681        0.109110
       7       3       4        6.647073        6.733424        0.093770
      -7       4       4        2.635865        2.599942        0.057031
      -6       4       4       11.437932       11.500870        0.130733
      -5       4       4        8.577655        8.585220        0.099349
      -4       4       4        1.545292        1.766522        0.051967
      -3       4       4        9.464554        9.545103        0.108632
      -2       4       4        1.196532        1.152259        0.073370
      -1       4       4        1.129107        1.055699        0.058804
       0       4       4        6.209517        6.174302        0.076187
       1       4       4        3.039221        2.976827        0.049986
       2       4       4       13.002236       12.989996        0.143985
       3       4       4       10.851906       10.824047        0.122178
       4       4       4        2.239906        2.189201        0.056386
       5       4       4        8.938298        8.967776        0.104875
       6       4       4        4.385490        4.325390        0.068278
      -5       5       4       14.035482       14.255525        0.158008
      -4       5       4        1.339267        1.278788        0.079205
      -3       5       4        5.409222        5.448945        0.072143
      -2       5       4        3.251557        3.276889        0.052606
      -1       5       4        3.840006        3.911266        0.057696
       0       5       4        8.703515        8.736761        0.101485
       1       5       4       16.669126       16.800298        0.183138
       2       5       4        3.002959        2.978909        0.066711
       4       5       4        8.254177        8.318353        0.099716
     -10       1       5        5.383496        5.314979        0.074177
      -9       1       5        3.061202        3.166228        0.055601
      -8       1       5        8.397528        8.344100        0.096191
      -7       1       5        2.575707        2.618950        0.043470
      -6       1       5       17.318246       17.413213        0.196071
      -5       1       5        9.797878        9.780337        0.119282
      -4       1       5        0.481847        0.447996        0.198396
      -3       1       5       25.566747       25.762182        0.284544
      -2       1       5        8.076491        8.092404        0.100408
      -1       1       5        1.889135        1.769717        0.071954
       0       1       5       14.631745       14.795270        0.172342
       1       1       5       18.719218       18.801862        0.209390
       2       1       5        8.000955        8.054626        0.110257
       3       1       5        3.848046        4.050802        0.079908
       4       1       5       16.734072       16.818442        0.189552
       5       1       5        1.867115        1.586758        0.116656
       6       1       5       13.482844       13.526640        0.150168
       7       1       5       11.138581       11.176762        0.125970
      -9       2       5        4.317736        4.258403        0.061738
      -8       2       5       10.236965       10.223013        0.116085
      -7       2       5        5.557589        5.553557        0.067120
      -6       2       5        3.721058        3.724782        0.051092
      -5       2       5       23.551615       23.794747        0.268379
      -4       2       5        4.255120        4.327701        0.080703
      -3       2       5        2.911133        2.875969        0.083211
      -2       2       5        3.150594        3.314363        0.071833
      -1       2       5       39.365120       39.310050        0.422648
       0       2       5       12.431105       12.441865        0.144711
       1       2       5       16.771856       16.984699        0.189462
       2       2       5       21.923635       22.031114        0.246946
       3       2       5       13.936452       14.019986        0.165023
       4       2       5        1.354852        1.180085        0.157930
       5       2       5        6.801309        6.849891        0.083503
       6       2       5       17.398067       17.458236        0.193242
       7       2       5        1.584272        1.523155        0.093539
       8       2       5        4.808495        4.778598        0.070732
      -8       3       5        1.763888        1.601593        0.064973
      -7       3       5       10.330442       10.385567        0.117656
      -6       3       5        1.448590        1.450517        0.061309
      -5       3       5        3.425200        3.371498        0.052161
      -4       3       5        9.427360        9.503420        0.118859
      -3       3       5        8.246581        8.251788        0.120244
      -2       3       5        4.463852        4.425607        0.102414
      -1       3       5        1.531187        1.468128        0.142119
       0       3       5        7.018494        7.005212        0.128440
       1       3       5        8.264360        8.297469        0.207043
       2       3       5        4.918503        5.015576        0.108438
       3       3       5        0.620429        0.517687        0.121707
       4       3       5        3.344016        3.243763        0.051272
       5       3       5       11.249034       11.226754        0.126303
       6       3       5        0.650643        0.719931        0.163244
       7       3       5        1.788736        1.801971        0.090831
      -7       4       5        8.429560        8.406486        0.100343
      -6       4       5       10.947605       11.048077        0.124707
      -5       4       5        6.499164        6.549656        0.079726
      -4       4       5        5.977776        5.931357        0.073627
      -3       4       5        1.146067        1.145557        0.063522
      -2       4       5       10.364997       10.331989        0.116315
      -1       4       5       13.863687       13.882723        0.155742
       0       4       5       15.361311       15.437940        0.170655
       1       4       5       12.739489       12.787103        0.142341
       2       4       5        7.629172        7.615904        0.089219
       3       4       5        0.870890        0.775758        0.137479
       4       4       5        7.944529        7.922563        0.102141
       5       4       5        7.536137        7.601973        0.091780
       6       4       5        6.609582        6.719152        0.089748
      -5       5       5        0.808080        0.735391        0.215680
      -4       5       5        0.394415        0.577408        0.232589
      -3       5       5        1.844335        1.815985        0.090731
      -2       5       5        3.640973        3.568473        0.057490
      -1       5       5        0.817780        0.907138        0.087809
       0       5       5        3.120387        2.993443        0.062180
       1       5       5        3.599553        3.646231        0.060704
       2       5       5        1.987327        1.949667        0.061387
       3       5       5        2.461061        2.232689        0.071254
     -10       0       6        6.070002        6.205320        0.087478
      -9       0       6        8.633405        8.733155        0.103381
      -8       0       6        0.229097        0.532353        0.224945
      -7       0       6       28.229794       28.501930        0.312215
      -6       0       6       22.681322       22.765325        0.240449
      -5       0       6       19.248790       19.093716        0.209596
      -4       0       6       11.906718       11.982904        0.154549
      -3       0       6        6.205334        6.098360        0.089201
      -2       0       6       23.027464       22.894541        0.246583
      -1       0       6       25.002977       24.764087        0.272864
       0       0       6       55.903390       55.582641        0.596279
       1       0       6       26.495781       26.102107        0.287964
       2       0       6        3.459447        3.675187        0.088963
       3       0       6       42.554461       42.120066        0.409157
       4       0       6        6.535437        6.463281        0.132641
       5       0       6        4.565502        4.419955        0.092369
       6       0       6       11.440015       11.521285        0.130938
       7       0       6        1.915221        1.810829        0.091265
       8       0       6        3.801957        3.820079        0.074948
      -9       1       6        8.270100        8.320457        0.097319
      -8       1       6        2.332598        2.279210        0.049166
      -7       1       6        7.672203        7.693049        0.088971
      -6       1       6       21.924564       21.840101        0.237786
      -5       1       6        3.599596        3.470591        0.106070
      -4       1       6       23.694561       23.736470        0.259460
      -3       1       6        1.145266        1.319583        0.085322
      -2       1       6        4.216610        4.229894        0.065641
      -1       1       6        1.226975        1.329022        0.097681
       0       1       6       31.061694       31.003548        0.339726
       1       1       6       25.529178       25.673332        0.283177
       2       1       6       36.362773       36.214638        0.385181
       3       1       6        3.766084        3.896922        0.084180
       4       1       6       11.172199       11.257886        0.138084
       5       1       6       15.926265       15.909745        0.176024
       6       1       6        8.110901        8.051646        0.094636
       7       1       6        1.785755        1.656925        0.080759
       8       1       6        3.601501        3.535817        0.093143
      -9       2       6       10.289704       10.291744        0.117758
      -8       2       6       13.273906       13.317282        0.147620
      -7       2       6        2.554425        2.594899        0.047292
      -6       2       6        1.858712        1.840190        0.058197
      -5       2       6       15.862137       15.910060        0.181423
      -4       2       6        4.355624        4.223387        0.076581
      -3       2       6       20.950744       21.001429        0.231258
      -2       2       6       15.059974       15.103973        0.170788
      -1       2       6        7.679095        7.601513        0.104447
       0       2       6        4.049374        4.237924        0.084612
       1       2       6       22.382404       22.598230        0.249628
       2       2       6        5.595369        5.628943        0.097940
       3       2       6       11.833989       11.819898        0.152422
       4       2       6        4.558217        4.656716        0.073158
       5       2       6       12.240517       12.315031        0.137593
       6       2       6        2.601705        2.597229        0.067328
       7       2       6        4.214735        4.339585        0.074260
      -8       3       6       10.110843       10.166612        0.117731
      -7       3       6        7.077786        7.024956        0.084494
      -6       3       6        4.335411        4.376871        0.060275
      -5       3       6        3.829441        3.844997        0.052636
      -4       3       6        5.108069        4.988387        0.077480
      -3       3       6        0.367233        0.834686        0.279708
      -2       3       6       34.088150       34.061562        0.369723
      -1       3       6       18.255092       18.353474        0.230836
       0       3       6        0.668118        0.221359        0.472398
       1       3       6       11.756305       11.691450        0.159321
       2       3       6        2.727687        2.752145        0.069403
       3       3       6        7.814903        7.890691        0.092486
       4       3       6       18.131472       18.190382        0.200107
       5       3       6       16.745957       16.836864        0.185438
       6       3       6        0.776427        0.889607        0.122599
       7       3       6        4.518734        4.527251        0.074050
      -7       4       6        3.582594        3.657868        0.062037
      -6       4       6        2.451543        2.369114        0.054162
      -5       4       6        0.197399        0.595483        0.201783
      -4       4       6        9.511850        9.385095        0.107595
      -3       4       6        8.856900        8.740481        0.103293
      -2       4       6        3.403761        3.427098        0.057825
      -1       4       6       16.018204       16.073892        0.177351
       0       4       6        4.437359        4.474707        0.059619
       1       4       6        5.004094        5.015177        0.063309
       2       4       6        3.263599        3.269862        0.055675
       3       4       6        0.907408        0.922822        0.151071
       4       4       6        6.453717        6.447945        0.086735
       5       4       6        5.088701        5.119082        0.078050
      -4       5       6        4.089374        4.042524        0.068986
      -3       5       6       10.517967       10.552725        0.124877
      -2       5       6        0.151707        0.337194        0.337194
      -1       5       6        9.949163        9.937555        0.113706
       0       5       6       15.082772       15.172014        0.166681
       1       5       6        0.810577        0.217715        0.252922
       2       5       6        2.372774        2.334288        0.070486
       3       5       6        6.885057        6.925099        0.104322
      -9       1       7        7.277652        7.218933        0.086753
      -8       1       7       13.087649       13.162447        0.146687
      -7       1       7       12.795643       12.642389        0.141189
      -6       1       7        2.958290        2.978960        0.071349
      -5       1       7        1.910980        1.960230        0.101332
      -4       1       7       16.614395       16.613248        0.186136
      -3       1       7       33.114927       32.923548        0.362528
      -2       1       7       10.291403       10.249878        0.126144
      -1       1       7       36.025408       36.228994        0.396327
       0       1       7       10.424119       10.506189        0.127364
       1       1       7        7.604707        7.513455        0.104204
       2       1       7        9.559839        9.721265        0.133252
       3       1       7        9.693142        9.382057        0.123926
       4       1       7        5.202762        5.131277        0.091832
       5       1       7        3.879187        3.938020        0.056783
       6       1       7        6.075828        6.112446        0.076885
       7       1       7        2.040595        2.088444        0.067925
       8       1       7        0.958762        0.709789        0.171830
      -9       2       7        5.497051        5.560036        0.073507
      -8       2       7        4.384851        4.452078        0.061406
      -7       2       7        7.735244        7.785114        0.090635
      -6       2       7        0.836499        0.746257        0.097875
      -5       2       7        8.189728        8.116280        0.117030
      -4       2       7        4.658301        4.665726        0.093965
      -3       2       7       23.082425       22.954085        0.247037
      -2       2       7       10.445010       10.348913        0.134218
      -1       2       7        2.066000        1.975804        0.095564
       0       2       7       20.796218       20.859051        0.232369
       1       2       7       15.949701       16.048676        0.182675
       2       2       7       13.252390       13.402239        0.159505
       3       2       7        3.353642        3.224283        0.098263
       4       2       7       21.855281       22.013405        0.240716
       5       2       7        3.670024        3.648972        0.064562
       6       2       7        1.826604        1.671347        0.067414
       7       2       7        3.198572        3.130032        0.060569
      -8       3       7        5.648169        5.648982        0.074487
      -6       3       7        4.740464        4.822759        0.063032
      -5       3       7        7.087350        7.066329        0.082275
      -4       3       7        4.034059        4.041039        0.056821
      -3       3       7        3.600983        3.592631        0.063184
      -2       3       7       16.019493       15.928277        0.188836
      -1       3       7        2.304343        2.234122        0.132932
       0       3       7        1.752550        1.469183        0.246154
       1       3       7        7.639714        7.643756        0.108837
       2       3       7        9.659130        9.654118        0.110639
       3       3       7        2.527508        2.492910        0.051742
       4       3       7        0.994330        0.888538        0.171879
       5       3       7        3.819880        3.780344        0.066182
       6       3       7        3.981784        4.004373        0.066480
      -7       4       7        3.778793        3.771339        0.064049
      -6       4       7        0.038720        0.347131        0.347131
      -5       4       7        1.906835        1.877578        0.051517
      -4       4       7        5.355295        5.441783        0.069819
      -3       4       7        7.206661        7.174538        0.086661
      -2       4       7       10.823001       10.779147        0.121755
      -1       4       7        9.487207        9.495999        0.108188
       0       4       7        0.761957        0.784793        0.155587
       1       4       7        1.994006        1.998374        0.052815
       2       4       7        7.469156        7.505998        0.089395
       3       4       7       13.069864       13.078608        0.143772
       4       4       7       11.149695       11.242331        0.132875
       5       4       7        7.611622        7.561349        0.093685
      -4       5       7        0.398685        0.384708        0.384708
      -3       5       7        3.542969        3.531147        0.063295
      -2       5       7        0.910506        0.906477        0.126861
      -1       5       7        1.707559        1.626346        0.094941
       0       5       7        0.218389        0.442493        0.375411
       1       5       7        1.665241        1.510033        0.207459
       2       5       7        0.869933        0.886115        0.118066
     -10       0       8        7.334146        7.263814        0.097225
      -9       0       8        3.601871        3.614969        0.106550
      -8       0       8       12.449451       12.369317        0.136165
      -7       0       8        0.970848        1.068457        0.115357
      -6       0       8        1.802747        1.731416        0.196587
      -5       0       8       29.836322       29.970986        0.405635
      -4       0       8       42.728852       42.337218        0.455838
      -3       0       8        8.324038        8.345118        0.111529
      -2       0       8       37.383926       37.813886        0.426322
      -1       0       8       39.363965       39.319842        0.458293
       0       0       8       30.209552       30.131213        0.330877
       1       0       8       14.993204       14.808444        0.188252
       2       0       8       18.118335       18.051039        0.200549
       3       0       8        6.050426        5.777283        0.251706
       4       0       8        1.828248        1.984137        0.175270
       5       0       8       21.295268       21.279803        0.227012
       6       0       8        6.940112        6.863235        0.093154
       7       0       8       11.621025       11.692733        0.130726
       8       0       8        9.340719        9.416528        0.115345
      -9       1       8        3.816965        3.746865        0.064068
      -8       1       8        4.326852        4.302325        0.066053
      -7       1       8        0.037489        0.244745        0.305255
      -6       1       8        3.114127        3.232182        0.065007
      -5       1       8        7.277486        7.315805        0.115319
      -4       1       8       23.469664       23.405555        0.256041
      -3       1       8        5.431757        5.160814        0.084496
      -2       1       8       30.119530       30.116773        0.328856
      -1       1       8       16.910304       17.165372        0.196577
       0       1       8        9.235907        9.223665        0.116690
       1       1       8       16.958957       16.972330        0.193177
       2       1       8       12.038179       12.063167        0.148470
       3       1       8       10.916305       10.980892        0.135156
       4       1       8        9.377520        9.366696        0.109321
       5       1       8        2.110281        2.162845        0.089225
       6       1       8       11.477224       11.446834        0.129590
       7       1       8       11.990372       12.066483        0.134592
      -9       2       8       13.021951       13.179909        0.146874
      -8       2       8        4.583551        4.537400        0.065488
      -7       2       8        7.287911        7.189924        0.085207
      -6       2       8        6.406094        6.453216        0.077010
      -5       2       8        2.408847        2.446262        0.064309
      -4       2       8       16.126462       16.248077        0.204386
      -3       2       8       29.999411       30.119097        0.321446
      -2       2       8        9.618731        9.516670        0.144103
      -1       2       8       12.129609       11.908820        0.147018
       0       2       8        0.947788        0.814187        0.255349
       1       2       8        4.183684        4.328857        0.095064
       2       2       8       13.247758       13.031884        0.166038
       3       2       8       17.986021       17.998055        0.196370
       4       2       8        1.533708        1.482768        0.083089
       5       2       8        6.644681        6.503845        0.082319
       6       2       8        4.072316        3.991491        0.113089
       7       2       8        4.708333        4.707335        0.081321
      -8       3       8        8.267801        8.196829        0.097446
      -7       3       8        0.459240        0.488262        0.203833
      -6       3       8       11.181347       11.187940        0.125842
      -5       3       8        2.643913        2.601346        0.046664
      -4       3       8        0.818068        0.867410        0.067097
      -3       3       8        7.506623        7.578324        0.088064
      -2       3       8        8.941983        8.958292        0.104423
      -1       3       8        4.607386        4.693187        0.100584
       0       3       8       17.647721       17.632640        0.197331
       1       3       8        8.857183        8.925973        0.102935
       2       3       8        2.325209        2.292073        0.052944
       3       3       8       18.892338       18.984994        0.209478
       4       3       8       13.038586       12.946814        0.146033
       5       3       8        3.158552        3.122931        0.063274
       6       3       8        4.333480        4.298953        0.072253
      -6       4       8        4.645238        4.596520        0.069932
      -5       4       8        8.759260        8.898652        0.103369
      -4       4       8        3.650980        3.683341        0.059945
      -3       4       8        1.311106        1.282965        0.065098
      -2       4       8        1.352101        1.242014        0.058461
      -1       4       8        4.958521        4.826593        0.061931
       0       4       8        4.115557        4.151024        0.058103
       1       4       8       13.581845       13.508516        0.150747
       2       4       8        3.963456        3.978065        0.063604
       3       4       8        7.891183        7.954370        0.109563
       4       4       8        7.977553        8.006372        0.099540
      -4       5       8        4.943906        4.893976        0.075055
      -3       5       8        1.412775        1.151738        0.098220
      -2       5       8        1.896032        1.778454        0.073110
      -1       5       8        1.499885        1.418238        0.079844
       0       5       8        4.452418        4.519403        0.070245
       1       5       8        4.888431        4.849330        0.073558
       2       5       8       14.771080       14.870777        0.163296
      -9       1       9        7.338951        7.227586        0.098000
      -8       1       9        6.448003        6.425730        0.083411
      -7       1       9        5.695613        5.736462        0.074484
      -6       1       9       11.712782       11.794490        0.132586
      -5       1       9       28.992217       29.143610        0.313244
      -4       1       9       11.942920       11.988328        0.164623
      -3       1       9       13.918989       13.799638        0.165856
      -2       1       9        8.432727        8.367138        0.115653
      -1       1       9       23.495952       23.300429        0.261549
       0       1       9       10.944560       10.779147        0.133020
       1       1       9       24.478897       24.427239        0.283503
       2       1       9       23.743689       23.649947        0.261061
       3       1       9        2.151927        1.867833        0.117290
       4       1       9        8.048202        8.029072        0.094086
       5       1       9        2.408145        2.536967        0.099714
       6       1       9       10.324022       10.388455        0.119570
       7       1       9        0.462891        0.705904        0.705904
      -9       2       9        2.023850        2.101904        0.063964
      -8       2       9        2.018936        1.890079        0.066128
      -7       2       9        7.263655        7.243894        0.089105
      -6       2       9        9.861526        9.923810        0.112643
      -5       2       9        0.719897        0.921846        0.082084
      -4       2       9        6.652763        6.576929        0.113648
      -3       2       9       12.841224       12.722028        0.171729
      -2       2       9        7.303806        7.197083        0.139179
      -1       2       9        5.049760        4.819025        0.093985
       0       2       9       13.182524       13.061011        0.174196
       1       2       9        4.848188        4.750263        0.100424
       2       2       9       15.587039       15.690443        0.198832
       3       2       9        2.661429        2.678974        0.059489
       4       2       9        6.657621        6.593102        0.080115
       5       2       9        5.784703        5.749348        0.077487
       6       2       9       10.316845       10.196568        0.118374
      -8       3       9        4.040072        4.142946        0.069618
      -7       3       9        5.460713        5.444539        0.070899
      -6       3       9        9.865341       10.022974        0.113887
      -5       3       9        0.308512        0.493559        0.149465
      -4       3       9       10.701297       10.709342        0.120196
      -3       3       9        3.892231        3.842785        0.053722
      -2       3       9        4.995424        5.003998        0.063452
      -1       3       9        1.812031        1.750286        0.059457
       0       3       9       11.461527       11.375412        0.135750
       1       3       9        5.622263        5.593836        0.071155
       2       3       9        2.099797        2.069034        0.052403
       3       3       9       10.417989       10.314068        0.118481
       4       3       9        4.390060        4.375614        0.066902
       5       3       9        0.940647        1.142935        0.096178
       6       3       9        3.118801        3.142881        0.083502
      -6       4       9        0.587314        0.643273        0.257268
      -5       4       9        0.226517        0.291719        0.291719
      -4       4       9        2.541886        2.597730        0.103617
      -3       4       9        1.228760        1.337199        0.082049
      -2       4       9        1.052771        0.989899        0.083312
      -1       4       9        2.037445        1.938608        0.048978
       0       4       9        4.445182        4.422443        0.060104
       1       4       9        6.118338        6.114900        0.076854
       2       4       9        4.611197        4.600109        0.069656
       3       4       9        5.564471        5.557517        0.084493
       4       4       9        1.779736        1.650576        0.138954
      -3       5       9        3.726197        3.646779        0.062787
      -2       5       9        1.726331        1.703438        0.078692
      -1       5       9        4.599894        4.591623        0.070340
       0       5       9        0.714675        1.009158        0.117699
       1       5       9        1.475808        1.532580        0.083787
      -9       0      10       12.553754       12.724779        0.136689
      -8       0      10        4.550428        4.624284        0.110084
      -7       0      10        2.084652        2.138925        0.096843
      -6       0      10       30.162075       30.135195        0.318757
      -5       0      10       17.787010       17.864770        0.204645
      -4       0      10        2.220606        2.177981        0.376287
      -3       0      10        3.532644        3.260675        0.147798
      -2       0      10       24.608243       24.152019        0.260179
      -1       0      10        3.312134        2.988260        0.265413
       0       0      10       35.521077       35.493661        0.364329
       1       0      10       46.089804       46.107158        0.527009
       2       0      10       10.321376       10.374970        0.152935
       3       0      10        1.905986        2.091770        0.104460
       4       0      10        3.677229        3.599028        0.092462
       5       0      10       14.860657       14.973644        0.158786
       6       0      10       10.205354       10.059821        0.117487
       7       0      10       13.593707       13.518876        0.144273
      -9       1      10        1.817080        1.938943        0.095170
      -8       1      10       10.541340       10.578752        0.123610
      -7       1      10        9.516752        9.602812        0.111974
      -6       1      10       12.572080       12.623391        0.140202
      -5       1      10        9.021265        8.951536        0.112984
      -4       1      10        0.374269        0.669403        0.669403
      -3       1      10        3.350240        3.388215        0.160677
      -2       1      10       10.079242       10.156279        0.129814
       0       1      10       21.507003       21.516041        0.239763
       1       1      10       15.029135       15.114893        0.176687
       2       1      10       11.445941       11.592239        0.146279
       3       1      10       16.249825       16.337993        0.182808
       4       1      10        0.879724        0.984378        0.112885
       5       1      10        1.507635        1.456262        0.136224
       6       1      10        0.961543        0.941010        0.281010
       7       1      10        3.105073        3.167491        0.090480
      -9       2      10        4.063510        4.091332        0.069020
      -8       2      10        5.853617        5.915995        0.082386
      -7       2      10       15.525223       15.515154        0.174685
      -6       2      10        5.578198        5.499000        0.070464
      -4       2      10        9.845059        9.920131        0.112175
      -3       2      10        5.945674        5.858925        0.114188
      -2       2      10       16.897586       16.854376        0.202950
      -1       2      10       24.227373       24.377038        0.266667
       0       2      10        9.108079        9.000278        0.129539
       1       2      10        3.838189        3.815888        0.081052
       2       2      10       15.316881       15.401299        0.171066
       3       2      10        5.903246        5.897542        0.072596
       4       2      10       11.240490       11.328725        0.128725
       5       2      10       11.072126       11.141364        0.125921
       6       2      10        2.215700        2.069275        0.121918
      -8       3      10        5.419683        5.498182        0.080710
      -7       3      10        5.906852        5.875968        0.080194
      -6       3      10        1.284763        1.466901        0.088823
      -5       3      10        4.452885        4.414521        0.060328
      -4       3      10       14.218059       14.123739        0.156277
      -3       3      10        7.975830        7.918270        0.091138
      -2       3      10        8.349071        8.357930        0.095485
      -1       3      10       10.029706       10.036932        0.116750
       0       3      10        2.005177        1.894439        0.053244
       1       3      10        1.460960        1.501266        0.061857
       2       3      10        2.777145        2.696145        0.064093
       3       3      10        0.893612        0.851939        0.118113
       4       3      10        5.511076        5.506088        0.075802
       5       3      10       10.752966       10.781929        0.127822
      -6       4      10        2.380330        2.356480        0.077511
      -5       4      10        8.550370        8.487815        0.100324
      -4       4      10        3.043665        2.946727        0.055049
      -3       4      10       10.883604       10.907337        0.123089
      -2       4      10        8.608348        8.611562        0.099394
       0       4      10        7.155642        7.139888        0.085598
       1       4      10        0.328838        0.527731        0.240503
       2       4      10        2.274102        2.104923        0.080497
       3       4      10        5.868284        5.796206        0.082888
      -2       5      10        3.083332        3.052949        0.068875
      -1       5      10        6.656015        6.693355        0.087676
      -9       1      11        4.515896        4.552911        0.075859
      -8       1      11        2.259820        2.247087        0.094763
      -7       1      11       12.040126       12.021231        0.135526
      -6       1      11        3.609541        3.580503        0.053464
      -5       1      11        0.661521        0.702424        0.108876
      -4       1      11        2.395321        2.129131        0.121297
      -3       1      11       22.557776       22.580744        0.247137
      -2       1      11       16.200645       16.100311        0.190879
      -1       1      11       15.216325       15.131094        0.180174
       0       1      11       25.354698       25.679759        0.289012
       1       1      11        0.338153        0.705479        0.322073
       2       1      11        2.337363        2.308809        0.059231
       3       1      11        6.480358        6.443291        0.078544
       4       1      11       19.844983       19.971229        0.220280
       5       1      11        9.496790        9.584675        0.115620
       6       1      11        9.956443       10.016986        0.123048
      -8       2      11        7.841025        7.844297        0.101688
      -7       2      11        8.334137        8.401190        0.099504
      -6       2      11        0.770421        0.601498        0.144114
      -5       2      11       11.242345       11.210709        0.126937
      -4       2      11        4.864074        4.907545        0.061103
      -3       2      11        8.528242        8.572514        0.104220
      -2       2      11        6.614135        6.561478        0.099513
      -1       2      11       15.188000       15.205591        0.171297
       0       2      11        2.039270        2.031576        0.057392
       1       2      11        5.162168        5.200096        0.069989
       2       2      11       10.014822        9.883168        0.112958
       3       2      11        5.363536        5.384143        0.068788
       4       2      11        1.944216        1.971700        0.058561
       5       2      11        5.711868        5.635779        0.080151
       6       2      11        4.223912        4.119951        0.099131
      -7       3      11        0.813588        0.857671        0.138366
      -6       3      11        3.682879        3.695267        0.064840
      -5       3      11        1.276954        1.401749        0.062682
      -4       3      11        7.960898        7.950220        0.092740
      -3       3      11        2.079137        2.033814        0.064271
      -2       3      11        7.962362        7.894302        0.090905
      -1       3      11       11.434974       11.329607        0.126929
       0       3      11        2.112059        2.115136        0.071659
       1       3      11        6.897012        6.781888        0.083828
       2       3      11        0.802683        1.019363        0.088503
       3       3      11        7.043276        6.990565        0.086219
       4       3      11        1.058052        1.156806        0.102482
       5       3      11        8.128928        8.135416        0.100368
      -5       4      11        1.046617        1.015529        0.107565
      -4       4      11        0.600166        0.693325        0.151938
      -3       4      11        3.508340        3.413796        0.059992
      -2       4      11        7.400677        7.440632        0.088965
      -1       4      11        3.019313        2.959696        0.055423
       0       4      11        1.347046        1.286895        0.066568
       1       4      11        2.028166        2.019406        0.075287
       2       4      11        0.852089        0.635216        0.195103
       3       4      11        0.329983        0.683520        0.241253
      -8       0      12        3.046831        3.115975        0.071488
      -7       0      12        4.039158        4.133401        0.072120
      -6       0      12        0.021274        0.606795        0.472259
      -5       0      12       11.722087       11.780917        0.132741
      -4       0      12       27.599265       27.629694        0.286322
      -3       0      12       21.364859       21.236761        0.236046
      -2       0      12        7.164838        7.201111        0.171104
      -1       0      12       18.701915       18.909257        0.244049
       0       0      12        6.416232        6.346810        0.155445
       1       0      12        4.411758        4.418144        0.111289
       2       0      12       15.393003       15.515154        0.182835
       3       0      12       29.372863       29.405272        0.311458
       4       0      12        2.950099        3.042762        0.078390
       5       0      12        7.332604        7.316830        0.100113
       6       0      12       16.938960       17.098830        0.178133
      -9       1      12        0.414065        0.739730        0.220018
      -8       1      12        2.385479        2.201681        0.099825
      -7       1      12        3.087222        2.932900        0.096740
      -6       1      12       11.416214       11.433285        0.127976
      -5       1      12        8.778983        8.791985        0.099575
      -4       1      12       15.983097       15.986557        0.177382
      -3       1      12       12.970177       13.080138        0.159998
      -2       1      12        5.444963        5.307165        0.127686
      -1       1      12       16.463493       16.599699        0.194517
       0       1      12        0.790462        0.955772        0.338034
       1       1      12        2.384512        2.477014        0.086868
       2       1      12        8.712505        8.699253        0.110889
       3       1      12        5.855535        5.814207        0.075653
       4       1      12        5.970489        5.973943        0.081151
       5       1      12       13.093060       13.095037        0.143975
       6       1      12        1.439530        1.381014        0.142709
      -8       2      12        5.059991        4.974234        0.083733
      -7       2      12        4.958329        5.019263        0.078615
      -6       2      12        5.294056        5.337602        0.071579
      -5       2      12        8.582578        8.601337        0.098161
      -4       2      12        1.492680        1.529150        0.044866
      -3       2      12        2.594811        2.538149        0.050319
      -2       2      12       18.468712       18.580097        0.203753
      -1       2      12       10.342592       10.331989        0.118273
       0       2      12        7.289699        7.192566        0.086230
       1       2      12        6.802972        6.685582        0.083536
       2       2      12        1.114476        1.087382        0.071361
       3       2      12        8.169199        8.187674        0.097618
       4       2      12       17.710292       17.751056        0.191444
       5       2      12        8.205810        8.159228        0.108514
      -7       3      12        1.752372        1.722353        0.079246
      -6       3      12        1.128142        0.882270        0.126889
      -5       3      12        1.492359        1.526630        0.077976
      -4       3      12        6.218488        6.179968        0.075215
      -3       3      12       11.403122       11.458621        0.129014
      -2       3      12       16.350517       16.349618        0.181439
      -1       3      12        0.824984        0.745520        0.103414
       0       3      12        4.635634        4.664118        0.065205
       1       3      12       10.355937       10.304368        0.118103
       2       3      12        3.396622        3.434239        0.088346
       3       3      12       10.034621       10.097029        0.115546
      -5       4      12        2.428057        2.437150        0.063377
      -4       4      12        0.980159        1.121116        0.121816
      -3       4      12        3.045414        2.920753        0.060194
      -2       4      12        0.625159        0.756108        0.129850
      -1       4      12        8.025131        8.051708        0.096081
       0       4      12        8.626515        8.665160        0.102450
       1       4      12        2.170179        2.100881        0.060636
       2       4      12       10.361094       10.454664        0.119772
      -8       1      13        0.253318        0.173205        0.347179
      -7       1      13        5.396476        5.394071        0.073826
      -6       1      13        3.922880        3.891915        0.054989
      -5       1      13        5.349583        5.295375        0.069478
      -4       1      13        6.991482        6.945934        0.081096
      -3       1      13        1.593497        1.557016        0.047613
      -2       1      13       10.071451       10.078690        0.114254
      -1       1      13        4.270796        4.247117        0.068840
       0       1      13        9.043827        9.047873        0.107235
       1       1      13        4.569470        4.638426        0.110182
       2       1      13       19.241405       19.232525        0.210695
       3       1      13       10.526979       10.532806        0.120313
       4       1      13        4.429004        4.369439        0.078402
       5       1      13        7.148505        7.133022        0.095124
      -8       2      13        2.452830        2.479395        0.095218
      -7       2      13        3.964933        3.988859        0.063684
      -6       2      13        0.797123        0.827043        0.135884
      -5       2      13       15.103788       15.123161        0.167560
      -4       2      13        3.243838        3.239136        0.058098
      -3       2      13       12.962699       12.917817        0.144407
      -2       2      13        9.783805        9.773945        0.111802
      -1       2      13        6.350865        6.192253        0.077026
       0       2      13        5.670799        5.603303        0.072480
       1       2      13        9.197617        9.196684        0.106855
       2       2      13       10.507320       10.567876        0.120388
       3       2      13        2.986374        2.984275        0.062632
       4       2      13        9.172157        9.173113        0.107794
       5       2      13        0.152302        0.237276        0.504141
      -7       3      13        4.823158        4.850773        0.082021
      -6       3      13        4.405433        4.469452        0.073431
      -5       3      13        0.305732        0.264575        0.264575
      -4       3      13        1.734836        1.668442        0.058691
      -3       3      13        5.342596        5.371313        0.066975
      -2       3      13        3.405910        3.338712        0.054355
      -1       3      13        1.912750        1.933468        0.099920
       0       3      13        0.328994        0.390000        0.390000
       1       3      13        9.417176        9.412067        0.108788
       2       3      13        0.577678        0.528488        0.301112
       3       3      13        6.166873        6.073138        0.083062
      -4       4      13        9.275608        9.361517        0.109382
      -3       4      13        9.982843       10.089599        0.117137
      -2       4      13        5.787031        5.773993        0.078381
      -1       4      13        0.962889        0.995540        0.134204
       0       4      13        4.332760        4.298488        0.070959
       1       4      13        4.964602        5.050545        0.075105
      -8       0      14       11.661350       11.685889        0.130803
      -7       0      14        5.681082        5.813003        0.086049
      -6       0      14        8.981717        8.905335        0.110735
      -5       0      14        1.468498        1.475195        0.078127
      -4       0      14        2.354474        2.269714        0.053410
      -3       0      14        7.432537        7.267393        0.090904
      -2       0      14       13.318765       13.359266        0.146394
      -1       0      14       12.383403       12.443472        0.135345
       0       0      14       12.903421       12.866623        0.145381
       1       0      14       16.371413       16.346559        0.177453
       2       0      14       17.435005       17.636326        0.190983
       3       0      14        3.373100        3.421549        0.094839
       4       0      14        0.494862        0.393954        0.393954
       5       0      14        6.959630        7.055636        0.119138
      -8       1      14        1.252714        1.384919        0.111852
      -7       1      14        6.893709        6.931378        0.086380
      -6       1      14        8.311040        8.202317        0.095406
      -5       1      14        9.116653        8.951927        0.102690
      -4       1      14        7.196769        7.125518        0.082933
      -3       1      14        0.982776        0.814002        0.074205
      -2       1      14        7.615142        7.597894        0.088434
      -1       1      14       11.969274       11.948640        0.133396
       0       1      14        5.299191        5.285452        0.072487
       1       1      14       19.826583       19.904773        0.219754
       2       1      14        3.130519        3.187475        0.065617
       3       1      14        1.350543        1.210661        0.111616
       4       1      14        2.709685        2.724849        0.145605
       5       1      14        0.902191        0.907524        0.182748
      -7       2      14        3.341529        3.220093        0.063671
      -6       2      14        4.506378        4.477053        0.060946
      -5       2      14        1.423746        1.424605        0.098106
      -4       2      14        8.421504        8.337925        0.096991
      -3       2      14        1.576119        1.683983        0.050796
      -2       2      14        6.526391        6.559878        0.080603
      -1       2      14        1.957198        1.937989        0.083076
       0       2      14       13.388064       13.392535        0.148669
       1       2      14        4.533729        4.546867        0.072049
       2       2      14        2.221509        2.237811        0.087532
       3       2      14        5.001069        4.891625        0.073223
       4       2      14        5.724381        5.797154        0.094524
      -6       3      14       13.084614       13.062542        0.157892
      -5       3      14        1.592284        1.673230        0.084804
      -4       3      14        9.958303        9.974568        0.118148
      -3       3      14       14.750308       14.851599        0.166573
      -2       3      14        3.926904        3.989361        0.061130
      -1       3      14        9.041117        9.105218        0.105552
       0       3      14        9.308495        9.370486        0.108844
       1       3      14        6.793499        6.850839        0.087630
       2       3      14        5.099080        5.048168        0.078560
       3       3      14       12.261696       12.295934        0.138632
      -3       4      14        4.226527        4.249353        0.065455
      -2       4      14        5.119674        5.312815        0.084909
      -1       4      14        3.241328        3.250385        0.077846
      -8       1      15        6.984255        7.046063        0.089196
      -7       1      15        6.419496        6.511605        0.081986
      -6       1      15        3.261355        3.341407        0.055224
      -5       1      15       11.135181       11.114855        0.124405
      -4       1      15        0.593086        0.518941        0.149212
      -3       1      15        0.636388        0.778845        0.110788
      -2       1      15        5.966603        5.927225        0.073679
      -1       1      15        5.775103        5.686739        0.071314
       0       1      15        3.343748        3.419357        0.068834
       1       1      15        3.608762        3.594162        0.066840
       2       1      15        4.081262        4.096340        0.071542
       3       1      15        3.038182        3.013470        0.097428
       4       1      15        5.405049        5.439853        0.085229
      -7       2      15       11.302447       11.274307        0.128007
      -6       2      15        2.963550        2.995580        0.053846
      -5       2      15        6.116028        6.101147        0.075121
      -4       2      15       10.446697       10.352294        0.117550
      -3       2      15        9.424966        9.354357        0.107412
      -2       2      15        2.618769        2.469008        0.056043
      -1       2      15        6.224238        6.149878        0.085061
       0       2      15       17.373235       17.513138        0.190032
       1       2      15        1.651562        1.730722        0.097352
       2       2      15        6.297739        6.308090        0.081454
       3       2      15        1.978152        1.999000        0.084320
      -5       3      15        2.697638        2.662405        0.062059
      -4       3      15        4.178168        4.227765        0.062912
      -3       3      15        2.171481        2.255549        0.050668
      -2       3      15        5.938564        5.992495        0.082419
      -1       3      15        4.260475        4.301628        0.067835
       0       3      15        0.832432        1.000200        0.169297
       1       3      15        1.636264        1.661265        0.091169
       2       3      15        3.993121        3.906277        0.082274
      -7       0      16        4.674102        4.707547        0.096799
      -6       0      16       20.026718       20.049439        0.216386
      -5       0      16        0.573536        0.743774        0.308803
      -4       0      16       13.365250       13.311649        0.146544
      -3       0      16        6.508151        6.511068        0.084949
      -2       0      16        6.070956        6.127234        0.090596
      -1       0      16        8.422281        8.335646        0.104365
       0       0      16        5.768473        5.857303        0.087641
       1       0      16        6.256831        6.306346        0.244416
       2       0      16       10.479404       10.661144        0.122644
       3       0      16        5.859218        5.862764        0.183063
      -7       1      16        4.201482        4.202142        0.067895
      -6       1      16        1.370249        1.403638        0.078421
      -5       1      16       13.047402       13.105342        0.145790
      -4       1      16        8.270522        8.217116        0.097880
      -3       1      16        9.986587        9.954044        0.113262
      -2       1      16        1.802971        1.715721        0.098718
      -1       1      16        4.463135        4.472471        0.065999
       0       1      16        3.361400        3.250692        0.075318
       1       1      16        8.515229        8.514987        0.102377
       2       1      16        1.176167        1.373317        0.139299
       3       1      16       13.424258       13.419389        0.145731
      -6       2      16        1.044552        1.079027        0.090746
      -5       2      16        3.158008        3.192491        0.056570
      -4       2      16        5.598976        5.595355        0.075573
      -3       2      16        6.745935        6.733053        0.083316
      -2       2      16       10.832221       10.777755        0.121771
      -1       2      16        0.422968        0.673350        0.673350
       0       2      16        2.943193        2.788799        0.078725
       1       2      16        4.145448        4.092799        0.072724
       2       2      16        6.281545        6.317515        0.109134
      -4       3      16        3.543143        3.445577        0.072151
      -3       3      16        0.092498        0.430116        0.287638
      -2       3      16       10.070236       10.116818        0.115818
      -1       3      16       18.919350       18.995789        0.204568
       0       3      16        1.933189        1.774937        0.082306
      -6       1      17        1.804039        1.784741        0.060299
      -5       1      17        7.112826        7.085478        0.085121
      -4       1      17        3.759368        3.790778        0.068816
      -3       1      17       13.615049       13.673697        0.151493
      -2       1      17        9.759674        9.798520        0.112086
      -1       1      17        2.263111        2.289389        0.062395
       0       1      17        7.879140        7.937317        0.100864
       1       1      17        3.375003        3.470447        0.075745
       2       1      17        3.676814        3.715104        0.087984
      -5       2      17        4.931856        4.843346        0.082044
      -4       2      17        4.797490        4.824624        0.073624
      -3       2      17        1.779555        1.674694        0.095580
      -2       2      17       13.141791       13.206438        0.147724
      -1       2      17        0.360532        0.221811        0.349854
       0       2      17        0.232708        0.362629        0.395131
       1       2      17        3.556167        3.670967        0.080703
      -6       0      18        6.853232        6.885202        0.099186
      -5       0      18        9.053175        9.040796        0.108384
      -4       0      18       20.253825       20.380383        0.221266
      -3       0      18       10.195394       10.242558        0.145529
      -2       0      18        3.999987        3.963710        0.080155
      -1       0      18       13.705479       13.743362        0.152556
       0       0      18        1.294163        1.227233        0.149782
       1       0      18       16.414052       16.451748        0.185832
      -5       1      18        1.263144        1.071121        0.137258
      -4       1      18        1.751184        1.707396        0.067823
      -3       1      18       10.940825       11.016805        0.126902
      -2       1      18        5.129862        5.118398        0.069834
      -1       1      18        6.836903        6.934984        0.087941
       0       1      18        8.874637        8.961194        0.111222
       1       1      18        3.618724        3.633180        0.085646
      -4       2      18        4.900250        4.831045        0.087313
      -3       2      18       11.575601       11.672618        0.135287
      -2       2      18        9.216191        9.310209        0.111188
      -1       2      18        4.124880        4.005371        0.073959
       0       2      18        6.032631        6.019468        0.119638
      -4       1      19       12.777770       12.900388        0.146565
      -3       1      19        0.880214        0.542310        0.542310
      -2       1      19        2.316420        2.328369        0.066688
      -1       1      19        5.479795        5.467083        0.075516

# start Validation Reply Form
_vrf_PLAT417_HAR_BLYP_oxa15_06
;
PROBLEM: Short Inter D-H..H-D
RESPONSE: This is a very strong hydrogen bond and this is the reason why
the distance is so short.
;
# end Validation Reply Form
