# Supplementary material for: On the accuracy and precision of X-ray and neutron diffraction results as a function of resolution and the electron density model
Source: IUCrJ. 2020 Aug 25;7(Pt 5):920–33. doi: 10.1107/S2052252520010441 (PMC7467170; doi:10.1107/S2052252520010441)
Supplement: Supplementary file 2 [file m-07-00920-sup2.zip › cif_deposition/HAR_BLYP_oxa15_07.cif]

# ========================
# TONTO generated CIF file
# ========================

data_HAR_BLYP_oxa15_07

_audit_creation_date               2016-1-30
_audit_creation_method             'Tonto 3.2.0 v. 196f026'

# --------------------
# Chemical information
# --------------------

_chemical_formula_sum             'C2 H6 O6'
_chemical_formula_moiety          'C2 H2 O4, 2(H2 O)'
_chemical_formula_weight           126.07
_chemical_compound_source          'see text'
_chemical_absolute_configuration   unk

# --------------------
# Symmetry information
# --------------------

_symmetry_cell_setting             Monoclinic
_symmetry_space_group_name_H-M     'P 21/c'
_symmetry_space_group_name_Hall    '-P 2ybc'
_symmetry_Int_Tables_number        '14'

loop_
    _symmetry_equiv_pos_as_xyz
'+x, +y, +z'
'-x, -y, -z'
'-x, +y+1/2, -z+1/2'
'+x, -y+1/2, +z+1/2'

# ---------------------
# Unit cell information
# ---------------------

_cell_length_a                6.1002(2) 
_cell_length_b                3.4982(1) 
_cell_length_c                11.8520(3) 
_cell_angle_alpha             90.00 
_cell_angle_beta              103.916(3) 
_cell_angle_gamma             90.00 
_cell_volume                   245.50(1) 

_cell_formula_units_Z             2
_cell_measurement_temperature   100.00(10) 
_cell_measurement_reflns_used   5216
_cell_measurement_theta_min     3.4420
_cell_measurement_theta_max     30.4570

_exptl_crystal_density_diffrn     1.707
_exptl_crystal_F_000              132 
_exptl_absorpt_coefficient_mu     0.181 
_exptl_crystal_description        unspecified
_exptl_crystal_size_max              0.234
_exptl_crystal_size_mid              0.212  
_exptl_crystal_size_min              0.103
_exptl_crystal_colour             colourless
_exptl_absorpt_correction_type    multi-scan
_exptl_absorpt_process_details
;
 Absorption correction done by SORTAV
 Blessing, R. H.: (1995) Acta Cryst. A51, 33-38
;
_exptl_absorpt_correction_T_min    0.984
_exptl_absorpt_correction_T_max    0.990

#=======================================================================

# EXPERIMENTAL DATA

_diffrn_reflns_av_R_equivalents   0.0000
_diffrn_reflns_av_unetI/netI      0.0227
_diffrn_reflns_limit_h_max        8
_diffrn_reflns_limit_h_min        -8
_diffrn_reflns_limit_k_max        4
_diffrn_reflns_limit_k_min        0
_diffrn_reflns_limit_l_max        16
_diffrn_reflns_limit_l_min        0
_diffrn_reflns_number             740
_diffrn_reflns_theta_full         26.00
_diffrn_reflns_theta_max          30.47
_diffrn_reflns_theta_min          3.44
_diffrn_ambient_temperature       100.00(10)
_diffrn_detector_area_resol_mean  ?
_diffrn_measured_fraction_theta_full 1.000
_diffrn_measured_fraction_theta_max 1.000
_diffrn_measurement_device_type   'Bruker APEX-II CCD'
_diffrn_measurement_method        '\f and \w scans'
_diffrn_radiation_monochromator   'graphite'
_diffrn_radiation_type            MoK\a
_diffrn_radiation_wavelength      0.71073
_diffrn_source                    'fine-focus sealed tube'
_diffrn_standards_number          0
_reflns_number_gt                 713
_reflns_number_total              740
_reflns_threshold_expression      >0sigma(F)

#  
# Refinement details
#  
_refine_special_details          
;
  .  H thermal motions refined anisotropically.
  .  Hirshfeld atom refinement (HAR):
     .  Uses aspherical atomic scattering factors
        obtained from Hirshfeld partitioning of a
        gaussian quantum chemical wavefunction.
     .  Hirshfeld weight functions obtained from
        spherically averaged unrestricted atomic
        densities.
  .  Wavefunction type : rks becke88lyp using cluster
 charges, radius=8.0 angstrom
  .  Gaussian basis set: cc pVTZ
  .  Refinement based on |F| with weight=1/sigma(|F|)
  .  Negative |F|^^2 were pruned from the data
  .  Eigenvalues < 0.1E-04 removed from normal equations
  .  Reflection used in the refinement appear below
  .  Refined using the Tonto program:
     .  Version: 3.2 v. 196f026
     .  Platform: INTEL-ifort-on-LINUX
     .  Build date: Wed Feb  4 17:27:23 CET 2015
;

# Standard CIF keys and data

_refine_ls_structure_factor_coeff  F
_refine_ls_matrix_type             full
_refine_ls_R_factor_gt             0.0110
_refine_ls_wR_factor_gt            0.0140
_refine_ls_goodness_of_fit_ref     1.057973
_refine_ls_number_reflns           734
_refine_ls_number_parameters       64
_refine_ls_number_restraints       0
_refine_ls_number_constraints      0
_refine_ls_hydrogen_treatment      refall
_refine_ls_weighting_scheme        sigma
_refine_ls_weighting_details       'w=1/\s(F)'
_refine_ls_shift/su_max            0.0100
_refine_ls_extinction_method       none

_refine_diff_density_max             0.081977  
_refine_diff_density_min            -0.101351   

# ---------------------
# Coordinates and ADP's
# ---------------------

loop_
_atom_site_label
_atom_site_fract_x
_atom_site_fract_y
_atom_site_fract_z
_atom_site_adp_type
_atom_site_occupancy
O1 0.43484(3) 0.44407(5) 0.34990(1) Uani 1.000000000
O2 0.24243(3) 0.74245(5) 0.46371(1) Uani 1.000000000
C1 0.40304(4) 0.55878(6) 0.44799(2) Uani 1.000000000
H1 0.302(1) 0.521(2) 0.2788(7) Uani 1.000000000
O5 0.13015(3) 0.63091(6) 0.17854(1) Uani 1.000000000
H3 0.191(1) 0.696(2) 0.1129(6) Uani 1.000000000
H4 0.009(1) 0.458(2) 0.1501(6) Uani 1.000000000

loop_
_atom_site_aniso_label
_atom_site_aniso_U_11
_atom_site_aniso_U_22
_atom_site_aniso_U_33
_atom_site_aniso_U_12
_atom_site_aniso_U_13
_atom_site_aniso_U_23
O1 0.01289(9) 0.0191(1) 0.0080(1) 0.00465(5) 0.00163(7) -0.00079(6)
O2 0.01126(8) 0.01818(9) 0.0097(1) 0.00533(5) 0.00119(6) -0.00068(5)
C1 0.00931(9) 0.0113(1) 0.0080(1) 0.00152(6) 0.00132(7) 0.00006(6)
H1 0.028(4) 0.034(4) 0.044(6) -0.000(3) 0.016(4) -0.009(4)
O5 0.01079(9) 0.0183(1) 0.00940(9) -0.00190(5) 0.00065(6) 0.00093(6)
H3 0.039(3) 0.041(4) 0.024(4) -0.005(3) 0.007(3) 0.006(3)
H4 0.036(3) 0.042(4) 0.036(4) -0.012(3) 0.005(3) -0.000(3)

loop_
_geom_bond_atom_site_label_1
_geom_bond_atom_site_label_2
_geom_bond_distance
 O1 C1 1.2880(2)
 O2 C1 1.2228(3)
 O1 H1 1.053(8)
 O5 H3 0.967(6)
 O5 H4 0.953(6)

loop_
_geom_angle_atom_site_label_1     
_geom_angle_atom_site_label_2
_geom_angle_atom_site_label_3
_geom_angle     
 O1 C1 O2  126.97(2)
 C1 O1 H1 112.9(3)
 H3 O5 H4 106.4(5)

# Standard CIF keys and data

# ---------------
# Reflection data
# ---------------

loop_
    _diffrn_refln_index_h
    _diffrn_refln_index_k
    _diffrn_refln_index_l
    _diffrn_refln_F_calc
    _diffrn_refln_F_meas
    _diffrn_refln_F_sigma
       1       0       0       34.707960       34.097801        0.521321
       2       0       0        8.468692        8.911846        0.115881
       3       0       0       34.683603       34.927496        0.369863
       4       0       0       11.905158       11.662333        0.143218
       5       0       0       13.871194       13.843410        0.168616
       6       0       0       26.947172       26.881034        0.295136
       7       0       0       18.331541       18.364368        0.200117
       8       0       0        9.152365        9.080969        0.111967
       1       1       0       69.435456       69.239006        0.766019
       2       1       0       33.254827       33.614283        0.367478
       3       1       0       18.451849       18.494323        0.207716
       4       1       0        2.705532        2.669326        0.066308
       5       1       0        1.149855        1.191134        0.152914
       6       1       0        1.445972        1.276519        0.122786
       7       1       0       15.991326       15.993124        0.177941
       0       2       0        6.721871        6.587564        0.080568
       1       2       0       31.682887       31.832688        0.350470
       2       2       0       40.041823       40.192785        0.429737
       3       2       0        2.486261        2.314347        0.110123
       4       2       0       19.273412       19.312690        0.223164
       5       2       0        8.737934        8.625138        0.120433
       6       2       0        0.440668        0.357211        0.357211
       7       2       0       10.434016       10.458967        0.118271
       1       3       0        7.662493        7.773288        0.113392
       2       3       0        6.336612        6.485137        0.115600
       3       3       0       14.852441       15.023648        0.180805
       4       3       0        4.180635        4.116066        0.070080
       5       3       0       19.456280       19.465868        0.214114
       0       4       0        2.990437        2.998783        0.079023
       1       4       0        7.451795        7.521237        0.087261
       2       4       0        6.271578        6.275030        0.074869
       3       4       0        4.401716        4.343156        0.057832
       4       4       0       14.283761       14.323756        0.159365
       5       4       0        5.177775        5.161686        0.065118
      -8       1       1        9.461166        9.451561        0.107846
      -7       1       1        7.529368        7.478235        0.086483
      -6       1       1        1.996769        2.168041        0.091336
      -5       1       1       13.383385       13.325164        0.159679
      -4       1       1       16.679058       16.905620        0.199035
      -3       1       1       31.552944       31.621195        0.344687
      -2       1       1       23.984262       24.143736        0.265713
      -1       1       1       95.109251       91.255794        1.013509
       0       1       1       37.995958       38.139743        0.432052
       1       1       1       10.640374       10.956733        0.122990
       2       1       1       14.228870       14.530313        0.162641
       3       1       1       36.753344       36.714847        0.399010
       4       1       1       21.916379       21.749943        0.242967
       5       1       1       18.324752       18.248562        0.208883
       6       1       1       23.943707       24.171264        0.267708
       7       1       1        1.875436        1.815103        0.058345
       8       1       1        1.137348        1.120134        0.089649
      -6       2       1       14.855803       14.920791        0.164775
      -5       2       1        5.436063        5.319304        0.098864
      -4       2       1       12.932740       12.919365        0.155353
      -3       2       1       16.063733       16.250846        0.181621
      -2       2       1       21.649636       21.838269        0.239658
      -1       2       1       20.986357       21.053978        0.238599
       0       2       1       15.296671       15.455420        0.173077
       1       2       1       28.806030       28.853943        0.314146
       2       2       1        2.250862        2.313893        0.071372
       3       2       1        5.073995        5.022051        0.081606
       4       2       1       15.263025       15.227607        0.177025
       5       2       1        8.937215        8.914202        0.143455
       6       2       1        5.405703        5.440680        0.067041
       7       2       1        5.790736        5.774859        0.070826
      -6       3       1        6.317396        6.232175        0.074902
      -5       3       1        7.854363        7.891134        0.090814
      -4       3       1        3.945395        3.861994        0.112861
      -3       3       1        3.416375        3.330165        0.096746
      -2       3       1       21.124741       21.333307        0.245633
      -1       3       1        0.617005        0.308383        0.308383
       0       3       1       12.590013       12.671227        0.151643
       1       3       1        9.881989       10.051865        0.135213
       2       3       1        9.596096        9.637168        0.135589
       3       3       1        2.495569        2.419669        0.202464
       4       3       1       10.708274       10.748023        0.130114
       5       3       1        9.058791        9.047596        0.102821
       6       3       1        0.367908        0.359444        0.233349
      -5       4       1        3.150470        3.106702        0.048075
      -4       4       1        0.664386        0.790000        0.104435
      -3       4       1        8.093325        8.114185        0.093649
      -2       4       1        7.218981        7.267668        0.084285
      -1       4       1        4.321407        4.321689        0.057185
       0       4       1        6.066023        6.133025        0.076624
       1       4       1        1.423788        1.355950        0.058105
       2       4       1        0.292340        0.177482        0.237005
       3       4       1        1.076192        1.116378        0.068046
       4       4       1        1.317197        1.388524        0.047928
      -8       0       2        3.286114        3.245304        0.069458
      -7       0       2        6.732664        6.696641        0.083850
      -6       0       2       23.906400       23.687972        0.255516
      -5       0       2       16.589725       16.794344        0.190128
      -4       0       2       54.902984       53.912985        0.595165
      -3       0       2        6.751010        6.743664        0.099493
      -2       0       2       44.419890       42.882281        0.445269
      -1       0       2       49.082171       47.943404        0.517989
       0       0       2       20.749229       21.459031        0.239700
       1       0       2        5.598065        5.783684        0.088686
       2       0       2      106.153367       99.995000        1.027581
       3       0       2       24.040494       24.013538        0.270749
       4       0       2        0.047852        0.164924        0.343603
       5       0       2       45.835003       45.311919        0.466406
       6       0       2        9.501101        9.553062        0.144343
       7       0       2       10.382059       10.495237        0.121231
       8       0       2        6.810986        6.696716        0.103234
      -8       1       2        0.098141        0.491935        0.121260
      -7       1       2       16.460540       16.486358        0.183291
      -6       1       2        4.638574        4.574167        0.113561
      -5       1       2       28.242650       28.161143        0.305085
      -4       1       2       13.262454       13.298872        0.158096
      -3       1       2       10.127686       10.242558        0.119318
      -2       1       2       41.510946       41.710670        0.456822
      -1       1       2       21.425525       22.022943        0.241758
       0       1       2       16.513384       16.971447        0.189909
       1       1       2       36.320098       36.471907        0.398648
       2       1       2        2.844069        2.838503        0.072857
       3       1       2       36.986098       36.869364        0.398965
       4       1       2       24.159603       23.952870        0.262155
       5       1       2       13.391396       13.395895        0.164115
       6       1       2       13.658998       13.726616        0.154218
       7       1       2        0.763848        0.594811        0.085105
      -7       2       2        0.978921        0.817680        0.118895
      -6       2       2       11.100846       11.086478        0.124727
      -5       2       2        1.361239        1.325670        0.144950
      -4       2       2        6.525351        6.372205        0.091919
      -3       2       2       23.528303       23.694936        0.260560
      -2       2       2       38.870528       39.085547        0.426784
      -1       2       2        5.081114        5.088811        0.072338
       0       2       2       20.075311       20.370076        0.226343
       1       2       2        0.510789        0.749733        0.168098
       2       2       2        3.009888        2.999733        0.057863
       3       2       2       29.477611       29.355919        0.315947
       4       2       2       30.274197       30.453243        0.335972
       5       2       2        3.318859        3.230944        0.148413
       6       2       2        0.360476        0.591270        0.115455
       7       2       2        4.431513        4.417239        0.060979
      -6       3       2        5.961882        5.937592        0.071588
      -5       3       2        0.517085        0.342637        0.223893
      -4       3       2        6.509683        6.358616        0.116581
      -3       3       2       28.103498       28.176409        0.305815
      -2       3       2       14.497191       14.636940        0.172846
      -1       3       2       10.137039       10.258167        0.129989
       0       3       2       19.063960       18.955474        0.210608
       1       3       2       12.076973       12.203278        0.151307
       2       3       2       16.869259       16.901775        0.193992
       3       3       2        8.040838        8.003812        0.115466
       4       3       2        1.743143        1.766550        0.052432
       5       3       2        4.043828        4.039431        0.055839
       6       3       2        1.419333        1.566493        0.057520
      -5       4       2        0.073626        0.614980        0.094211
      -4       4       2        4.051145        3.928740        0.053305
      -3       4       2        5.749304        5.784808        0.070090
      -2       4       2       13.809663       13.852798        0.154257
      -1       4       2        5.543112        5.469278        0.065946
       0       4       2       13.396271       13.514807        0.151424
       1       4       2       13.200228       13.231024        0.147065
       2       4       2        2.539201        2.500440        0.047503
       3       4       2        2.672693        2.697907        0.045851
       4       4       2        1.381345        1.444126        0.049171
      -8       1       3        7.646314        7.650948        0.089136
      -7       1       3        3.377560        3.400735        0.046633
      -6       1       3        1.884320        1.749114        0.165637
      -5       1       3       12.540047       12.519185        0.147443
      -4       1       3        2.319513        2.210633        0.074726
      -3       1       3       22.374498       22.465529        0.250894
      -2       1       3        7.975252        8.005561        0.097021
      -1       1       3       32.010764       32.720483        0.359241
       0       1       3        7.593310        7.542480        0.091440
       1       1       3       49.627442       49.429141        0.541106
       2       1       3       37.927579       37.915828        0.419295
       3       1       3       11.537006       11.245444        0.133738
       4       1       3       25.597436       25.362965        0.276315
       5       1       3        2.340781        2.332917        0.116478
       6       1       3        8.317728        8.357392        0.098215
       7       1       3        4.817205        4.834770        0.062768
      -7       2       3        8.375916        8.336906        0.095486
      -6       2       3       13.736295       13.766263        0.153034
      -5       2       3        3.666109        3.600694        0.126360
      -4       2       3       15.711820       15.774029        0.183968
      -3       2       3       30.459487       30.594281        0.336885
      -2       2       3        5.412613        5.591422        0.085244
      -1       2       3       23.175482       23.327666        0.261240
       0       2       3        0.500921        0.309516        0.309516
       1       2       3       33.415219       33.542361        0.364055
       2       2       3        7.194996        7.338597        0.093391
       3       2       3       17.983906       17.850770        0.198575
       4       2       3       13.137027       12.995769        0.157155
       5       2       3        8.688461        8.686887        0.108658
       6       2       3        6.495591        6.406013        0.078928
       7       2       3        3.826380        3.803025        0.062972
      -6       3       3        1.998178        1.984565        0.042350
      -5       3       3        4.346408        4.308828        0.055594
      -4       3       3        8.313487        8.252454        0.111201
      -3       3       3        3.367793        3.193431        0.104580
      -2       3       3        2.177100        1.973955        0.108614
      -1       3       3        6.491080        6.480818        0.098655
       0       3       3       16.370121       16.439282        0.201364
       1       3       3        0.437722        0.663626        0.222718
       2       3       3        3.820314        3.650753        0.093367
       3       3       3       17.498166       17.705084        0.200799
       4       3       3        2.051004        2.022523        0.044999
       5       3       3        3.711738        3.714835        0.054234
       6       3       3        1.542858        1.403674        0.056343
      -5       4       3        8.547180        8.575197        0.098700
      -4       4       3       13.640003       13.705473        0.152614
      -3       4       3       13.539113       13.586022        0.151366
      -2       4       3       10.029818       10.089103        0.114134
      -1       4       3        0.294976        0.294279        0.294279
       0       4       3        3.499087        3.558370        0.050094
       1       4       3        6.752977        6.732533        0.079639
       2       4       3       13.048281       13.154467        0.146393
       3       4       3        7.534567        7.526686        0.088743
       4       4       3        2.880623        2.932303        0.053779
      -8       0       4        3.659189        3.544996        0.062038
      -7       0       4       11.220855       11.202232        0.126132
      -6       0       4        2.923391        2.787615        0.111574
      -5       0       4        7.570818        7.498333        0.134299
      -4       0       4       19.555204       19.602551        0.216473
      -3       0       4       16.371495       16.611141        0.191640
      -2       0       4       79.659091       75.805541        0.918292
      -1       0       4       51.399547       50.809054        0.562462
       0       0       4       14.454072       14.892280        0.169169
       1       0       4       75.229256       73.471627        0.878032
       2       0       4        5.056579        5.071588        0.111144
       3       0       4        8.234719        8.081584        0.129603
       4       0       4       10.654979       10.930691        0.142734
       5       0       4        6.101858        6.049132        0.139310
       6       0       4        2.185086        2.108151        0.068200
       7       0       4       28.753356       28.964461        0.311887
      -8       1       4        9.554125        9.488677        0.108379
      -7       1       4        1.109515        1.098408        0.049313
      -6       1       4        9.985828       10.005998        0.132802
      -5       1       4       17.029673       17.054911        0.193120
      -4       1       4       10.290583       10.333441        0.120704
      -3       1       4       26.566281       26.821074        0.294106
      -2       1       4       33.254367       33.361954        0.363167
      -1       1       4       27.500137       28.037118        0.312761
       0       1       4       68.834312       67.177377        0.733566
       1       1       4       14.413435       14.475151        0.165015
       2       1       4        5.324483        5.301792        0.084609
       3       1       4        6.199691        5.851068        0.091207
       4       1       4        3.001364        2.919914        0.087654
       5       1       4       11.041169       11.042192        0.140357
       6       1       4       13.014147       13.104961        0.146180
       7       1       4       10.391285       10.348430        0.117594
      -7       2       4        3.220421        3.211230        0.046424
      -6       2       4        4.129841        4.087297        0.056169
      -5       2       4        9.498583        9.450608        0.125213
      -4       2       4       13.891958       13.931260        0.160639
      -3       2       4        9.191564        9.220304        0.113932
      -2       2       4        8.449278        8.391186        0.121845
      -1       2       4       26.626529       26.831884        0.298886
       0       2       4       24.049101       24.143529        0.278282
       1       2       4        7.771936        7.864350        0.096081
       2       2       4        1.971419        1.834094        0.075430
       3       2       4       16.904394       16.917742        0.190220
       4       2       4        7.006980        7.033918        0.120814
       5       2       4       13.730638       13.729894        0.154181
       6       2       4       12.193612       12.139193        0.135443
      -6       3       4        3.677817        3.681576        0.056938
      -5       3       4        5.997337        5.966825        0.074202
      -4       3       4       27.427574       27.658995        0.308858
      -3       3       4       11.924769       11.930214        0.148873
      -2       3       4        5.305417        5.364606        0.101717
      -1       3       4       13.276540       13.254810        0.175055
       0       3       4       13.428117       13.189390        0.195930
       1       3       4        4.981172        5.024639        0.108238
       2       3       4       26.010870       26.300000        0.290579
       3       3       4       18.309547       18.397011        0.203880
       4       3       4       12.304416       12.308127        0.138082
       5       3       4        3.529938        3.452970        0.059005
      -5       4       4        8.560473        8.520153        0.101067
      -4       4       4        1.544334        1.735367        0.049870
      -3       4       4        9.451730        9.529271        0.108708
      -2       4       4        1.175912        1.139079        0.073574
      -1       4       4        1.163712        1.064143        0.057217
       0       4       4        6.190981        6.170413        0.076400
       1       4       4        3.033837        2.968636        0.049030
       2       4       4       12.968315       12.983451        0.144058
       3       4       4       10.831412       10.816192        0.122268
       4       4       4        2.251216        2.220968        0.054589
      -8       1       5        8.333489        8.311498        0.096025
      -7       1       5        2.563223        2.595458        0.050777
      -6       1       5       17.290478       17.390515        0.196620
      -5       1       5        9.762815        9.766934        0.120121
      -4       1       5        0.442243        0.470956        0.161602
      -3       1       5       25.533716       25.767615        0.286053
      -2       1       5        8.059391        8.076262        0.100423
      -1       1       5        1.878082        1.768813        0.068578
       0       1       5       14.684949       14.759404        0.173109
       1       1       5       18.721609       18.734193        0.208535
       2       1       5        7.976373        8.033741        0.110989
       3       1       5        3.846212        4.035344        0.080726
       4       1       5       16.758998       16.752015        0.190916
       5       1       5        1.877226        1.559487        0.117579
       6       1       5       13.461098       13.501111        0.150081
       7       1       5       11.123579       11.175867        0.126432
      -7       2       5        5.519272        5.533986        0.067086
      -6       2       5        3.727877        3.716719        0.051340
      -5       2       5       23.492391       23.746368        0.264034
      -4       2       5        4.240966        4.325275        0.082162
      -3       2       5        2.875705        2.867752        0.078917
      -2       2       5        3.177025        3.302878        0.072398
      -1       2       5       39.356642       39.251497        0.420839
       0       2       5       12.426919       12.428194        0.145279
       1       2       5       16.775173       16.901183        0.195795
       2       2       5       21.892907       21.996136        0.246423
       3       2       5       13.943074       13.973546        0.165940
       4       2       5        1.344307        1.183596        0.159878
       5       2       5        6.770661        6.862944        0.083711
       6       2       5       17.353491       17.453080        0.191852
      -6       3       5        1.435822        1.429056        0.061138
      -5       3       5        3.418579        3.364967        0.051660
      -4       3       5        9.398268        9.503631        0.118163
      -3       3       5        8.222196        8.236686        0.122255
      -2       3       5        4.484869        4.420973        0.104377
      -1       3       5        1.535989        1.456056        0.130538
       0       3       5        6.984937        6.992353        0.131449
       1       3       5        8.240148        8.263958        0.206229
       2       3       5        4.935820        4.933660        0.121280
       3       3       5        0.619059        0.533010        0.105108
       4       3       5        3.327351        3.247461        0.051369
       5       3       5       11.230557       11.210263        0.126040
      -5       4       5        6.502023        6.520506        0.079466
      -4       4       5        5.978493        5.906776        0.073595
      -3       4       5        1.142115        1.152345        0.059276
      -2       4       5       10.332292       10.334409        0.116777
      -1       4       5       13.867607       13.869391        0.154435
       0       4       5       15.347605       15.418820        0.170541
       1       4       5       12.713794       12.771844        0.142117
       2       4       5        7.627828        7.604670        0.089418
       3       4       5        0.868078        0.866025        0.088851
      -8       0       6        0.217976        0.546260        0.195689
      -7       0       6       28.123554       28.394190        0.318399
      -6       0       6       22.598971       22.740712        0.240935
      -5       0       6       19.165803       19.050984        0.210602
      -4       0       6       11.889967       11.946129        0.155879
      -3       0       6        6.207791        6.080461        0.089885
      -2       0       6       22.967669       22.878593        0.246536
      -1       0       6       24.947428       24.741463        0.280678
       0       0       6       55.880458       55.500721        0.597989
       1       0       6       26.458300       26.058396        0.286706
       2       0       6        3.451439        3.665106        0.089913
       3       0       6       42.533613       41.999762        0.408898
       4       0       6        6.512100        6.446162        0.135932
       5       0       6        4.518378        4.416220        0.094184
       6       0       6       11.415978       11.514339        0.131457
       7       0       6        1.885459        1.798527        0.086044
      -8       1       6        2.327502        2.260221        0.048028
      -7       1       6        7.624568        7.685376        0.089192
      -6       1       6       21.839402       21.803211        0.237961
      -5       1       6        3.591349        3.462658        0.101408
      -4       1       6       23.626715       23.705274        0.259592
      -3       1       6        1.128808        1.309351        0.088532
      -2       1       6        4.202819        4.226464        0.065935
      -1       1       6        1.224007        1.323027        0.095061
       0       1       6       31.058129       30.902265        0.338889
       1       1       6       25.508724       25.611326        0.283081
       2       1       6       36.340506       36.121323        0.384787
       3       1       6        3.755020        3.881623        0.085573
       4       1       6       11.133227       11.224081        0.139407
       5       1       6       15.881127       15.877342        0.175750
       6       1       6        8.077231        8.060459        0.094908
      -7       2       6        2.558666        2.581395        0.046933
      -6       2       6        1.859965        1.830027        0.060084
      -5       2       6       15.811732       15.879547        0.182095
      -4       2       6        4.356130        4.217227        0.077782
      -3       2       6       20.908257       20.945644        0.231156
      -2       2       6       15.032823       15.095695        0.171553
      -1       2       6        7.702663        7.596052        0.105057
       0       2       6        4.047225        4.233675        0.082771
       1       2       6       22.392040       22.551053        0.250605
       2       2       6        5.570553        5.615247        0.099996
       3       2       6       11.771655       11.800424        0.151389
       4       2       6        4.553751        4.644674        0.072913
       5       2       6       12.202869       12.306502        0.137690
       6       2       6        2.623202        2.604189        0.059430
      -6       3       6        4.329881        4.355686        0.060223
      -5       3       6        3.800351        3.833014        0.052803
      -4       3       6        5.106651        4.992394        0.072232
      -3       3       6        0.338893        0.812219        0.291835
      -2       3       6       34.043545       33.997647        0.367452
      -1       3       6       18.242664       18.302186        0.226235
       0       3       6        0.665713        0.138564        0.512512
       1       3       6       11.757667       11.660189        0.161493
       2       3       6        2.709215        2.724830        0.068555
       3       3       6        7.816457        7.871785        0.091811
       4       3       6       18.075923       18.163425        0.201242
       5       3       6       16.723811       16.813090        0.185402
      -4       4       6        9.473275        9.371339        0.107593
      -3       4       6        8.843386        8.725021        0.102899
      -2       4       6        3.412996        3.408079        0.058004
      -1       4       6       15.976734       16.045560        0.177038
       0       4       6        4.429176        4.464751        0.059867
       1       4       6        4.979001        5.007395        0.063509
       2       4       6        3.271945        3.260215        0.055531
       3       4       6        0.910966        0.901332        0.123901
      -8       1       7       13.025402       13.127452        0.146312
      -7       1       7       12.740484       12.637247        0.142047
      -6       1       7        2.944631        2.966007        0.071616
      -5       1       7        1.918742        1.953330        0.103060
      -4       1       7       16.572270       16.605120        0.187142
      -3       1       7       33.011947       32.874610        0.366611
      -2       1       7       10.268373       10.234745        0.126827
      -1       1       7       35.987599       36.142357        0.394211
       0       1       7       10.437905       10.476163        0.127734
       1       1       7        7.606685        7.495465        0.105134
       2       1       7        9.569239        9.705308        0.133161
       3       1       7        9.676569        9.371606        0.124390
       4       1       7        5.179336        5.116249        0.093500
       5       1       7        3.890414        3.931921        0.057130
       6       1       7        6.073089        6.110646        0.076494
      -7       2       7        7.697972        7.753644        0.090551
      -6       2       7        0.825478        0.744513        0.091214
      -5       2       7        8.151430        8.104875        0.118950
      -4       2       7        4.659093        4.650914        0.096026
      -3       2       7       23.019306       22.930329        0.247737
      -2       2       7       10.423594       10.332473        0.135905
      -1       2       7        2.042580        1.961148        0.094332
       0       2       7       20.791554       20.818501        0.232584
       1       2       7       15.938522       16.014369        0.183386
       2       2       7       13.219591       13.370864        0.160641
       3       2       7        3.363068        3.219317        0.099701
       4       2       7       21.818317       21.976351        0.240436
       5       2       7        3.666506        3.641977        0.065667
       6       2       7        1.811492        1.695435        0.071151
      -6       3       7        4.709905        4.803749        0.063073
      -5       3       7        7.051686        7.065479        0.082572
      -4       3       7        4.033769        4.055860        0.056360
      -3       3       7        3.591036        3.591518        0.061645
      -2       3       7       15.963038       15.889619        0.190256
      -1       3       7        2.318140        2.230269        0.129983
       0       3       7        1.777508        1.443364        0.245157
       1       3       7        7.611155        7.648660        0.110623
       2       3       7        9.615781        9.641214        0.110841
       3       3       7        2.533144        2.489538        0.051342
       4       3       7        0.980225        0.875271        0.161339
      -4       4       7        5.313783        5.417841        0.069757
      -3       4       7        7.203871        7.161145        0.087108
      -2       4       7       10.820046       10.766615        0.121898
      -1       4       7        9.458361        9.479979        0.108373
       0       4       7        0.782665        0.749733        0.155175
       1       4       7        1.985239        1.986907        0.051345
       2       4       7        7.475308        7.496132        0.089446
      -8       0       8       12.366027       12.351923        0.136359
      -7       0       8        0.966669        1.044222        0.108006
      -6       0       8        1.771293        1.724123        0.186300
      -5       0       8       29.736899       29.905685        0.407719
      -4       0       8       42.565309       42.293617        0.479504
      -3       0       8        8.303372        8.340623        0.112805
      -2       0       8       37.307512       37.760032        0.421312
      -1       0       8       39.342527       39.265379        0.448115
       0       0       8       30.144383       30.096678        0.335629
       1       0       8       14.981850       14.799324        0.185290
       2       0       8       18.115300       18.018047        0.201762
       3       0       8        6.026882        5.775465        0.251880
       4       0       8        1.785970        1.982625        0.177022
       5       0       8       21.246790       21.265230        0.221704
       6       0       8        6.874346        6.851569        0.093537
      -8       1       8        4.299662        4.294299        0.066415
      -7       1       8        0.046723        0.242074        0.300604
      -6       1       8        3.108250        3.229396        0.065538
      -5       1       8        7.260929        7.304861        0.117651
      -4       1       8       23.395270       23.402778        0.255424
      -3       1       8        5.419411        5.150728        0.085750
      -2       1       8       30.050302       30.051123        0.328068
      -1       1       8       16.875950       17.124252        0.195578
       0       1       8        9.232641        9.192932        0.117360
       1       1       8       16.895259       16.918924        0.194092
       2       1       8       12.033902       12.039934        0.149601
       3       1       8       10.918860       10.961296        0.135863
       4       1       8        9.353510        9.346711        0.109666
       5       1       8        2.097459        2.153857        0.090486
       6       1       8       11.424942       11.414903        0.129514
      -7       2       8        7.253022        7.176071        0.084950
      -6       2       8        6.374445        6.441817        0.077306
      -5       2       8        2.407931        2.434810        0.068399
      -4       2       8       16.058526       16.218508        0.206637
      -3       2       8       29.915486       30.083883        0.325355
      -2       2       8        9.593492        9.509890        0.143247
      -1       2       8       12.084099       11.884864        0.148170
       0       2       8        0.907889        0.786575        0.252159
       1       2       8        4.191625        4.323772        0.096716
       2       2       8       13.199767       13.093510        0.169114
       3       2       8       17.959366       17.931815        0.198231
       4       2       8        1.519099        1.479257        0.078614
       5       2       8        6.617237        6.497153        0.083652
      -6       3       8       11.104903       11.148094        0.125844
      -5       3       8        2.644797        2.589903        0.046382
      -4       3       8        0.818170        0.873098        0.059280
      -3       3       8        7.489753        7.550099        0.088196
      -2       3       8        8.923784        8.942203        0.104783
      -1       3       8        4.632073        4.684122        0.101001
       0       3       8       17.599661       17.619591        0.197766
       1       3       8        8.850481        8.884987        0.102960
       2       3       8        2.319034        2.277060        0.051144
       3       3       8       18.858471       18.951781        0.210116
       4       3       8       13.033870       12.935610        0.145770
      -4       4       8        3.636653        3.625052        0.058961
      -3       4       8        1.293525        1.271377        0.060221
      -2       4       8        1.371411        1.222906        0.050473
      -1       4       8        4.940213        4.818091        0.062147
       0       4       8        4.107704        4.129528        0.058164
       1       4       8       13.534577       13.453252        0.150245
       2       4       8        3.956216        3.957524        0.064068
      -8       1       9        6.399575        6.416151        0.083538
      -7       1       9        5.654448        5.725382        0.074895
      -6       1       9       11.664663       11.764353        0.132930
      -5       1       9       28.844825       29.128337        0.312022
      -4       1       9       11.895784       11.979149        0.161788
      -3       1       9       13.886426       13.787676        0.167837
      -2       1       9        8.443945        8.356913        0.114705
      -1       1       9       23.451379       23.261771        0.259380
       0       1       9       10.934470       10.754069        0.134276
       1       1       9       24.438110       24.303703        0.280173
       2       1       9       23.695302       23.620119        0.261394
       3       1       9        2.115622        1.853213        0.116377
       4       1       9        8.030689        8.023777        0.094401
       5       1       9        2.370229        2.497999        0.098083
      -7       2       9        7.194410        7.188254        0.088818
      -6       2       9        9.813268        9.901919        0.112639
      -5       2       9        0.719071        0.926553        0.081213
      -4       2       9        6.615760        6.575029        0.116236
      -3       2       9       12.801671       12.699213        0.174437
      -2       2       9        7.301038        7.190063        0.139105
      -1       2       9        5.017018        4.812588        0.095809
       0       2       9       13.132525       13.038021        0.175284
       1       2       9        4.832773        4.736032        0.102459
       2       2       9       15.584752       15.655670        0.196692
       3       2       9        2.669665        2.666702        0.058983
       4       2       9        6.644698        6.573355        0.080359
       5       2       9        5.753825        5.736288        0.077578
      -6       3       9        9.798188        9.984939        0.113414
      -5       3       9        0.297332        0.492646        0.136275
      -4       3       9       10.655819       10.700935        0.120292
      -3       3       9        3.854805        3.834449        0.053973
      -2       3       9        4.989171        4.986783        0.063877
      -1       3       9        1.783536        1.734733        0.059293
       0       3       9       11.432944       11.352533        0.133798
       1       3       9        5.580774        5.587844        0.071686
       2       3       9        2.103380        2.054288        0.054788
       3       3       9       10.386552       10.300485        0.118639
      -3       4       9        1.233554        1.296919        0.080367
      -2       4       9        1.067323        0.970618        0.080562
      -1       4       9        2.014154        1.927174        0.047041
       0       4       9        4.450679        4.414068        0.059990
       1       4       9        6.101368        6.078158        0.076741
      -8       0      10        4.512946        4.601195        0.099973
      -7       0      10        2.062055        2.126758        0.095256
      -6       0      10       29.965712       30.109633        0.318863
      -5       0      10       17.693429       17.835638        0.206118
      -4       0      10        2.179571        2.155899        0.376376
      -3       0      10        3.499177        3.253613        0.151678
      -2       0      10       24.538653       24.089624        0.261909
      -1       0      10        3.321561        3.276278        0.178053
       0       0      10       35.436934       35.418639        0.364538
       1       0      10       45.973961       45.987172        0.546662
       2       0      10       10.308718       10.349879        0.155763
       3       0      10        1.898255        2.076584        0.104783
       4       0      10        3.664712        3.587757        0.090186
       5       0      10       14.801318       14.945902        0.158746
      -7       1      10        9.449076        9.590255        0.112175
      -6       1      10       12.498210       12.599206        0.140474
      -5       1      10        8.955503        8.939911        0.114096
      -4       1      10        0.373979        0.677643        0.677643
      -3       1      10        3.325462        3.382898        0.158150
      -2       1      10       10.043733       10.135581        0.131082
       0       1      10       21.453567       21.472308        0.240021
       1       1      10       15.003979       15.088075        0.177676
       2       1      10       11.417576       11.564601        0.144006
       3       1      10       16.182411       16.323296        0.182355
       4       1      10        0.880684        0.956713        0.107007
       5       1      10        1.470234        1.439722        0.135307
      -7       2      10       15.410118       15.464799        0.171009
      -6       2      10        5.553140        5.480237        0.070524
      -4       2      10        9.789411        9.858245        0.112580
      -3       2      10        5.925999        5.847393        0.112761
      -2       2      10       16.849581       16.817848        0.206105
      -1       2      10       24.181232       24.335571        0.267127
       0       2      10        9.072409        8.981926        0.131616
       1       2      10        3.837723        3.807493        0.082174
       2       2      10       15.247486       15.391556        0.170518
       3       2      10        5.874350        5.895931        0.073045
       4       2      10       11.166216       11.305751        0.128542
      -5       3      10        4.429423        4.392494        0.060289
      -4       3      10       14.152312       14.093970        0.155893
      -3       3      10        7.947064        7.906959        0.091270
      -2       3      10        8.342800        8.336906        0.095486
      -1       3      10        9.992331       10.022974        0.115401
       0       3      10        2.001715        1.886531        0.051920
       1       3      10        1.433528        1.480473        0.063363
       2       3      10        2.734886        2.678488        0.064488
       3       3      10        0.877267        0.807775        0.119952
      -2       4      10        8.547480        8.534752        0.099055
      -7       1      11       11.944865       11.992081        0.135015
      -6       1      11        3.581661        3.562162        0.053459
      -5       1      11        0.646537        0.699357        0.103790
      -4       1      11        2.381206        2.129084        0.118637
      -3       1      11       22.460709       22.542848        0.247557
      -2       1      11       16.164319       16.079801        0.192385
      -1       1      11       15.165764       15.104304        0.181503
       0       1      11       25.279942       25.713615        0.280369
       1       1      11        0.323230        0.744715        0.313902
       2       1      11        2.336158        2.294668        0.059293
       3       1      11        6.450918        6.440730        0.078969
       4       1      11       19.782191       19.947431        0.219785
      -6       2      11        0.747086        0.618708        0.122019
      -5       2      11       11.177675       11.197768        0.126634
      -4       2      11        4.835026        4.881598        0.061121
      -3       2      11        8.487780        8.546929        0.103648
      -2       2      11        6.576683        6.542935        0.097704
      -1       2      11       15.139352       15.171355        0.171688
       0       2      11        2.013349        2.040147        0.057245
       1       2      11        5.157778        5.187196        0.070556
       2       2      11        9.970235        9.880435        0.113194
       3       2      11        5.343579        5.384793        0.068968
       4       2      11        1.955535        1.963670        0.063354
      -5       3      11        1.252429        1.391115        0.058111
      -4       3      11        7.924609        7.929943        0.092724
      -3       3      11        2.041730        2.023660        0.064349
      -2       3      11        7.963281        7.880102        0.090814
      -1       3      11       11.371157       11.311057        0.127140
       0       3      11        2.103892        2.110498        0.077028
       1       3      11        6.858628        6.772075        0.085222
       2       3      11        0.822586        1.015677        0.079301
      -7       0      12        4.022493        4.122257        0.072318
      -6       0      12        0.035735        0.618061        0.402191
      -5       0      12       11.649552       11.714521        0.131343
      -4       0      12       27.455158       27.560842        0.285762
      -3       0      12       21.286842       21.169317        0.237762
      -2       0      12        7.135322        7.172587        0.198563
      -1       0      12       18.630629       18.909521        0.247796
       0       0      12        6.384726        6.342634        0.159673
       1       0      12        4.386911        4.388622        0.105048
       2       0      12       15.329996       15.515154        0.189032
       3       0      12       29.284536       29.382478        0.305167
       4       0      12        2.955172        3.022433        0.077064
      -7       1      12        3.078642        2.904806        0.097299
      -6       1      12       11.346189       11.388591        0.128040
      -5       1      12        8.722681        8.764531        0.100063
      -4       1      12       15.890066       15.913830        0.176296
      -3       1      12       12.907865       12.900775        0.171675
      -2       1      12        5.421904        5.297830        0.129658
      -1       1      12       16.391898       16.587345        0.195883
       0       1      12        0.782581        0.926121        0.339009
       1       1      12        2.375452        2.476126        0.087696
       2       1      12        8.693710        8.705515        0.110691
       3       1      12        5.842601        5.808270        0.075906
       4       1      12        5.954717        5.977458        0.082036
      -6       2      12        5.263133        5.280057        0.074291
      -5       2      12        8.536331        8.575780        0.098044
      -4       2      12        1.472781        1.517300        0.042749
      -3       2      12        2.610540        2.530040        0.050927
      -2       2      12       18.378949       18.509187        0.203177
      -1       2      12       10.306988       10.315522        0.118464
       0       2      12        7.262495        7.182061        0.086569
       1       2      12        6.807812        6.655073        0.081566
       2       2      12        1.105151        1.087842        0.063928
       3       2      12        8.141468        8.168537        0.097602
      -4       3      12        6.186163        6.158328        0.075154
      -3       3      12       11.341795       11.426285        0.128498
      -2       3      12       16.272558       16.309813        0.180957
      -1       3      12        0.815872        0.746860        0.092796
       0       3      12        4.642565        4.637348        0.065259
       1       3      12       10.304321       10.273753        0.118459
      -6       1      13        3.888462        3.871176        0.054633
      -5       1      13        5.327771        5.270579        0.072406
      -4       1      13        6.967325        6.922066        0.081087
      -3       1      13        1.583649        1.554735        0.045795
      -2       1      13       10.023847       10.055844        0.114516
      -1       1      13        4.246765        4.230957        0.070188
       0       1      13        9.009131        9.050580        0.107929
       1       1      13        4.546065        4.624824        0.106528
       2       1      13       19.177403       19.230965        0.211501
       3       1      13       10.505942       10.537552        0.120739
      -5       2      13       14.986987       15.080782        0.167366
      -4       2      13        3.216733        3.254843        0.050158
      -3       2      13       12.893419       12.891858        0.144309
      -2       2      13        9.741888        9.741252        0.110832
      -1       2      13        6.317115        6.183688        0.077544
       0       2      13        5.648127        5.597321        0.072920
       1       2      13        9.161732        9.183191        0.106958
       2       2      13       10.458437       10.546089        0.120160
      -3       3      13        5.318145        5.343220        0.066763
      -2       3      13        3.388376        3.318735        0.054075
      -1       3      13        1.896463        1.906174        0.105674
       0       3      13        0.364278        0.364143        0.364143
      -6       0      14        8.885483        8.862167        0.114996
      -5       0      14        1.452769        1.475195        0.066756
      -4       0      14        2.327015        2.269824        0.052506
      -3       0      14        7.402393        7.258512        0.091574
      -2       0      14       13.249465       13.185598        0.158703
      -1       0      14       12.324685       12.450301        0.135676
       0       0      14       12.851022       12.850292        0.144388
       1       0      14       16.309114       16.334932        0.177581
       2       0      14       17.374343       17.657859        0.191034
       3       0      14        3.336953        3.404703        0.088681
      -6       1      14        8.219796        8.166027        0.095154
      -5       1      14        9.042622        8.911117        0.102428
      -4       1      14        7.167925        7.097253        0.082911
      -3       1      14        0.978190        0.814432        0.072610
      -2       1      14        7.572843        7.586238        0.088638
      -1       1      14       11.927037       11.936499        0.133533
       0       1      14        5.271430        5.276741        0.073089
       1       1      14       19.726795       19.893215        0.219120
       2       1      14        3.108777        3.192178        0.061842
      -5       2      14        1.383524        1.411878        0.100047
      -4       2      14        8.355014        8.308129        0.096856
      -3       2      14        1.577859        1.692306        0.048652
      -2       2      14        6.503775        6.526714        0.080941
      -1       2      14        1.962900        1.939278        0.077478
       0       2      14       13.327187       13.377219        0.149219
       1       2      14        4.525956        4.535747        0.071892
      -5       1      15       11.027707       11.046266        0.124270
      -4       1      15        0.588144        0.475710        0.150287
      -3       1      15        0.631498        0.752130        0.110882
      -2       1      15        5.934543        5.918277        0.073963
      -1       1      15        5.740987        5.693944        0.071667
       0       1      15        3.343842        3.427244        0.068822
       1       1      15        3.620673        3.582876        0.066344
      -3       2      15        9.337532        9.274966        0.106815
      -2       2      15        2.575154        2.452285        0.054953
      -1       2      15        6.182456        6.115799        0.085542
       0       2      15       17.278433       17.444483        0.192817
      -4       0      16       13.241988       13.211359        0.145755
      -3       0      16        6.454962        6.470085        0.088627
      -2       0      16        6.025038        6.090484        0.089401
      -1       0      16        8.327613        8.329526        0.104929
       0       0      16        5.710560        5.809561        0.088023
      -4       1      16        8.182808        8.169823        0.096100
      -3       1      16        9.886764        9.892472        0.112748
      -2       1      16        1.780003        1.696644        0.105135
      -1       1      16        4.432643        4.465311        0.065993
       0       1      16        3.329094        3.237283        0.074215

# start Validation Reply Form
_vrf_PLAT417_HAR_BLYP_oxa15_07
;
PROBLEM: Short Inter D-H..H-D
RESPONSE: This is a very strong hydrogen bond and this is the reason why
the distance is so short.
;
# end Validation Reply Form
