# Supplementary material for: On the accuracy and precision of X-ray and neutron diffraction results as a function of resolution and the electron density model
Source: IUCrJ. 2020 Aug 25;7(Pt 5):920–33. doi: 10.1107/S2052252520010441 (PMC7467170; doi:10.1107/S2052252520010441)
Supplement: Supplementary file 2 [file m-07-00920-sup2.zip › cif_deposition/HAR_BLYP_oxa15_08.cif]

# ========================
# TONTO generated CIF file
# ========================

data_HAR_BLYP_oxa15_08

_audit_creation_date               2016-1-30
_audit_creation_method             'Tonto 3.2.0 v. 196f026'

# --------------------
# Chemical information
# --------------------

_chemical_formula_sum             'C2 H6 O6'
_chemical_formula_moiety          'C2 H2 O4, 2(H2 O)'
_chemical_formula_weight           126.07
_chemical_compound_source          'see text'
_chemical_absolute_configuration   unk

# --------------------
# Symmetry information
# --------------------

_symmetry_cell_setting             Monoclinic
_symmetry_space_group_name_H-M     'P 21/c'
_symmetry_space_group_name_Hall    '-P 2ybc'
_symmetry_Int_Tables_number        '14'

loop_
    _symmetry_equiv_pos_as_xyz
'+x, +y, +z'
'-x, -y, -z'
'-x, +y+1/2, -z+1/2'
'+x, -y+1/2, +z+1/2'

# ---------------------
# Unit cell information
# ---------------------

_cell_length_a                6.1029(2) 
_cell_length_b                3.4992(1) 
_cell_length_c                11.8556(4) 
_cell_angle_alpha             90.00 
_cell_angle_beta              103.916(4) 
_cell_angle_gamma             90.00 
_cell_volume                   245.75(1) 

_cell_formula_units_Z             2
_cell_measurement_temperature   100.00(10) 
_cell_measurement_reflns_used   3343
_cell_measurement_theta_min     3.4340
_cell_measurement_theta_max     26.3780

_exptl_crystal_density_diffrn     1.707
_exptl_crystal_F_000              132 
_exptl_absorpt_coefficient_mu     0.181 
_exptl_crystal_description        unspecified
_exptl_crystal_size_max              0.234
_exptl_crystal_size_mid              0.212  
_exptl_crystal_size_min              0.103
_exptl_crystal_colour             colourless
_exptl_absorpt_correction_type    multi-scan
_exptl_absorpt_process_details
;
 Absorption correction done by SORTAV
 Blessing, R. H.: (1995) Acta Cryst. A51, 33-38
;
_exptl_absorpt_correction_T_min    0.984
_exptl_absorpt_correction_T_max    0.990

#=======================================================================

# EXPERIMENTAL DATA

_diffrn_reflns_av_R_equivalents   0.0000
_diffrn_reflns_av_unetI/netI      0.0226
_diffrn_reflns_limit_h_max        7
_diffrn_reflns_limit_h_min        -7
_diffrn_reflns_limit_k_max        4
_diffrn_reflns_limit_k_min        0
_diffrn_reflns_limit_l_max        14
_diffrn_reflns_limit_l_min        0
_diffrn_reflns_number             508
_diffrn_reflns_theta_full         26.00
_diffrn_reflns_theta_max          26.37
_diffrn_reflns_theta_min          3.44
_diffrn_ambient_temperature       100.00(10)
_diffrn_detector_area_resol_mean  ?
_diffrn_measured_fraction_theta_full 1.000
_diffrn_measured_fraction_theta_max 1.000
_diffrn_measurement_device_type   'Bruker APEX-II CCD'
_diffrn_measurement_method        '\f and \w scans'
_diffrn_radiation_monochromator   'graphite'
_diffrn_radiation_type            MoK\a
_diffrn_radiation_wavelength      0.71073
_diffrn_source                    'fine-focus sealed tube'
_diffrn_standards_number          0
_reflns_number_gt                 493
_reflns_number_total              508
_reflns_threshold_expression      >0sigma(F)

#  
# Refinement details
#  
_refine_special_details          
;
  .  H thermal motions refined anisotropically.
  .  Hirshfeld atom refinement (HAR):
     .  Uses aspherical atomic scattering factors
        obtained from Hirshfeld partitioning of a
        gaussian quantum chemical wavefunction.
     .  Hirshfeld weight functions obtained from
        spherically averaged unrestricted atomic
        densities.
  .  Wavefunction type : rks becke88lyp using cluster
 charges, radius=8.0 angstrom
  .  Gaussian basis set: cc pVTZ
  .  Refinement based on |F| with weight=1/sigma(|F|)
  .  Negative |F|^^2 were pruned from the data
  .  Eigenvalues < 0.1E-04 removed from normal equations
  .  Reflection used in the refinement appear below
  .  Refined using the Tonto program:
     .  Version: 3.2 v. 196f026
     .  Platform: INTEL-ifort-on-LINUX
     .  Build date: Wed Feb  4 17:27:23 CET 2015
;

# Standard CIF keys and data

_refine_ls_structure_factor_coeff  F
_refine_ls_matrix_type             full
_refine_ls_R_factor_gt             0.0108
_refine_ls_wR_factor_gt            0.0132
_refine_ls_goodness_of_fit_ref     1.060057
_refine_ls_number_reflns           503
_refine_ls_number_parameters       64
_refine_ls_number_restraints       0
_refine_ls_number_constraints      0
_refine_ls_hydrogen_treatment      refall
_refine_ls_weighting_scheme        sigma
_refine_ls_weighting_details       'w=1/\s(F)'
_refine_ls_shift/su_max            0.0100
_refine_ls_extinction_method       none

_refine_diff_density_max               0.086225
_refine_diff_density_min              -0.087957

# ---------------------
# Coordinates and ADP's
# ---------------------

loop_
_atom_site_label
_atom_site_fract_x
_atom_site_fract_y
_atom_site_fract_z
_atom_site_adp_type
_atom_site_occupancy
O1 0.43490(4) 0.44403(7) 0.34992(2) Uani 1.000000000
O2 0.24251(4) 0.74234(7) 0.46372(2) Uani 1.000000000
C1 0.40300(5) 0.55881(8) 0.44798(2) Uani 1.000000000
H1 0.303(1) 0.520(2) 0.2789(7) Uani 1.000000000
O5 0.13026(4) 0.63095(8) 0.17854(2) Uani 1.000000000
H3 0.192(1) 0.697(2) 0.1131(6) Uani 1.000000000
H4 0.010(1) 0.461(2) 0.1506(6) Uani 1.000000000

loop_
_atom_site_aniso_label
_atom_site_aniso_U_11
_atom_site_aniso_U_22
_atom_site_aniso_U_33
_atom_site_aniso_U_12
_atom_site_aniso_U_13
_atom_site_aniso_U_23
O1 0.0129(1) 0.0190(1) 0.0081(2) 0.00471(8) 0.0016(1) -0.00075(8)
O2 0.0111(1) 0.0181(1) 0.0096(1) 0.00550(8) 0.00110(9) -0.00062(8)
C1 0.0092(1) 0.0111(1) 0.0080(2) 0.00145(9) 0.0013(1) 0.0001(1)
H1 0.032(4) 0.034(4) 0.046(7) -0.003(4) 0.021(5) -0.012(5)
O5 0.0108(1) 0.0180(1) 0.0096(1) -0.00199(8) 0.0007(1) 0.00093(9)
H3 0.039(4) 0.039(4) 0.024(4) -0.001(3) 0.008(3) 0.009(3)
H4 0.043(4) 0.044(4) 0.036(5) -0.008(4) 0.011(4) 0.003(4)

loop_
_geom_bond_atom_site_label_1
_geom_bond_atom_site_label_2
_geom_bond_distance
 O1 C1 1.2883(4)
 O2 C1 1.2225(4)
 O1 H1 1.051(9)
 O5 H3 0.969(7)
 O5 H4 0.942(7)

loop_
_geom_angle_atom_site_label_1     
_geom_angle_atom_site_label_2
_geom_angle_atom_site_label_3
_geom_angle     
 O1 C1 O2  127.02(3)
 C1 O1 H1 113.0(3)
 H3 O5 H4 106.9(6)

# Standard CIF keys and data

# ---------------
# Reflection data
# ---------------

loop_
    _diffrn_refln_index_h
    _diffrn_refln_index_k
    _diffrn_refln_index_l
    _diffrn_refln_F_calc
    _diffrn_refln_F_meas
    _diffrn_refln_F_sigma
       1       0       0       34.714104       34.062296        0.536485
       2       0       0        8.559029        8.909994        0.112949
       3       0       0       34.716421       34.892693        0.371540
       4       0       0       11.895448       11.648605        0.143823
       5       0       0       13.817389       13.815209        0.167132
       6       0       0       26.949831       26.893865        0.294805
       7       0       0       18.291426       18.398369        0.202216
       1       1       0       69.361518       69.120836        0.762589
       2       1       0       33.227508       33.613390        0.369895
       3       1       0       18.456695       18.477283        0.208184
       4       1       0        2.657765        2.675313        0.063187
       5       1       0        1.207199        1.216922        0.160324
       6       1       0        1.425044        1.272242        0.170789
       7       1       0       16.014736       15.984680        0.178352
       0       2       0        6.676519        6.557057        0.078786
       1       2       0       31.617704       31.790722        0.350938
       2       2       0       40.023669       40.093890        0.430431
       3       2       0        2.399426        2.344270        0.111558
       4       2       0       19.329558       19.282635        0.222467
       5       2       0        8.716992        8.621891        0.114071
       6       2       0        0.396139        0.400125        0.400125
       1       3       0        7.637993        7.763633        0.108439
       2       3       0        6.398625        6.460418        0.102667
       3       3       0       14.902291       15.004999        0.173951
       4       3       0        4.161506        4.116430        0.065381
       5       3       0       19.513348       19.457646        0.214985
       0       4       0        2.944338        3.015195        0.078445
       1       4       0        7.479445        7.517047        0.086166
       2       4       0        6.268189        6.292138        0.075065
      -7       1       1        7.463763        7.462573        0.087006
      -6       1       1        1.998458        2.179656        0.098550
      -5       1       1       13.438496       13.324789        0.157025
      -4       1       1       16.753957       16.903550        0.196665
      -3       1       1       31.497004       31.620721        0.346450
      -2       1       1       23.895827       24.133587        0.267711
      -1       1       1       94.897985       91.328856        1.035778
       0       1       1       37.947093       38.108267        0.429228
       1       1       1       10.605698       10.957189        0.124369
       2       1       1       14.266997       14.522741        0.163075
       3       1       1       36.720597       36.698093        0.400159
       4       1       1       21.870841       21.753850        0.242690
       5       1       1       18.316553       18.220593        0.212817
       6       1       1       23.895891       24.197107        0.264494
       7       1       1        1.865128        1.829699        0.056905
      -6       2       1       14.933979       14.915763        0.165848
      -5       2       1        5.397803        5.310744        0.090878
      -4       2       1       12.961493       12.912397        0.156222
      -3       2       1       16.134281       16.244384        0.181071
      -2       2       1       21.632811       21.775904        0.246854
      -1       2       1       21.048154       21.049703        0.236726
       0       2       1       15.338209       15.415901        0.172870
       1       2       1       28.840563       28.758999        0.314667
       2       2       1        2.269183        2.326757        0.067178
       3       2       1        5.030565        5.017071        0.074804
       4       2       1       15.202707       15.196710        0.177056
       5       2       1        8.886298        8.975355        0.124310
       6       2       1        5.425608        5.426601        0.068430
      -5       3       1        7.933221        7.916439        0.090520
      -4       3       1        3.988317        3.934336        0.103931
      -3       3       1        3.403705        3.327912        0.090321
      -2       3       1       21.160396       21.292017        0.243977
      -1       3       1        0.581499        0.379210        0.379210
       0       3       1       12.560488       12.583322        0.146683
       1       3       1        9.912552       10.030952        0.126408
       2       3       1        9.565658        9.565772        0.127393
       3       3       1        2.472715        2.158865        0.182100
       4       3       1       10.677892       10.767079        0.129411
       5       3       1        9.041431        9.065649        0.102503
      -3       4       1        8.153334        8.073599        0.092434
      -2       4       1        7.244562        7.294039        0.083699
      -1       4       1        4.308483        4.346953        0.058014
       0       4       1        6.077029        6.153617        0.075130
       1       4       1        1.438869        1.366419        0.052798
      -7       0       2        6.674332        6.672855        0.083318
      -6       0       2       23.931158       23.666009        0.254901
      -5       0       2       16.643972       16.786900        0.186900
      -4       0       2       54.784309       53.873463        0.605461
      -3       0       2        6.801192        6.702537        0.090124
      -2       0       2       44.372760       42.884379        0.464455
      -1       0       2       48.927235       47.891022        0.521201
       0       0       2       20.685423       21.467417        0.246673
       1       0       2        5.647768        5.781436        0.084682
       2       0       2      105.923374       99.995000        1.068259
       3       0       2       24.163075       23.980826        0.267117
       5       0       2       45.764374       45.313133        0.468735
       6       0       2        9.558171        9.551335        0.134966
       7       0       2       10.396242       10.479027        0.119490
      -7       1       2       16.518098       16.492423        0.184142
      -6       1       2        4.580630        4.574604        0.112317
      -5       1       2       28.195973       28.167357        0.305914
      -4       1       2       13.283020       13.285707        0.157112
      -3       1       2       10.092874       10.237676        0.118387
      -2       1       2       41.504598       41.714985        0.460046
      -1       1       2       21.329078       21.994545        0.243913
       0       1       2       16.579517       16.952876        0.191014
       1       1       2       36.237028       36.477939        0.402324
       2       1       2        2.917869        2.840581        0.071177
       3       1       2       36.958481       36.860412        0.399886
       4       1       2       24.063751       23.948904        0.262410
       5       1       2       13.437847       13.400373        0.167837
       6       1       2       13.666870       13.739360        0.154441
      -6       2       2       11.118133       11.110806        0.124905
      -5       2       2        1.326871        1.352036        0.150620
      -4       2       2        6.514333        6.370165        0.085421
      -3       2       2       23.487476       23.666221        0.260239
      -2       2       2       38.815666       39.091303        0.430341
      -1       2       2        5.064380        5.081535        0.068752
       0       2       2       20.026038       20.344287        0.225142
       1       2       2        0.497041        0.735595        0.187781
       2       2       2        3.006590        2.995029        0.059574
       3       2       2       29.402499       29.303242        0.317384
       4       2       2       30.288602       30.408387        0.332483
       5       2       2        3.334622        3.223663        0.149577
       6       2       2        0.412041        0.615467        0.116669
      -5       3       2        0.543171        0.276405        0.276405
      -4       3       2        6.522617        6.362311        0.103237
      -3       3       2       28.115434       28.140718        0.305488
      -2       3       2       14.534657       14.611297        0.167959
      -1       3       2       10.159695       10.206860        0.122714
       0       3       2       19.092207       18.939113        0.215598
       1       3       2       12.046246       12.184006        0.144903
       2       3       2       16.842041       16.885201        0.190591
       3       3       2        8.060260        7.975149        0.106540
       4       3       2        1.730878        1.798583        0.057462
       5       3       2        4.098572        4.000625        0.053601
      -3       4       2        5.766316        5.765934        0.068479
      -2       4       2       13.861500       13.881282        0.155030
      -1       4       2        5.551722        5.479690        0.064895
       0       4       2       13.423949       13.565029        0.151602
       1       4       2       13.214934       13.272905        0.148119
       2       4       2        2.522498        2.504596        0.048033
      -7       1       3        3.385443        3.390428        0.045431
      -6       1       3        1.866668        1.829863        0.168749
      -5       1       3       12.498122       12.485191        0.143392
      -4       1       3        2.354309        2.298565        0.060954
      -3       1       3       22.384084       22.457738        0.250532
      -2       1       3        7.891845        7.991746        0.094848
      -1       1       3       31.947689       32.696942        0.361512
       0       1       3        7.577989        7.531268        0.090166
       1       1       3       49.540788       49.393826        0.547331
       2       1       3       37.948424       37.884034        0.418316
       3       1       3       11.452922       11.237882        0.130677
       4       1       3       25.618332       25.455648        0.292182
       5       1       3        2.334553        2.343118        0.118168
       6       1       3        8.285306        8.338405        0.096682
      -6       2       3       13.685841       13.774977        0.153670
      -5       2       3        3.673939        3.605274        0.123320
      -4       2       3       15.736843       15.720687        0.176878
      -3       2       3       30.461600       30.483274        0.332321
      -2       2       3        5.438238        5.587218        0.083764
      -1       2       3       23.227876       23.257257        0.260083
       0       2       3        0.526538        0.279106        0.301325
       1       2       3       33.425323       33.511341        0.364094
       2       2       3        7.247814        7.327278        0.090082
       3       2       3       17.987777       17.837881        0.198153
       4       2       3       13.114911       12.986531        0.151813
       5       2       3        8.704661        8.726912        0.105892
       6       2       3        6.422188        6.419268        0.075767
      -5       3       3        4.323168        4.308132        0.053957
      -4       3       3        8.292059        8.257118        0.105677
      -3       3       3        3.398167        3.195153        0.101288
      -2       3       3        2.207449        1.975601        0.117107
      -1       3       3        6.486964        6.472480        0.090474
       0       3       3       16.387313       16.414628        0.208147
       1       3       3        0.484231        0.681102        0.312049
       2       3       3        3.814175        3.643350        0.085542
       3       3       3       17.542250       17.691241        0.198385
       4       3       3        2.055342        2.015986        0.047510
      -2       4       3       10.042947       10.085633        0.113673
      -1       4       3        0.273850        0.245357        0.245357
       0       4       3        3.491196        3.559213        0.048515
       1       4       3        6.754279        6.749741        0.078834
       2       4       3       13.103562       13.151426        0.147196
      -7       0       4       11.262408       11.219626        0.125934
      -6       0       4        2.943069        2.807793        0.108015
      -5       0       4        7.560532        7.500933        0.130791
      -4       0       4       19.531833       19.593111        0.214773
      -3       0       4       16.443416       16.596686        0.191504
      -2       0       4       79.503066       75.685930        0.874567
      -1       0       4       51.322457       50.808956        0.554006
       0       0       4       14.434086       14.877500        0.169339
       1       0       4       75.210805       73.436095        0.868884
       2       0       4        5.044372        5.061225        0.106732
       3       0       4        8.218161        8.082079        0.138025
       4       0       4       10.676554       10.927031        0.134441
       5       0       4        6.033753        6.057640        0.131596
       6       0       4        2.197613        2.099500        0.071299
      -7       1       4        1.096020        1.156201        0.060436
      -6       1       4       10.008519        9.907270        0.134655
      -5       1       4       17.011522       17.056670        0.192507
      -4       1       4       10.260677       10.323275        0.118864
      -3       1       4       26.489356       26.816226        0.296045
      -2       1       4       33.249169       33.345464        0.365622
      -1       1       4       27.435672       27.989462        0.311854
       0       1       4       68.791126       67.114380        0.734714
       1       1       4       14.360550       14.468932        0.164038
       2       1       4        5.316550        5.236697        0.080439
       3       1       4        6.128122        5.851068        0.084007
       4       1       4        3.036595        2.981007        0.086425
       5       1       4       11.019241       11.029053        0.133641
       6       1       4       12.982933       13.087016        0.146383
      -6       2       4        4.106063        4.054627        0.053002
      -5       2       4        9.549798        9.483143        0.118742
      -4       2       4       13.848134       13.912944        0.157945
      -3       2       4        9.201847        9.217863        0.110009
      -2       2       4        8.390475        8.369409        0.121318
      -1       2       4       26.594155       26.748084        0.295863
       0       2       4       24.004022       24.088794        0.272203
       1       2       4        7.740694        7.866321        0.093998
       2       2       4        1.955134        1.859704        0.078609
       3       2       4       16.938373       16.883424        0.188814
       4       2       4        7.001744        6.979112        0.102848
       5       2       4       13.679054       13.699270        0.154529
      -5       3       4        6.043777        5.959866        0.073696
      -4       3       4       27.484881       27.628246        0.303166
      -3       3       4       11.889781       11.907141        0.149590
      -2       3       4        5.293809        5.340412        0.091984
      -1       3       4       13.244987       13.261599        0.177257
       0       3       4       13.466786       13.179530        0.194923
       1       3       4        4.960008        5.015576        0.096836
       2       3       4       26.019859       26.278508        0.291011
       3       3       4       18.271993       18.418198        0.204192
       4       3       4       12.300128       12.313001        0.138027
      -2       4       4        1.216688        1.173712        0.075623
      -1       4       4        1.187328        1.111530        0.060436
       0       4       4        6.201639        6.181990        0.075272
       1       4       4        3.017797        2.970892        0.049711
      -7       1       5        2.584482        2.622537        0.043177
      -6       1       5       17.327846       17.379586        0.194418
      -5       1       5        9.725164        9.755768        0.115954
      -4       1       5        0.433786        0.510294        0.187184
      -3       1       5       25.543764       25.695525        0.285684
      -2       1       5        8.056759        8.069387        0.099443
      -1       1       5        1.902964        1.776823        0.090881
       0       1       5       14.693447       14.800000        0.169894
       1       1       5       18.615973       18.734727        0.209069
       2       1       5        7.927869        8.034177        0.104045
       3       1       5        3.858510        4.034105        0.074180
       4       1       5       16.694218       16.777664        0.189716
       5       1       5        1.871823        1.579525        0.131768
       6       1       5       13.473661       13.471822        0.150411
      -6       2       5        3.754021        3.673146        0.050164
      -5       2       5       23.534147       23.735417        0.261388
      -4       2       5        4.251798        4.316596        0.074780
      -3       2       5        2.878619        2.884909        0.072259
      -2       2       5        3.217094        3.293327        0.066873
      -1       2       5       39.357868       39.245637        0.421031
       0       2       5       12.442051       12.395967        0.143212
       1       2       5       16.752423       16.947271        0.188990
       2       2       5       21.772814       21.955637        0.248495
       3       2       5       13.875459       13.962092        0.161367
       4       2       5        1.341336        1.193021        0.181043
       5       2       5        6.769118        6.799853        0.088892
      -5       3       5        3.424365        3.329565        0.057256
      -4       3       5        9.424836        9.522342        0.118035
      -3       3       5        8.251295        8.224597        0.111768
      -2       3       5        4.469880        4.421764        0.094410
      -1       3       5        1.561078        1.486573        0.180855
       0       3       5        6.974085        6.981905        0.119398
       1       3       5        8.204266        8.261961        0.200758
       2       3       5        4.887381        4.957822        0.117471
       3       3       5        0.591036        0.551090        0.146244
       4       3       5        3.331691        3.234192        0.049542
      -2       4       5       10.364316       10.327633        0.116365
      -1       4       5       13.902538       13.874437        0.154379
       0       4       5       15.336366       15.447330        0.171532
       1       4       5       12.741228       12.756175        0.142690
      -7       0       6       28.182423       28.310775        0.317205
      -6       0       6       22.531425       22.798246        0.241872
      -5       0       6       19.144283       19.055183        0.208963
      -4       0       6       11.923696       11.956588        0.156588
      -3       0       6        6.189778        6.071244        0.083423
      -2       0       6       22.969974       22.830681        0.248609
      -1       0       6       24.881751       24.732367        0.274853
       0       0       6       55.745690       55.447453        0.597931
       1       0       6       26.375999       26.029214        0.286060
       2       0       6        3.518414        3.669877        0.080448
       3       0       6       42.537587       42.043668        0.410628
       4       0       6        6.461146        6.443989        0.118881
       5       0       6        4.524822        4.403975        0.090740
       6       0       6       11.417279       11.487384        0.131329
      -7       1       6        7.596911        7.683749        0.088290
      -6       1       6       21.866964       21.780496        0.237283
      -5       1       6        3.564865        3.454852        0.102837
      -4       1       6       23.609697       23.713077        0.260145
      -3       1       6        1.100730        1.331165        0.084770
      -2       1       6        4.212188        4.219479        0.062316
      -1       1       6        1.228741        1.357092        0.096775
       0       1       6       31.006764       30.856604        0.339232
       1       1       6       25.481608       25.602148        0.283578
       2       1       6       36.322346       36.075199        0.384864
       3       1       6        3.785780        3.880335        0.078099
       4       1       6       11.166236       11.228090        0.133496
       5       1       6       15.809564       15.875138        0.176412
      -6       2       6        1.856253        1.833003        0.065293
      -5       2       6       15.833076       15.861904        0.179111
      -4       2       6        4.336395        4.210463        0.073435
      -3       2       6       20.919809       20.934421        0.230799
      -2       2       6       15.024476       15.102318        0.169803
      -1       2       6        7.735829        7.592430        0.103505
       0       2       6        4.019210        4.139444        0.104348
       1       2       6       22.384574       22.513551        0.249679
       2       2       6        5.582991        5.607584        0.089795
       3       2       6       11.791541       11.855379        0.142992
       4       2       6        4.517488        4.635191        0.071969
       5       2       6       12.290516       12.265398        0.137744
      -5       3       6        3.796707        3.775182        0.054564
      -4       3       6        5.153374        4.987685        0.071385
      -3       3       6        0.335877        0.819451        0.350729
      -2       3       6       34.084037       33.945987        0.366677
      -1       3       6       18.236424       18.266636        0.226958
       1       3       6       11.730431       11.656329        0.148940
       2       3       6        2.730908        2.731483        0.061221
       3       3       6        7.795089        7.859771        0.090730
      -7       1       7       12.709813       12.666491        0.142514
      -6       1       7        2.910846        2.956349        0.077235
      -5       1       7        1.924050        1.960485        0.106138
      -4       1       7       16.593786       16.584631        0.185241
      -3       1       7       32.990282       32.817069        0.359558
      -2       1       7       10.213264       10.234256        0.122382
      -1       1       7       35.932827       36.103324        0.393521
       0       1       7       10.426443       10.479981        0.123823
       1       1       7        7.610626        7.497933        0.098136
       2       1       7        9.589275        9.640176        0.126187
       3       1       7        9.627914        9.354892        0.125699
       4       1       7        5.123999        5.115564        0.089731
       5       1       7        3.891698        3.931030        0.056111
      -6       2       7        0.836149        0.777303        0.098333
      -5       2       7        8.091664        8.081770        0.110321
      -4       2       7        4.657789        4.649409        0.085638
      -3       2       7       23.043398       22.867444        0.247099
      -2       2       7       10.400028       10.331505        0.128074
      -1       2       7        2.061842        1.973069        0.103924
       0       2       7       20.788223       20.806489        0.230776
       1       2       7       15.945945       15.989371        0.180829
       2       2       7       13.206993       13.361886        0.155827
       3       2       7        3.366341        3.229551        0.092355
       4       2       7       21.733139       21.954043        0.241374
      -4       3       7        4.004977        4.044626        0.053887
      -3       3       7        3.608316        3.587199        0.058035
      -2       3       7       15.956653       15.883639        0.183321
      -1       3       7        2.350318        2.280066        0.143456
       0       3       7        1.773638        1.537498        0.233964
       1       3       7        7.631954        7.673656        0.106755
       2       3       7        9.619370        9.635767        0.110222
       3       3       7        2.504195        2.475379        0.051539
      -7       0       8        0.994724        1.066536        0.138528
      -6       0       8        1.769395        1.830328        0.182117
      -5       0       8       29.746299       29.888125        0.397618
      -4       0       8       42.502285       42.330131        0.472276
      -3       0       8        8.283183        8.321779        0.106427
      -2       0       8       37.251994       37.637083        0.411957
      -1       0       8       39.227260       39.172822        0.438212
       0       0       8       30.035151       30.049792        0.335486
       1       0       8       14.957136       14.804053        0.188993
       2       0       8       18.050740       18.005555        0.199657
       3       0       8        5.916970        5.775465        0.262481
       4       0       8        1.758771        1.954303        0.197829
       5       0       8       21.199376       21.197641        0.228140
      -6       1       8        3.135452        3.206088        0.057755
      -5       1       8        7.235624        7.298013        0.106143
      -4       1       8       23.372158       23.342879        0.253054
      -3       1       8        5.386112        5.170687        0.079911
      -2       1       8       29.985176       30.005333        0.329080
      -1       1       8       16.833205       17.100585        0.193486
       0       1       8        9.200057        9.184062        0.111962
       1       1       8       16.820919       16.928674        0.190992
       2       1       8       12.074884       12.047821        0.144461
       3       1       8       10.884895       10.952169        0.131355
       4       1       8        9.353049        9.318959        0.108042
       5       1       8        2.076122        2.178623        0.082126
      -6       2       8        6.350525        6.390696        0.076031
      -5       2       8        2.421156        2.442396        0.066917
      -4       2       8       16.080793       16.211416        0.209228
      -3       2       8       29.856070       30.025822        0.320267
      -2       2       8        9.571521        9.490522        0.141992
      -1       2       8       12.065215       11.876447        0.141883
       0       2       8        0.886004        0.875671        0.237862
       1       2       8        4.234638        4.321921        0.088246
       2       2       8       13.145700       12.994614        0.158338
       3       2       8       17.926097       17.925959        0.198579
       4       2       8        1.516018        1.505623        0.070910
      -4       3       8        0.793797        0.866372        0.082535
      -3       3       8        7.492690        7.556587        0.087852
      -2       3       8        8.904243        8.966884        0.103983
      -1       3       8        4.654955        4.670439        0.105354
       0       3       8       17.603982       17.621294        0.201191
       1       3       8        8.854308        8.900730        0.102378
       2       3       8        2.311844        2.284229        0.048720
      -6       1       9       11.684350       11.767328        0.132466
      -5       1       9       28.833082       29.049957        0.311481
      -4       1       9       11.881079       11.953661        0.160866
      -3       1       9       13.841204       13.757180        0.170054
      -2       1       9        8.429608        8.347934        0.112887
      -1       1       9       23.399453       23.213143        0.255791
       0       1       9       10.902378       10.753139        0.128639
       1       1       9       24.351168       24.345020        0.280731
       2       1       9       23.603619       23.607626        0.260035
       3       1       9        2.102805        1.845725        0.112981
       4       1       9        8.014873        8.036230        0.093372
      -5       2       9        0.725876        0.945304        0.091841
      -4       2       9        6.610946        6.568561        0.103424
      -3       2       9       12.799337       12.683454        0.175856
      -2       2       9        7.280718        7.078489        0.112715
      -1       2       9        4.995212        4.817987        0.085863
       0       2       9       13.104998       13.013070        0.172510
       1       2       9        4.772544        4.730539        0.091466
       2       2       9       15.550786       15.647044        0.197449
       3       2       9        2.666278        2.668239        0.060041
      -4       3       9       10.653188       10.661144        0.119797
      -3       3       9        3.850947        3.827924        0.051947
      -2       3       9        5.008572        4.958024        0.061801
      -1       3       9        1.773997        1.739281        0.059877
       0       3       9       11.367731       11.360458        0.132368
       1       3       9        5.570869        5.582383        0.069398
      -6       0      10       29.970373       30.126234        0.322711
      -5       0      10       17.662607       17.808425        0.200188
      -4       0      10        2.216476        2.250600        0.211164
      -3       0      10        3.494981        3.252999        0.139159
      -2       0      10       24.459313       24.068444        0.256262
      -1       0      10        3.279547        3.280549        0.166066
       0       0      10       35.387893       35.422309        0.364357
       1       0      10       45.849437       45.948232        0.535458
       2       0      10       10.292459       10.371114        0.140767
       3       0      10        1.925778        2.079471        0.105490
       4       0      10        3.698123        3.581480        0.092354
      -6       1      10       12.473524       12.577361        0.140319
      -5       1      10        8.955276        8.920818        0.109576
      -4       1      10        0.384457        0.635295        0.635295
      -3       1      10        3.353325        3.407052        0.156667
      -2       1      10       10.023101       10.128672        0.124673
       0       1      10       21.393782       21.441315        0.238014
       1       1      10       14.998646       15.084098        0.173363
       2       1      10       11.409674       11.620671        0.140253
       3       1      10       16.135606       16.329421        0.183834
      -4       2      10        9.791665        9.877449        0.115584
      -3       2      10        5.909384        5.854656        0.108179
      -2       2      10       16.864848       16.719450        0.190384
      -1       2      10       24.098756       24.332489        0.265083
       0       2      10        9.035053        8.961250        0.123829
       1       2      10        3.824693        3.809199        0.075836
       2       2      10       15.220116       15.430165        0.171725
       3       2      10        5.923231        5.862423        0.070791
      -3       3      10        7.987145        7.888219        0.090399
      -2       3      10        8.323340        8.314986        0.095376
      -1       3      10       10.000131        9.994248        0.114269
       0       3      10        2.002019        1.890820        0.056099
      -6       1      11        3.561271        3.550915        0.052916
      -5       1      11        0.626360        0.749933        0.132357
      -4       1      11        2.365172        2.114167        0.124342
      -3       1      11       22.438547       22.486663        0.245709
      -2       1      11       16.081132       16.081977        0.185752
      -1       1      11       15.154570       15.085092        0.175028
       0       1      11       25.237559       25.666320        0.279119
       1       1      11        0.332456        0.680147        0.418804
       2       1      11        2.329809        2.291157        0.059521
       3       1      11        6.412577        6.404139        0.076897
      -4       2      11        4.868700        4.901632        0.062418
      -3       2      11        8.454106        8.508760        0.099420
      -2       2      11        6.564455        6.516364        0.095772
      -1       2      11       15.137479       15.161464        0.171468
       0       2      11        1.982182        2.036001        0.059919
       1       2      11        5.172125        5.157131        0.067632
       2       2      11        9.933817        9.864482        0.112866
      -5       0      12       11.601135       11.749043        0.133536
      -4       0      12       27.414283       27.475626        0.289784
      -3       0      12       21.205785       21.175930        0.230763
      -2       0      12        7.089572        7.172099        0.171313
      -1       0      12       18.568926       18.912165        0.222596
       0       0      12        6.422526        6.348858        0.136129
       1       0      12        4.327696        4.381096        0.105818
       2       0      12       15.351843       15.458655        0.189404
      -5       1      12        8.746617        8.766641        0.099750
      -4       1      12       15.838617       15.900943        0.177712
      -3       1      12       12.873390       13.051820        0.154921
      -2       1      12        5.402406        5.228862        0.112418
      -1       1      12       16.360583       16.573473        0.189944
       0       1      12        0.742320        1.049095        0.254236
       1       1      12        2.434810        2.485317        0.082568
       2       1      12        8.660783        8.682626        0.106846
      -4       2      12        1.487634        1.510828        0.049937
      -3       2      12        2.594849        2.519047        0.053789
      -2       2      12       18.374313       18.487834        0.204782
      -1       2      12       10.328358       10.351328        0.120004
       0       2      12        7.276011        7.170774        0.084802
       1       2      12        6.786306        6.631440        0.081631
      -4       1      13        6.935378        6.895433        0.079863
      -3       1      13        1.547194        1.561089        0.051818
      -2       1      13       10.022491       10.048383        0.114099
      -1       1      13        4.241418        4.223506        0.067666
       0       1      13        8.947051        9.044501        0.106269
       1       1      13        4.570337        4.624284        0.104549
      -2       2      13        9.696814        9.683801        0.112228
      -1       2      13        6.272939        6.147194        0.075045
      -4       0      14        2.272316        2.257942        0.055806
      -3       0      14        7.397691        7.330075        0.097579
      -2       0      14       13.251440       13.162447        0.162831
      -1       0      14       12.245462       12.350708        0.147840
       0       0      14       12.765357       12.819126        0.145137
      -3       1      14        1.008516        0.798686        0.089532
      -2       1      14        7.522770        7.523696        0.087770
      -1       1      14       11.899644       11.900840        0.133513
       0       1      14        5.257661        5.250809        0.069690

# start Validation Reply Form
_vrf_PLAT088_HAR_BLYP_oxa15_08
;
PROBLEM: Poor Data / Parameter Ratio ....................       7.94 Note 
RESPONSE: The goal of the study was to check how cutting diffraction data
to different resolutions influences refinement results, thus a decreased
data / parameter ratio is a natural consequence of the data cutting procedure.
;
_vrf_PLAT417_HAR_BLYP_oxa15_08
;
PROBLEM: Short Inter D-H..H-D
RESPONSE: This is a very strong hydrogen bond and this is the reason why
the distance is so short.
;
# end Validation Reply Form
