# Supplementary material for: On the accuracy and precision of X-ray and neutron diffraction results as a function of resolution and the electron density model
Source: IUCrJ. 2020 Aug 25;7(Pt 5):920–33. doi: 10.1107/S2052252520010441 (PMC7467170; doi:10.1107/S2052252520010441)
Supplement: Supplementary file 2 [file m-07-00920-sup2.zip › cif_deposition/HAR_BLYP_oxa15_12.cif]

# ========================
# TONTO generated CIF file
# ========================

data_HAR_BLYP_oxa15_12

_audit_creation_date               2016-1-30
_audit_creation_method             'Tonto 3.2.0 v. 196f026'

# --------------------
# Chemical information
# --------------------

_chemical_formula_sum             'C2 H6 O6'
_chemical_formula_moiety          'C2 H2 O4, 2(H2 O)'
_chemical_formula_weight           126.07
_chemical_compound_source          'see text'
_chemical_absolute_configuration   unk

# Tonto specific keys

_chemical_formula_spin_mult         1
_chemical_formula_n_electrons       106
_chemical_formula_n_alpha_electrons 53
_chemical_formula_n_beta_electrons  53

# --------------------
# Symmetry information
# --------------------

_symmetry_cell_setting             Monoclinic
_symmetry_space_group_name_H-M     'P 21/c'
_symmetry_space_group_name_Hall    '-P 2ybc'
_symmetry_Int_Tables_number        '14'

loop_
    _symmetry_equiv_pos_as_xyz
'+x, +y, +z'
'-x, -y, -z'
'-x, +y+1/2, -z+1/2'
'+x, -y+1/2, +z+1/2'

# ---------------------
# Unit cell information
# ---------------------

_cell_length_a                6.0988(1) 
_cell_length_b                3.4974(1) 
_cell_length_c                11.8505(2) 
_cell_angle_alpha             90.00 
_cell_angle_beta              103.921(2) 
_cell_angle_gamma             90.00 
_cell_volume                   245.346(9) 

_cell_formula_units_Z             2
_cell_measurement_temperature   100.00(10) 
_cell_measurement_reflns_used   11133
_cell_measurement_theta_min     3.4430
_cell_measurement_theta_max     53.2320
_exptl_crystal_density_diffrn     1.707
_exptl_crystal_F_000              132 
_exptl_absorpt_coefficient_mu     0.181 
_exptl_crystal_description        unspecified
_exptl_crystal_size_max              0.234
_exptl_crystal_size_mid              0.212  
_exptl_crystal_size_min              0.103
_exptl_crystal_colour             colourless
_exptl_absorpt_correction_type    multi-scan
_exptl_absorpt_process_details
;
 Absorption correction done by SORTAV
 Blessing, R. H.: (1995) Acta Cryst. A51, 33-38
;
_exptl_absorpt_correction_T_min    0.984
_exptl_absorpt_correction_T_max    0.990

#=======================================================================

# EXPERIMENTAL DATA

_diffrn_reflns_av_R_equivalents   0.0000
_diffrn_reflns_av_unetI/netI      0.0259
_diffrn_reflns_limit_h_max        13
_diffrn_reflns_limit_h_min        -13
_diffrn_reflns_limit_k_max        7
_diffrn_reflns_limit_k_min        0
_diffrn_reflns_limit_l_max        26
_diffrn_reflns_limit_l_min        0
_diffrn_reflns_number             2930
_diffrn_reflns_theta_full         26.00
_diffrn_reflns_theta_max          53.26
_diffrn_reflns_theta_min          3.44
_diffrn_ambient_temperature       100.00(10) 
_diffrn_detector_area_resol_mean  ?
_diffrn_measured_fraction_theta_full 1.000
_diffrn_measured_fraction_theta_max 0.997
_diffrn_measurement_device_type   'Bruker APEX-II CCD'
_diffrn_measurement_method        '\f and \w scans'
_diffrn_radiation_monochromator   'graphite'
_diffrn_radiation_type            MoK\a
_diffrn_radiation_wavelength      0.71073
_diffrn_source                    'fine-focus sealed tube'
_diffrn_standards_number          0
_reflns_number_gt                 2510
_reflns_number_total              2930
_reflns_threshold_expression      >0sigma(F)

#  
# Refinement details
#  
_refine_special_details          
;
  .  H thermal motions refined anisotropically.
  .  Hirshfeld atom refinement (HAR):
     .  Uses aspherical atomic scattering factors
        obtained from Hirshfeld partitioning of a
        gaussian quantum chemical wavefunction.
     .  Hirshfeld weight functions obtained from
        spherically averaged unrestricted atomic
        densities.
  .  Wavefunction type : rks becke88lyp using cluster
 charges, radius=8.0 angstrom
  .  Gaussian basis set: cc pVTZ
  .  Refinement based on |F| with weight=1/sigma(|F|)
  .  Negative |F|^^2 were pruned from the data
  .  Eigenvalues < 0.1E-04 removed from normal equations
  .  Reflection used in the refinement appear below
  .  Refined using the Tonto program:
     .  Version: 3.2 v. 196f026
     .  Platform: INTEL-ifort-on-LINUX
     .  Build date: Wed Feb  4 17:27:23 CET 2015
;

# Standard CIF keys and data

_refine_ls_structure_factor_coeff  F
_refine_ls_matrix_type             full
_refine_ls_R_factor_gt             0.0193
_refine_ls_wR_factor_gt            0.0177
_refine_ls_goodness_of_fit_ref     0.983575
_refine_ls_number_reflns           2803
_refine_ls_number_parameters       64
_refine_ls_number_restraints       0
_refine_ls_number_constraints      0
_refine_ls_hydrogen_treatment      refall
_refine_ls_weighting_scheme        sigma
_refine_ls_weighting_details       'w=1/\s(F)'
_refine_ls_shift/su_max            0.0100
_refine_ls_extinction_method       none

_refine_diff_density_max          0.151198     
_refine_diff_density_min         -0.201299   

# ---------------------
# Coordinates and ADP's
# ---------------------

loop_
_atom_site_label
_atom_site_fract_x
_atom_site_fract_y
_atom_site_fract_z
_atom_site_adp_type
_atom_site_occupancy
O1 0.43487(2) 0.44404(3) 0.349892(8) Uani 1.000000000
O2 0.24243(2) 0.74250(3) 0.463710(9) Uani 1.000000000
C1 0.40308(2) 0.55873(3) 0.44799(1) Uani 1.000000000
H1 0.302(1) 0.521(2) 0.2788(6) Uani 1.000000000
O5 0.13012(2) 0.63104(3) 0.178567(9) Uani 1.000000000
H3 0.191(1) 0.696(2) 0.1131(5) Uani 1.000000000
H4 0.009(1) 0.458(2) 0.1501(5) Uani 1.000000000

loop_
_atom_site_aniso_label
_atom_site_aniso_U_11
_atom_site_aniso_U_22
_atom_site_aniso_U_33
_atom_site_aniso_U_12
_atom_site_aniso_U_13
_atom_site_aniso_U_23
O1 0.01272(3) 0.01896(4) 0.00767(3) 0.00464(3) 0.00165(2) -0.00073(3)
O2 0.01102(3) 0.01806(4) 0.00929(4) 0.00542(3) 0.00115(2) -0.00068(3)
C1 0.00906(3) 0.01124(4) 0.00762(4) 0.00163(3) 0.00134(3) -0.00003(3)
H1 0.027(3) 0.033(3) 0.042(5) 0.001(3) 0.016(3) -0.009(3)
O5 0.01056(3) 0.01818(4) 0.00910(3) -0.00185(3) 0.00070(2) 0.00103(3)
H3 0.036(3) 0.041(3) 0.026(3) -0.004(3) 0.007(2) 0.005(3)
H4 0.035(3) 0.039(3) 0.036(4) -0.012(3) 0.006(3) 0.000(3)

loop_
_geom_bond_atom_site_label_1
_geom_bond_atom_site_label_2
_geom_bond_distance
 O1 C1 1.2878(1)
 O2 C1 1.2229(1)
 O1 H1 1.054(7)
 O5 H3 0.965(6)
 O5 H4 0.951(5)

loop_
_geom_angle_atom_site_label_1     
_geom_angle_atom_site_label_2
_geom_angle_atom_site_label_3
_geom_angle     
 O1 C1 O2  126.96(1)
 C1 O1 H1 112.9(3)
 H3 O5 H4 106.2(5)

# Standard CIF keys and data

# ---------------
# Reflection data
# ---------------

loop_
    _diffrn_refln_index_h
    _diffrn_refln_index_k
    _diffrn_refln_index_l
    _diffrn_refln_F_calc
    _diffrn_refln_F_meas
    _diffrn_refln_F_sigma
       1       0       0       34.566755       34.093108        0.531523
       2       0       0        8.420528        8.910051        0.113915
       3       0       0       34.625651       34.950536        0.368749
       4       0       0       11.867569       11.677328        0.142165
       5       0       0       13.847755       13.854963        0.169569
       6       0       0       26.959378       26.902974        0.291134
       7       0       0       18.354023       18.371445        0.200314
       8       0       0        9.185781        9.127760        0.109223
       9       0       0        7.341784        7.290473        0.093599
      10       0       0        4.788237        4.805830        0.140640
      11       0       0       10.070443        9.969152        0.127862
      12       0       0        2.106648        1.878643        0.123308
       1       1       0       69.193522       69.318829        0.760751
       2       1       0       33.186930       33.666601        0.367502
       3       1       0       18.391465       18.500541        0.207372
       4       1       0        2.731513        2.669944        0.066062
       5       1       0        1.147972        1.194529        0.155058
       6       1       0        1.453997        1.280976        0.141503
       7       1       0       16.027609       15.999375        0.177871
       9       1       0       10.121519       10.135581        0.118595
      10       1       0        5.448264        5.530099        0.075102
      12       1       0        5.103442        5.163042        0.085247
      13       1       0        2.000385        1.893621        0.109609
       0       2       0        6.688697        6.591737        0.081438
       1       2       0       31.573815       31.864400        0.351228
       2       2       0       39.959248       40.234687        0.430541
       3       2       0        2.541092        2.326951        0.108235
       4       2       0       19.217864       19.351486        0.222973
       5       2       0        8.725497        8.622181        0.118887
       6       2       0        0.438932        0.323110        0.323110
       7       2       0       10.441721       10.487612        0.118427
       8       2       0       11.424751       11.352533        0.128897
       9       2       0        2.338964        2.272972        0.074495
      10       2       0        5.354080        5.261274        0.080733
      11       2       0        0.602107        0.060828        0.417503
      12       2       0        1.435603        1.425412        0.143656
       1       3       0        7.689677        7.789288        0.112048
       2       3       0        6.311289        6.490223        0.113782
       3       3       0       14.820264       15.048256        0.180169
       4       3       0        4.184876        4.117888        0.069555
       5       3       0       19.447113       19.467922        0.215130
       6       3       0        0.083616        0.120000        0.266394
       7       3       0        1.323516        1.260079        0.070289
       8       3       0        7.392785        7.335803        0.088182
       9       3       0        2.547324        2.586329        0.074876
      10       3       0        1.552012        1.255070        0.111916
      11       3       0        7.683008        7.782673        0.096712
      12       3       0        3.699647        3.741390        0.080243
       0       4       0        3.005230        3.007141        0.078831
       1       4       0        7.431931        7.504465        0.086986
       2       4       0        6.284789        6.266099        0.074977
       3       4       0        4.430336        4.337050        0.057797
       4       4       0       14.285445       14.330038        0.159294
       5       4       0        5.204228        5.192495        0.064630
       6       4       0        7.229336        7.141428        0.084871
       7       4       0        5.538129        5.420332        0.072155
       8       4       0        0.197701        0.384838        0.384838
      10       4       0        2.758860        2.821560        0.075326
      11       4       0        2.171091        2.241093        0.150448
       1       5       0        3.698115        3.718064        0.062110
       2       5       0        5.948445        6.006746        0.075642
       3       5       0        7.214629        7.306572        0.087639
       4       5       0        0.742860        0.613677        0.187063
       5       5       0        3.961518        3.979196        0.061033
       6       5       0        9.061708        8.994887        0.109731
       7       5       0        6.537331        6.433739        0.093392
       8       5       0        1.843617        1.894967        0.090583
      10       5       0        2.381517        2.336793        0.154638
       0       6       0        7.292570        7.351394        0.097223
       1       6       0        4.365603        4.481183        0.068021
       2       6       0        1.632718        1.521644        0.092308
       4       6       0        1.666654        1.467379        0.142992
       5       6       0        4.554016        4.600435        0.075504
       6       6       0        5.891936        5.963724        0.097805
       7       6       0        1.583494        1.513902        0.123866
       8       6       0        0.704030        0.943769        0.200331
       1       7       0        2.493164        2.452978        0.078362
       2       7       0        1.936709        1.971548        0.103982
       3       7       0        1.943550        1.961938        0.102422
       4       7       0        0.921976        1.001449        0.269056
       5       7       0        2.309038        2.203724        0.094198
       6       7       0        2.367272        2.359280        0.231182
     -13       1       1        2.885969        2.747435        0.085744
     -12       1       1        2.457487        2.277894        0.118820
     -11       1       1        0.835420        0.908075        0.169157
     -10       1       1        3.197207        3.286944        0.063902
      -9       1       1        1.187264        1.322120        0.073600
      -8       1       1        9.490839        9.457378        0.107726
      -7       1       1        7.539345        7.477299        0.086223
      -6       1       1        1.996989        2.170553        0.094884
      -5       1       1       13.361470       13.338291        0.158382
      -4       1       1       16.607091       16.925129        0.199401
      -3       1       1       31.520537       31.662596        0.344870
      -2       1       1       23.887637       24.187187        0.265857
      -1       1       1       94.771397       91.468683        1.027929
       0       1       1       37.845967       38.236370        0.428567
       1       1       1       10.619613       10.969959        0.122840
       2       1       1       14.202574       14.549914        0.162420
       3       1       1       36.639366       36.786003        0.399742
       4       1       1       21.842234       21.789218        0.245077
       5       1       1       18.333940       18.273478        0.208595
       6       1       1       23.935162       24.200207        0.265295
       7       1       1        1.881742        1.838614        0.057322
       8       1       1        1.161762        1.174819        0.087575
       9       1       1        0.823169        0.864812        0.144882
      10       1       1        9.962196        9.883926        0.114126
      11       1       1        3.447108        3.572114        0.079837
      12       1       1        3.168279        3.240833        0.078714
      13       1       1        2.551484        2.555504        0.087509
     -13       2       1        3.556523        3.541892        0.117859
     -12       2       1        6.366255        6.333325        0.088006
     -11       2       1        2.868548        2.851999        0.082776
     -10       2       1        1.279004        1.186507        0.106276
      -9       2       1        3.870424        3.858238        0.065086
      -8       2       1       11.042188       10.993635        0.123492
      -6       2       1       14.862781       14.944230        0.165190
      -5       2       1        5.421785        5.322593        0.097270
      -4       2       1       12.964157       12.937929        0.156301
      -3       2       1       16.023749       16.279742        0.181295
      -2       2       1       21.553326       21.830483        0.243682
      -1       2       1       20.906214       21.115634        0.232387
       0       2       1       15.221498       15.481602        0.172781
       1       2       1       28.742212       28.890310        0.315146
       2       2       1        2.220791        2.319849        0.069405
       3       2       1        5.076972        5.029811        0.080468
       4       2       1       15.232006       15.257129        0.175684
       5       2       1        8.940965        8.917062        0.142497
       6       2       1        5.421431        5.452431        0.067452
       7       2       1        5.782996        5.804653        0.070719
       8       2       1        8.175225        8.192802        0.094901
       9       2       1        3.371364        3.409985        0.061404
      10       2       1        2.247238        2.206354        0.075674
      11       2       1        6.083091        6.012321        0.084927
     -12       3       1        2.173179        2.214136        0.097181
     -11       3       1        1.763387        1.731069        0.124427
     -10       3       1        2.813327        2.767598        0.067728
      -9       3       1        2.876923        2.846050        0.065780
      -8       3       1        0.914547        0.835045        0.106553
      -7       3       1        2.529568        2.517280        0.046977
      -6       3       1        6.353041        6.257156        0.074842
      -5       3       1        7.892434        7.910247        0.090784
      -4       3       1        3.985713        3.859015        0.117625
      -3       3       1        3.369902        3.323853        0.096625
      -2       3       1       21.070675       21.360009        0.245559
      -1       3       1        0.619783        0.382492        0.382492
       0       3       1       12.568704       12.614278        0.150330
       1       3       1        9.879645       10.080179        0.133822
       2       3       1        9.628017        9.659296        0.134014
       3       3       1        2.495010        2.466982        0.191834
       4       3       1       10.685279       10.760576        0.129019
       5       3       1        9.053843        9.074855        0.102843
       6       3       1        0.379355        0.343948        0.343948
       7       3       1        9.350862        9.361090        0.106631
       8       3       1        0.771155        0.495984        0.245784
       9       3       1        4.493690        4.587701        0.070844
      10       3       1        2.036148        1.898157        0.082062
      11       3       1        2.493021        2.409772        0.075141
      12       3       1        0.925345        1.103902        0.202015
     -11       4       1        1.995444        1.933003        0.097737
     -10       4       1        0.032826        0.688767        0.290144
      -9       4       1        5.987220        5.963221        0.080619
      -8       4       1        8.126674        8.040211        0.095842
      -7       4       1        8.100938        8.060025        0.095416
      -6       4       1        4.889662        4.852010        0.065780
      -5       4       1        3.143421        3.113374        0.048362
      -4       4       1        0.704252        0.817741        0.099061
      -3       4       1        8.097876        8.115541        0.093322
      -2       4       1        7.204988        7.270007        0.084048
      -1       4       1        4.304459        4.336819        0.056632
       0       4       1        6.102730        6.159221        0.077116
       1       4       1        1.397224        1.353255        0.056953
       2       4       1        0.266261        0.205913        0.236919
       3       4       1        1.033673        1.058584        0.087811
       4       4       1        1.315387        1.402426        0.053464
       5       4       1        3.785582        3.706751        0.059012
       6       4       1        0.317009        0.521440        0.208710
       7       4       1        2.191558        2.081658        0.064928
       8       4       1        2.681657        2.619618        0.074034
       9       4       1        2.682433        2.671778        0.070337
      10       4       1        3.974322        3.841484        0.076647
      11       4       1        3.225199        3.263893        0.114290
     -10       5       1        0.369518        0.917388        0.218317
      -9       5       1        2.212411        2.094302        0.112939
      -8       5       1        3.834089        3.802105        0.075041
      -7       5       1        3.435843        3.491418        0.068992
      -6       5       1        0.208448        0.143527        0.381354
      -5       5       1        2.887538        2.714388        0.081367
      -4       5       1        0.332168        0.585833        0.173037
      -3       5       1        0.712914        0.897051        0.127830
      -2       5       1        1.030631        0.953834        0.098089
      -1       5       1        5.549362        5.618541        0.078505
       1       5       1        0.510620        0.684398        0.203253
       2       5       1        3.467909        3.421257        0.053023
       3       5       1        5.259445        5.266498        0.070249
       4       5       1        2.530108        2.576800        0.064192
       5       5       1        0.677814        0.314802        0.314802
       6       5       1        3.575373        3.610125        0.080677
       7       5       1        0.505581        0.609016        0.274202
       8       5       1        0.848477        0.665132        0.297708
       9       5       1        1.644853        1.590535        0.170711
      10       5       1        2.806361        2.660545        0.095725
      -8       6       1        1.016727        1.032860        0.194409
      -7       6       1        7.015204        7.052234        0.093498
      -6       6       1        2.306809        2.187464        0.079883
      -5       6       1        0.317316        0.548544        0.548544
      -4       6       1        0.527443        0.411825        0.411825
      -3       6       1        5.084648        5.089794        0.102209
      -2       6       1        1.359635        1.361029        0.090596
      -1       6       1        2.681342        2.666102        0.064718
       0       6       1        4.183423        4.111569        0.067808
       1       6       1        4.277541        4.139807        0.068566
       2       6       1        1.256945        1.355286        0.143717
       3       6       1        1.750850        1.624715        0.102842
       4       6       1        3.405114        3.407198        0.065941
       5       6       1        3.674758        3.804734        0.067757
       6       6       1        2.628901        2.578507        0.074331
       8       6       1        1.266623        1.439653        0.214296
      -6       7       1        4.184880        4.240047        0.123374
      -5       7       1        0.723553        0.508232        0.508232
      -4       7       1        0.299814        0.367967        0.376546
      -3       7       1        1.579342        1.460514        0.129762
      -2       7       1        4.240133        4.426398        0.092231
      -1       7       1        2.158837        2.152464        0.081329
       0       7       1        5.122174        5.059941        0.087014
       1       7       1        2.231716        2.145903        0.091956
       2       7       1        2.665573        2.444668        0.089503
       4       7       1        3.749682        3.872209        0.084993
       5       7       1        5.080915        5.167785        0.098367
     -13       0       2        0.245717        0.655820        0.655820
     -12       0       2        5.238652        5.235265        0.099411
     -11       0       2        3.380556        3.425931        0.087218
     -10       0       2        0.171587        0.261725        0.446230
      -9       0       2        3.517007        3.497714        0.091396
      -8       0       2        3.278920        3.265272        0.066678
      -7       0       2        6.731121        6.685133        0.083163
      -6       0       2       23.902906       23.717926        0.256255
      -5       0       2       16.533964       16.818145        0.189555
      -4       0       2       54.818324       53.978422        0.595372
      -3       0       2        6.759058        6.749074        0.097157
      -2       0       2       44.324407       42.934485        0.443074
      -1       0       2       48.915912       47.981455        0.515678
       0       0       2       20.650318       21.495581        0.244228
       1       0       2        5.594618        5.788610        0.086855
       2       0       2      105.824774       99.995000        1.021013
       3       0       2       23.915410       24.035599        0.279547
       5       0       2       45.817095       45.356808        0.467277
       6       0       2        9.538757        9.555051        0.140860
       7       0       2       10.393374       10.480935        0.120433
       8       0       2        6.833167        6.732533        0.099133
       9       0       2       12.017073       12.020399        0.141426
      10       0       2        2.943648        2.937141        0.097124
      11       0       2        8.715640        8.720206        0.110677
      12       0       2        7.856476        7.803973        0.109560
      13       0       2        6.071489        6.152479        0.116669
     -13       1       2        6.676516        6.715356        0.091007
     -12       1       2        1.785273        1.527449        0.165061
     -11       1       2        4.195473        4.115945        0.092762
     -10       1       2        1.233839        1.224745        0.099800
      -9       1       2        2.079821        2.055894        0.053495
      -8       1       2        0.106589        0.487032        0.152966
      -7       1       2       16.472049       16.495151        0.183499
      -6       1       2        4.623282        4.580939        0.112494
      -5       1       2       28.252028       28.206382        0.305845
      -4       1       2       13.234390       13.313527        0.158300
      -3       1       2       10.099815       10.258655        0.119128
      -2       1       2       41.390892       41.780977        0.459070
      -1       1       2       21.323748       22.043820        0.241527
       0       1       2       16.460585       16.991763        0.188787
       1       1       2       36.176478       36.534504        0.397958
       2       1       2        2.844335        2.839472        0.072849
       3       1       2       36.927167       36.933860        0.399629
       4       1       2       24.143372       23.989789        0.262379
       5       1       2       13.410022       13.407834        0.163212
       6       1       2       13.683196       13.696350        0.154563
       7       1       2        0.756585        0.624179        0.095880
       8       1       2        2.522499        2.637082        0.054176
       9       1       2        3.859909        3.817329        0.061134
      11       1       2        5.044141        4.958427        0.088314
      12       1       2        5.025319        5.025734        0.078613
     -13       2       2        0.340195        0.050000        0.656753
     -12       2       2        4.005630        3.969887        0.079000
     -11       2       2        1.006135        1.125389        0.122144
     -10       2       2        5.829741        5.817989        0.075864
      -9       2       2        0.239646        0.046904        0.519664
      -8       2       2        7.100933        7.065621        0.084074
      -7       2       2        0.995419        0.833547        0.116051
      -6       2       2       11.125006       11.081516        0.124783
      -5       2       2        1.318827        1.328608        0.149414
      -4       2       2        6.534294        6.386079        0.090922
      -3       2       2       23.488242       23.739419        0.261983
      -2       2       2       38.753394       39.153927        0.426417
      -1       2       2        5.065483        5.095488        0.071645
       0       2       2       19.988803       20.376948        0.227010
       1       2       2        0.494136        0.731027        0.176229
       2       2       2        3.014889        3.000250        0.058873
       3       2       2       29.376168       29.385030        0.315974
       4       2       2       30.287259       30.496721        0.334162
       5       2       2        3.282410        3.216520        0.155474
       6       2       2        0.365689        0.658255        0.125620
       7       2       2        4.466582        4.442522        0.060855
       8       2       2        0.658276        0.909945        0.197274
       9       2       2       10.532380       10.586784        0.121604
      10       2       2        9.433941        9.387066        0.110374
     -12       3       2        1.147329        1.121695        0.180685
     -11       3       2        3.184621        3.214343        0.075235
     -10       3       2        4.982013        5.086453        0.076662
      -9       3       2       16.071018       16.088505        0.177503
      -8       3       2        5.080496        5.081732        0.064860
      -7       3       2        2.434783        2.409772        0.048099
      -6       3       2        5.950234        5.954158        0.071387
      -5       3       2        0.503112        0.336155        0.336155
      -4       3       2        6.525913        6.366789        0.114909
      -3       3       2       28.065097       28.229949        0.306840
      -2       3       2       14.434074       14.653327        0.172305
      -1       3       2       10.081250       10.260604        0.129464
       0       3       2       19.006664       18.992367        0.210461
       1       3       2       12.078700       12.242549        0.150403
       2       3       2       16.805754       16.934580        0.193911
       3       3       2        8.050318        8.013613        0.114120
       4       3       2        1.749136        1.771017        0.055412
       5       3       2        4.055401        4.054750        0.055875
       6       3       2        1.464235        1.584897        0.060299
       7       3       2        8.361394        8.311498        0.098581
       8       3       2        5.434947        5.459121        0.075442
       9       3       2        2.828033        2.751309        0.065457
      10       3       2        7.556826        7.560423        0.094099
      11       3       2        1.913092        1.873339        0.081887
      12       3       2        0.738418        0.805729        0.316036
     -11       4       2        2.922223        3.054030        0.084198
     -10       4       2        5.638888        5.528381        0.085312
      -9       4       2        3.411943        3.459913        0.064770
      -8       4       2        7.757734        7.816073        0.093120
      -7       4       2        4.506893        4.549396        0.069217
      -5       4       2        0.045354        0.561605        0.123655
      -4       4       2        4.018252        3.935353        0.053729
      -3       4       2        5.729314        5.795084        0.069877
      -2       4       2       13.807092       13.847382        0.153953
      -1       4       2        5.552216        5.467358        0.065691
       0       4       2       13.396364       13.515917        0.152160
       1       4       2       13.177507       13.229512        0.147081
       2       4       2        2.548519        2.509123        0.046178
       3       4       2        2.668319        2.693195        0.049259
       4       4       2        1.375580        1.446928        0.053407
       5       4       2        0.529305        0.296985        0.296985
       6       4       2        8.959075        8.933980        0.104484
       7       4       2        2.218397        2.076728        0.119383
       8       4       2        6.602336        6.593557        0.085870
       9       4       2        6.305080        6.219244        0.084589
      11       4       2        3.239065        3.170331        0.119266
     -10       5       2        4.553023        4.492661        0.122764
      -9       5       2        0.314789        0.652763        0.351599
      -8       5       2        9.053538        9.110653        0.112598
      -7       5       2        7.683042        7.717513        0.095571
      -6       5       2        1.448407        1.436802        0.108796
      -5       5       2        3.608195        3.640467        0.062060
      -4       5       2        8.298537        8.217177        0.096648
      -3       5       2        2.699856        2.777913        0.051835
      -2       5       2        7.049322        6.995856        0.082318
      -1       5       2       14.765821       14.909393        0.165242
       0       5       2        4.763331        4.824417        0.062905
       1       5       2        6.204736        6.099426        0.076138
       2       5       2        2.357868        2.318340        0.051955
       3       5       2        3.032077        3.025839        0.061079
       4       5       2        1.609439        1.613134        0.074498
       5       5       2        3.773117        3.836926        0.063466
       6       5       2        0.819863        0.662495        0.191751
       7       5       2        6.228792        6.247800        0.083629
       8       5       2        4.437919        4.505885        0.106226
       9       5       2        3.650125        3.475342        0.087274
      10       5       2        1.391318        1.216553        0.358881
      -8       6       2        1.368217        1.398463        0.147504
      -7       6       2        3.032262        3.198437        0.080585
      -6       6       2        3.633577        3.599861        0.070130
      -5       6       2        1.003101        1.304262        0.183682
      -4       6       2        3.788312        3.857979        0.095533
      -3       6       2        2.340618        2.460691        0.103150
      -2       6       2        0.373118        0.478226        0.478226
      -1       6       2        4.525345        4.581157        0.074495
       0       6       2        5.425212        5.466443        0.076267
       1       6       2        2.866879        2.907714        0.065109
       2       6       2        4.628202        4.696701        0.071769
       3       6       2        1.980847        1.957243        0.087724
       4       6       2        1.256832        1.334991        0.095717
       5       6       2        3.569535        3.531572        0.075707
       6       6       2        3.766758        3.843956        0.074739
       7       6       2        2.653175        2.595958        0.087054
       8       6       2        3.892887        3.829621        0.079955
      -6       7       2        0.655062        0.685347        0.383188
      -5       7       2        1.657078        1.507515        0.118918
      -4       7       2        3.761680        3.684291        0.101555
      -3       7       2        4.093541        4.008865        0.090320
      -2       7       2        0.831961        0.879716        0.260523
      -1       7       2        0.412893        0.634429        0.634429
       0       7       2        0.336100        0.613270        0.613270
       1       7       2        1.447596        1.297151        0.151289
       2       7       2        1.057137        1.057544        0.162335
       3       7       2        3.350547        3.315117        0.094247
       4       7       2        1.592606        1.394991        0.306965
       5       7       2        2.208511        2.162961        0.106459
     -13       1       3        0.944335        0.837496        0.193602
     -12       1       3        0.435951        0.612617        0.466330
     -11       1       3        6.504771        6.497538        0.083959
     -10       1       3        2.603257        2.584608        0.062843
      -9       1       3        0.625508        0.733553        0.106496
      -8       1       3        7.660314        7.672874        0.089142
      -7       1       3        3.379040        3.422134        0.046782
      -6       1       3        1.844980        1.779129        0.168570
      -5       1       3       12.508905       12.538740        0.148421
      -4       1       3        2.302335        2.246998        0.069568
      -3       1       3       22.346638       22.441479        0.246886
      -2       1       3        7.971374        8.013738        0.096352
      -1       1       3       31.958071       32.784448        0.358840
       0       1       3        7.551819        7.557844        0.090917
       1       1       3       49.456102       49.488382        0.541575
       2       1       3       37.759675       37.972490        0.419860
       3       1       3       11.535398       11.257442        0.133144
       4       1       3       25.579504       25.397638        0.277725
       5       1       3        2.357399        2.331973        0.123014
       6       1       3        8.304130        8.362296        0.097854
       7       1       3        4.825437        4.840248        0.062173
       8       1       3       16.080744       16.158280        0.179231
       9       1       3        9.041676        8.998889        0.104621
      10       1       3        5.091167        5.113023        0.072784
      11       1       3        5.882933        5.904574        0.096907
      12       1       3        3.255132        3.280701        0.071340
     -13       2       3        1.764594        1.858844        0.093539
     -11       2       3        1.998677        2.052852        0.091449
     -10       2       3       12.242794       12.275993        0.140096
      -9       2       3        1.459368        1.433841        0.076012
      -8       2       3        4.644146        4.650269        0.062023
      -7       2       3        8.377367        8.357392        0.095431
      -6       2       3       13.776520       13.786950        0.153169
      -5       2       3        3.691995        3.609432        0.126043
      -4       2       3       15.717882       15.749603        0.178155
      -3       2       3       30.387956       30.642617        0.338162
      -2       2       3        5.446580        5.600536        0.086009
      -1       2       3       23.078042       23.360651        0.260001
       0       2       3        0.461744        0.325115        0.325115
       1       2       3       33.299300       33.469837        0.374067
       2       2       3        7.179119        7.348061        0.092718
       3       2       3       17.985062       17.859451        0.198477
       4       2       3       13.146564       13.025360        0.156794
       5       2       3        8.691908        8.679170        0.108465
       6       2       3        6.505162        6.438323        0.077112
       7       2       3        3.832698        3.794074        0.059908
       8       2       3        3.961546        3.969761        0.066941
       9       2       3        3.945590        3.938274        0.096269
      10       2       3        4.934554        4.939129        0.074872
      11       2       3        1.709929        1.650394        0.128323
      12       2       3        2.557657        2.496618        0.077630
     -12       3       3        3.133873        3.195466        0.086768
     -11       3       3        1.056965        0.810247        0.203040
     -10       3       3        3.326603        3.243147        0.066513
      -9       3       3        6.229375        6.227680        0.078940
      -8       3       3        4.659669        4.713916        0.061604
      -7       3       3        2.554376        2.548568        0.046549
      -6       3       3        1.986449        1.996347        0.044553
      -5       3       3        4.373467        4.329088        0.055565
      -4       3       3        8.321735        8.254877        0.125302
      -3       3       3        3.413943        3.202031        0.103483
      -2       3       3        2.174857        1.923486        0.102937
      -1       3       3        6.521960        6.488374        0.097521
       0       3       3       16.315432       16.478471        0.204258
       1       3       3        0.423412        0.659773        0.264425
       2       3       3        3.800414        3.644859        0.092677
       3       3       3       17.521883       17.743168        0.200933
       4       3       3        2.087442        2.032265        0.045257
       5       3       3        3.705943        3.727197        0.055958
       6       3       3        1.570141        1.402248        0.063630
       7       3       3        6.870553        6.855873        0.083577
       8       3       3        1.371703        1.615890        0.134303
       9       3       3        6.607862        6.623896        0.088531
      10       3       3        3.428551        3.502428        0.071393
      11       3       3        2.102177        2.074464        0.094009
     -11       4       3        4.061109        4.118373        0.081295
     -10       4       3        4.403566        4.353504        0.073668
      -9       4       3        7.994120        7.974522        0.098038
      -8       4       3        7.005952        6.986487        0.095623
      -7       4       3        1.436667        1.420704        0.086463
      -6       4       3        4.723669        4.643813        0.065822
      -5       4       3        8.579538        8.591333        0.098571
      -4       4       3       13.631139       13.701095        0.152663
      -3       4       3       13.497409       13.581605        0.151415
      -2       4       3       10.070315       10.080179        0.114237
      -1       4       3        0.292848        0.230434        0.230434
       0       4       3        3.505020        3.569314        0.050081
       1       4       3        6.711911        6.737433        0.080256
       2       4       3       13.054732       13.138874        0.148493
       3       4       3        7.522334        7.540889        0.088439
       4       4       3        2.870545        2.946693        0.053339
       5       4       3        1.940496        1.905308        0.057282
       6       4       3        0.898419        0.809135        0.210637
       7       4       3        1.897710        1.733465        0.094105
       8       4       3        2.816961        2.772598        0.102954
      10       4       3        2.165209        2.229282        0.086480
     -10       5       3        0.539408        0.774726        0.264726
      -9       5       3        0.614359        0.691665        0.329449
      -8       5       3        0.336754        0.811049        0.221218
      -7       5       3        3.332366        3.246075        0.093139
      -6       5       3        1.971806        1.808093        0.083535
      -5       5       3        3.095586        3.196561        0.060959
      -4       5       3        2.696612        2.703405        0.054236
      -3       5       3        3.734643        3.666606        0.058005
      -2       5       3        3.197422        3.168911        0.050579
      -1       5       3        1.919702        1.959668        0.061143
       0       5       3        1.880346        1.870962        0.059030
       1       5       3        1.320802        1.321590        0.075797
       2       5       3        2.001636        2.059806        0.072496
       3       5       3        0.264618        0.460869        0.277566
       4       5       3        3.261205        3.232955        0.060574
       5       5       3        1.887745        1.896945        0.076011
       6       5       3        1.441256        1.427690        0.120862
       7       5       3        2.106490        2.150186        0.079389
       8       5       3        3.419141        3.453983        0.078483
       9       5       3        2.181131        1.931528        0.150012
      -8       6       3        1.010494        0.652610        0.652610
      -7       6       3        0.331168        0.777046        0.303442
      -6       6       3        1.048248        0.654752        0.249412
      -5       6       3        7.744689        7.601645        0.120936
      -4       6       3        6.272843        6.337507        0.085068
      -3       6       3        1.677391        1.657528        0.103212
      -2       6       3        6.932231        6.970940        0.085956
      -1       6       3        0.405584        0.721041        0.230022
       0       6       3        3.501149        3.380533        0.062702
       1       6       3        1.453122        1.380543        0.082969
       2       6       3        6.202280        6.288482        0.093887
       3       6       3        1.359806        1.268069        0.127719
       4       6       3        1.414412        1.360551        0.116928
       5       6       3        2.464365        2.402082        0.082621
       6       6       3        4.081144        4.055737        0.079432
       7       6       3        0.641511        0.797684        0.302003
       8       6       3        2.111643        2.108530        0.210637
      -6       7       3        1.059486        1.193105        0.197615
      -5       7       3        1.331078        1.526565        0.117097
      -4       7       3        3.842811        3.839661        0.100143
      -3       7       3        0.934860        0.831324        0.257478
      -2       7       3        0.827781        0.704982        0.420905
      -1       7       3        3.216662        3.191395        0.080125
       0       7       3        1.360520        1.226784        0.194409
       1       7       3        1.234299        1.155206        0.137807
       2       7       3        2.567447        2.594147        0.123641
       3       7       3        3.793457        3.702972        0.124005
       4       7       3        0.666896        1.060330        0.224866
       5       7       3        2.497254        2.465056        0.175099
     -13       0       4        0.593004        0.700500        0.700500
     -12       0       4       11.362766       11.482596        0.148576
     -11       0       4        5.324904        5.392402        0.091930
     -10       0       4        5.108123        5.123280        0.078580
      -9       0       4       13.238810       13.197348        0.147444
      -8       0       4        3.663392        3.547112        0.065876
      -7       0       4       11.305579       11.207587        0.127876
      -6       0       4        2.941437        2.788691        0.112986
      -5       0       4        7.524504        7.512789        0.136001
      -4       0       4       19.516115       19.641283        0.218616
      -3       0       4       16.297309       16.631897        0.191094
      -2       0       4       79.521027       75.472909        0.744400
      -1       0       4       51.251658       50.863445        0.566725
       0       0       4       14.362592       14.910399        0.169978
       1       0       4       75.020445       73.474281        0.879378
       2       0       4        5.033586        5.069221        0.108979
       3       0       4        8.245129        8.098271        0.137995
       4       0       4       10.636553       10.942577        0.141189
       5       0       4        6.053989        6.064322        0.136844
       6       0       4        2.209088        2.098690        0.072832
       7       0       4       28.826620       28.855502        0.313253
       8       0       4       14.129697       14.116657        0.149911
       9       0       4        3.776662        3.800263        0.077227
      10       0       4        6.594173        6.711036        0.111339
      11       0       4        0.595745        0.312890        0.385895
      12       0       4        4.824963        4.795519        0.099350
     -13       1       4        1.922336        1.915516        0.101322
     -11       1       4       10.473844       10.456577        0.120717
     -10       1       4        1.536599        1.356871        0.093938
      -9       1       4        5.632374        5.658798        0.070328
      -8       1       4        9.592480        9.527382        0.108571
      -7       1       4        1.136608        1.110630        0.055548
      -6       1       4       10.032739        9.915241        0.131785
      -5       1       4       17.015929       17.086252        0.193946
      -4       1       4       10.267123       10.348913        0.120521
      -3       1       4       26.544883       26.849953        0.294540
      -2       1       4       33.131485       33.402545        0.363326
      -1       1       4       27.452733       28.078996        0.312469
       0       1       4       68.677119       67.278749        0.737633
       1       1       4       14.369434       14.493447        0.164455
       2       1       4        5.325763        5.312815        0.083857
       3       1       4        6.214057        5.860802        0.090100
       4       1       4        3.004130        2.919658        0.087450
       5       1       4       11.055604       11.057124        0.139249
       6       1       4       13.040125       13.081284        0.145675
       7       1       4       10.434263       10.341180        0.117677
       8       1       4       10.131849       10.108412        0.114914
       9       1       4        2.799523        2.920000        0.072826
      10       1       4        5.376216        5.488351        0.077252
      11       1       4        2.281184        2.254972        0.082439
      12       1       4        1.234673        1.307823        0.165413
     -13       2       4        1.566718        1.421443        0.121404
     -11       2       4        5.780151        5.749435        0.080572
     -10       2       4        9.277769        9.255755        0.108187
      -9       2       4        1.072980        1.150609        0.083275
      -8       2       4        7.025809        7.033705        0.082590
      -7       2       4        3.220982        3.231408        0.046758
      -6       2       4        4.102064        4.091943        0.056228
      -5       2       4        9.484468        9.458858        0.124085
      -4       2       4       13.899144       13.942023        0.160151
      -3       2       4        9.182087        9.239913        0.113304
      -2       2       4        8.438892        8.402143        0.122771
      -1       2       4       26.559171       26.852560        0.299030
       0       2       4       24.009174       24.178503        0.273901
       1       2       4        7.818162        7.878198        0.095589
       2       2       4        2.012829        1.845860        0.075691
       3       2       4       16.890634       16.942550        0.190237
       4       2       4        6.998569        6.984125        0.112080
       5       2       4       13.708352       13.737904        0.152250
       6       2       4       12.231419       12.170456        0.135091
       7       2       4        1.248883        1.233532        0.083488
       8       2       4        6.656452        6.728150        0.085861
       9       2       4       10.545234       10.565037        0.125209
      10       2       4        2.172518        2.228924        0.072607
      11       2       4        4.610317        4.518185        0.080619
      12       2       4        3.469948        3.487693        0.076974
     -12       3       4        0.638408        0.417133        0.417133
     -11       3       4        3.727139        3.719274        0.075512
     -10       3       4        5.616269        5.711830        0.080134
      -9       3       4        8.127279        8.091971        0.095535
      -8       3       4        0.096093        0.330757        0.330757
      -7       3       4       15.358849       15.399351        0.171744
      -6       3       4        3.712692        3.718602        0.055680
      -5       3       4        6.002549        5.966909        0.071826
      -4       3       4       27.396988       27.626618        0.316912
      -3       3       4       11.906123       11.951151        0.149879
      -2       3       4        5.321586        5.358451        0.100029
      -1       3       4       13.284665       13.268383        0.177547
       0       3       4       13.364939       13.218169        0.189739
       1       3       4        4.985387        5.034282        0.106808
       2       3       4       25.992501       26.355834        0.290532
       3       3       4       18.296355       18.413039        0.203975
       4       3       4       12.277359       12.310971        0.138461
       5       3       4        3.521875        3.486115        0.054935
       6       3       4        0.986425        0.766355        0.115509
       7       3       4        6.643470        6.720565        0.091388
       8       3       4        5.765353        5.729747        0.075899
       9       3       4        4.517882        4.541365        0.068335
      10       3       4        3.194978        3.176161        0.081004
      11       3       4        3.098950        3.060980        0.086774
     -10       4       4        0.945183        0.963224        0.125369
      -9       4       4        0.952925        0.942497        0.159170
      -8       4       4        5.855207        5.755345        0.076877
      -7       4       4        2.633021        2.612202        0.055662
      -6       4       4       11.443495       11.491301        0.130843
      -5       4       4        8.562623        8.576596        0.098448
      -4       4       4        1.532058        1.770056        0.052908
      -3       4       4        9.458356        9.528326        0.108454
      -2       4       4        1.185877        1.159569        0.074304
      -1       4       4        1.132221        1.062168        0.058126
       0       4       4        6.197462        6.176164        0.076000
       1       4       4        3.032677        2.979463        0.050914
       2       4       4       12.983715       12.981910        0.144076
       3       4       4       10.830961       10.809718        0.121874
       4       4       4        2.249554        2.187761        0.056987
       5       4       4        8.930501        8.958906        0.105489
       6       4       4        4.395374        4.323078        0.066436
       7       4       4        2.848084        2.740036        0.103618
       8       4       4        2.715993        2.763168        0.068266
      10       4       4        3.162749        3.116296        0.096114
     -10       5       4        2.602383        2.457417        0.085836
      -9       5       4        0.684219        0.977497        0.175562
      -8       5       4        0.585270        0.439431        0.439431
      -7       5       4        2.309954        2.382667        0.075439
      -6       5       4       10.638187       10.606602        0.126144
      -5       5       4       14.046578       14.219705        0.156988
      -4       5       4        1.327944        1.277263        0.080058
      -3       5       4        5.413269        5.450596        0.071284
      -2       5       4        3.254046        3.273836        0.052035
      -1       5       4        3.839295        3.912416        0.057160
       0       5       4        8.684014        8.732067        0.101019
       1       5       4       16.663405       16.780346        0.183057
       2       5       4        3.001308        2.987407        0.066311
       4       5       4        8.269357        8.315888        0.099016
       5       5       4        3.230887        3.084218        0.067697
       6       5       4        6.809331        6.809699        0.092036
       7       5       4        2.750095        2.850544        0.079299
       8       5       4        1.611113        1.493318        0.112232
       9       5       4        1.821848        1.741321        0.276125
      -8       6       4        1.422814        1.488959        0.132788
      -7       6       4        1.481833        1.190714        0.211275
      -6       6       4        3.043669        2.905701        0.074218
      -5       6       4        2.876263        2.881788        0.078022
      -4       6       4        3.248408        3.265119        0.074194
      -3       6       4        1.903930        1.936414        0.077517
      -2       6       4        0.456490        0.268328        0.301760
      -1       6       4        2.349133        2.414229        0.060699
       0       6       4        1.488164        1.368028        0.108187
       1       6       4        3.985153        4.054504        0.065143
       2       6       4        4.594424        4.589880        0.075902
       3       6       4        1.793267        1.920286        0.106175
       4       6       4        0.579385        0.761577        0.222597
       5       6       4        2.231071        2.304018        0.095761
       6       6       4        0.854618        0.790000        0.277750
       7       6       4        3.496381        3.402352        0.170170
      -6       7       4        1.192284        1.404778        0.170800
      -5       7       4        1.127076        0.809815        0.514518
      -4       7       4        2.856020        2.993409        0.107946
      -3       7       4        3.747586        3.727466        0.103380
      -2       7       4        2.100560        2.145880        0.119652
      -1       7       4        3.233213        3.259601        0.129905
       0       7       4        0.380536        0.490510        0.490510
       1       7       4        2.229291        2.061359        0.137431
       2       7       4        3.636980        3.643076        0.079650
       3       7       4        1.490192        1.502831        0.138316
       4       7       4        0.543837        0.986205        0.270104
       5       7       4        1.954856        1.717818        0.352022
     -13       1       5        5.505451        5.587576        0.088848
     -12       1       5        7.658867        7.647091        0.099310
     -11       1       5        2.551297        2.592778        0.082022
     -10       1       5        5.392522        5.335729        0.072555
      -9       1       5        3.064552        3.172696        0.055005
      -8       1       5        8.408384        8.331987        0.095968
      -7       1       5        2.578976        2.628422        0.044103
      -6       1       5       17.291584       17.411490        0.196671
      -5       1       5        9.790607        9.777628        0.119470
      -4       1       5        0.475526        0.484252        0.159752
      -3       1       5       25.509515       25.785849        0.286437
      -2       1       5        8.058827        8.085543        0.099618
      -1       1       5        1.879064        1.767739        0.070712
       0       1       5       14.633822       14.825316        0.170965
       1       1       5       18.669954       18.769656        0.208137
       2       1       5        7.967556        8.053198        0.109647
       3       1       5        3.849586        4.040173        0.079996
       4       1       5       16.692309       16.777366        0.189720
       5       1       5        1.878585        1.574643        0.117934
       6       1       5       13.490355       13.494073        0.150160
       7       1       5       11.148813       11.132834        0.125564
       9       1       5        4.332395        4.209751        0.069098
      10       1       5        3.338899        3.306055        0.065376
      11       1       5        6.207425        6.238590        0.088712
      12       1       5        3.307411        3.314061        0.074308
     -13       2       5        1.976864        2.023759        0.097182
     -12       2       5        4.922725        4.862921        0.076900
     -11       2       5        2.548314        2.525332        0.080296
     -10       2       5        0.264253        0.622816        0.196553
      -9       2       5        4.312812        4.256172        0.061771
      -8       2       5       10.258587       10.214206        0.115691
      -7       2       5        5.575426        5.547161        0.067015
      -6       2       5        3.702801        3.718467        0.051316
      -5       2       5       23.505207       23.772463        0.268421
      -4       2       5        4.254830        4.326893        0.081189
      -3       2       5        2.921841        2.869843        0.081116
      -2       2       5        3.134735        3.311948        0.071886
      -1       2       5       39.303357       39.283839        0.423062
       0       2       5       12.404180       12.437443        0.144763
       1       2       5       16.706860       16.992645        0.189670
       2       2       5       21.872725       22.038602        0.250073
       3       2       5       13.894155       13.993927        0.165334
       4       2       5        1.356106        1.173329        0.159376
       5       2       5        6.799393        6.853539        0.083163
       6       2       5       17.384413       17.425843        0.193606
       7       2       5        1.582256        1.537661        0.090145
       8       2       5        4.828088        4.764137        0.068927
       9       2       5        3.182506        3.027210        0.075278
      10       2       5        5.612153        5.610437        0.079614
      11       2       5        0.423643        0.545802        0.338438
      12       2       5        2.814631        2.948779        0.279098
     -12       3       5        0.310652        0.603821        0.362574
     -11       3       5        4.360884        4.432945        0.077374
      -8       3       5        1.746957        1.584645        0.067971
      -7       3       5       10.354990       10.378343        0.119688
      -6       3       5        1.442635        1.452825        0.063868
      -5       3       5        3.413916        3.363926        0.051073
      -4       3       5        9.441926        9.492576        0.118356
      -3       3       5        8.217970        8.248394        0.120848
      -2       3       5        4.475435        4.426963        0.103423
      -1       3       5        1.526918        1.471598        0.148609
       0       3       5        7.024499        6.994712        0.129365
       1       3       5        8.261686        8.292044        0.209594
       2       3       5        4.891948        4.957318        0.119550
       3       3       5        0.636085        0.520481        0.133182
       4       3       5        3.329270        3.242221        0.051924
       5       3       5       11.261859       11.206694        0.126081
       6       3       5        0.647021        0.723809        0.170366
       7       3       5        1.804958        1.802914        0.097775
       8       3       5        7.485282        7.414513        0.090784
       9       3       5        2.033483        1.923252        0.095221
      10       3       5        0.877967        0.482183        0.482183
      11       3       5        1.486254        1.418873        0.138638
     -11       4       5        0.762422        0.966282        0.190459
     -10       4       5        1.822089        1.852647        0.080755
      -8       4       5        3.049364        3.107298        0.061071
      -7       4       5        8.430978        8.439313        0.099768
      -6       4       5       10.972978       11.031319        0.123982
      -5       4       5        6.474079        6.555456        0.081199
      -4       4       5        5.959214        5.934307        0.073761
      -3       4       5        1.147867        1.162196        0.066386
      -2       4       5       10.365497       10.328601        0.116354
      -1       4       5       13.827226       13.883083        0.155374
       0       4       5       15.358121       15.420117        0.170527
       1       4       5       12.735658       12.770670        0.142130
       2       4       5        7.602136        7.607365        0.089054
       3       4       5        0.879023        0.762889        0.139431
       4       4       5        7.940243        7.909551        0.101158
       5       4       5        7.517017        7.602237        0.090912
       6       4       5        6.607637        6.711259        0.085476
       7       4       5        7.955881        7.899810        0.099297
       8       4       5        2.889569        2.910739        0.069207
       9       4       5        1.022499        1.142191        0.119743
      10       4       5        1.785675        1.805215        0.108689
     -10       5       5        3.051612        2.993643        0.085964
      -8       5       5        2.083189        2.197339        0.077056
      -7       5       5        1.722716        1.724616        0.095076
      -5       5       5        0.835086        0.759144        0.214443
      -4       5       5        0.396088        0.430349        0.430349
      -3       5       5        1.830940        1.801250        0.097489
      -2       5       5        3.637743        3.559494        0.055354
      -1       5       5        0.817500        0.917224        0.091391
       0       5       5        3.105972        2.996748        0.062604
       1       5       5        3.581655        3.643762        0.059212
       2       5       5        1.981414        1.948564        0.061158
       3       5       5        2.460194        2.241272        0.068440
       4       5       5        2.523479        2.578352        0.077912
       5       5       5        1.020973        1.020882        0.181239
       6       5       5        0.166510        0.243311        0.354519
       8       5       5        0.525909        0.857788        0.330436
       9       5       5        1.684316        1.774908        0.157070
      -8       6       5        0.008774        0.576455        0.576455
      -7       6       5        1.914346        1.398964        0.166000
      -6       6       5        5.321689        5.507813        0.083515
      -5       6       5        2.137377        2.135275        0.113172
      -4       6       5        4.173272        4.081666        0.080292
      -3       6       5        1.537136        1.366126        0.108708
      -2       6       5        5.197384        5.243377        0.079367
      -1       6       5        1.587826        1.644019        0.074880
       0       6       5        9.326147        9.289080        0.111607
       1       6       5        5.972162        5.965484        0.078125
       2       6       5        0.842715        0.599917        0.346539
       3       6       5        3.159082        3.156881        0.092424
       4       6       5        2.808825        2.880972        0.080222
       5       6       5        4.855861        4.867237        0.081425
       6       6       5        1.946528        1.669341        0.236721
       7       6       5        3.503215        3.416138        0.090180
      -6       7       5        1.193600        1.478749        0.166423
      -5       7       5        0.423230        0.648845        0.333250
      -3       7       5        2.343955        2.300478        0.122222
      -2       7       5        0.828710        0.881476        0.198395
      -1       7       5        0.894957        0.961093        0.329666
       0       7       5        1.646261        1.761590        0.114229
       1       7       5        3.410384        3.267568        0.075547
       3       7       5        0.262959        0.401248        0.401248
       4       7       5        1.721626        1.588993        0.176513
       5       7       5        1.569327        1.387552        0.396744
     -13       0       6       10.333098       10.334409        0.143236
     -12       0       6        3.610844        3.525904        0.097931
     -11       0       6        1.358894        1.434573        0.163117
     -10       0       6        6.066924        6.228804        0.085189
      -9       0       6        8.676353        8.756598        0.102812
      -8       0       6        0.213846        0.576281        0.219770
      -7       0       6       28.184550       28.554334        0.311813
      -6       0       6       22.665162       22.792762        0.241931
      -5       0       6       19.220280       19.086383        0.210207
      -4       0       6       11.880267       11.972051        0.151306
      -3       0       6        6.190231        6.093193        0.088528
      -2       0       6       22.995338       22.894104        0.246146
      -1       0       6       24.891252       24.748535        0.275080
       0       0       6       55.754173       55.519546        0.596145
       1       0       6       26.400873       26.084478        0.287385
       2       0       6        3.451482        3.670559        0.088380
       3       0       6       42.478803       42.026658        0.411276
       4       0       6        6.521498        6.449264        0.133490
       5       0       6        4.534834        4.399773        0.092918
       6       0       6       11.440131       11.500870        0.130733
       7       0       6        1.929095        1.805879        0.094359
       8       0       6        3.798716        3.828054        0.073457
       9       0       6        9.123090        9.076784        0.117822
      10       0       6        7.342269        7.296712        0.099837
      11       0       6        2.817430        2.834167        0.109226
      12       0       6        7.747418        7.919154        0.127492
     -13       1       6        0.357553        0.395980        0.395980
     -12       1       6        3.744549        3.702837        0.066630
     -11       1       6        0.802865        0.883119        0.148477
      -9       1       6        8.269730        8.327124        0.096875
      -8       1       6        2.301185        2.275676        0.049828
      -7       1       6        7.673411        7.690449        0.089001
      -6       1       6       21.883278       21.836666        0.238750
      -5       1       6        3.593069        3.465689        0.106522
      -4       1       6       23.667930       23.748263        0.259968
      -3       1       6        1.129769        1.314610        0.088519
      -2       1       6        4.230538        4.231784        0.065011
      -1       1       6        1.250060        1.334766        0.097915
       0       1       6       30.942302       30.951414        0.339161
       1       1       6       25.476702       25.649756        0.283046
       2       1       6       36.295897       36.164485        0.385581
       3       1       6        3.751102        3.885100        0.084968
       4       1       6       11.152688       11.245444        0.138689
       5       1       6       15.905358       15.897484        0.175843
       6       1       6        8.114664        8.010556        0.094117
       7       1       6        1.797389        1.648393        0.083114
       8       1       6        3.599543        3.526188        0.093405
       9       1       6        4.910231        4.852628        0.073088
      10       1       6        4.902123        4.932241        0.073126
      11       1       6        3.271163        3.308776        0.075976
      12       1       6        6.091684        6.010158        0.090868
     -13       2       6        1.233954        1.276440        0.193574
     -12       2       6        0.885812        0.704486        0.240697
     -11       2       6        4.374866        4.295579        0.069825
      -9       2       6       10.282202       10.292230        0.116769
      -8       2       6       13.283411       13.304135        0.147387
      -7       2       6        2.568485        2.595592        0.047691
      -6       2       6        1.856252        1.838206        0.060539
      -5       2       6       15.861128       15.903459        0.182136
      -4       2       6        4.347740        4.212956        0.077137
      -3       2       6       20.899057       20.985709        0.231433
      -2       2       6       15.009813       15.098675        0.171184
      -1       2       6        7.644762        7.604472        0.105406
       0       2       6        4.034943        4.235918        0.085255
       1       2       6       22.329713       22.586943        0.251098
       2       2       6        5.603443        5.622010        0.098425
       3       2       6       11.815092       11.810588        0.154689
       4       2       6        4.570243        4.657574        0.072381
       5       2       6       12.251170       12.312189        0.137625
       6       2       6        2.611595        2.592296        0.066984
       7       2       6        4.204644        4.351322        0.069850
       9       2       6        3.087477        3.109196        0.069064
      10       2       6        4.720263        4.760462        0.075593
      11       2       6        7.651727        7.696363        0.096889
     -12       3       6        1.632515        1.643898        0.098421
     -11       3       6        2.959835        2.895341        0.073090
     -10       3       6        5.832944        5.880901        0.078574
      -9       3       6        1.798280        1.802748        0.078219
      -8       3       6       10.115689       10.161201        0.117795
      -7       3       6        7.082281        7.019117        0.083989
      -6       3       6        4.322023        4.371270        0.060121
      -5       3       6        3.834474        3.820079        0.057765
      -4       3       6        5.096566        4.992094        0.078745
      -3       3       6        0.395326        0.806102        0.291709
      -2       3       6       34.028009       34.055543        0.362814
      -1       3       6       18.231249       18.333848        0.226115
       0       3       6        0.667682        0.215639        0.498364
       1       3       6       11.717566       11.693588        0.160158
       2       3       6        2.729227        2.751672        0.076378
       3       3       6        7.799945        7.890501        0.092937
       4       3       6       18.126303       18.197802        0.200302
       5       3       6       16.732553       16.802976        0.186418
       6       3       6        0.757284        0.818963        0.167273
       7       3       6        4.525414        4.522278        0.071773
       8       3       6        6.642086        6.650639        0.090151
       9       3       6        7.006692        7.032496        0.089658
      10       3       6        6.514425        6.493304        0.086901
      11       3       6        2.567956        2.475500        0.093295
     -11       4       6        4.589858        4.624284        0.085121
     -10       4       6        3.235163        3.208115        0.065982
      -9       4       6        4.903626        4.933761        0.070223
      -8       4       6        3.813994        3.862512        0.062117
      -7       4       6        3.593663        3.665106        0.060387
      -6       4       6        2.464507        2.368945        0.054123
      -5       4       6        0.171748        0.620484        0.192816
      -4       4       6        9.481930        9.377046        0.107419
      -3       4       6        8.860245        8.718716        0.102104
      -2       4       6        3.396735        3.428265        0.059437
      -1       4       6       16.001647       16.058954        0.177518
       0       4       6        4.423276        4.507993        0.062433
       1       4       6        5.005331        5.011587        0.063254
       2       4       6        3.265994        3.271238        0.056895
       3       4       6        0.922959        0.906422        0.153627
       4       4       6        6.464483        6.438167        0.085530
       5       4       6        5.076871        5.151602        0.078338
       6       4       6        1.569941        1.538473        0.115835
       7       4       6        9.641929        9.720185        0.114770
       8       4       6        3.349230        3.452535        0.074074
       9       4       6        3.947287        3.953479        0.072114
      10       4       6        1.590617        1.466492        0.137395
     -10       5       6        4.248268        4.315206        0.088860
      -9       5       6        1.543807        1.448758        0.144458
      -8       5       6        1.196399        1.545865        0.169639
      -7       5       6        4.862881        4.903978        0.094716
      -6       5       6        4.568805        4.588246        0.068401
      -5       5       6        5.254868        5.095586        0.078117
      -4       5       6        4.080743        4.025543        0.068398
      -3       5       6       10.526129       10.576389        0.120290
      -2       5       6        0.157597        0.328024        0.328024
      -1       5       6        9.947708        9.968350        0.114823
       0       5       6       15.085914       15.155527        0.166198
       1       5       6        0.803892        0.227376        0.253976
       2       5       6        2.370485        2.302651        0.062405
       3       5       6        6.887804        6.945502        0.101308
       4       5       6        5.420162        5.388506        0.083603
       5       5       6        4.410105        4.387596        0.078768
       6       5       6       11.757195       11.945711        0.146134
       7       5       6        1.852860        1.696349        0.110947
       8       5       6        4.611393        4.618008        0.085349
       9       5       6        0.314229        0.494469        0.494469
      -8       6       6        1.130564        0.918586        0.241386
      -7       6       6        4.334121        4.371956        0.090251
      -6       6       6        1.759149        1.542109        0.155494
      -5       6       6        1.673213        1.505324        0.107647
      -4       6       6        2.246130        2.128802        0.083124
      -3       6       6        1.612262        1.431538        0.123830
      -1       6       6        5.203503        5.276647        0.084345
       0       6       6        0.345200        0.587452        0.314872
       1       6       6        3.477425        3.404115        0.064804
       2       6       6        1.007820        1.351629        0.120775
       3       6       6        1.494027        1.692395        0.112806
       4       6       6        0.394338        0.544243        0.461176
       5       6       6        2.972954        2.949322        0.094414
       7       6       6        3.188409        3.091973        0.087377
      -6       7       6        1.923532        1.921614        0.276226
      -4       7       6        1.616241        1.597467        0.134935
      -3       7       6        1.603896        1.466799        0.138191
      -2       7       6        3.157464        3.116857        0.104334
      -1       7       6        3.490836        3.351268        0.136459
       0       7       6        0.520006        0.670224        0.552750
       1       7       6        0.224954        0.439431        0.439431
       2       7       6        2.560004        2.512608        0.095689
       3       7       6        1.365494        1.583603        0.121242
       4       7       6        4.460134        4.386456        0.089132
     -13       1       7        0.692840        0.817007        0.817007
     -12       1       7        2.234278        2.192168        0.079894
     -11       1       7        2.079585        2.212939        0.067083
     -10       1       7       12.006989       12.119406        0.135667
      -9       1       7        7.294216        7.216578        0.086150
      -8       1       7       13.081658       13.148764        0.146841
      -7       1       7       12.792134       12.626559        0.141769
      -6       1       7        2.952976        2.904755        0.082628
      -5       1       7        1.900787        1.967918        0.103032
      -4       1       7       16.586599       16.617160        0.186700
      -3       1       7       33.054942       32.918688        0.363197
      -2       1       7       10.266632       10.240117        0.125771
      -1       1       7       35.940540       36.117724        0.391963
       0       1       7       10.407446       10.496190        0.127005
       1       1       7        7.580416        7.508062        0.103942
       2       1       7        9.555186        9.718590        0.134124
       3       1       7        9.675534        9.375233        0.125531
       4       1       7        5.173810        5.125817        0.092428
       5       1       7        3.883832        3.935988        0.056942
       6       1       7        6.058380        6.095162        0.078851
       7       1       7        2.018930        2.075548        0.067863
       8       1       7        0.982628        0.719027        0.166850
       9       1       7        6.304427        6.378401        0.090556
      10       1       7        0.265761        0.348425        0.348425
      11       1       7        3.791189        3.787215        0.070900
     -12       2       7        3.233654        3.175531        0.072468
     -11       2       7        5.017711        4.967293        0.075156
     -10       2       7        1.992399        1.868609        0.076208
      -9       2       7        5.524299        5.555268        0.072294
      -8       2       7        4.387313        4.455558        0.060902
      -7       2       7        7.721254        7.777146        0.090469
      -6       2       7        0.835930        0.734370        0.103260
      -5       2       7        8.190692        8.108884        0.117576
      -4       2       7        4.645661        4.658111        0.094779
      -3       2       7       23.052936       22.955827        0.247899
      -2       2       7       10.442213       10.343114        0.134294
      -1       2       7        2.083808        1.965477        0.097591
       0       2       7       20.745402       20.841545        0.232566
       1       2       7       15.939368       16.032467        0.183177
       2       2       7       13.217657       13.383946        0.159725
       3       2       7        3.352356        3.220093        0.099196
       4       2       7       21.833260       22.002727        0.240834
       5       2       7        3.692614        3.657595        0.065799
       6       2       7        1.827728        1.690532        0.068651
       7       2       7        3.200802        3.122099        0.059518
       8       2       7       10.428395       10.529957        0.120346
       9       2       7        2.248431        2.246597        0.121956
      10       2       7        3.405983        3.412184        0.071825
      11       2       7        7.034207        7.059816        0.090167
     -12       3       7        2.009380        1.829098        0.160985
     -11       3       7        3.317665        3.328663        0.078433
     -10       3       7        1.309466        1.353773        0.105253
      -9       3       7        7.800514        7.855571        0.093291
      -8       3       7        5.675751        5.647477        0.074597
      -6       3       7        4.766408        4.817676        0.062889
      -5       3       7        7.068329        7.067885        0.082830
      -4       3       7        4.017914        4.038564        0.056982
      -3       3       7        3.582631        3.559213        0.064503
      -2       3       7       16.017508       15.914459        0.189956
      -1       3       7        2.291408        2.227151        0.135429
       0       3       7        1.751323        1.476076        0.237286
       1       3       7        7.642594        7.636098        0.109147
       2       3       7        9.642982        9.641888        0.110623
       3       3       7        2.545387        2.495416        0.052610
       4       3       7        1.023960        0.879204        0.175642
       5       3       7        3.823140        3.776242        0.065716
       6       3       7        3.985176        4.014598        0.065041
       7       3       7        3.231079        3.195935        0.066398
       8       3       7        0.681896        0.771492        0.204306
       9       3       7        0.987505        0.708943        0.369384
      10       3       7        5.968503        5.997916        0.085049
     -11       4       7        1.095639        1.003344        0.155288
     -10       4       7        0.312228        0.637103        0.238857
      -9       4       7        1.687989        1.710029        0.115413
      -8       4       7        2.976009        3.099210        0.072627
      -7       4       7        3.781497        3.774122        0.066967
      -6       4       7        0.032029        0.368646        0.368646
      -5       4       7        1.901203        1.865208        0.052447
      -4       4       7        5.379423        5.439853        0.069471
      -3       4       7        7.196663        7.179624        0.087375
      -2       4       7       10.808000       10.774971        0.121802
      -1       4       7        9.491370        9.499316        0.108150
       0       4       7        0.745093        0.794418        0.163704
       1       4       7        1.988710        1.992662        0.053822
       2       4       7        7.469292        7.506530        0.089051
       3       4       7       13.089117       13.072108        0.143457
       4       4       7       11.136049       11.240996        0.134242
       5       4       7        7.626760        7.569412        0.092314
       6       4       7        2.472270        2.379622        0.088901
       7       4       7        0.476549        0.721595        0.289739
       8       4       7        3.641865        3.743127        0.082253
       9       4       7        7.427182        7.455669        0.097680
      10       4       7        4.557029        4.692547        0.193547
      -8       5       7        3.864805        3.831188        0.070071
      -7       5       7        1.368330        1.515916        0.103577
      -6       5       7        2.876974        2.888339        0.074249
      -5       5       7        2.838480        2.784080        0.082599
      -4       5       7        0.412208        0.408534        0.408534
      -3       5       7        3.528595        3.523493        0.061990
      -2       5       7        0.905033        0.927416        0.134194
      -1       5       7        1.696872        1.647968        0.091402
       0       5       7        0.225352        0.433474        0.433474
       1       5       7        1.668790        1.528856        0.203148
       2       5       7        0.845458        0.899555        0.118723
       3       5       7        3.770044        3.758723        0.079593
       4       5       7        0.625742        0.457602        0.457602
       5       5       7        1.993740        2.051195        0.102349
       6       5       7        3.011396        2.998983        0.126058
       7       5       7        0.816319        0.631506        0.439412
       8       5       7        2.595607        2.503138        0.109083
      -8       6       7        1.891020        1.688461        0.226578
      -7       6       7        2.684819        2.737700        0.089701
      -6       6       7        1.618878        1.446686        0.102997
      -5       6       7        2.302004        2.403539        0.081083
      -4       6       7        5.339668        5.377267        0.086237
      -3       6       7        1.550718        1.621512        0.136082
      -2       6       7        3.330124        3.328964        0.105612
      -1       6       7        5.273512        5.376337        0.076714
       0       6       7        0.685398        0.729863        0.203175
       1       6       7        0.965632        0.771298        0.260025
       2       6       7        4.120082        4.067923        0.076307
       3       6       7        6.628777        6.525182        0.092920
       4       6       7        1.604209        1.703907        0.116740
       5       6       7        5.962051        6.025944        0.089194
       6       6       7        2.492828        2.358601        0.089240
       7       6       7        3.263804        3.162594        0.213865
      -5       7       7        2.684074        2.799339        0.084399
      -4       7       7        2.904363        3.001183        0.089946
      -3       7       7        0.953659        0.636396        0.378908
      -2       7       7        3.712368        3.782988        0.083664
      -1       7       7        0.651113        0.768245        0.227967
       0       7       7        0.138244        0.631981        0.326694
       1       7       7        0.574131        0.560892        0.560892
       2       7       7        3.080794        3.067589        0.097791
       4       7       7        1.177567        1.443918        0.163450
     -13       0       8        3.285104        3.173799        0.122734
     -12       0       8        0.760110        0.855628        0.259055
     -11       0       8       16.266835       16.563212        0.178463
     -10       0       8        7.351055        7.244791        0.094686
      -9       0       8        3.602838        3.617734        0.118020
      -8       0       8       12.466107       12.340989        0.136072
      -7       0       8        0.941590        1.057071        0.122941
      -6       0       8        1.826193        1.726441        0.202729
      -5       0       8       29.775027       29.944282        0.405324
      -4       0       8       42.688033       42.347727        0.476138
      -3       0       8        8.299815        8.351826        0.111559
      -2       0       8       37.287609       37.729431        0.434526
      -1       0       8       39.304394       39.284857        0.452139
       0       0       8       30.154839       30.112290        0.333270
       1       0       8       14.971648       14.814857        0.185093
       2       0       8       18.087305       18.039956        0.202355
       3       0       8        6.012769        5.770182        0.244877
       4       0       8        1.819465        1.951666        0.207762
       5       0       8       21.288076       21.261232        0.227212
       6       0       8        6.922654        6.854998        0.092602
       7       0       8       11.608872       11.678613        0.128721
       8       0       8        9.370884        9.421093        0.112656
      10       0       8        1.772335        1.837063        0.113462
      11       0       8        0.340993        0.760263        0.760263
     -13       1       8        3.396457        3.315117        0.085256
     -12       1       8        6.052553        6.137833        0.083661
     -11       1       8        2.003945        2.045678        0.072407
     -10       1       8        7.790164        7.842066        0.093582
      -9       1       8        3.829641        3.742726        0.062781
      -8       1       8        4.318807        4.292086        0.069409
      -7       1       8        0.018436        0.252982        0.299286
      -6       1       8        3.083016        3.225368        0.065780
      -5       1       8        7.272368        7.247965        0.136636
      -4       1       8       23.420791       23.409827        0.254698
      -3       1       8        5.448530        5.152281        0.084639
      -2       1       8       30.086669       30.081390        0.327902
      -1       1       8       16.872382       17.155757        0.197278
       0       1       8        9.224196        9.217700        0.116547
       1       1       8       16.931301       16.970857        0.193492
       2       1       8       12.025998       12.059022        0.148522
       3       1       8       10.903283       10.967680        0.135321
       4       1       8        9.371823        9.352807        0.109323
       5       1       8        2.114157        2.176166        0.086549
       6       1       8       11.487150       11.426723        0.129378
       7       1       8       12.004218       12.034534        0.136214
       8       1       8        7.734308        7.699026        0.103369
       9       1       8        2.295143        2.249222        0.112472
      10       1       8        2.021551        1.912538        0.136615
      11       1       8        0.841097        0.784028        0.237768
     -13       2       8        2.622634        2.639451        0.088882
     -12       2       8        3.646018        3.624500        0.075556
     -10       2       8        5.248219        5.191820        0.076647
      -9       2       8       13.040182       13.140015        0.150404
      -8       2       8        4.578791        4.541916        0.065645
      -7       2       8        7.261792        7.185750        0.085116
      -6       2       8        6.395332        6.454378        0.077075
      -5       2       8        2.420932        2.443788        0.066479
      -4       2       8       16.094017       16.238534        0.207003
      -3       2       8       29.976867       30.109301        0.325077
      -2       2       8        9.609977        9.520924        0.144091
      -1       2       8       12.119331       11.905881        0.147054
       0       2       8        0.967221        0.820244        0.251913
       1       2       8        4.192226        4.328510        0.095781
       2       2       8       13.224429       13.023056        0.166541
       3       2       8       17.951463       17.970253        0.196396
       4       2       8        1.536125        1.464309        0.086085
       5       2       8        6.659567        6.505690        0.082062
       6       2       8        4.097448        3.991366        0.113093
       7       2       8        4.740909        4.694465        0.078948
       8       2       8        3.646786        3.695808        0.078489
       9       2       8        2.601318        2.403622        0.110938
      10       2       8        3.102320        3.259141        0.085184
      11       2       8        2.915400        2.910326        0.135890
     -10       3       8        4.266735        4.211294        0.090615
      -9       3       8        4.518522        4.404657        0.093740
      -8       3       8        8.271965        8.198049        0.096505
      -7       3       8        0.458931        0.535537        0.190573
      -6       3       8       11.170492       11.170497        0.125589
      -5       3       8        2.627108        2.595920        0.047097
      -4       3       8        0.812958        0.865794        0.072006
      -3       3       8        7.496568        7.563200        0.088108
      -2       3       8        8.944828        8.948911        0.104421
      -1       3       8        4.579518        4.683375        0.100799
       0       3       8       17.638205       17.619875        0.199485
       1       3       8        8.843402        8.916894        0.102928
       2       3       8        2.311198        2.297825        0.052719
       3       3       8       18.875758       18.965495        0.209163
       4       3       8       13.058959       12.940247        0.145326
       5       3       8        3.156242        3.116954        0.063546
       6       3       8        4.352138        4.311844        0.070146
       7       3       8        6.136904        6.187487        0.096675
       8       3       8        3.365852        3.433511        0.086274
       9       3       8        7.005840        7.059249        0.107559
      10       3       8        8.663138        8.829666        0.133517
     -11       4       8        0.582199        0.719653        0.266883
     -10       4       8        3.098522        3.056501        0.074707
      -9       4       8        3.672431        3.573654        0.065378
      -8       4       8        3.617335        3.659918        0.062836
      -7       4       8        8.943458        9.023469        0.104501
      -6       4       8        4.615480        4.594127        0.064888
      -5       4       8        8.747001        8.895673        0.103404
      -4       4       8        3.648985        3.688631        0.057653
      -3       4       8        1.319175        1.286351        0.067787
      -2       4       8        1.333599        1.219590        0.057050
      -1       4       8        4.975500        4.828147        0.061911
       0       4       8        4.125121        4.145721        0.057934
       1       4       8       13.558259       13.473307        0.150019
       2       4       8        3.967159        3.975047        0.065699
       3       4       8        7.910840        7.955313        0.105217
       4       4       8        7.976114        8.001312        0.100426
       5       4       8        0.415314        0.493559        0.493559
       6       4       8        0.550945        0.292746        0.422936
       7       4       8        0.391967        0.194679        0.454782
       8       4       8        0.465022        0.625859        0.358091
       9       4       8        6.194375        6.198064        0.091510
     -10       5       8        0.826446        0.891740        0.419935
      -9       5       8        1.270310        1.239113        0.138068
      -8       5       8        4.870466        4.916198        0.089294
      -7       5       8        0.175524        0.390128        0.390128
      -6       5       8        6.993012        7.189784        0.094786
      -5       5       8        4.272063        4.318333        0.071099
      -4       5       8        4.950073        4.890910        0.072819
      -3       5       8        1.406495        1.170684        0.104804
      -2       5       8        1.902279        1.777217        0.073398
      -1       5       8        1.511338        1.429685        0.079982
       0       5       8        4.450569        4.513092        0.068657
       1       5       8        4.889829        4.852731        0.071623
       2       5       8       14.796741       14.847895        0.162188
       3       5       8        2.271219        2.148115        0.085108
       4       5       8        2.579028        2.583757        0.125139
       5       5       8        4.757675        4.770010        0.081407
       6       5       8        1.311644        1.498499        0.161413
       7       5       8        3.340554        3.214343        0.085445
       8       5       8        7.886058        8.000312        0.103858
      -8       6       8        1.265275        0.787147        0.260744
      -7       6       8        3.595049        3.642115        0.081216
      -6       6       8        1.185976        1.104491        0.119098
      -5       6       8        5.887870        5.918953        0.082344
      -4       6       8        2.097690        2.110758        0.084061
      -3       6       8        0.613052        0.375766        0.375766
      -2       6       8        2.435684        2.422664        0.072089
      -1       6       8        2.811366        2.735690        0.068800
       0       6       8        1.600003        1.503895        0.115299
       1       6       8        6.140687        6.220772        0.083834
       2       6       8        1.490151        1.451930        0.121178
       3       6       8        0.855083        0.732325        0.288478
       4       6       8        2.444432        2.450694        0.092538
       5       6       8        1.473570        1.472413        0.118419
       6       6       8        1.650779        1.618054        0.112598
      -4       7       8        2.464289        2.374489        0.193549
      -3       7       8        0.915256        1.048713        0.224032
      -2       7       8        3.369844        3.373129        0.099904
      -1       7       8        1.124749        1.137102        0.139504
       0       7       8        1.783176        1.732743        0.104339
       2       7       8        1.127774        1.087474        0.185698
       3       7       8        1.893704        1.716304        0.118994
     -12       1       9        5.888961        5.828722        0.096271
     -11       1       9        4.339974        4.240755        0.074461
     -10       1       9        5.530182        5.507268        0.077075
      -9       1       9        7.352555        7.226272        0.091848
      -8       1       9        6.459894        6.419502        0.082783
      -7       1       9        5.713397        5.734283        0.074424
      -6       1       9       11.702017       11.792794        0.132606
      -5       1       9       28.972134       29.145326        0.314960
      -4       1       9       11.952784       11.978314        0.161377
      -3       1       9       13.888807       13.855324        0.162990
      -2       1       9        8.411295        8.371858        0.114255
      -1       1       9       23.454678       23.285833        0.262583
       0       1       9       10.930644       10.774971        0.133073
       1       1       9       24.443118       24.358571        0.280158
       2       1       9       23.699657       23.645296        0.261754
       3       1       9        2.150687        1.866173        0.116944
       4       1       9        8.047425        8.027764        0.094102
       5       1       9        2.395399        2.538878        0.097526
       6       1       9       10.304514       10.360502        0.118432
       7       1       9        0.453111        0.706965        0.706965
       8       1       9        5.449916        5.186907        0.085632
       9       1       9        2.543355        2.593145        0.109176
      10       1       9        1.893223        1.897156        0.116931
      11       1       9        2.031592        2.133729        0.124376
     -13       2       9        2.015670        1.841277        0.271946
     -12       2       9        3.550340        3.556684        0.075736
     -11       2       9        0.196869        0.636710        0.276571
     -10       2       9        6.400680        6.347125        0.081744
      -9       2       9        2.033124        2.055529        0.067917
      -8       2       9        2.049580        1.884622        0.066436
      -7       2       9        7.274709        7.222188        0.087905
      -6       2       9        9.850285        9.917762        0.112559
      -5       2       9        0.703092        0.919511        0.088848
      -4       2       9        6.656404        6.577918        0.114405
      -3       2       9       12.811628       12.719277        0.172165
      -2       2       9        7.283349        7.193261        0.137554
      -1       2       9        5.042110        4.819544        0.094716
       0       2       9       13.170569       13.060628        0.175365
       1       2       9        4.840230        4.744787        0.101512
       2       2       9       15.572337       15.680242        0.199609
       3       2       9        2.661360        2.673649        0.062864
       4       2       9        6.643585        6.596590        0.080073
       5       2       9        5.777866        5.748565        0.076969
       6       2       9       10.333153       10.195097        0.116903
       7       2       9        7.980141        7.986176        0.107407
       9       2       9        6.837039        6.913320        0.103254
      10       2       9        1.159306        0.843445        0.239790
     -12       3       9        0.133888        0.469148        0.469148
     -11       3       9        1.964595        1.735771        0.108810
     -10       3       9        1.651546        1.514001        0.144731
      -9       3       9        2.047314        2.092534        0.083953
      -8       3       9        4.074045        4.128922        0.070474
      -7       3       9        5.428335        5.444998        0.070149
      -6       3       9        9.882149       10.017485        0.113445
      -5       3       9        0.309388        0.501298        0.149162
      -4       3       9       10.702236       10.714010        0.120615
      -3       3       9        3.904779        3.845777        0.053680
      -2       3       9        4.975004        5.000800        0.063594
      -1       3       9        1.836893        1.749886        0.058732
       0       3       9       11.438328       11.360018        0.135936
       1       3       9        5.624123        5.612041        0.071553
       2       3       9        2.088295        2.064389        0.053319
       3       3       9       10.416262       10.315522        0.118464
       4       3       9        4.389832        4.378127        0.066167
       5       3       9        0.919999        1.115751        0.099090
       6       3       9        3.147876        3.134422        0.082603
       7       3       9        5.584118        5.467449        0.081077
      10       3       9        1.273542        1.208884        0.169894
     -11       4       9        2.682893        2.850912        0.083079
     -10       4       9        3.142869        3.073304        0.075072
      -9       4       9        2.257233        2.216303        0.074085
      -8       4       9        0.610247        1.060707        0.119485
      -7       4       9        4.119881        4.194163        0.067057
      -6       4       9        0.593216        0.647225        0.194566
      -5       4       9        0.244316        0.222261        0.278039
      -4       4       9        2.547191        2.595689        0.104645
      -3       4       9        1.236599        1.347628        0.083982
      -2       4       9        1.032699        1.000200        0.086964
      -1       4       9        2.041510        1.940567        0.049932
       0       4       9        4.432755        4.437003        0.059904
       1       4       9        6.137381        6.113182        0.076379
       2       4       9        4.618239        4.595433        0.068844
       3       4       9        5.573258        5.556618        0.082405
       4       4       9        1.777497        1.668772        0.128512
       5       4       9        4.848501        4.865285        0.078324
       6       4       9        4.795010        4.786230        0.084528
       7       4       9        5.587725        5.681373        0.105981
       8       4       9        6.273624        6.228322        0.100843
       9       4       9        4.006424        4.089988        0.098121
     -10       5       9        0.502838        0.297825        0.343579
      -9       5       9        3.362956        3.280244        0.078994
      -7       5       9        0.373411        0.318748        0.318748
      -6       5       9        2.087814        2.024648        0.094907
      -5       5       9        2.950304        2.910722        0.068662
      -4       5       9        0.821617        0.703704        0.268733
      -3       5       9        3.706544        3.643487        0.061030
      -2       5       9        1.701651        1.712659        0.081432
      -1       5       9        4.604582        4.580939        0.068733
       0       5       9        0.691625        0.982344        0.120544
       1       5       9        1.487202        1.526270        0.082559
       2       5       9        4.167057        4.180670        0.080548
       3       5       9        1.095273        1.037690        0.315263
       5       5       9        1.035607        0.770390        0.280594
       6       5       9        2.010080        2.038382        0.109729
       7       5       9        0.209292        0.466476        0.466476
       8       5       9        2.926825        3.011013        0.150821
      -8       6       9        0.945293        1.153343        0.187786
      -7       6       9        2.523443        2.375605        0.092121
      -6       6       9        0.426614        0.947418        0.172756
      -5       6       9        2.725048        2.688736        0.117763
      -3       6       9        3.535111        3.489269        0.073863
      -2       6       9        3.001047        2.929403        0.081632
      -1       6       9        0.372168        0.792717        0.196059
       0       6       9        1.256267        1.228210        0.132172
       1       6       9        5.963304        5.864128        0.082952
       2       6       9        1.338081        0.940585        0.248631
       3       6       9        1.463107        1.607203        0.198444
       4       6       9        2.318900        2.176028        0.128029
       5       6       9        2.535086        2.433968        0.096255
       6       6       9        1.236481        1.213384        0.226064
      -5       7       9        2.628855        2.520635        0.136730
      -4       7       9        4.753866        4.794059        0.092038
      -3       7       9        0.938120        0.829277        0.289555
      -2       7       9        1.074549        1.206607        0.146890
      -1       7       9        0.561616        0.378021        0.378021
       0       7       9        4.571396        4.619740        0.077934
       1       7       9        3.714729        3.647739        0.079266
       2       7       9        0.962560        0.907855        0.234356
       3       7       9        2.392956        2.495336        0.199731
     -13       0      10        1.265521        0.676092        0.636092
     -12       0      10        2.815770        2.689070        0.123003
     -11       0      10        4.932411        4.941558        0.182042
     -10       0      10        6.043112        5.975282        0.215335
      -9       0      10       12.565303       12.724386        0.134311
      -8       0      10        4.583668        4.639181        0.099798
      -7       0      10        2.082876        2.137077        0.099383
      -6       0      10       30.164800       30.129554        0.320830
      -5       0      10       17.786297       17.856371        0.205876
      -4       0      10        2.242902        2.219640        0.222867
      -3       0      10        3.522705        3.252999        0.150097
      -2       0      10       24.586034       24.144979        0.261721
      -1       0      10        3.327051        3.000817        0.259758
       0       0      10       35.475940       35.478303        0.366339
       1       0      10       46.044178       46.047367        0.523747
       2       0      10       10.319895       10.359537        0.153656
       3       0      10        1.911728        2.083555        0.113301
       4       0      10        3.691371        3.597221        0.091797
       5       0      10       14.831889       14.923806        0.158306
       6       0      10       10.223946       10.037928        0.116235
       7       0      10       13.623454       13.458455        0.140797
       8       0      10        1.668259        1.361507        0.217785
       9       0      10        6.538080        6.506228        0.123595
      10       0      10        6.024822        6.133025        0.125780
      11       0      10        1.597059        1.221106        0.530454
     -13       1      10        3.247387        3.243609        0.143932
     -12       1      10        2.925860        2.861573        0.089065
     -11       1      10        3.372311        3.380089        0.075849
     -10       1      10        4.335105        4.355916        0.073626
      -9       1      10        1.849472        1.956732        0.101092
      -8       1      10       10.539701       10.586784        0.126861
      -7       1      10        9.513362        9.601406        0.111991
      -6       1      10       12.574583       12.602381        0.140037
      -5       1      10        9.032065        8.951983        0.113318
      -4       1      10        0.374818        0.668506        0.668506
      -3       1      10        3.347025        3.403968        0.156816
      -2       1      10       10.046596       10.141992        0.129999
       0       1      10       21.494857       21.496046        0.239988
       1       1      10       15.019829       15.117209        0.177329
       2       1      10       11.450252       11.593101        0.146268
       3       1      10       16.241298       16.333707        0.182237
       4       1      10        0.898138        0.995741        0.113358
       5       1      10        1.512616        1.466527        0.135512
       6       1      10        0.958779        0.966437        0.262164
       7       1      10        3.118041        3.155075        0.088090
       8       1      10        7.582392        7.572714        0.113827
       9       1      10        5.306476        5.385072        0.121993
      10       1      10        4.039463        4.119587        0.091064
     -13       2      10        3.508514        3.476205        0.100853
     -11       2      10        1.784340        1.689793        0.112517
     -10       2      10        1.613650        1.477769        0.098421
      -9       2      10        4.063262        4.085217        0.067009
      -8       2      10        5.842434        5.909399        0.086857
      -7       2      10       15.535327       15.493870        0.171990
      -6       2      10        5.582639        5.500364        0.070354
      -4       2      10        9.843027        9.912820        0.115831
      -3       2      10        5.935397        5.852094        0.110839
      -2       2      10       16.859273       16.778558        0.195434
      -1       2      10       24.208299       24.309463        0.271576
       0       2      10        9.112272        8.992830        0.130043
       1       2      10        3.817290        3.798684        0.081965
       2       2      10       15.320819       15.385708        0.170255
       3       2      10        5.922407        5.893386        0.072561
       4       2      10       11.239464       11.325635        0.128314
       5       2      10       11.064947       11.110356        0.124000
       6       2      10        2.215561        2.067438        0.124734
       7       2      10        1.695148        1.611893        0.119144
       8       2      10        6.872593        6.837251        0.108358
       9       2      10        2.530431        2.404704        0.201002
      10       2      10        4.424560        4.399886        0.090710
     -12       3      10        0.494952        0.083666        0.497023
     -11       3      10        6.145563        6.102213        0.091306
     -10       3      10        4.852154        4.915587        0.080300
      -9       3      10        3.919284        3.857590        0.079628
      -8       3      10        5.434431        5.490082        0.079629
      -7       3      10        5.922290        5.882771        0.078893
      -6       3      10        1.283096        1.467890        0.088433
      -5       3      10        4.443931        4.414295        0.060216
      -4       3      10       14.195102       14.116657        0.155998
      -3       3      10        7.960044        7.912143        0.091081
      -2       3      10        8.351464        8.347455        0.095425
      -1       3      10       10.011018       10.025468        0.116381
       0       3      10        2.026499        1.888094        0.055228
       1       3      10        1.455799        1.488288        0.062455
       2       3      10        2.787996        2.694105        0.067872
       3       3      10        0.906441        0.848764        0.115688
       4       3      10        5.498309        5.506360        0.074786
       5       3      10       10.771655       10.800000        0.126200
       6       3      10       10.040026        9.996149        0.127613
       7       3      10        2.378957        2.671610        0.103303
       8       3      10        2.866541        2.848701        0.121487
       9       3      10        3.048108        3.056272        0.102850
      10       3      10        1.794325        1.798305        0.256942
     -11       4      10        3.331724        3.283139        0.123708
     -10       4      10        4.706189        4.709246        0.077724
      -9       4      10        1.339039        1.252118        0.116469
      -8       4      10        1.002026        0.904820        0.299511
      -7       4      10        0.897077        0.948420        0.145239
      -6       4      10        2.391316        2.346210        0.076408
      -5       4      10        8.563474        8.484987        0.099702
      -4       4      10        3.015292        2.961942        0.053128
      -3       4      10       10.864449       10.906879        0.123558
      -2       4      10        8.622621        8.575372        0.099052
       0       4      10        7.156530        7.135965        0.085150
       1       4      10        0.344113        0.519423        0.241934
       2       4      10        2.277577        2.088851        0.082163
       3       4      10        5.862797        5.792668        0.080838
       4       4      10        2.033348        1.973879        0.119291
       5       4      10        6.999192        6.954135        0.090463
       6       4      10        7.514873        7.533525        0.098540
       7       4      10        1.018976        0.846936        0.302050
       8       4      10        4.237284        4.323540        0.096839
       9       4      10        1.757671        1.812705        0.759757
     -10       5      10        1.466270        1.492749        0.121217
      -9       5      10        1.609659        1.776992        0.100179
      -8       5      10        2.653085        2.762010        0.074818
      -7       5      10        4.061953        4.157042        0.077704
      -6       5      10        6.792000        6.693803        0.088502
      -5       5      10        3.205451        3.182452        0.082129
      -4       5      10        6.140269        6.172925        0.090820
      -3       5      10        3.630771        3.691883        0.074978
      -2       5      10        3.100191        3.057008        0.066540
      -1       5      10        6.665448        6.697313        0.085808
       0       5      10        0.768820        0.583009        0.372534
       1       5      10        2.674783        2.631292        0.068033
       2       5      10        3.392885        3.265119        0.101734
       3       5      10        0.486385        0.886228        0.314739
       4       5      10        6.723770        6.720937        0.093193
       5       5      10        0.750405        0.847113        0.201435
       6       5      10        1.137076        1.185875        0.257220
       7       5      10        7.997066        7.906516        0.153001
      -7       6      10        1.057816        1.246555        0.179175
      -6       6      10        3.967143        3.881108        0.090066
      -5       6      10        5.359043        5.302264        0.083547
      -4       6      10        0.831586        0.476445        0.476445
      -3       6      10        2.993676        3.049836        0.084301
      -2       6      10        0.507581        0.131909        0.423519
      -1       6      10        1.233528        1.260079        0.113258
       0       6      10        5.969675        6.000333        0.081212
       1       6      10        4.441004        4.441734        0.076874
       3       6      10        2.511864        2.505853        0.085647
       5       6      10        0.637394        0.421070        0.421070
      -4       7      10        0.822177        0.937337        0.236837
      -3       7      10        0.723231        0.923255        0.357658
      -2       7      10        2.079928        2.279890        0.085169
       0       7      10        2.380854        2.344995        0.138980
       1       7      10        1.239818        1.332666        0.253964
       2       7      10        0.906780        0.233666        0.427771
     -13       1      11        0.056454        0.729726        0.280393
     -12       1      11        1.762264        1.520132        0.111231
     -11       1      11        3.612639        3.496856        0.076037
     -10       1      11        2.353172        2.466009        0.090235
      -9       1      11        4.532455        4.594453        0.078260
      -8       1      11        2.260661        2.251355        0.097637
      -7       1      11       12.055594       12.003333        0.134887
      -6       1      11        3.621995        3.585526        0.053671
      -5       1      11        0.679161        0.719722        0.115074
      -4       1      11        2.393996        2.118584        0.121086
      -3       1      11       22.531279       22.557260        0.247845
      -2       1      11       16.214298       16.094409        0.191579
      -1       1      11       15.219200       15.125475        0.180911
       0       1      11       25.328970       25.676254        0.288264
       1       1      11        0.340708        0.595903        0.595903
       2       1      11        2.329085        2.321099        0.060701
       3       1      11        6.475160        6.441040        0.078572
       4       1      11       19.837216       19.933891        0.219683
       5       1      11        9.523197        9.565302        0.114270
       6       1      11        9.978547        9.982134        0.116335
       7       1      11        7.151193        7.112735        0.104954
       8       1      11        4.322289        4.366807        0.148750
       9       1      11        0.750884        0.911153        0.430945
      10       1      11        3.416087        3.493136        0.093724
     -13       2      11        0.067836        0.732939        0.732939
     -12       2      11        5.181081        5.264219        0.087734
     -11       2      11        2.623157        2.621927        0.084999
     -10       2      11        5.987471        6.124541        0.083183
      -9       2      11        0.259983        0.329242        0.329242
      -8       2      11        7.855070        7.844552        0.099489
      -7       2      11        8.350809        8.394343        0.098863
      -6       2      11        0.797692        0.611555        0.149711
      -5       2      11       11.225582       11.199107        0.127522
      -4       2      11        4.855190        4.908870        0.061087
      -3       2      11        8.557113        8.563235        0.103094
      -2       2      11        6.593460        6.558048        0.098405
      -1       2      11       15.161834       15.183873        0.171545
       0       2      11        2.026516        2.036615        0.059774
       1       2      11        5.162199        5.200673        0.070079
       2       2      11       10.010084        9.864786        0.113222
       3       2      11        5.348958        5.380613        0.068646
       4       2      11        1.939592        1.967486        0.059136
       5       2      11        5.722014        5.642163        0.082037
       6       2      11        4.218337        4.130133        0.094789
       7       2      11        5.605453        5.498091        0.092353
       8       2      11        0.648508        1.114809        0.178060
       9       2      11        5.173308        5.240134        0.099122
      10       2      11        1.989198        2.056064        0.131954
     -12       3      11        2.250609        2.116176        0.117801
     -11       3      11        3.510816        3.642801        0.084009
      -9       3      11        1.880242        1.941803        0.082126
      -8       3      11        4.214638        4.217345        0.097636
      -7       3      11        0.820887        0.854225        0.136729
      -6       3      11        3.688275        3.697161        0.065908
      -5       3      11        1.309109        1.405169        0.064609
      -4       3      11        7.964150        7.942607        0.092511
      -3       3      11        2.085812        2.038406        0.065059
      -2       3      11        7.940816        7.892465        0.090798
      -1       3      11       11.440247       11.330931        0.126914
       0       3      11        2.098394        2.104258        0.073937
       1       3      11        6.916193        6.781445        0.083610
       2       3      11        0.783049        1.032473        0.091675
       3       3      11        7.053579        6.986201        0.085549
       4       3      11        1.048282        1.164002        0.102682
       5       3      11        8.134855        8.121699        0.098545
       6       3      11        2.357552        2.317865        0.092781
       7       3      11        0.052950        0.287750        0.406080
       8       3      11        4.230863        4.001625        0.110224
       9       3      11        3.459635        3.146268        0.111931
     -11       4      11        0.533598        0.721041        0.721041
     -10       4      11        0.030910        0.583781        0.410865
      -9       4      11        4.124159        4.130617        0.074264
      -8       4      11        8.351393        8.337446        0.105739
      -7       4      11        6.630975        6.562393        0.085974
      -6       4      11        4.468255        4.365203        0.069741
      -5       4      11        1.032282        1.012275        0.106074
      -4       4      11        0.614013        0.592368        0.184324
      -3       4      11        3.497535        3.409399        0.060220
      -2       4      11        7.414790        7.441640        0.089565
      -1       4      11        3.015456        2.946371        0.054900
       0       4      11        1.345722        1.286934        0.068739
       1       4      11        2.036410        2.023611        0.080443
       2       4      11        0.866522        0.609590        0.239455
       3       4      11        0.309731        0.670895        0.226485
       4       4      11        1.190021        1.391330        0.159827
       5       4      11        2.870768        2.837887        0.073596
       6       4      11        2.357985        2.071473        0.093216
       7       4      11        0.076807        0.728354        0.728354
       8       4      11        0.948920        0.539351        0.539351
     -10       5      11        1.927740        1.714410        0.190500
      -7       5      11        5.359242        5.323439        0.088651
      -6       5      11        1.242373        1.375936        0.112686
      -5       5      11        0.385016        0.485901        0.485901
      -4       5      11        2.054383        2.020742        0.073462
      -3       5      11        2.048201        1.849622        0.101766
      -2       5      11        1.299438        1.245632        0.123447
      -1       5      11        2.196032        2.142102        0.070074
       0       5      11        3.407578        3.360060        0.068252
       1       5      11        1.663472        1.565407        0.120347
       2       5      11        1.011825        0.865101        0.186573
       4       5      11        4.775377        4.813834        0.086784
       5       5      11        0.021254        0.423910        0.423910
       7       5      11        2.032072        1.976790        0.132827
      -8       6      11        1.415263        0.753790        0.779017
      -7       6      11        2.363896        2.074729        0.111568
      -6       6      11        5.495337        5.634270        0.089543
      -5       6      11        1.518302        1.645843        0.132139
      -4       6      11        1.319002        1.340075        0.181627
      -3       6      11        1.138245        1.159310        0.338640
      -2       6      11        4.339187        4.334282        0.072827
       0       6      11        2.010879        1.943605        0.081939
       1       6      11        0.676290        0.865159        0.217085
       2       6      11        3.234972        3.070570        0.076075
       3       6      11        2.785138        2.663588        0.091196
       5       6      11        0.902781        0.484458        0.484458
      -4       7      11        1.522416        1.761562        0.297219
      -3       7      11        1.160301        0.973807        0.446171
      -2       7      11        3.064174        3.074101        0.081694
      -1       7      11        3.682823        3.914077        0.083803
       0       7      11        1.616584        1.395027        0.139280
       1       7      11        2.840830        2.635621        0.186519
     -13       0      12        5.984776        6.048306        0.110713
     -12       0      12        5.163921        5.090678        0.116846
     -11       0      12        2.823877        2.849965        0.114110
     -10       0      12        6.022679        6.042764        0.110311
      -8       0      12        3.061050        3.143708        0.070599
      -7       0      12        4.016601        4.134973        0.071600
      -6       0      12        0.009009        0.645988        0.390449
      -5       0      12       11.722003       11.777521        0.133209
      -4       0      12       27.581101       27.549955        0.286976
      -3       0      12       21.394494       21.211553        0.237999
      -2       0      12        7.155930        7.179276        0.183706
      -1       0      12       18.687205       18.916924        0.244216
       0       0      12        6.430773        6.360739        0.156950
       1       0      12        4.407485        4.419502        0.110094
       2       0      12       15.406444       15.511609        0.179942
       3       0      12       29.388664       29.332576        0.313961
       4       0      12        2.964127        3.036346        0.078205
       5       0      12        7.353922        7.300205        0.098261
       6       0      12       16.988547       17.070149        0.177843
       7       0      12        7.400426        7.378957        0.115486
       8       0      12        8.728211        8.814136        0.127422
       9       0      12        5.121107        5.122304        0.144353
      10       0      12        5.986745        6.020797        0.127072
     -13       1      12        3.231481        3.141672        0.086430
     -12       1      12        4.590995        4.522499        0.074803
     -11       1      12        6.410190        6.309041        0.088109
     -10       1      12        3.442746        3.341257        0.105210
      -9       1      12        0.416914        0.626578        0.342853
      -8       1      12        2.411701        2.207012        0.092561
      -7       1      12        3.063742        2.933513        0.096314
      -6       1      12       11.398253       11.434597        0.128404
      -5       1      12        8.773257        8.791018        0.099586
      -4       1      12       16.008506       15.991873        0.178271
      -3       1      12       12.956889       13.090455        0.160644
      -2       1      12        5.427390        5.314226        0.126645
      -1       1      12       16.460992       16.593975        0.195194
       0       1      12        0.798397        0.971494        0.331337
       1       1      12        2.398210        2.476671        0.087592
       2       1      12        8.716056        8.708846        0.110590
       3       1      12        5.867317        5.809217        0.075457
       4       1      12        5.981652        5.980803        0.081226
       5       1      12       13.120080       13.077844        0.143007
       6       1      12        1.433372        1.396531        0.138279
       7       1      12        6.879176        6.837178        0.099003
       8       1      12        3.649273        3.794338        0.153596
       9       1      12        1.717692        1.400750        0.158454
      10       1      12        1.468808        1.295724        0.347831
     -12       2      12        1.828865        1.651151        0.152552
     -11       2      12        2.780351        2.895462        0.075444
     -10       2      12        3.922360        3.918290        0.081625
      -9       2      12        3.143148        3.257299        0.076891
      -8       2      12        5.064937        4.982871        0.079301
      -7       2      12        4.952846        5.021753        0.076856
      -6       2      12        5.282670        5.335635        0.071226
      -5       2      12        8.586547        8.591275        0.097983
      -4       2      12        1.494734        1.532482        0.046615
      -3       2      12        2.595848        2.548902        0.048602
      -2       2      12       18.484483       18.583057        0.203993
      -1       2      12       10.351226       10.316007        0.118458
       0       2      12        7.282361        7.176559        0.086143
       1       2      12        6.795226        6.683263        0.083793
       2       2      12        1.115101        1.083790        0.076268
       3       2      12        8.165259        8.173371        0.097172
       4       2      12       17.756509       17.729636        0.191107
       5       2      12        8.238373        8.188773        0.100881
       6       2      12        3.181287        3.180252        0.098207
       7       2      12        1.052713        0.923742        0.204854
       8       2      12        0.456687        0.576888        0.576888
       9       2      12        4.414558        4.321805        0.098181
     -12       3      12        1.125308        1.032521        0.202160
     -11       3      12        1.799811        1.853240        0.117210
     -10       3      12        0.126931        0.583695        0.448049
      -9       3      12       11.287579       11.283616        0.131038
      -8       3      12       12.488849       12.542328        0.139909
      -7       3      12        1.766189        1.720494        0.079062
      -6       3      12        1.114067        0.860639        0.158642
      -5       3      12        1.475238        1.547773        0.079032
      -4       3      12        6.239163        6.184173        0.075000
      -3       3      12       11.426529       11.441154        0.128771
      -2       3      12       16.344237       16.330952        0.181339
      -1       3      12        0.835836        0.749933        0.110480
       0       3      12        4.643954        4.666048        0.064961
       1       3      12       10.352685       10.298544        0.118170
       2       3      12        3.381525        3.429577        0.087273
       3       3      12       10.048667       10.098515        0.115028
       5       3      12        1.377875        1.587136        0.086403
       6       3      12        2.011273        2.082402        0.139209
       7       3      12        3.239792        3.053457        0.090232
       8       3      12        3.175357        3.264047        0.134829
       9       3      12        3.825955        3.714027        0.109724
     -11       4      12        3.155667        3.104561        0.104428
      -9       4      12        4.268336        4.253469        0.099916
      -8       4      12        7.253159        7.319836        0.098617
      -7       4      12        3.237261        3.408665        0.090383
      -6       4      12        5.946022        5.981806        0.080619
      -5       4      12        2.423960        2.425469        0.065469
      -4       4      12        0.971076        1.112565        0.109569
      -3       4      12        3.032630        2.935575        0.059258
      -2       4      12        0.622728        0.773111        0.128828
      -1       4      12        8.016003        8.047608        0.094181
       0       4      12        8.646820        8.664006        0.103574
       1       4      12        2.197648        2.097904        0.059865
       2       4      12       10.373693       10.411532        0.118816
       3       4      12        2.292194        2.263824        0.081669
       4       4      12        0.770727        0.858196        0.199561
       5       4      12        1.371587        1.339963        0.110207
       6       4      12        0.949743        0.942868        0.209860
       7       4      12        3.914919        3.958030        0.112513
       8       4      12        4.181485        4.127953        0.097817
      -9       5      12        3.070970        3.042302        0.079718
      -8       5      12        1.715947        1.564161        0.096408
      -7       5      12        8.673513        8.708100        0.111705
      -6       5      12        0.844819        0.941754        0.152197
      -5       5      12        5.911951        5.941801        0.090562
      -4       5      12        4.911886        4.761092        0.084662
      -3       5      12        6.213572        6.319494        0.084512
      -2       5      12        1.674172        1.721511        0.088385
      -1       5      12        6.529542        6.570008        0.086182
       0       5      12        4.939978        4.925647        0.071474
       1       5      12        8.260381        8.339604        0.099580
       2       5      12        1.586884        1.468571        0.125775
       3       5      12        2.218353        2.236470        0.095723
       4       5      12        2.387027        2.496017        0.087719
       6       5      12        1.277581        1.321666        0.285953
      -6       6      12        3.608150        3.693237        0.084221
      -5       6      12        0.578197        0.480000        0.480000
      -4       6      12        3.599936        3.649246        0.104955
      -3       6      12        3.375417        3.296513        0.096045
      -2       6      12        1.154855        1.448655        0.120611
      -1       6      12        0.695332        0.456070        0.456070
       0       6      12        3.816574        3.917014        0.070067
       1       6      12        0.629948        0.282666        0.316751
       2       6      12        4.815417        4.917621        0.082541
       3       6      12        2.864195        2.893458        0.081644
       4       6      12        0.750803        0.892973        0.347720
      -2       7      12        1.660166        2.017796        0.261151
     -13       1      13        1.335555        1.311373        0.166996
     -12       1      13        1.530136        1.446720        0.197321
     -11       1      13        1.124933        1.089266        0.174225
     -10       1      13        5.914504        5.961208        0.086772
      -9       1      13        1.034024        1.181059        0.158024
      -8       1      13        0.242195        0.200998        0.335193
      -7       1      13        5.413624        5.393051        0.076473
      -6       1      13        3.927567        3.898846        0.055670
      -5       1      13        5.340258        5.300660        0.071033
      -4       1      13        7.014617        6.956580        0.081189
      -3       1      13        1.585414        1.563394        0.049921
      -2       1      13       10.074117       10.057336        0.113996
      -1       1      13        4.253046        4.246410        0.070048
       0       1      13        9.047804        9.053011        0.107397
       1       1      13        4.587410        4.627850        0.110772
       2       1      13       19.259356       19.222383        0.211596
       3       1      13       10.559569       10.523307        0.119943
       4       1      13        4.458975        4.378356        0.074520
       5       1      13        7.165411        7.120323        0.093019
       6       1      13        6.527754        6.711483        0.096500
       7       1      13        6.888085        6.952553        0.106679
       8       1      13        5.799541        5.731317        0.105040
       9       1      13        9.102807        9.214391        0.114721
     -12       2      13        3.890617        3.910115        0.083498
     -11       2      13        1.246999        1.469320        0.138493
     -10       2      13        5.919146        5.977625        0.087633
      -9       2      13        9.847085        9.733242        0.114926
      -8       2      13        2.482510        2.472489        0.092762
      -7       2      13        3.937917        3.992618        0.062733
      -6       2      13        0.801584        0.812219        0.138869
      -5       2      13       15.148806       15.098675        0.167500
      -4       2      13        3.265896        3.270627        0.050534
      -3       2      13       12.946900       12.906975        0.144530
      -2       2      13        9.787643        9.769698        0.113612
      -1       2      13        6.373908        6.189588        0.077060
       0       2      13        5.647989        5.594819        0.072501
       1       2      13        9.199165        9.177472        0.106530
       2       2      13       10.512446       10.567403        0.120394
       3       2      13        2.979292        2.973130        0.062408
       4       2      13        9.185037        9.164715        0.106735
       5       2      13        0.160427        0.141774        0.589526
       6       2      13        4.683486        4.696807        0.092136
       7       2      13        3.568363        3.610263        0.118702
       8       2      13        3.475795        3.371053        0.097523
     -12       3      13        1.231891        0.914932        0.478583
     -11       3      13        2.769337        2.848895        0.086559
     -10       3      13        0.932605        0.834805        0.260088
      -9       3      13        4.536216        4.643490        0.077858
      -8       3      13        2.173622        2.133495        0.112258
      -7       3      13        4.853851        4.856954        0.078042
      -6       3      13        4.408857        4.477611        0.067849
      -5       3      13        0.298762        0.276043        0.276043
      -4       3      13        1.753328        1.701587        0.064150
      -3       3      13        5.359856        5.369730        0.066618
      -2       3      13        3.396365        3.347387        0.054668
      -1       3      13        1.912523        1.951282        0.096234
       0       3      13        0.309316        0.396863        0.396863
       1       3      13        9.427704        9.395105        0.108071
       2       3      13        0.565797        0.586003        0.259507
       3       3      13        6.192994        6.081365        0.081448
       4       3      13        6.441232        6.305791        0.083975
       5       3      13        3.684841        3.568893        0.107246
       6       3      13        1.390150        1.363121        0.250197
       7       3      13        2.221264        2.327638        0.111651
       8       3      13        4.487177        4.627094        0.120321
     -11       4      13        4.180797        4.172170        0.320417
     -10       4      13        4.838283        4.834253        0.079150
      -9       4      13        4.754397        4.682841        0.077192
      -8       4      13        5.801329        5.832495        0.095597
      -7       4      13        0.535006        0.703847        0.199664
      -6       4      13        6.504014        6.567496        0.086292
      -5       4      13        6.836905        6.720937        0.090779
      -4       4      13        9.303050        9.367390        0.110285
      -3       4      13       10.000696       10.047388        0.120656
      -2       4      13        5.780487        5.769749        0.076946
      -1       4      13        0.971513        0.986458        0.137812
       0       4      13        4.344291        4.306971        0.069637
       1       4      13        4.976068        5.026629        0.073045
       2       4      13        5.990054        6.050785        0.085133
       3       4      13        6.420061        6.364825        0.088521
       4       4      13        1.293592        1.003245        0.191826
       5       4      13        0.104856        0.431625        0.431625
      -9       5      13        0.838310        1.012670        0.167625
      -8       5      13        0.592448        0.670671        0.670671
      -7       5      13        0.646629        0.482286        0.482286
      -6       5      13        1.369508        1.121517        0.124471
      -5       5      13        3.614355        3.649932        0.070406
      -4       5      13        1.269526        1.310420        0.123280
      -3       5      13        1.047479        0.740810        0.231105
      -2       5      13        4.231548        4.104875        0.071018
      -1       5      13        0.202772        0.342637        0.342637
       0       5      13        1.747233        1.589654        0.095432
       1       5      13        1.068730        1.255747        0.110408
       2       5      13        2.182449        2.221283        0.098502
       3       5      13        1.023504        0.543047        0.408140
       5       5      13        1.103366        0.986205        0.205692
       6       5      13        2.202467        2.302455        0.117049
      -7       6      13        1.197810        0.854634        0.854634
      -6       6      13        1.487704        1.596058        0.127010
      -5       6      13        2.208573        2.121580        0.111405
      -4       6      13        7.775026        7.811210        0.109911
      -3       6      13        2.352305        2.370105        0.088680
      -2       6      13        0.793192        0.242487        0.395165
      -1       6      13        3.178053        3.157230        0.074747
       0       6      13        3.781578        3.768023        0.080748
       1       6      13        2.654002        2.730733        0.085038
       2       6      13        1.395703        1.212023        0.161737
       3       6      13        3.414436        3.467708        0.076691
       4       6      13        0.574468        0.444747        0.446544
     -13       0      14        2.199119        2.127463        0.138921
     -12       0      14        4.070642        4.150663        0.115071
     -11       0      14       10.176862       10.394710        0.127773
     -10       0      14        1.597303        1.913505        0.193301
      -9       0      14        2.488223        2.505414        0.107040
      -8       0      14       11.687638       11.531695        0.192824
      -7       0      14        5.699465        5.800603        0.084661
      -6       0      14        9.014151        8.910443        0.104707
      -5       0      14        1.493373        1.487481        0.073409
      -4       0      14        2.352428        2.268612        0.055740
      -3       0      14        7.436176        7.278255        0.090975
      -2       0      14       13.307186       13.384693        0.144602
      -1       0      14       12.400376       12.419742        0.135199
       0       0      14       12.908349       12.849124        0.144007
       1       0      14       16.392225       16.319314        0.177752
       2       0      14       17.501377       17.622996        0.191129
       3       0      14        3.355486        3.420672        0.095315
       4       0      14        0.473086        0.390640        0.390640
       5       0      14        6.976367        7.107531        0.109817
       6       0      14        3.648708        3.704862        0.100559
       7       0      14        6.032988        6.046156        0.123403
       8       0      14       15.900621       15.874193        0.238017
       9       0      14        0.401994        1.569172        0.413490
     -12       1      14        0.695868        0.755712        0.266733
     -11       1      14        4.406362        4.262159        0.075275
     -10       1      14        7.407546        7.402567        0.122045
      -9       1      14        6.460443        6.459334        0.086344
      -8       1      14        1.278855        1.286701        0.140054
      -7       1      14        6.903329        6.933470        0.085477
      -6       1      14        8.346390        8.206461        0.095172
      -5       1      14        9.139174        8.946116        0.102531
      -4       1      14        7.183499        7.138137        0.083068
      -3       1      14        0.985308        0.805543        0.079183
      -2       1      14        7.638364        7.588742        0.088408
      -1       1      14       11.966136       11.938593        0.133086
       0       1      14        5.300191        5.271907        0.072484
       1       1      14       19.864273       19.865800        0.218917
       2       1      14        3.128000        3.177578        0.068559
       3       1      14        1.375898        1.286934        0.134849
       4       1      14        2.719459        2.739544        0.138390
       5       1      14        0.918053        0.859709        0.243430
       6       1      14        0.571976        0.812896        0.244038
       7       1      14        8.539611        8.395118        0.210192
       9       1      14        5.299956        5.471197        0.126387
     -12       2      14        1.009988        1.028688        0.162836
     -11       2      14        2.061713        1.968096        0.085146
     -10       2      14        6.425826        6.494690        0.085790
      -9       2      14        3.786279        3.868074        0.071365
      -8       2      14        5.939707        5.889992        0.081635
      -7       2      14        3.354261        3.216209        0.066606
      -6       2      14        4.514531        4.463407        0.061021
      -5       2      14        1.434424        1.428811        0.092734
      -4       2      14        8.425910        8.337086        0.096819
      -3       2      14        1.571132        1.689497        0.052396
      -2       2      14        6.540234        6.554235        0.081755
      -1       2      14        1.951114        1.921406        0.086821
       0       2      14       13.426686       13.384319        0.148761
       1       2      14        4.555947        4.554778        0.071475
       2       2      14        2.222316        2.235665        0.088225
       3       2      14        5.033354        4.890194        0.071896
       4       2      14        5.747436        5.783684        0.093341
       5       2      14        4.302792        4.185212        0.089483
       6       2      14       10.181829       10.291258        0.126122
       7       2      14        4.536316        4.477946        0.151169
       8       2      14        0.998315        0.853756        0.409122
       9       2      14        4.724356        4.710202        0.128281
     -11       3      14        1.164051        0.657039        0.432762
     -10       3      14        5.009780        5.075431        0.086844
      -9       3      14        4.339364        4.286607        0.076975
      -8       3      14        2.085105        2.082042        0.106137
      -7       3      14        8.385827        8.374425        0.101699
      -6       3      14       13.136445       13.040322        0.157776
      -5       3      14        1.607598        1.640396        0.082064
      -4       3      14        9.967799        9.977725        0.119328
      -3       3      14       14.763708       14.853619        0.167571
      -2       3      14        3.943804        3.994621        0.063464
      -1       3      14        9.084662        9.089224        0.104905
       0       3      14        9.331593        9.355266        0.108645
       1       3      14        6.793455        6.852956        0.086494
       2       3      14        5.123050        5.046583        0.076472
       3       3      14       12.292525       12.305690        0.137288
       5       3      14        9.520259        9.488045        0.114945
       6       3      14        0.448631        0.493862        0.493862
       7       3      14        0.915769        0.788670        0.348783
       8       3      14        4.146943        4.226109        0.111744
     -10       4      14        0.713698        0.454533        0.454533
      -9       4      14        0.877567        0.694334        0.358031
      -7       4      14        3.175232        3.113663        0.069144
      -6       4      14        6.507700        6.426819        0.085683
      -5       4      14        4.678722        4.719110        0.070885
      -4       4      14        8.333284        8.305601        0.098713
      -3       4      14        4.229041        4.217819        0.064748
      -2       4      14        5.140762        5.295470        0.081163
      -1       4      14        3.252547        3.208582        0.066767
       0       4      14        0.535693        0.355106        0.355106
       1       4      14        2.321669        2.368734        0.073826
       2       4      14        4.942441        4.892545        0.081724
       3       4      14        3.147003        3.031254        0.097178
       4       4      14        8.053847        7.957261        0.114047
       5       4      14        2.713209        2.634881        0.084725
       6       4      14        3.046007        2.965367        0.107028
       7       4      14        4.634767        4.870010        0.193259
      -9       5      14        0.743572        0.778909        0.778909
      -8       5      14        1.324730        1.236649        0.141249
      -7       5      14        1.855854        1.799194        0.110260
      -6       5      14        2.708768        2.626081        0.078611
      -5       5      14       12.211648       12.343014        0.139326
      -4       5      14        6.375111        6.385296        0.091966
      -3       5      14        2.195633        2.338675        0.083703
      -2       5      14        2.726764        2.729469        0.077922
      -1       5      14        2.374516        2.413338        0.070946
       0       5      14        6.571302        6.691562        0.092547
       1       5      14        7.760828        7.777789        0.097750
       2       5      14        7.501818        7.570865        0.097780
       3       5      14        2.225922        2.251133        0.202377
       4       5      14        0.397566        0.174356        0.445725
       5       5      14        2.932583        3.132252        0.112566
      -6       6      14        1.642019        1.777301        0.118115
      -5       6      14        0.263156        0.547996        0.547996
      -4       6      14        3.828102        3.790778        0.085242
      -2       6      14        2.153402        2.217093        0.089747
      -1       6      14        0.571501        0.440681        0.440681
       0       6      14        0.971297        0.847644        0.194804
       1       6      14        1.376767        1.434713        0.128994
       2       6      14        3.628797        3.762313        0.090393
       3       6      14        1.180559        1.009257        0.271016
     -12       1      15        6.458925        6.450349        0.088902
     -11       1      15        4.278258        4.359243        0.076020
      -9       1      15        1.304636        0.769480        0.229110
      -8       1      15        7.018099        7.045282        0.087553
      -7       1      15        6.453057        6.511221        0.080980
      -6       1      15        3.260703        3.346640        0.056047
      -5       1      15       11.155390       11.106305        0.124957
      -4       1      15        0.591197        0.557584        0.166176
      -3       1      15        0.659177        0.789937        0.110010
      -2       1      15        5.974727        5.920980        0.073502
      -1       1      15        5.767324        5.679172        0.071143
       0       1      15        3.356639        3.412331        0.068829
       1       1      15        3.639484        3.568753        0.065612
       2       1      15        4.069896        4.083381        0.070277
       3       1      15        3.031171        3.024417        0.091194
       4       1      15        5.424673        5.434979        0.082690
       5       1      15        7.456809        7.460027        0.109177
       6       1      15        2.469670        2.478528        0.116664
       7       1      15        8.279891        8.365465        0.157481
       8       1      15        2.193110        2.264663        0.239324
       9       1      15        1.802526        1.594741        0.332561
     -12       2      15        0.448503        0.365103        0.370016
     -11       2      15        5.593696        5.601964        0.092881
      -9       2      15        1.201998        1.049333        0.164291
      -8       2      15        0.688318        0.294788        0.294788
      -7       2      15       11.363462       11.240996        0.127041
      -6       2      15        2.983395        3.001050        0.052949
      -5       2      15        6.103025        6.101967        0.074613
      -4       2      15       10.467366       10.358089        0.116995
      -3       2      15        9.454926        9.351952        0.107548
      -2       2      15        2.660737        2.459817        0.056652
      -1       2      15        6.237216        6.143452        0.089362
       0       2      15       17.410597       17.470833        0.189340
       1       2      15        1.664437        1.718459        0.099725
       2       2      15        6.292681        6.306584        0.080349
       3       2      15        1.983651        2.004121        0.084069
       4       2      15        9.004462        9.037478        0.124622
       6       2      15        6.910624        6.902246        0.109677
       7       2      15        5.882332        5.825290        0.123097
       8       2      15        2.882367        2.914550        0.123493
     -11       3      15        0.349097        0.564801        0.564801
     -10       3      15        2.790526        2.916710        0.088230
      -9       3      15        2.741278        2.740839        0.079956
      -8       3      15        1.248871        1.120803        0.142795
      -7       3      15        3.860344        3.901026        0.110907
      -6       3      15        6.209200        6.288004        0.080348
      -5       3      15        2.706124        2.649906        0.062938
      -4       3      15        4.178640        4.227647        0.061354
      -3       3      15        2.200909        2.256613        0.050349
      -2       3      15        5.951679        5.994748        0.080274
      -1       3      15        4.272732        4.297441        0.066602
       0       3      15        0.816129        0.907249        0.219789
       1       3      15        1.641905        1.682290        0.090216
       2       3      15        4.019546        3.918673        0.079272
       3       3      15        3.759927        3.620635        0.073665
       4       3      15        0.109656        0.562406        0.562406
       5       3      15        1.611904        1.611986        0.138793
       6       3      15        6.172681        6.137996        0.115788
       7       3      15        0.949924        1.110180        0.249657
     -10       4      15        0.201986        0.181384        0.537991
      -8       4      15        2.958991        2.942601        0.092882
      -7       4      15        6.215645        6.126745        0.083153
      -6       4      15        8.342341        8.321238        0.101871
      -5       4      15        6.410382        6.365611        0.082618
      -4       4      15        1.655306        1.558172        0.081283
      -2       4      15        5.629552        5.714980        0.077162
      -1       4      15       10.868799       10.887608        0.128890
       0       4      15        9.050219        8.983095        0.106328
       1       4      15        7.542668        7.525822        0.105445
       2       4      15        4.162420        4.195116        0.079050
       3       4      15        0.263199        0.482597        0.482597
       4       4      15        3.974807        4.029640        0.096448
       5       4      15        6.087203        6.074702        0.090472
       6       4      15        3.806604        3.879562        0.100408
      -8       5      15        1.449761        1.411489        0.121411
      -7       5      15        0.523404        0.853815        0.241279
      -6       5      15        2.081879        1.865235        0.137172
      -5       5      15        0.510634        0.757958        0.351633
      -4       5      15        0.838552        0.527162        0.527162
      -3       5      15        0.278708        0.233452        0.344042
      -1       5      15        1.895124        1.827457        0.085964
       0       5      15        2.281025        2.090000        0.082165
       1       5      15        0.772135        0.646452        0.286591
       2       5      15        1.874992        1.699794        0.123438
       3       5      15        2.443201        2.353869        0.100938
       4       5      15        0.041355        0.973447        0.232975
       5       5      15        1.612592        1.579810        0.736661
      -6       6      15        3.341080        3.159098        0.238858
      -5       6      15        3.523632        3.662240        0.093486
      -4       6      15        0.122643        0.260768        0.405265
      -3       6      15        0.753789        1.014199        0.195603
      -2       6      15        4.237163        4.141014        0.078011
      -1       6      15        4.019467        4.215092        0.074923
       0       6      15        2.311403        2.154878        0.086110
       1       6      15        6.069035        5.970762        0.107316
     -12       0      16        7.425768        7.432160        0.183022
     -11       0      16        2.076395        2.144831        0.185826
     -10       0      16        2.964102        2.994745        0.137771
      -9       0      16        8.052254        8.250697        0.104471
      -8       0      16        6.082436        6.060116        0.092536
      -7       0      16        4.679548        4.695956        0.105531
      -6       0      16       20.070780       20.044700        0.224004
      -5       0      16        0.564752        0.739189        0.323858
      -4       0      16       13.428895       13.307517        0.146590
      -3       0      16        6.515248        6.507841        0.084369
      -2       0      16        6.061131        6.130416        0.099827
      -1       0      16        8.445476        8.331266        0.103630
       0       0      16        5.769031        5.836780        0.086476
       1       0      16        6.248256        6.301587        0.263707
       2       0      16       10.505339       10.630616        0.120621
       3       0      16        5.889810        5.832324        0.170522
       4       0      16       12.230885       12.338152        0.151684
       5       0      16        6.866207        6.894708        0.104789
       6       0      16        2.549576        2.458312        0.118612
       7       0      16        5.078195        5.114685        0.120588
       8       0      16        1.599736        2.046705        0.308315
     -12       1      16        2.349316        2.335466        0.104995
     -11       1      16        2.743552        2.821755        0.074047
     -10       1      16        1.708411        1.779916        0.101494
      -9       1      16        2.822216        2.807953        0.077916
      -8       1      16        5.179074        5.152378        0.075273
      -7       1      16        4.192115        4.206543        0.066132
      -6       1      16        1.351946        1.416545        0.087485
      -5       1      16       13.080243       13.095801        0.145511
      -4       1      16        8.289910        8.215717        0.097281
      -3       1      16       10.040275        9.981783        0.113552
      -2       1      16        1.810668        1.729104        0.096529
      -1       1      16        4.466385        4.467662        0.066298
       0       1      16        3.379388        3.253152        0.074316
       1       1      16        8.534787        8.487049        0.101287
       2       1      16        1.189255        1.362828        0.141026
       3       1      16       13.482408       13.392909        0.143758
       4       1      16        3.164006        3.150254        0.089421
       5       1      16        0.544850        0.805792        0.462571
       6       1      16        8.948346        8.832270        0.118029
       7       1      16        0.562283        0.816701        0.816701
       8       1      16        1.396960        1.204201        0.271409
     -12       2      16        0.818071        1.024500        0.317817
     -11       2      16        0.847386        1.016612        0.142770
     -10       2      16        1.464261        1.441111        0.118613
      -9       2      16        5.454858        5.409621        0.089565
      -8       2      16       10.684451       10.763364        0.123345
      -7       2      16        6.142885        6.237948        0.079864
      -6       2      16        1.036577        1.090275        0.091676
      -5       2      16        3.158151        3.195935        0.056349
      -4       2      16        5.625133        5.598214        0.079428
      -3       2      16        6.761354        6.732459        0.082722
      -2       2      16       10.862196       10.756858        0.121070
      -1       2      16        0.409593        0.669328        0.669328
       0       2      16        2.964478        2.785678        0.078151
       1       2      16        4.149556        4.077622        0.071127
       2       2      16        6.321092        6.309437        0.107986
       3       2      16        2.402932        2.643123        0.099818
       4       2      16        2.667616        2.807080        0.087742
       5       2      16        6.021068        6.094096        0.097430
       6       2      16        4.876305        4.652849        0.111703
       7       2      16        1.852676        1.756104        0.194822
       8       2      16        2.473034        2.578119        0.131305
     -11       3      16        3.355827        3.216831        0.084260
     -10       3      16        0.706420        0.246982        0.392706
      -9       3      16        3.042178        2.968417        0.086230
      -8       3      16        7.353812        7.434312        0.105602
      -7       3      16        8.315790        8.294034        0.103735
      -6       3      16        2.393918        2.236985        0.069198
      -5       3      16        0.050977        0.478121        0.478121
      -4       3      16        3.568605        3.441657        0.074759
      -3       3      16        0.106526        0.437721        0.287056
      -2       3      16       10.110700       10.119783        0.117283
      -1       3      16       18.985193       18.977091        0.204505
       0       3      16        1.947565        1.808093        0.080349
       1       3      16        0.955756        0.854634        0.180320
       2       3      16        3.396655        3.379941        0.075398
       3       3      16        5.008169        5.082814        0.105968
       4       3      16        8.414980        8.457364        0.118539
       5       3      16       10.032036       10.118300        0.124802
       6       3      16        4.154694        4.113150        0.150575
       7       3      16        2.469530        2.871237        0.129978
     -10       4      16        5.709351        5.710954        0.104975
      -9       4      16        0.282025        0.713512        0.271585
      -8       4      16        2.841461        3.003465        0.096112
      -7       4      16        5.391184        5.510354        0.085780
      -6       4      16        1.240165        1.355249        0.133775
      -4       4      16        2.432639        2.305775        0.069819
      -3       4      16        3.572543        3.541610        0.065117
      -2       4      16        6.723615        6.710440        0.087449
      -1       4      16        3.579173        3.520937        0.076957
       0       4      16        7.168732        7.255412        0.090846
       1       4      16        6.281446        6.251000        0.084640
       2       4      16        0.059141        0.574195        0.574195
       3       4      16        2.679051        2.734227        0.087324
       4       4      16        0.847490        0.673276        0.396509
       5       4      16        2.028898        1.887485        0.188103
       6       4      16        3.457549        3.332867        0.130680
      -8       5      16        0.158508        0.426028        0.426028
      -7       5      16        0.826432        0.947576        0.192328
      -6       5      16        4.863730        4.975942        0.082477
      -5       5      16        1.566066        1.649970        0.124552
      -4       5      16        0.470540        1.007472        0.208035
      -3       5      16        7.343151        7.417614        0.102903
      -2       5      16        6.419555        6.464054        0.093183
      -1       5      16        0.851927        0.967884        0.152225
       0       5      16        8.587118        8.543594        0.104815
       1       5      16        4.636152        4.578428        0.080762
       2       5      16        4.564586        4.606517        0.076837
       3       5      16        3.601559        3.624224        0.095910
       4       5      16        4.922005        4.962963        0.143938
      -5       6      16        0.808790        0.984175        0.217689
      -4       6      16        1.797165        1.690148        0.136153
      -3       6      16        0.430751        0.675870        0.599058
      -2       6      16        1.373918        1.378477        0.134693
      -1       6      16        1.358762        1.196328        0.135998
       0       6      16        2.386536        2.593376        0.094276
       1       6      16        1.917883        2.095447        0.125092
     -12       1      17        1.569636        1.670090        0.108968
     -10       1      17        6.769518        6.981117        0.093955
      -9       1      17       10.516328       10.515703        0.122917
      -8       1      17        4.614267        4.665405        0.074000
      -7       1      17        8.352757        8.347874        0.099601
      -6       1      17        1.811002        1.778764        0.061120
      -5       1      17        7.151871        7.090980        0.084483
      -4       1      17        3.777352        3.831840        0.058778
      -3       1      17       13.652489       13.666016        0.151210
      -2       1      17        9.794556        9.786010        0.111715
      -1       1      17        2.258830        2.245930        0.062355
       0       1      17        7.887803        7.916502        0.099213
       1       1      17        3.372978        3.467420        0.073749
       2       1      17        3.679796        3.714027        0.088286
       3       1      17        2.021757        2.020767        0.121978
       4       1      17        5.180134        5.270674        0.086177
       6       1      17        1.105332        0.354260        0.538041
       7       1      17        3.237668        3.117563        0.146334
       8       1      17        0.696143        1.149348        0.502200
     -11       2      17        1.497011        1.554992        0.095746
     -10       2      17        3.369516        3.480517        0.075815
      -9       2      17        5.068684        4.982269        0.077679
      -8       2      17        2.518587        2.284404        0.102799
      -7       2      17        2.533471        2.478568        0.074218
      -6       2      17        5.389921        5.367961        0.073907
      -5       2      17        4.952227        4.852422        0.078849
      -4       2      17        4.837049        4.826282        0.068552
      -3       2      17        1.781692        1.674903        0.095061
      -2       2      17       13.189217       13.198106        0.147052
      -1       2      17        0.377962        0.267395        0.323113
       0       2      17        0.215170        0.371618        0.385151
       1       2      17        3.551855        3.608324        0.090086
       2       2      17       12.023154       12.038688        0.134907
       3       2      17        4.623256        4.892443        0.099219
       4       2      17        4.008984        4.021194        0.130307
       5       2      17        8.761920        8.977249        0.115026
       6       2      17        2.071423        2.137826        0.182858
       7       2      17        0.092418        0.605475        0.605475
     -11       3      17        3.742733        3.786819        0.171574
     -10       3      17        2.126704        2.047853        0.104042
      -9       3      17        0.621273        0.475079        0.475079
      -8       3      17        7.097101        7.162402        0.100886
      -7       3      17        0.769766        0.533667        0.533667
      -6       3      17        1.432215        1.534568        0.105268
      -5       3      17        0.527439        0.605310        0.328182
      -4       3      17        6.726838        6.697014        0.083392
      -3       3      17        1.933380        1.917316        0.063833
      -2       3      17        3.702434        3.609155        0.061621
      -1       3      17        6.003485        5.996582        0.082447
       0       3      17        3.998487        3.941700        0.086833
       1       3      17        2.198186        2.337092        0.102568
       2       3      17        0.846734        0.845163        0.301196
       3       3      17        4.684305        4.726944        0.132056
       4       3      17        3.009223        3.054898        0.090020
       6       3      17        1.318749        1.488657        0.242664
      -7       4      17        3.341176        3.345295        0.074057
      -5       4      17        2.740996        2.750273        0.072288
      -4       4      17        3.806029        3.881623        0.072424
      -3       4      17        5.751873        5.741515        0.081480
      -2       4      17        5.882844        5.807065        0.078540
      -1       4      17        5.697661        5.522862        0.093681
       0       4      17        1.590348        1.617220        0.096299
       1       4      17        3.555793        3.579804        0.072241
       2       4      17        4.399104        4.389875        0.094412
       3       4      17        7.045389        7.109641        0.097438
       4       4      17        7.511868        7.558836        0.182455
       5       4      17        3.875750        3.921862        0.090152
      -7       5      17        2.767565        2.603325        0.091015
      -6       5      17        0.877936        0.989141        0.180748
      -5       5      17        1.285488        1.322687        0.164283
      -4       5      17        2.304434        2.305493        0.108313
      -3       5      17        1.801516        1.603216        0.124669
      -2       5      17        1.393802        1.217580        0.124785
      -1       5      17        1.211769        1.021029        0.140631
       0       5      17        1.023263        0.836062        0.248015
       1       5      17        0.935404        0.528110        0.528110
       2       5      17        0.619914        0.690869        0.269799
      -3       6      17        4.689487        4.731385        0.100834
      -1       6      17        2.618705        2.366115        0.152972
     -12       0      18        1.291854        1.041489        0.280569
     -11       0      18        6.131700        6.192576        0.355539
     -10       0      18       13.800790       13.999286        0.185162
      -9       0      18        0.935307        0.672012        0.367709
      -8       0      18        2.763734        3.014946        0.136509
      -7       0      18        4.855966        4.737721        0.099726
      -6       0      18        6.912003        6.886146        0.095932
      -5       0      18        9.105092        9.041184        0.106980
      -4       0      18       20.326649       20.388968        0.222411
      -3       0      18       10.249505       10.257193        0.140375
      -2       0      18        4.029064        3.957524        0.078349
      -1       0      18       13.740811       13.724066        0.146880
       0       0      18        1.276508        1.217580        0.152263
       1       0      18       16.491117       16.433807        0.179269
       2       0      18        4.001506        4.112177        0.193121
       3       0      18        5.636402        5.725557        0.182633
       4       0      18        0.738767        0.694118        0.694118
       5       0      18        2.364277        1.981414        0.291029
       6       0      18        6.038942        6.243877        0.176505
       7       0      18        7.120803        7.192288        0.179799
     -11       1      18        5.324899        5.395183        0.088018
     -10       1      18        2.726073        2.589961        0.085925
      -9       1      18        4.525361        4.648118        0.076794
      -8       1      18        5.678560        5.715768        0.079013
      -7       1      18        0.798212        0.426497        0.426497
      -6       1      18        1.442136        1.185875        0.093492
      -5       1      18        1.249618        1.084343        0.136398
      -4       1      18        1.752929        1.712075        0.070277
      -3       1      18       10.984175       10.989085        0.128607
      -2       1      18        5.135828        5.117714        0.068754
      -1       1      18        6.883207        6.924955        0.086680
       0       1      18        8.909145        8.962589        0.113126
       1       1      18        3.621031        3.626982        0.077053
       2       1      18        8.137970        8.171903        0.147254
       3       1      18        2.984190        2.916642        0.108084
       4       1      18        1.223032        1.169231        0.238156
       5       1      18        4.168963        4.110839        0.095494
       6       1      18        3.096927        3.070472        0.096351
       7       1      18        1.159174        0.837675        0.837675
     -11       2      18        2.676530        2.669888        0.094349
     -10       2      18        1.383484        1.269685        0.136857
      -9       2      18        6.703354        6.752703        0.092148
      -8       2      18        6.523020        6.539037        0.093108
      -7       2      18        3.824477        3.855775        0.068164
      -6       2      18        7.731119        7.675415        0.094057
      -5       2      18        3.907910        3.850195        0.062451
      -4       2      18        4.931258        4.825557        0.074136
      -3       2      18       11.620339       11.638728        0.132643
      -2       2      18        9.270282        9.287626        0.109609
      -1       2      18        4.138219        4.006120        0.070260
       0       2      18        6.061998        6.087035        0.087452
       1       2      18        0.696701        0.951367        0.159218
       2       2      18        2.637990        2.394849        0.124210
       3       2      18        8.032503        7.990369        0.104306
       4       2      18        4.127735        4.159808        0.093483
       5       2      18        2.971566        2.790645        0.273563
       6       2      18        1.520350        1.398642        0.191373
     -10       3      18        1.051760        1.310916        0.168287
      -9       3      18        2.921731        2.932644        0.123979
      -7       3      18        5.530323        5.523948        0.092189
      -6       3      18        5.142930        5.135173        0.073948
      -5       3      18        6.288130        6.225432        0.081899
      -4       3      18        2.788274        2.680093        0.063645
      -3       3      18        3.374167        3.323101        0.062426
      -2       3      18        5.347282        5.396295        0.075863
      -1       3      18        1.894280        1.909241        0.086934
       0       3      18        3.796322        3.762845        0.091333
       1       3      18       10.663037       10.719142        0.125276
       2       3      18        2.185671        2.099309        0.112780
       3       3      18        2.516671        2.577227        0.151387
       4       3      18       10.003955       10.112863        0.121367
       6       3      18        5.005663        4.786230        0.126295
      -9       4      18        0.930864        0.761906        0.682533
      -8       4      18        3.922395        3.767625        0.086729
      -6       4      18        4.441501        4.409195        0.091557
      -5       4      18        7.133047        7.150874        0.091696
      -4       4      18        2.561512        2.459837        0.155993
      -3       4      18        3.582029        3.665106        0.073727
      -2       4      18        1.834209        1.839293        0.090294
       0       4      18        2.698378        2.644768        0.087016
       1       4      18        1.538884        1.700118        0.164344
       2       4      18        5.801139        5.905252        0.100426
       3       4      18        5.423869        5.573688        0.172114
       4       4      18        0.811008        1.063250        0.245387
      -7       5      18        3.348460        3.444416        0.221839
      -6       5      18        2.135312        2.295953        0.101916
      -5       5      18        2.035879        2.144598        0.117630
      -4       5      18        6.045620        5.988906        0.091873
      -3       5      18        2.030006        2.056380        0.120483
       0       5      18        1.696669        1.739914        0.099060
       1       5      18        0.172018        0.292062        0.523414
       2       5      18        6.955249        6.887089        0.101369
     -11       1      19        5.864338        5.950546        0.100760
     -10       1      19        2.407626        2.561445        0.097870
      -9       1      19        2.942512        3.003931        0.071969
      -7       1      19        9.079254        9.025852        0.108565
      -6       1      19        6.047812        6.064569        0.079170
      -5       1      19       11.288808       11.289376        0.127386
      -4       1      19       12.851490       12.930584        0.145827
      -3       1      19        0.889589        0.552540        0.400882
      -2       1      19        2.318883        2.318577        0.066733
      -1       1      19        5.500961        5.456831        0.073709
       0       1      19       12.570532       12.610313        0.139547
       1       1      19        6.043463        6.045494        0.088146
       2       1      19       10.275112       10.305338        0.121037
       3       1      19        4.887276        4.862921        0.104770
       4       1      19        2.063577        1.870294        0.138186
       5       1      19        1.611818        1.739425        0.212697
       6       1      19        4.233041        4.128317        0.129692
     -11       2      19        1.726287        1.777639        0.280341
     -10       2      19        0.160127        0.709084        0.311466
      -9       2      19        3.467911        3.325056        0.106516
      -8       2      19        3.357849        3.208738        0.082878
      -7       2      19        0.938921        0.872181        0.146509
      -6       2      19        2.854753        2.848579        0.082155
      -5       2      19        5.911904        5.847564        0.077035
      -4       2      19        4.369307        4.467773        0.068001
      -3       2      19        1.069159        1.140439        0.178357
      -2       2      19        5.075111        4.979859        0.093654
      -1       2      19        3.559627        3.600972        0.071666
       0       2      19        6.202380        6.048306        0.086427
       1       2      19        4.328506        4.311032        0.078657
       3       2      19        6.715006        6.822829        0.097801
       4       2      19        2.955299        2.963899        0.114478
       5       2      19        2.910041        2.975500        0.120697
       6       2      19        0.452869        0.393446        0.402355
     -10       3      19        1.630979        1.660361        0.141151
      -8       3      19        1.773167        1.817636        0.141808
      -7       3      19        0.628497        0.737767        0.334406
      -6       3      19        6.895763        7.027660        0.090297
      -5       3      19        4.291193        4.318333        0.070039
      -4       3      19        0.194025        0.115758        0.365490
      -3       3      19        5.642091        5.681813        0.082795
      -2       3      19        2.102279        1.925279        0.084138
      -1       3      19        3.538192        3.603748        0.099180
       0       3      19        1.100125        1.042401        0.152907
       1       3      19        6.803884        6.779307        0.100010
       2       3      19        0.994034        1.432760        0.176137
       3       3      19        1.538311        1.388236        0.179518
       4       3      19        2.783841        2.715879        0.110807
       5       3      19        3.623433        3.515537        0.173232
      -8       4      19        0.092950        0.816517        0.264158
      -7       4      19        1.497334        1.559327        0.199621
      -6       4      19        1.698626        1.670060        0.130222
      -5       4      19        1.201119        1.314040        0.125595
      -3       4      19        0.914916        0.859186        0.196992
      -2       4      19        0.907132        1.028105        0.163871
      -1       4      19        1.374403        1.327893        0.136172
       0       4      19        3.314726        3.292264        0.092107
       1       4      19        3.692396        3.812873        0.117470
       2       4      19        3.408601        3.307718        0.093064
       3       4      19        1.783543        1.634717        0.175368
       4       4      19        0.898872        0.935094        0.935094
      -6       5      19        0.765130        0.683593        0.683593
      -5       5      19        1.794003        1.643928        0.170531
      -4       5      19        1.175990        1.310572        0.159356
      -2       5      19        2.161312        2.219797        0.112524
      -1       5      19        1.069293        1.256543        0.172892
       0       5      19        2.403386        2.311688        0.116056
       1       5      19        0.961900        0.832226        0.292411
     -11       0      20        2.548034        2.100714        0.270823
     -10       0      20        2.368210        2.034281        0.185714
      -9       0      20        1.796816        1.540195        0.179313
      -8       0      20       11.324857       11.476062        0.134545
      -7       0      20        1.311679        1.114136        0.186020
      -6       0      20        5.557120        5.598482        0.104303
      -5       0      20       17.596019       17.704802        0.191949
      -3       0      20        5.523959        5.456739        0.091294
      -2       0      20        7.215385        7.245136        0.100908
      -1       0      20       11.682235       11.651180        0.131198
       0       0      20        5.729048        5.710166        0.090202
       1       0      20       16.765664       16.774087        0.189154
       2       0      20        7.700270        7.764406        0.120192
       3       0      20       10.619795       10.752209        0.186699
       4       0      20        0.129916        1.309466        0.553159
       5       0      20        2.462423        2.215491        0.280782
       6       0      20        8.392898        8.410470        0.179066
     -11       1      20        1.205199        1.380109        0.176323
     -10       1      20        0.249408        0.583267        0.583267
      -9       1      20        3.629405        3.687411        0.082831
      -8       1      20        1.896148        1.657920        0.101225
      -7       1      20        3.696663        3.787479        0.075876
      -6       1      20        9.271960        9.267524        0.108212
      -5       1      20        1.331623        1.004191        0.124532
      -4       1      20        6.103529        6.012903        0.081798
      -3       1      20        2.569665        2.532390        0.064334
      -2       1      20        1.762056        1.801416        0.096922
      -1       1      20        2.948009        2.828021        0.071029
       0       1      20        3.072415        3.052278        0.075669
       1       1      20        4.043783        3.980703        0.083268
       2       1      20        8.878660        8.952877        0.121965
       3       1      20        1.183823        0.928278        0.506496
       4       1      20        7.370911        7.504998        0.114802
       5       1      20        2.023671        1.861988        0.163342
     -10       2      20        1.041525        1.116557        0.150638
      -9       2      20        1.153912        1.112834        0.196810
      -8       2      20        1.214517        1.453272        0.130850
      -7       2      20        8.495231        8.586152        0.106824
      -6       2      20        8.013298        7.999125        0.098555
      -5       2      20        0.163829        0.469681        0.469681
      -4       2      20        0.560127        0.695342        0.182409
      -3       2      20        3.270000        3.277804        0.066107
      -2       2      20        4.660695        4.662832        0.096761
      -1       2      20       12.309155       12.477580        0.139833
       0       2      20        8.950459        9.063333        0.112299
       1       2      20        1.267055        1.418274        0.142068
       2       2      20        2.434466        2.302672        0.111554
       3       2      20        4.447706        4.504331        0.097745
       4       2      20        3.058278        3.023839        0.292465
       5       2      20        7.317078        7.404796        0.115214
      -8       3      20        4.907246        4.956309        0.094828
      -7       3      20        2.824858        2.757444        0.098723
      -6       3      20        1.723081        1.789581        0.108094
      -5       3      20        0.950153        0.883742        0.210021
      -4       3      20        4.359442        4.258521        0.068771
      -3       3      20        3.652396        3.556121        0.094619
      -2       3      20        6.884657        6.893185        0.094362
      -1       3      20        0.875082        0.822861        0.214420
       0       3      20        6.196031        6.130008        0.098590
       1       3      20        0.888909        0.975192        0.224926
       2       3      20        0.960226        1.325745        0.196365
       3       3      20        1.211224        1.014002        0.295949
      -7       4      20        0.860358        0.751665        0.417150
      -5       4      20        0.196349        0.441588        0.441588
      -4       4      20        3.723808        3.772532        0.077265
      -3       4      20        5.350770        5.302735        0.084594
      -2       4      20        2.877523        2.802267        0.094759
      -1       4      20        5.508754        5.609100        0.086781
       0       4      20        3.527065        3.491848        0.099798
       1       4      20        2.816180        2.812614        0.090703
       3       4      20        0.098182        0.741013        0.408597
      -4       5      20        0.991650        0.856621        0.357722
      -3       5      20        2.784379        2.703849        0.104580
      -2       5      20        3.919765        3.983717        0.088848
      -1       5      20        0.160891        0.487955        0.487955
     -10       1      21        1.220016        1.593895        0.132354
      -9       1      21        4.648877        4.718474        0.081881
      -8       1      21        3.604251        3.632217        0.079472
      -7       1      21        3.079287        3.141051        0.086399
      -6       1      21        6.320116        6.281640        0.082769
      -5       1      21        1.750412        1.524697        0.112889
      -4       1      21        2.192179        2.143642        0.074898
      -3       1      21        5.020158        5.011686        0.078432
      -2       1      21       13.477881       13.522574        0.159565
      -1       1      21        6.573641        6.601894        0.093054
       0       1      21        7.106725        7.251621        0.093828
       1       1      21        5.528538        5.502363        0.094036
       2       1      21        5.456153        5.286398        0.105375
       3       1      21        3.665576        3.655270        0.099711
       4       1      21        6.577291        6.810653        0.122081
       5       1      21        8.569977        8.659042        0.182427
     -10       2      21        1.785418        1.691686        0.980208
      -9       2      21        4.662137        4.719958        0.100109
      -7       2      21        6.155895        6.169684        0.086593
      -6       2      21        2.206502        2.197590        0.079336
      -5       2      21        0.785197        0.350714        0.350714
      -4       2      21        3.753233        3.713624        0.066159
      -3       2      21        5.844260        5.786536        0.078559
      -2       2      21        1.323985        1.279687        0.119903
      -1       2      21        1.809058        1.625146        0.128884
       0       2      21        6.418377        6.460882        0.087029
       1       2      21        2.695165        2.790018        0.086280
       3       2      21        4.060468        4.123954        0.100150
       4       2      21        2.665609        2.826853        0.110551
      -9       3      21        1.124796        1.208429        0.690355
      -8       3      21        0.299825        0.665056        0.665056
      -7       3      21        2.880241        2.918578        0.092061
      -6       3      21        1.075763        0.840655        0.352392
      -5       3      21        1.652128        1.360698        0.128424
      -4       3      21        2.214282        2.250800        0.074174
      -3       3      21        4.440242        4.501777        0.077300
      -2       3      21        0.051114        0.038730        0.492872
      -1       3      21        6.339280        6.423473        0.088411
       0       3      21        2.859281        2.916179        0.083424
       1       3      21        1.925324        1.787037        0.208778
       2       3      21        2.308804        2.274511        0.150246
       3       3      21        3.400818        3.133385        0.123983
      -7       4      21        4.873067        4.860144        0.135739
      -6       4      21        2.071051        2.181811        0.114881
      -5       4      21        0.761590        0.574369        0.574369
      -4       4      21        0.906977        1.055983        0.226947
      -3       4      21        1.436094        1.465844        0.126516
      -2       4      21        2.646854        2.632033        0.107335
      -1       4      21        2.707534        2.795800        0.086096
       1       4      21        0.505614        0.654064        0.654064
     -10       0      22        2.053781        1.881994        0.148269
      -9       0      22        4.614185        4.651021        0.109766
      -8       0      22        0.908771        0.308707        0.439825
      -7       0      22        1.211100        0.748999        0.409294
      -6       0      22        2.912669        3.262055        0.256227
      -5       0      22        0.813567        0.795236        0.336978
      -4       0      22        2.036497        2.070507        0.105564
      -3       0      22       17.392721       17.527122        0.185265
      -2       0      22        3.753828        3.811693        0.090940
      -1       0      22        1.438018        1.021763        0.279133
       0       0      22        7.109605        7.122570        0.196965
       1       0      22        3.708535        3.552745        0.110508
       2       0      22        6.926303        7.026521        0.188100
       3       0      22       10.327494       10.541821        0.185181
       4       0      22        9.559510        9.924767        0.181770
     -10       1      22        5.902562        5.958188        0.154396
      -9       1      22        0.296628        0.549545        0.549545
      -7       1      22        2.031916        2.040539        0.129806
      -6       1      22        2.123663        2.036394        0.136552
      -5       1      22        2.130486        2.027979        0.080391
      -4       1      22        8.310693        8.386537        0.102999
      -3       1      22        2.589410        2.486121        0.075105
      -2       1      22        5.878431        5.914136        0.086357
      -1       1      22        6.218596        6.214499        0.097555
       0       1      22        3.609093        3.558089        0.123559
       1       1      22        3.072376        2.925013        0.091252
       2       1      22        1.427118        1.453719        0.190628
       3       1      22        1.695802        1.555924        0.207889
       4       1      22        3.845888        3.851753        0.129254
      -9       2      22        2.905693        2.817676        0.116806
      -8       2      22        0.813199        1.011682        0.261015
      -7       2      22        3.763934        3.728941        0.080105
      -6       2      22        0.658692        0.783964        0.248801
      -5       2      22        5.535404        5.493178        0.079861
      -4       2      22        3.496690        3.627534        0.069023
      -3       2      22        0.187718        0.480208        0.480208
      -2       2      22        5.485600        5.444447        0.084036
      -1       2      22        7.705331        7.665572        0.098473
       0       2      22        1.132130        0.930323        0.260323
       1       2      22        5.976378        5.981137        0.095646
       2       2      22        3.081444        3.095658        0.123151
       3       2      22        2.379939        2.603402        0.133523
      -8       3      22        8.563779        8.641586        0.141586
      -7       3      22        2.962506        2.959476        0.157263
      -6       3      22        3.844833        3.786159        0.102547
      -5       3      22        0.645774        0.629365        0.288630
      -4       3      22        1.851477        1.648059        0.103100
      -3       3      22        5.635562        5.497909        0.083299
      -2       3      22        5.851531        5.927225        0.085479
      -1       3      22        4.054877        4.044750        0.077257
       0       3      22        3.712820        3.666333        0.081504
       1       3      22        0.044136        0.399500        0.399500
       2       3      22        3.849913        3.837968        0.091503
      -5       4      22        2.788124        2.683822        0.115671
      -4       4      22        2.935722        2.954150        0.083226
      -3       4      22        0.153595        0.816149        0.236667
      -2       4      22        0.916047        0.898387        0.233406
      -1       4      22        1.930835        1.744076        0.116869
       0       4      22        1.907388        1.843692        0.175549
      -9       1      23        2.574379        2.566145        0.092989
      -8       1      23        1.776254        1.819478        0.268639
      -7       1      23        1.785906        1.961199        0.120465
      -6       1      23        2.579014        2.442826        0.106975
      -5       1      23        0.810013        0.303150        0.303892
      -4       1      23        5.434709        5.429549        0.096632
      -3       1      23        2.462559        2.461240        0.074045
      -2       1      23        0.058064        0.582065        0.582065
      -1       1      23        2.246282        2.405598        0.103077
       0       1      23        5.821719        5.832581        0.088453
       1       1      23        5.126834        5.000800        0.096720
       2       1      23        4.692960        4.708291        0.115470
       3       1      23        8.398246        8.633423        0.120668
      -8       2      23        2.972733        2.917259        0.097419
      -7       2      23        3.396073        3.635382        0.097020
      -6       2      23        1.351598        1.254592        0.123530
      -5       2      23        4.820966        4.778180        0.079350
      -4       2      23        7.552704        7.566571        0.114189
      -3       2      23        0.714466        0.977650        0.152241
      -2       2      23        5.758989        5.722325        0.083708
       0       2      23        3.559477        3.522215        0.075913
       1       2      23        1.183119        1.723862        0.120615
       2       2      23        5.883755        5.846024        0.095546
       3       2      23        1.853592        2.109052        0.265441
      -7       3      23        0.702871        0.365650        0.558850
      -6       3      23        1.644034        1.598343        0.112779
      -5       3      23        3.416021        3.531006        0.076443
      -4       3      23        1.116359        1.148695        0.188174
      -3       3      23        0.375242        0.271846        0.331230
      -2       3      23        1.946767        1.895284        0.092286
      -1       3      23        2.579204        2.593280        0.083359
       0       3      23        0.537220        0.359305        0.359305
       1       3      23        2.691441        2.611628        0.082181
      -3       4      23        4.793617        4.813315        0.185032
      -8       0      24        1.408382        1.280117        0.278768
      -7       0      24        4.944954        4.748473        0.235381
      -6       0      24        6.186487        6.115717        0.158369
      -5       0      24        1.255614        0.938669        0.423985
      -4       0      24        2.410688        2.510339        0.220579
      -2       0      24        0.436546        0.543507        0.543507
      -1       0      24        8.314850        8.316189        0.184891
       0       0      24        2.032924        2.186207        0.152934
       1       0      24        1.965079        2.077162        0.141393
       2       0      24       10.429348       10.752209        0.268412
      -8       1      24        5.242253        5.177934        0.099351
      -7       1      24        1.580399        1.650879        0.142734
      -6       1      24        0.905128        0.819024        0.251045
      -5       1      24        6.987803        6.997785        0.092932
      -4       1      24        2.908756        2.867159        0.097069
      -3       1      24        0.851969        1.230163        0.136545
      -2       1      24        2.666199        2.679739        0.079181
      -1       1      24        1.366387        1.246716        0.147898
       0       1      24        3.592638        3.714162        0.076580
       1       1      24        6.676041        6.731865        0.095601
       2       1      24        5.154715        5.192591        0.110859
      -7       2      24        3.801733        3.793284        0.085049
      -6       2      24        0.846387        0.617009        0.353950
      -5       2      24        2.289228        2.294275        0.118201
      -4       2      24        2.695535        2.704774        0.076771
      -3       2      24        2.955424        3.020414        0.078578
      -2       2      24        1.221830        1.342386        0.143678
      -1       2      24        1.065786        1.081619        0.173159
       0       2      24        4.763605        4.783095        0.079373
       1       2      24        5.579534        5.572522        0.100319
      -5       3      24        5.221544        5.087337        0.117730
      -4       3      24        0.394451        0.560357        0.560357
      -3       3      24        5.884663        5.705436        0.082447
      -2       3      24        2.260576        2.123605        0.135918
      -1       3      24        6.434142        6.544540        0.090316
      -7       1      25        4.801860        4.869394        0.109457
      -6       1      25        1.946780        1.687276        0.118455
      -5       1      25        1.789724        1.807069        0.145895
      -4       1      25        3.696128        3.760718        0.081588
      -3       1      25        1.970226        1.843502        0.121672
      -2       1      25        1.325859        1.336974        0.117671
      -1       1      25        2.076302        2.247599        0.091816
       0       1      25        1.735153        1.732224        0.099925
       1       1      25        2.786783        2.845119        0.113690
      -6       2      25        6.103988        5.990159        0.160150
      -4       2      25        3.158667        3.287704        0.082864
      -3       2      25        0.636965        0.567010        0.379927
      -2       2      25        6.781410        6.770672        0.089804
      -1       2      25        1.277278        0.929139        0.192865
       0       2      25        5.065355        5.242137        0.183185
      -6       0      26        3.824496        3.831840        0.231007
      -5       0      26        6.552406        6.815790        0.191517
      -4       0      26        5.958782        5.935234        0.129116
      -3       0      26        3.634677        4.004497        0.137069
      -2       0      26        3.469518        3.441802        0.118550
      -1       0      26        4.424903        4.399318        0.108747
      -5       1      26        3.008204        3.037367        0.092626
      -4       1      26        2.723890        2.611590        0.087407
      -3       1      26        7.314286        7.320997        0.098463
      -2       1      26        2.235247        2.316528        0.087559
      -1       1      26        0.977712        0.752197        0.328051

# start Validation Reply Form
_vrf_PLAT417_HAR_BLYP_oxa15_12
;
PROBLEM: Short Inter D-H..H-D
RESPONSE: This is a very strong hydrogen bond and this is the reason why
the distance is so short.
;
# end Validation Reply Form
