# Supplementary material for: On the accuracy and precision of X-ray and neutron diffraction results as a function of resolution and the electron density model
Source: IUCrJ. 2020 Aug 25;7(Pt 5):920–33. doi: 10.1107/S2052252520010441 (PMC7467170; doi:10.1107/S2052252520010441)
Supplement: Supplementary file 2 [file m-07-00920-sup2.zip › cif_deposition/IAM_oxa01_06.cif]

data_IAM_oxa01_06  
_audit_creation_method             'MoPro12'     
_chemical_formula_moiety               'C2 H2 O4, 2(H2 O1)'
_chemical_formula_sum                  'C2 H6 O6'
_chemical_formula_weight               126.07
_chemical_absolute_configuration     '-'

_symmetry_cell_setting               monoclinic   
_symmetry_space_group_name_H-M         'P 21/c'
_symmetry_space_group_name_Hall        '-P 2ybc'

loop_
_atom_type_symbol                      
_atom_type_description                 
_atom_type_scat_dispersion_real        
_atom_type_scat_dispersion_imag        
_atom_type_scat_source                 
 'C' 'C'    0.0033   0.0016
'Su & Coppens. Acta. Cryst. (1997) A53, 749-762. '                    
 'H' 'H'    0.0000   0.0000
'Su & Coppens. Acta. Cryst. (1997) A53, 749-762. '                    
 'O' 'O'    0.0106   0.0060
'Su & Coppens. Acta. Cryst. (1997) A53, 749-762. '                    

loop_
_symmetry_equiv_pos_as_xyz           
'x, y, z'
'-x, y+1/2, -z+1/2'
'-x, -y, -z'
'x, -y-1/2, z-1/2'
_cell_length_a                6.0924(4) 
_cell_length_b                3.4919(2) 
_cell_length_c                11.8409(7) 
_cell_angle_alpha             90.00 
_cell_angle_beta              103.836(2) 
_cell_angle_gamma             90.00 
_cell_volume                   244.59(3) 
_cell_formula_units_Z                2
_cell_measurement_reflns_used     9953
_cell_measurement_temperature     100(1)
_cell_measurement_theta_max       36.34
_cell_measurement_theta_min       3.44
_exptl_crystal_density_diffrn     1.712 
_exptl_crystal_F_000              132 
_exptl_absorpt_coefficient_mu     0.181 
_exptl_crystal_description        unspecified
_exptl_crystal_size_max              0.243
_exptl_crystal_size_mid              0.201  
_exptl_crystal_size_min              0.193
_exptl_crystal_colour             colourless
_exptl_absorpt_correction_type    multi-scan
_exptl_absorpt_process_details
;
 Absorption correction done by SORTAV
 Blessing, R. H.: (1995) Acta Cryst. A51, 33-38
;
_exptl_absorpt_correction_T_min    0.957
_exptl_absorpt_correction_T_max    0.997
_diffrn_reflns_av_R_equivalents   0.0000
_diffrn_reflns_av_unetI/netI      0.0236
_diffrn_reflns_limit_h_max        9
_diffrn_reflns_limit_h_min        -10
_diffrn_reflns_limit_k_max        5
_diffrn_reflns_limit_k_min        0
_diffrn_reflns_limit_l_max        19
_diffrn_reflns_limit_l_min        0
_diffrn_reflns_number             1184
_diffrn_reflns_theta_full         26.00
_diffrn_reflns_theta_max          36.34
_diffrn_reflns_theta_min          3.44
_diffrn_ambient_temperature       100(1)
_diffrn_detector_area_resol_mean  ?
_diffrn_measured_fraction_theta_full 0.992
_diffrn_measured_fraction_theta_max 0.994
_diffrn_measurement_device_type   'Bruker APEX-II CCD'
_diffrn_measurement_method        '\f and \w scans'
_diffrn_radiation_monochromator   graphite
_diffrn_radiation_type            MoK\a
_diffrn_radiation_wavelength      0.71073
_diffrn_source                    'fine-focus sealed tube'
_diffrn_standards_number          0
_reflns_number_gt                 1134
_reflns_number_total              1184
_reflns_threshold_expression      >2sigma(I)
_computing_structure_refinement      'MoPro (J. Appl. Cryst. 2005, 38, 38-54)'
_iucr_refine_instructions_details  
; 
# ! MoPro 12.6 11/11/2015 23:55:33 I:\Oxalic_acid\Oxa_originals-IAM_withoutURATIO\oxa01_0_6\IAM_oxa_01.par 
# ! reflections hkl file : I:\Oxalic_acid\Oxa_originals-IAM_withoutURATIO\oxa01_0_6\sortav_freeformat.hkl refin. vs. F^1 
# ! atomic table file : C:\Users\Fabi\Desktop\Programy_Krys\MoPro\MoProSuite\LibMoPro\mopro.tab 
# ! wave functions file : C:\Users\Fabi\Desktop\Programy_Krys\MoPro\MoProSuite\LibMoPro\WAVEF_Su_Coppens_relativistic 
# ! RF factor = 2.593 % RI factor = 4.588% 
# ! wR2F factor = 4.589 % wR2I factor = 9.235% 
# ! g.o.f.(F**1) = 3.332 Nvar= 49 Nref= 1184 Nfree= 0 0.08<sinT/l< 0.83 
#  
# WSIG 1.00000 ! weighting scheme 
#  ! SPACE GROUP P ? 
#  
# CELL 6.0924 3.4919 11.8409 90.0000 103.8360 90.0000 0.71073 
# ZERR 0.0004 0.0002 0.0007 0.0000 0.0020 0.0000 
#  
# SYMM 2 P CENTRO 
#  X , Y, Z 
#  -X , 1/2+Y, 1/2-Z 
#  
# EQUIV 66651 
#  
# SCALE 1 14.623975 
#  
# FMULT 1.00000 
#  
# UOVER 0.00000 0.00000 0.00000 0.00000 0.00000 0.00000 ANI 
#  
# SOLVT 0.00000 50.00000 
#  
# EXTIN 0.00000 GAUSSIAN ISOT TYP1 ! G*10^4 
#  
#  
# DUMMY 0 
#  
# KAPPA 7 
#  1.000000 1.000000 ! # 1 1 MOL O1 1x 
#  1.000000 1.000000 ! # 2 1 MOL C1 1x 
#  1.000000 1.000000 ! # 3 1 MOL O2 1x 
#  1.000000 1.000000 ! # 4 1 MOL O3 1x 
#  1.000000 1.000000 ! # 5 1 MOL H2 1x 
#  1.000000 1.000000 ! # 6 1 MOL H3 1x 
#  1.000000 1.000000 ! # 7 1 MOL H1 1x 
#  
# ATOMS 7 
#  
# ATOM 1 O1 MOL 1 0.064756 0.443589 0.150180 1.0000 1 O 
# bXY C1 H1 OCT K1 V0 M0 Q0 
# UANI 0.012694 0.017980 0.006935 -.004405 0.001739 0.000778 
#  6.00000 0. 0. 0. 0. 0. 0. 0. 0. 0. 
#  0. 0. 0. 0. 0. 0. 0. 
#  
# ATOM 2 C1 MOL 1 0.097101 0.559044 0.052003 1.0000 1 C 
# bXY O1 O2 OCT K2 V0 M0 Q0 
# UANI 0.009227 0.009965 0.007664 -.000472 0.001253 -.000084 
#  4.00000 0. 0. 0. 0. 0. 0. 0. 0. 0. 
#  0. 0. 0. 0. 0. 0. 0. 
#  
# ATOM 3 O2 MOL 1 0.257869 0.743072 0.036304 1.0000 1 O 
#  XY C1 O1 OCT K3 V0 M0 Q0 
# UANI 0.010860 0.015970 0.009957 -.004703 0.001694 0.000561 
#  6.00000 0. 0. 0. 0. 0. 0. 0. 0. 0. 
#  0. 0. 0. 0. 0. 0. 0. 
#  
# ATOM 4 O3 MOL 1 0.369773 0.631866 0.321191 1.0000 1 O 
# bXY H3 H2 OCT K4 V0 M0 Q0 
# UANI 0.010245 0.017307 0.008581 0.002630 0.001067 -.001078 
#  6.00000 0. 0. 0. 0. 0. 0. 0. 0. 0. 
#  0. 0. 0. 0. 0. 0. 0. 
#  
# ATOM 5 H2 MOL 1 0.317643 0.677978 0.384136 1.0000 1 H 
#  ZX O3 H3 DIP K5 V0 M0 Q0 
# UISO 0.005387 
#  1.00000 0. 0. 0. 0. 
#  
# ATOM 6 H3 MOL 1 0.480742 0.475763 0.343535 1.0000 1 H 
#  ZX O3 H2 DIP K6 V0 M0 Q0 
# UISO 0.004692 
#  1.00000 0. 0. 0. 0. 
#  
# ATOM 7 H1 MOL 1 0.183754 0.528862 0.215982 1.0000 1 H 
#  ZX O1 C1 DIP K7 V0 M0 Q0 
# UISO 0.026982 
#  1.00000 0. 0. 0. 0. 
#  
# ANHAR 0 3 ! number_of_anharmonic_atoms max_order 
# ! 1 ! atom number 
# ! 0.00E+00 0.00E+00 0.00E+00 0.00E+00 0.00E+00 0.00E+00 0.00E+00 0.00E+00 
# ! 0.00E+00 0.00E+00 
#  
#  
# STOP 
; 
_refine_special_details              
;
IAM X-ray refinement. The routine IAM X-ray refinement
was performed on the data set reintegrated to the desired
resolution. The structural determinations and initial refinements
were performed using SHELX within OLEX2. Then the further
refinement based on F was performed in the MOPRO suite.
The refinement scheme was as follows: (i) scale factors (also
refined in all other stages); (ii) atomic coordinates and Atomic
Displacement Parameters (ADPs) for the non-hydrogen atoms;
(iii) atomic coordinates and ADPs for the hydrogen atoms;
(iv) atomic coordinates and ADPs. No restraints nor constraints
settings were applied.
Anisotropic Displacement Parameters were used for the non-hydrogen
atoms whereas Isotropic Displacement Parameters were used for hydrogen atoms.
 Refinement of F^1^ against reflections.
 The threshold expression of F^2^ > 2sigma(F^2^) is
 used for calculating R-factors(gt) and is not
 relevant to the choice of reflections for refinement.
 R-factors based on F^2^ are statistically about twice
 as large as those based on F, and R-factors based on
 ALL data will be even larger.
;
_refine_ls_structure_factor_coef     F  
_refine_ls_matrix_type                full
_refine_ls_weighting_scheme          sigma
_atom_sites_solution_primary      direct 
_atom_sites_solution_secondary    difmap 
_atom_sites_solution_hydrogens    geom   
_refine_ls_hydrogen_treatment    refall
_refine_ls_extinction_method        'none'              
_refine_ls_number_reflns              1184
_refine_ls_number_parameters            49
_refine_ls_number_restraints             0
# R-factors: R(F)  &  wR2(I) 
_refine_ls_R_factor_all              0.0259
_refine_ls_R_factor_gt               0.0252
_refine_ls_wR_factor_ref             0.0459
_refine_ls_wR_factor_gt              0.0458
_refine_ls_goodness_of_fit_ref       3.332
_refine_ls_restrained_S_all          0.000
_refine_ls_shift/su_max              0.000
_refine_ls_shift/su_mean             0.000


loop_
_atom_site_type_symbol      
_atom_site_label            
_atom_site_fract_x          
_atom_site_fract_y          
_atom_site_fract_z          
_atom_site_U_iso_or_equiv   
_atom_site_adp_type         
_atom_site_occupancy        
_atom_site_calc_flag        
_atom_site_refinement_flag_posn  
_atom_site_refinement_flag_adp  
_atom_site_disorder_assembly
_atom_site_disorder_group   
O  O1 0.06476(5) 0.4436(1) 0.15018(3) 0.0126(2) Uani 1 d . . . .
C  C1 0.09710(6) 0.5590(1) 0.05200(3) 0.0091(2) Uani 1 d . . . .
O  O2 0.25787(5) 0.7431(1) 0.03630(3) 0.0124(2) Uani 1 d . . . .
O  O3 0.36977(5) 0.6319(1) 0.32119(3) 0.0122(2) Uani 1 d . . . .
H  H2 0.318(2) 0.678(3) 0.3841(9) 0.005(2) Uiso 1 d U . . .
H  H3 0.481(2) 0.476(3) 0.3435(9) 0.005(2) Uiso 1 d U . . .
H  H1 0.184(2) 0.529(4) 0.216(1) 0.027(3) Uiso 1 d U . . .

loop_ 
_atom_site_aniso_label 
_atom_site_aniso_U_11 
_atom_site_aniso_U_22 
_atom_site_aniso_U_33 
_atom_site_aniso_U_12 
_atom_site_aniso_U_13 
_atom_site_aniso_U_23 
O1 0.0127(2) 0.0180(2) 0.0069(2) -0.0044(1) 0.0017(1) 0.00078(10)  
C1 0.0092(2) 0.0100(2) 0.0077(2) -0.0005(1) 0.0013(1) -0.00008(11)  
O2 0.0109(2) 0.0160(2) 0.0100(2) -0.00470(10) 0.0017(1) 0.00056(10)  
O3 0.0102(2) 0.0173(2) 0.0086(2) 0.00263(10) 0.0011(1) -0.0011(1)  

_geom_special_details                
;                                    
;                                    

loop_
_geom_bond_atom_site_label_1         
_geom_bond_atom_site_label_2         
_geom_bond_distance                  
_geom_bond_site_symmetry_2           
_geom_bond_publ_flag                 
O1 C1 1.2893(5) . ? 
O1 H1 0.98(1) . ? 
C1 O2 1.2223(5) . ? 
O3 H3 0.86(1) . ? 
O3 H2 0.89(1) . ? 

loop_
_geom_angle_atom_site_label_1        
_geom_angle_atom_site_label_2        
_geom_angle_atom_site_label_3        
_geom_angle                          
_geom_angle_site_symmetry_1          
_geom_angle_site_symmetry_3          
_geom_angle_publ_flag                
O1 C1 O2 127.04(4) . . ? 
C1 O1 H1 112.3(9) . . ? 
H2 O3 H3 105.6(9) . . ? 

loop_
_geom_torsion_atom_site_label_1      
_geom_torsion_atom_site_label_2      
_geom_torsion_atom_site_label_3      
_geom_torsion_atom_site_label_4      
_geom_torsion                        
_geom_torsion_site_symmetry_1        
_geom_torsion_site_symmetry_2        
_geom_torsion_site_symmetry_3        
_geom_torsion_site_symmetry_4        
_geom_torsion_publ_flag              
O2 C1 O1 H1 2.4(9) . . . . ?  

loop_ 
 _refln_index_h 
 _refln_index_k 
 _refln_index_l 
 _refln_F_squared_meas 
 _refln_F_squared_sigma 
 _refln_observed_status 
   1   0   0      360.72     13.71 o 
   2   0   0       24.48      0.56 o 
   3   0   0      384.96      8.94 o 
   4   0   0       43.41      0.98 o 
   5   0   0       61.76      1.37 o 
   6   0   0      230.70      5.28 o 
   7   0   0      109.18      2.44 o 
   8   0   0       27.75      0.79 o 
   9   0   0       18.81      0.58 o 
   1   1   0     1267.49     14.76 o 
   2   1   0      358.87      8.45 o 
   3   1   0      108.04      2.43 o 
   4   1   0        2.44      0.07 o 
   5   1   0        0.43      0.02 o 
   6   1   0        0.61      0.03 o 
   7   1   0       83.18      1.92 o 
   8   1   0        0.01      0.01 o 
   9   1   0       33.18      0.86 o 
   0   2   0       13.68      0.32 o 
   1   2   0      323.70      7.41 o 
   2   2   0      512.67     11.91 o 
   3   2   0        2.07      0.06 o 
   4   2   0      119.45      2.69 o 
   5   2   0       24.68      0.56 o 
   6   2   0        0.07      0.02 o 
   7   2   0       36.48      0.85 o 
   8   2   0       42.50      1.28 o 
   9   2   0        1.69      0.11 o 
   1   3   0       19.39      0.44 o 
   2   3   0       12.97      0.31 o 
   3   3   0       74.59      1.74 o 
   4   3   0        6.06      0.15 o 
   5   3   0      126.10      2.84 o 
   6   3   0        0.40      0.07 o 
   7   3   0        0.58      0.05 o 
   8   3   0       18.39      0.46 o 
   0   4   0        3.00      0.09 o 
   1   4   0       18.65      0.43 o 
   2   4   0       13.43      0.32 o 
   3   4   0        6.61      0.16 o 
   4   4   0       69.19      1.58 o 
   5   4   0        9.34      0.25 o 
   6   4   0       17.27      0.44 o 
   7   4   0       10.34      0.34 o 
   1   5   0        4.58      0.14 o 
   2   5   0       12.33      0.30 o 
   3   5   0       18.80      0.47 o 
   4   5   0        0.27      0.05 o 
   5   5   0        5.50      0.19 o 
  -9   1   1        0.52      0.05 o 
  -8   1   1       29.89      0.71 o 
  -7   1   1       18.34      0.43 o 
  -6   1   1        1.40      0.05 o 
  -5   1   1       55.54      1.26 o 
  -4   1   1       90.36      2.01 o 
  -3   1   1      314.88      7.15 o 
  -2   1   1      184.97      4.16 o 
   0   1   1      452.06     10.64 o 
   1   1   1       38.20      0.86 o 
   2   1   1       67.25      1.53 o 
   3   1   1      426.06      9.79 o 
   4   1   1      150.15      3.36 o 
   5   1   1      107.87      2.40 o 
   6   1   1      184.57      4.19 o 
   7   1   1        1.21      0.05 o 
   8   1   1        0.44      0.05 o 
   9   1   1        0.20      0.05 o 
  -9   2   1        5.19      0.18 o 
  -8   2   1       40.52      1.02 o 
  -7   2   1        0.01      0.01 o 
  -6   2   1       72.18      1.61 o 
  -5   2   1        9.54      0.22 o 
  -4   2   1       53.26      1.18 o 
  -3   2   1       83.36      1.88 o 
  -2   2   1      152.16      3.40 o 
  -1   2   1      140.60      3.17 o 
   0   2   1       75.25      1.67 o 
   1   2   1      265.36      6.03 o 
   2   2   1        1.77      0.06 o 
   3   2   1        7.94      0.19 o 
   4   2   1       74.45      1.66 o 
   5   2   1       25.53      0.58 o 
   6   2   1        9.66      0.23 o 
   7   2   1       11.02      0.27 o 
   8   2   1       22.20      0.54 o 
   9   2   1        3.66      0.15 o 
  -8   3   1        0.27      0.06 o 
  -7   3   1        2.11      0.08 o 
  -6   3   1       13.59      0.33 o 
  -5   3   1       20.45      0.48 o 
  -4   3   1        5.13      0.13 o 
  -3   3   1        4.18      0.11 o 
  -2   3   1      146.50      3.34 o 
  -1   3   1        0.14      0.02 o 
   0   3   1       51.75      1.15 o 
   1   3   1       31.57      0.71 o 
   2   3   1       30.10      0.69 o 
   3   3   1        2.22      0.07 o 
   4   3   1       37.31      0.84 o 
   5   3   1       27.67      0.63 o 
   6   3   1        0.05      0.03 o 
   7   3   1       28.76      0.68 o 
   8   3   1        0.20      0.05 o 
  -7   4   1       22.68      0.65 o 
  -6   4   1        8.35      0.22 o 
  -5   4   1        3.57      0.13 o 
  -4   4   1        0.19      0.03 o 
  -3   4   1       21.69      0.50 o 
  -2   4   1       17.05      0.40 o 
  -1   4   1        6.27      0.16 o 
   0   4   1       12.89      0.31 o 
   1   4   1        0.60      0.03 o 
   2   4   1        0.02      0.01 o 
   3   4   1        0.31      0.03 o 
   4   4   1        0.49      0.03 o 
   5   4   1        4.73      0.14 o 
   6   4   1        0.02      0.02 o 
   7   4   1        1.48      0.11 o 
  -5   5   1        2.84      0.15 o 
  -4   5   1        0.03      0.03 o 
  -3   5   1        0.21      0.05 o 
  -2   5   1        0.31      0.04 o 
  -1   5   1       10.83      0.28 o 
   0   5   1        0.02      0.02 o 
   1   5   1        0.10      0.03 o 
   2   5   1        4.08      0.13 o 
   3   5   1        9.59      0.26 o 
   4   5   1        2.13      0.10 o 
 -10   0   2        0.04      0.04 o 
  -9   0   2        4.12      0.17 o 
  -8   0   2        3.55      0.14 o 
  -7   0   2       14.42      0.34 o 
  -6   0   2      177.85      4.52 o 
  -5   0   2       90.41      2.03 o 
  -4   0   2      946.89     22.70 o 
  -3   0   2       14.17      0.33 o 
  -2   0   2      613.13     14.63 o 
   0   0   2      142.65      3.27 o 
   1   0   2       10.61      0.27 o 
   3   0   2      182.55      4.17 o 
   4   0   2        0.01      0.01 o 
   5   0   2      654.53     15.64 o 
   6   0   2       29.37      0.69 o 
   7   0   2       35.77      0.95 o 
   8   0   2       14.97      0.50 o 
   9   0   2       46.97      1.92 o 
  -9   1   2        1.54      0.08 o 
  -8   1   2        0.03      0.04 o 
  -7   1   2       86.70      1.94 o 
  -6   1   2        6.79      0.16 o 
  -5   1   2      252.10      5.71 o 
  -4   1   2       56.66      1.26 o 
  -3   1   2       33.44      0.75 o 
  -2   1   2      553.27     12.78 o 
  -1   1   2      152.50      3.68 o 
   0   1   2       89.42      2.12 o 
   1   1   2      416.64      9.83 o 
   2   1   2        2.65      0.07 o 
   3   1   2      437.48     10.08 o 
   4   1   2      183.19      4.14 o 
   5   1   2       57.62      1.28 o 
   6   1   2       61.26      1.39 o 
   7   1   2        0.18      0.03 o 
   8   1   2        2.15      0.10 o 
   9   1   2        4.75      0.16 o 
  -9   2   2        0.02      0.03 o 
  -8   2   2       16.93      0.42 o 
  -7   2   2        0.37      0.03 o 
  -6   2   2       40.16      0.92 o 
  -5   2   2        0.64      0.03 o 
  -4   2   2       12.85      0.29 o 
  -3   2   2      178.66      4.00 o 
  -2   2   2      478.47     11.06 o 
  -1   2   2        8.35      0.20 o 
   0   2   2      130.99      2.94 o 
   1   2   2        0.08      0.01 o 
   2   2   2        3.06      0.08 o 
   3   2   2      273.66      6.19 o 
   4   2   2      296.88      6.78 o 
   5   2   2        3.46      0.09 o 
   6   2   2        0.07      0.02 o 
   7   2   2        6.51      0.17 o 
   8   2   2        0.14      0.05 o 
  -8   3   2        8.76      0.24 o 
  -7   3   2        1.94      0.08 o 
  -6   3   2       11.94      0.28 o 
  -5   3   2        0.09      0.02 o 
  -4   3   2       14.07      0.35 o 
  -3   3   2      257.95      5.89 o 
  -2   3   2       68.62      1.53 o 
  -1   3   2       32.82      0.74 o 
   0   3   2      117.17      2.60 o 
   1   3   2       46.99      1.05 o 
   2   3   2       91.41      2.04 o 
   3   3   2       21.21      0.49 o 
   4   3   2        1.05      0.04 o 
   5   3   2        5.66      0.14 o 
   6   3   2        0.76      0.04 o 
   7   3   2       23.26      0.57 o 
   8   3   2        9.74      0.38 o 
  -7   4   2        7.15      0.21 o 
  -6   4   2        0.03      0.03 o 
  -5   4   2        0.01      0.01 o 
  -4   4   2        5.41      0.14 o 
  -3   4   2       11.53      0.27 o 
  -2   4   2       62.98      1.44 o 
  -1   4   2       10.14      0.24 o 
   0   4   2       59.99      1.36 o 
   1   4   2       58.03      1.34 o 
   2   4   2        2.06      0.07 o 
   3   4   2        2.49      0.08 o 
   4   4   2        0.58      0.03 o 
   5   4   2        0.16      0.03 o 
   6   4   2       27.61      0.77 o 
  -5   5   2        4.25      0.18 o 
  -4   5   2       23.82      0.58 o 
  -3   5   2        2.58      0.10 o 
  -2   5   2       16.97      0.45 o 
  -1   5   2       77.51      1.86 o 
   0   5   2        8.01      0.20 o 
   1   5   2       13.17      0.33 o 
   2   5   2        2.14      0.09 o 
   3   5   2        3.39      0.13 o 
   4   5   2        0.93      0.08 o 
  -9   1   3        0.15      0.04 o 
  -8   1   3       19.16      0.46 o 
  -7   1   3        3.83      0.10 o 
  -6   1   3        1.25      0.04 o 
  -5   1   3       50.55      1.13 o 
  -4   1   3        1.62      0.05 o 
  -3   1   3      160.77      3.59 o 
  -2   1   3       20.41      0.46 o 
  -1   1   3      338.31      8.34 o 
   0   1   3       17.81      0.43 o 
   1   1   3      779.08     17.77 o 
   2   1   3      457.11     10.46 o 
   3   1   3       41.52      0.93 o 
   4   1   3      206.66      4.64 o 
   5   1   3        1.80      0.06 o 
   6   1   3       22.50      0.51 o 
   7   1   3        7.55      0.19 o 
   8   1   3       84.13      2.75 o 
   9   1   3       26.66      0.98 o 
  -9   2   3        0.69      0.06 o 
  -8   2   3        7.14      0.18 o 
  -7   2   3       23.00      0.52 o 
  -6   2   3       62.41      1.40 o 
  -5   2   3        4.36      0.11 o 
  -4   2   3       78.71      1.78 o 
  -3   2   3      298.74      6.77 o 
  -2   2   3        9.64      0.23 o 
  -1   2   3      170.17      3.81 o 
   0   2   3        0.04      0.01 o 
   1   2   3      355.36      8.19 o 
   2   2   3       17.22      0.40 o 
   3   2   3      102.47      2.28 o 
   4   2   3       55.57      1.25 o 
   5   2   3       24.32      0.56 o 
   6   2   3       14.06      0.34 o 
   7   2   3        4.81      0.16 o 
   8   2   3        4.99      0.16 o 
  -8   3   3        7.45      0.21 o 
  -7   3   3        2.34      0.09 o 
  -6   3   3        1.78      0.06 o 
  -5   3   3        6.28      0.15 o 
  -4   3   3       23.79      0.56 o 
  -3   3   3        7.67      0.24 o 
  -2   3   3        1.53      0.06 o 
  -1   3   3       13.64      0.31 o 
   0   3   3       88.08      1.98 o 
   1   3   3        0.07      0.01 o 
   2   3   3        4.63      0.12 o 
   3   3   3      101.14      2.35 o 
   4   3   3        1.43      0.05 o 
   5   3   3        4.58      0.12 o 
   6   3   3        0.81      0.06 o 
   7   3   3       15.77      0.45 o 
  -7   4   3        0.70      0.06 o 
  -6   4   3        7.31      0.20 o 
  -5   4   3       25.22      0.58 o 
  -4   4   3       62.92      1.41 o 
  -3   4   3       60.71      1.42 o 
  -2   4   3       34.06      0.79 o 
  -1   4   3        0.04      0.02 o 
   0   4   3        4.15      0.11 o 
   1   4   3       15.19      0.37 o 
   2   4   3       58.00      1.30 o 
   3   4   3       19.54      0.45 o 
   4   4   3        2.97      0.09 o 
   5   4   3        1.32      0.07 o 
   6   4   3        0.30      0.05 o 
  -5   5   3        3.34      0.16 o 
  -4   5   3        2.52      0.12 o 
  -3   5   3        4.77      0.15 o 
  -2   5   3        3.39      0.12 o 
  -1   5   3        1.24      0.07 o 
   0   5   3        1.39      0.08 o 
   1   5   3        0.64      0.05 o 
   2   5   3        1.52      0.08 o 
   3   5   3        0.04      0.03 o 
   4   5   3        3.72      0.14 o 
 -10   0   4        8.73      0.30 o 
  -9   0   4       58.18      1.39 o 
  -8   0   4        4.35      0.12 o 
  -7   0   4       39.81      0.88 o 
  -6   0   4        2.91      0.10 o 
  -5   0   4       17.72      0.45 o 
  -4   0   4      122.91      2.87 o 
  -3   0   4       88.30      1.97 o 
  -1   0   4      824.05     21.90 o 
   0   0   4       68.72      1.55 o 
   1   0   4     1438.74     16.41 o 
   2   0   4        8.16      0.20 o 
   3   0   4       21.11      0.48 o 
   4   0   4       37.36      0.84 o 
   5   0   4       11.62      0.29 o 
   6   0   4        1.50      0.06 o 
   7   0   4      269.44      6.82 o 
   8   0   4       64.31      2.42 o 
   9   0   4        4.75      0.20 o 
 -10   1   4        0.84      0.10 o 
  -9   1   4       10.80      0.26 o 
  -8   1   4       30.03      0.68 o 
  -7   1   4        0.43      0.03 o 
  -6   1   4       31.64      0.70 o 
  -5   1   4       93.01      2.07 o 
  -4   1   4       33.82      0.75 o 
  -3   1   4      231.35      5.20 o 
  -2   1   4      355.70      8.19 o 
  -1   1   4      246.42      5.58 o 
   0   1   4     1446.48     38.47 o 
   1   1   4       65.63      1.48 o 
   2   1   4        9.16      0.21 o 
   3   1   4       11.61      0.27 o 
   4   1   4        3.01      0.08 o 
   5   1   4       39.00      0.88 o 
   6   1   4       55.02      1.24 o 
   7   1   4       34.86      0.90 o 
   8   1   4       33.56      1.09 o 
   9   1   4        2.50      0.14 o 
  -9   2   4        0.38      0.05 o 
  -8   2   4       16.36      0.38 o 
  -7   2   4        3.55      0.09 o 
  -6   2   4        5.58      0.13 o 
  -5   2   4       28.45      0.66 o 
  -4   2   4       62.42      1.39 o 
  -3   2   4       27.55      0.68 o 
  -2   2   4       22.79      0.52 o 
  -1   2   4      229.50      5.15 o 
   0   2   4      185.08      4.15 o 
   1   2   4       19.52      0.44 o 
   2   2   4        1.19      0.04 o 
   3   2   4       92.38      2.05 o 
   4   2   4       15.70      0.36 o 
   5   2   4       62.03      1.47 o 
   6   2   4       48.87      1.12 o 
   7   2   4        0.52      0.07 o 
   8   2   4       14.51      0.46 o 
  -8   3   4        0.05      0.05 o 
  -7   3   4       79.30      1.94 o 
  -6   3   4        4.82      0.13 o 
  -5   3   4       11.90      0.27 o 
  -4   3   4      247.90      5.66 o 
  -3   3   4       46.64      1.04 o 
  -2   3   4        9.39      0.26 o 
  -1   3   4       57.23      1.36 o 
   0   3   4       58.18      1.31 o 
   1   3   4        8.25      0.21 o 
   2   3   4      223.34      5.06 o 
   3   3   4      110.19      2.53 o 
   4   3   4       50.02      1.17 o 
   5   3   4        3.97      0.12 o 
   6   3   4        0.31      0.04 o 
   7   3   4       14.50      0.50 o 
  -7   4   4        2.14      0.11 o 
  -6   4   4       44.21      1.01 o 
  -5   4   4       25.35      0.58 o 
  -4   4   4        1.16      0.05 o 
  -3   4   4       30.34      0.71 o 
  -2   4   4        0.49      0.03 o 
  -1   4   4        0.44      0.03 o 
   0   4   4       12.97      0.32 o 
   1   4   4        3.10      0.09 o 
   2   4   4       56.89      1.28 o 
   3   4   4       40.29      0.93 o 
   4   4   4        1.64      0.07 o 
   5   4   4       26.75      0.67 o 
   6   4   4        6.50      0.23 o 
  -5   5   4       69.89      1.68 o 
  -4   5   4        0.55      0.06 o 
  -3   5   4       10.09      0.31 o 
  -2   5   4        3.85      0.14 o 
  -1   5   4        5.35      0.16 o 
   0   5   4       26.15      0.66 o 
   1   5   4       99.65      2.91 o 
   2   5   4        3.08      0.12 o 
   3   5   4        0.07      0.04 o 
   4   5   4       24.76      0.61 o 
 -10   1   5        9.80      0.31 o 
  -9   1   5        3.09      0.10 o 
  -8   1   5       23.07      0.53 o 
  -7   1   5        2.26      0.06 o 
  -6   1   5       95.65      2.13 o 
  -5   1   5       30.47      0.68 o 
  -4   1   5        0.06      0.01 o 
  -3   1   5      212.45      4.76 o 
  -2   1   5       20.78      0.47 o 
  -1   1   5        0.99      0.04 o 
   0   1   5       69.94      1.56 o 
   1   1   5      112.39      2.51 o 
   2   1   5       20.01      0.45 o 
   3   1   5        5.16      0.13 o 
   4   1   5       90.05      2.00 o 
   5   1   5        1.29      0.05 o 
   6   1   5       60.11      1.37 o 
   7   1   5       40.52      1.04 o 
   8   1   5        0.02      0.02 o 
  -9   2   5        6.23      0.17 o 
  -8   2   5       35.03      0.83 o 
  -7   2   5       10.29      0.24 o 
  -6   2   5        4.44      0.11 o 
  -5   2   5      178.26      4.05 o 
  -4   2   5        6.08      0.15 o 
  -3   2   5        2.55      0.07 o 
  -2   2   5        3.38      0.09 o 
  -1   2   5      485.92     11.41 o 
   0   2   5       49.17      1.10 o 
   1   2   5       90.01      2.00 o 
   2   2   5      152.97      3.42 o 
   3   2   5       62.72      1.39 o 
   4   2   5        0.63      0.03 o 
   5   2   5       15.16      0.37 o 
   6   2   5       99.30      2.36 o 
   7   2   5        0.72      0.06 o 
   8   2   5        7.62      0.23 o 
  -8   3   5        0.88      0.06 o 
  -7   3   5       35.12      0.80 o 
  -6   3   5        0.68      0.04 o 
  -5   3   5        3.87      0.10 o 
  -4   3   5       29.12      0.65 o 
  -3   3   5       22.30      0.53 o 
  -2   3   5        7.04      0.19 o 
  -1   3   5        0.83      0.04 o 
   0   3   5       16.13      0.38 o 
   1   3   5       22.35      0.53 o 
   2   3   5        8.17      0.20 o 
   3   3   5        0.18      0.02 o 
   4   3   5        3.65      0.10 o 
   5   3   5       42.10      0.96 o 
   6   3   5        0.19      0.04 o 
   7   3   5        1.06      0.08 o 
  -7   4   5       24.75      0.60 o 
  -6   4   5       41.20      0.94 o 
  -5   4   5       14.08      0.34 o 
  -4   4   5       11.93      0.28 o 
  -3   4   5        0.38      0.03 o 
  -2   4   5       36.55      0.83 o 
  -1   4   5       63.64      1.46 o 
   0   4   5       80.42      1.93 o 
   1   4   5       54.56      1.23 o 
   2   4   5       19.12      0.44 o 
   3   4   5        0.28      0.03 o 
   4   4   5       21.62      0.54 o 
   5   4   5       19.93      0.60 o 
   6   4   5       15.39      0.47 o 
  -4   5   5        0.05      0.04 o 
  -3   5   5        1.20      0.08 o 
  -2   5   5        4.30      0.14 o 
  -1   5   5        0.18      0.05 o 
   0   5   5        3.35      0.16 o 
   1   5   5        4.31      0.21 o 
   2   5   5        1.36      0.09 o 
   3   5   5        1.97      0.12 o 
 -10   0   6       12.66      0.38 o 
  -9   0   6       24.88      0.57 o 
  -8   0   6        0.04      0.03 o 
  -7   0   6      259.26      6.18 o 
  -6   0   6      164.91      3.70 o 
  -5   0   6      115.68      2.71 o 
  -4   0   6       45.43      1.00 o 
  -3   0   6       14.08      0.36 o 
  -2   0   6      171.40      3.87 o 
  -1   0   6      197.32      4.62 o 
   0   0   6      976.13     22.93 o 
   1   0   6      219.52      4.96 o 
   2   0   6        3.83      0.11 o 
   3   0   6      573.18     14.25 o 
   4   0   6       12.88      0.30 o 
   5   0   6        6.37      0.17 o 
   6   0   6       46.90      1.50 o 
   7   0   6        1.11      0.08 o 
   8   0   6        4.63      0.22 o 
  -9   1   6       22.82      0.53 o 
  -8   1   6        1.74      0.06 o 
  -7   1   6       19.52      0.46 o 
  -6   1   6      154.88      3.47 o 
  -5   1   6        3.94      0.10 o 
  -4   1   6      178.57      4.00 o 
  -3   1   6        0.34      0.02 o 
  -2   1   6        5.59      0.13 o 
  -1   1   6        0.48      0.02 o 
   0   1   6      304.53      6.91 o 
   1   1   6      210.18      4.72 o 
   2   1   6      413.60      9.54 o 
   3   1   6        4.76      0.12 o 
   4   1   6       40.27      0.90 o 
   5   1   6       82.11      1.86 o 
   6   1   6       21.65      0.52 o 
   7   1   6        1.06      0.08 o 
   8   1   6        4.29      0.16 o 
  -9   2   6       36.15      0.90 o 
  -8   2   6       59.32      1.38 o 
  -7   2   6        2.18      0.07 o 
  -6   2   6        1.17      0.04 o 
  -5   2   6       82.04      1.83 o 
  -4   2   6        5.92      0.14 o 
  -3   2   6      140.53      3.15 o 
  -2   2   6       71.75      1.59 o 
  -1   2   6       18.53      0.42 o 
   0   2   6        5.27      0.13 o 
   1   2   6      162.08      3.62 o 
   2   2   6       10.36      0.24 o 
   3   2   6       45.30      1.01 o 
   4   2   6        7.04      0.18 o 
   5   2   6       49.41      1.17 o 
   6   2   6        2.28      0.08 o 
   7   2   6        6.16      0.18 o 
   8   2   6        0.05      0.04 o 
  -8   3   6       35.47      0.84 o 
  -7   3   6       16.63      0.39 o 
  -6   3   6        7.11      0.21 o 
  -5   3   6        4.75      0.12 o 
  -4   3   6        8.41      0.20 o 
  -3   3   6        0.29      0.03 o 
  -2   3   6      378.65      8.84 o 
  -1   3   6      108.85      2.44 o 
   0   3   6        0.30      0.02 o 
   1   3   6       44.74      1.00 o 
   2   3   6        2.45      0.07 o 
   3   3   6       21.47      0.50 o 
   4   3   6      109.86      2.58 o 
   5   3   6       92.87      2.30 o 
   6   3   6        0.22      0.04 o 
   7   3   6        7.12      0.21 o 
  -7   4   6        4.60      0.17 o 
  -6   4   6        2.04      0.09 o 
  -5   4   6        0.03      0.04 o 
  -4   4   6       30.34      0.70 o 
  -3   4   6       26.41      0.62 o 
  -2   4   6        4.07      0.11 o 
  -1   4   6       85.90      1.94 o 
   0   4   6        6.74      0.18 o 
   1   4   6        8.48      0.21 o 
   2   4   6        3.61      0.10 o 
   3   4   6        0.28      0.03 o 
   4   4   6       14.33      0.35 o 
   5   4   6        9.17      0.26 o 
  -4   5   6        5.75      0.22 o 
  -3   5   6       39.11      1.07 o 
  -2   5   6        0.03      0.03 o 
  -1   5   6       34.88      1.06 o 
   0   5   6       81.29      2.54 o 
   1   5   6        0.11      0.07 o 
   2   5   6        2.05      0.14 o 
   3   5   6       17.05      0.45 o 
  -9   1   7       17.77      0.44 o 
  -8   1   7       57.02      1.27 o 
  -7   1   7       52.34      1.26 o 
  -6   1   7        2.81      0.07 o 
  -5   1   7        1.07      0.04 o 
  -4   1   7       88.41      1.96 o 
  -3   1   7      344.80      7.85 o 
  -2   1   7       33.79      0.75 o 
  -1   1   7      409.65      9.40 o 
   0   1   7       35.50      0.80 o 
   1   1   7       18.06      0.41 o 
   2   1   7       29.79      0.67 o 
   3   1   7       29.19      0.66 o 
   4   1   7        8.22      0.19 o 
   5   1   7        5.03      0.13 o 
   6   1   7       12.31      0.32 o 
   7   1   7        1.40      0.08 o 
   8   1   7        0.23      0.06 o 
  -9   2   7       10.30      0.28 o 
  -8   2   7        6.63      0.20 o 
  -7   2   7       19.77      0.45 o 
  -6   2   7        0.26      0.02 o 
  -5   2   7       22.15      0.50 o 
  -4   2   7        7.05      0.17 o 
  -3   2   7      169.62      3.79 o 
  -2   2   7       34.09      0.76 o 
  -1   2   7        1.38      0.05 o 
   0   2   7      139.75      3.14 o 
   1   2   7       81.77      1.82 o 
   2   2   7       57.35      1.28 o 
   3   2   7        3.81      0.10 o 
   4   2   7      157.68      3.55 o 
   5   2   7        4.34      0.11 o 
   6   2   7        1.14      0.07 o 
   7   2   7        3.45      0.13 o 
  -8   3   7       10.87      0.28 o 
  -7   3   7        0.04      0.03 o 
  -6   3   7        8.10      0.21 o 
  -5   3   7       16.65      0.38 o 
  -4   3   7        5.47      0.13 o 
  -3   3   7        4.20      0.11 o 
  -2   3   7       84.17      1.87 o 
  -1   3   7        1.81      0.06 o 
   0   3   7        1.08      0.04 o 
   1   3   7       19.61      0.45 o 
   2   3   7       30.52      0.72 o 
   3   3   7        2.23      0.06 o 
   4   3   7        0.36      0.03 o 
   5   3   7        5.00      0.13 o 
   6   3   7        5.40      0.16 o 
  -7   4   7        4.69      0.17 o 
  -6   4   7        0.05      0.05 o 
  -5   4   7        1.16      0.07 o 
  -4   4   7        9.98      0.24 o 
  -3   4   7       17.50      0.45 o 
  -2   4   7       39.08      0.88 o 
  -1   4   7       30.37      0.70 o 
   0   4   7        0.14      0.04 o 
   1   4   7        1.36      0.06 o 
   2   4   7       19.35      0.45 o 
   3   4   7       58.78      1.50 o 
   4   4   7       42.77      1.17 o 
   5   4   7       20.27      0.50 o 
  -4   5   7        0.05      0.05 o 
  -3   5   7        4.38      0.27 o 
  -2   5   7        0.32      0.07 o 
  -1   5   7        1.11      0.14 o 
   0   5   7        0.07      0.06 o 
   1   5   7        0.97      0.14 o 
   2   5   7        0.31      0.13 o 
  -9   0   8        4.35      0.15 o 
  -8   0   8       51.22      1.15 o 
  -7   0   8        0.27      0.03 o 
  -6   0   8        1.10      0.06 o 
  -5   0   8      286.59      6.78 o 
  -4   0   8      567.62     13.88 o 
  -3   0   8       22.61      0.51 o 
  -2   0   8      453.89     10.91 o 
  -1   0   8      478.85     11.42 o 
   0   0   8      286.11      6.67 o 
   1   0   8       69.03      1.52 o 
   2   0   8      103.20      2.28 o 
   3   0   8       10.61      0.25 o 
   4   0   8        1.11      0.06 o 
   5   0   8      149.00      3.37 o 
   6   0   8       15.91      0.38 o 
   7   0   8       44.06      1.14 o 
   8   0   8       30.39      0.98 o 
  -9   1   8        4.96      0.14 o 
  -8   1   8        5.99      0.15 o 
  -7   1   8        0.01      0.01 o 
  -6   1   8        3.01      0.08 o 
  -5   1   8       17.38      0.41 o 
  -4   1   8      176.17      3.97 o 
  -3   1   8        8.54      0.20 o 
  -2   1   8      287.92      6.52 o 
  -1   1   8       93.04      2.07 o 
   0   1   8       26.79      0.60 o 
   1   1   8       91.98      2.05 o 
   2   1   8       47.26      1.05 o 
   3   1   8       38.53      0.86 o 
   4   1   8       28.68      0.65 o 
   5   1   8        1.56      0.05 o 
   6   1   8       43.14      1.07 o 
   7   1   8       48.58      1.28 o 
  -9   2   8       56.54      1.35 o 
  -8   2   8        6.84      0.19 o 
  -7   2   8       17.00      0.40 o 
  -6   2   8       13.88      0.32 o 
  -5   2   8        1.98      0.06 o 
  -4   2   8       84.74      1.90 o 
  -3   2   8      289.27      6.66 o 
  -2   2   8       28.88      0.64 o 
  -1   2   8       46.51      1.04 o 
   0   2   8        0.49      0.03 o 
   1   2   8        5.71      0.14 o 
   2   2   8       56.36      1.26 o 
   3   2   8      105.23      2.36 o 
   4   2   8        0.74      0.04 o 
   5   2   8       14.15      0.34 o 
   6   2   8        5.39      0.16 o 
   7   2   8        7.43      0.22 o 
  -8   3   8       22.69      0.55 o 
  -7   3   8        0.04      0.03 o 
  -6   3   8       41.44      0.96 o 
  -5   3   8        2.29      0.07 o 
  -4   3   8        0.28      0.03 o 
  -3   3   8       18.55      0.44 o 
  -2   3   8       26.53      0.61 o 
  -1   3   8        6.76      0.17 o 
   0   3   8      101.93      2.30 o 
   1   3   8       26.27      0.59 o 
   2   3   8        1.77      0.06 o 
   3   3   8      119.70      2.75 o 
   4   3   8       56.19      1.40 o 
   5   3   8        3.41      0.11 o 
   6   3   8        6.55      0.21 o 
  -6   4   8        7.17      0.20 o 
  -5   4   8       26.59      0.67 o 
  -4   4   8        4.76      0.14 o 
  -3   4   8        0.55      0.04 o 
  -2   4   8        0.63      0.04 o 
  -1   4   8        8.35      0.21 o 
   0   4   8        6.05      0.17 o 
   1   4   8       61.69      1.41 o 
   2   4   8        5.53      0.15 o 
   3   4   8       21.59      0.53 o 
   4   4   8       22.34      0.53 o 
  -4   5   8        8.76      0.28 o 
  -3   5   8        0.58      0.08 o 
  -2   5   8        1.16      0.10 o 
  -1   5   8        0.90      0.09 o 
   0   5   8        6.73      0.24 o 
   1   5   8        8.55      0.30 o 
   2   5   8       78.49      2.48 o 
  -9   1   9       17.74      0.42 o 
  -8   1   9       14.05      0.34 o 
  -7   1   9       10.71      0.25 o 
  -6   1   9       44.99      1.03 o 
  -5   1   9      266.50      6.39 o 
  -4   1   9       46.08      1.07 o 
  -3   1   9       61.92      1.41 o 
  -2   1   9       22.40      0.50 o 
  -1   1   9      172.17      3.86 o 
   0   1   9       37.13      0.83 o 
   1   1   9      190.28      4.27 o 
   2   1   9      178.67      4.01 o 
   3   1   9        1.48      0.06 o 
   4   1   9       21.05      0.48 o 
   5   1   9        1.94      0.07 o 
   6   1   9       35.86      0.82 o 
   7   1   9        0.07      0.04 o 
  -9   2   9        1.40      0.09 o 
  -8   2   9        1.46      0.07 o 
  -7   2   9       17.05      0.41 o 
  -6   2   9       32.62      0.74 o 
  -5   2   9        0.17      0.02 o 
  -4   2   9       14.14      0.32 o 
  -3   2   9       53.31      1.21 o 
  -2   2   9       17.09      0.39 o 
  -1   2   9        7.99      0.19 o 
   0   2   9       55.61      1.24 o 
   1   2   9        7.42      0.18 o 
   2   2   9       78.85      1.76 o 
   3   2   9        2.35      0.07 o 
   4   2   9       14.67      0.34 o 
   5   2   9       10.87      0.30 o 
   6   2   9       35.62      1.17 o 
  -8   3   9        5.65      0.17 o 
  -7   3   9       10.06      0.25 o 
  -6   3   9       32.99      0.75 o 
  -5   3   9        0.05      0.02 o 
  -4   3   9       38.61      0.88 o 
  -3   3   9        5.69      0.14 o 
  -2   3   9        8.42      0.20 o 
  -1   3   9        1.25      0.05 o 
   0   3   9       42.29      0.96 o 
   1   3   9       10.20      0.24 o 
   2   3   9        1.44      0.05 o 
   3   3   9       37.36      0.84 o 
   4   3   9        6.61      0.17 o 
   5   3   9        0.32      0.05 o 
   6   3   9        4.00      0.14 o 
  -6   4   9        0.07      0.05 o 
  -5   4   9        0.03      0.03 o 
  -4   4   9        2.28      0.09 o 
  -3   4   9        0.59      0.04 o 
  -2   4   9        0.32      0.04 o 
  -1   4   9        1.39      0.06 o 
   0   4   9        6.66      0.18 o 
   1   4   9       12.83      0.33 o 
   2   4   9        7.16      0.19 o 
   3   4   9       10.23      0.26 o 
   4   4   9        1.09      0.08 o 
  -3   5   9        4.66      0.17 o 
  -2   5   9        1.10      0.08 o 
  -1   5   9        7.26      0.24 o 
   0   5   9        0.13      0.07 o 
   1   5   9        0.88      0.13 o 
  -9   0  10       54.02      1.25 o 
  -8   0  10        6.88      0.22 o 
  -7   0  10        1.39      0.06 o 
  -6   0  10      293.94      7.41 o 
  -5   0  10      102.22      2.29 o 
  -4   0  10        1.74      0.10 o 
  -3   0  10        4.25      0.15 o 
  -2   0  10      185.68      4.43 o 
  -1   0  10        3.25      0.11 o 
   0   0  10      401.28      9.65 o 
   1   0  10      674.27     16.09 o 
   2   0  10       34.18      0.76 o 
   3   0  10        1.21      0.05 o 
   4   0  10        4.46      0.12 o 
   5   0  10       73.73      1.88 o 
   6   0  10       35.07      0.88 o 
   7   0  10       62.15      2.24 o 
  -9   1  10        1.22      0.08 o 
  -8   1  10       37.05      0.83 o 
  -7   1  10       30.23      0.68 o 
  -6   1  10       51.57      1.16 o 
  -5   1  10       25.85      0.67 o 
  -4   1  10        0.03      0.02 o 
  -3   1  10        3.75      0.11 o 
  -2   1  10       32.74      0.73 o 
  -1   1  10        0.03      0.02 o 
   0   1  10      147.80      3.30 o 
   1   1  10       73.79      1.66 o 
   2   1  10       42.83      0.96 o 
   3   1  10       85.99      1.92 o 
   4   1  10        0.26      0.03 o 
   5   1  10        0.75      0.05 o 
   6   1  10        0.33      0.05 o 
   7   1  10        3.32      0.17 o 
  -9   2  10        5.66      0.19 o 
  -8   2  10       11.50      0.29 o 
  -7   2  10       80.79      1.82 o 
  -6   2  10        9.97      0.24 o 
  -5   2  10        0.02      0.01 o 
  -4   2  10       31.73      0.73 o 
  -3   2  10       11.44      0.28 o 
  -2   2  10       91.64      2.05 o 
  -1   2  10      189.72      4.27 o 
   0   2  10       26.30      0.59 o 
   1   2  10        4.66      0.12 o 
   2   2  10       77.33      1.73 o 
   3   2  10       11.29      0.27 o 
   4   2  10       42.06      0.96 o 
   5   2  10       42.22      1.18 o 
   6   2  10        1.54      0.10 o 
  -8   3  10       10.33      0.27 o 
  -7   3  10       11.49      0.30 o 
  -6   3  10        0.60      0.04 o 
  -5   3  10        6.79      0.17 o 
  -4   3  10       66.59      1.49 o 
  -3   3  10       21.06      0.49 o 
  -2   3  10       23.46      0.57 o 
  -1   3  10       32.93      0.78 o 
   0   3  10        1.35      0.05 o 
   1   3  10        0.78      0.04 o 
   2   3  10        2.57      0.08 o 
   3   3  10        0.24      0.03 o 
   4   3  10       10.22      0.33 o 
   5   3  10       39.78      0.94 o 
  -6   4  10        1.96      0.11 o 
  -5   4  10       25.32      0.59 o 
  -4   4  10        3.06      0.11 o 
  -3   4  10       41.11      0.94 o 
  -2   4  10       25.76      0.59 o 
  -1   4  10        0.03      0.02 o 
   0   4  10       17.61      0.43 o 
   1   4  10        0.03      0.03 o 
   2   4  10        1.66      0.09 o 
   3   4  10       12.17      0.32 o 
  -2   5  10        3.59      0.33 o 
  -1   5  10       15.88      0.43 o 
  -9   1  11        6.90      0.20 o 
  -8   1  11        1.78      0.08 o 
  -7   1  11       47.53      1.07 o 
  -6   1  11        4.18      0.11 o 
  -5   1  11        0.19      0.02 o 
  -4   1  11        1.77      0.06 o 
  -3   1  11      163.06      3.66 o 
  -2   1  11       83.21      1.88 o 
  -1   1  11       73.96      1.66 o 
   0   1  11      203.68      4.60 o 
   1   1  11        0.08      0.02 o 
   2   1  11        1.80      0.06 o 
   3   1  11       13.86      0.32 o 
   4   1  11      131.72      3.01 o 
   5   1  11       29.56      0.76 o 
   6   1  11       32.80      0.80 o 
  -8   2  11       20.62      0.55 o 
  -7   2  11       23.42      0.54 o 
  -6   2  11        0.25      0.03 o 
  -5   2  11       41.28      0.93 o 
  -4   2  11        7.95      0.19 o 
  -3   2  11       23.95      0.56 o 
  -2   2  11       13.76      0.32 o 
  -1   2  11       74.65      1.66 o 
   0   2  11        1.36      0.05 o 
   1   2  11        8.75      0.22 o 
   2   2  11       32.44      0.73 o 
   3   2  11        9.53      0.24 o 
   4   2  11        1.31      0.08 o 
   5   2  11       11.12      0.30 o 
   6   2  11        6.04      0.26 o 
  -7   3  11        0.24      0.04 o 
  -6   3  11        4.53      0.13 o 
  -5   3  11        0.62      0.04 o 
  -4   3  11       21.87      0.50 o 
  -3   3  11        1.47      0.05 o 
  -2   3  11       20.84      0.48 o 
  -1   3  11       43.70      1.04 o 
   0   3  11        1.52      0.06 o 
   1   3  11       16.20      0.38 o 
   2   3  11        0.27      0.04 o 
   3   3  11       16.70      0.40 o 
   4   3  11        0.40      0.06 o 
   5   3  11       22.06      0.56 o 
  -5   4  11        0.33      0.06 o 
  -4   4  11        0.14      0.04 o 
  -3   4  11        4.12      0.13 o 
  -2   4  11       19.05      0.45 o 
  -1   4  11        3.10      0.13 o 
   0   4  11        0.76      0.07 o 
   1   4  11        1.47      0.09 o 
   2   4  11        0.26      0.07 o 
   3   4  11        0.06      0.06 o 
  -9   0  12        0.06      0.05 o 
  -8   0  12        3.12      0.12 o 
  -7   0  12        5.89      0.16 o 
  -5   0  12       44.97      1.13 o 
  -4   0  12      245.85      5.97 o 
  -3   0  12      147.33      3.58 o 
  -2   0  12       16.54      0.42 o 
  -1   0  12      110.68      2.60 o 
   0   0  12       13.84      0.38 o 
   1   0  12        6.23      0.19 o 
   2   0  12       79.13      1.78 o 
   3   0  12      290.87      7.09 o 
   4   0  12        3.01      0.13 o 
   5   0  12       17.86      0.47 o 
   6   0  12       95.06      2.47 o 
  -9   1  12        0.06      0.04 o 
  -8   1  12        1.75      0.09 o 
  -7   1  12        2.91      0.10 o 
  -6   1  12       43.54      0.98 o 
  -5   1  12       25.91      0.63 o 
  -4   1  12       83.71      1.94 o 
  -3   1  12       54.99      1.22 o 
  -2   1  12        9.44      0.22 o 
  -1   1  12       87.60      1.95 o 
   0   1  12        0.20      0.03 o 
   1   1  12        1.99      0.07 o 
   2   1  12       24.75      0.57 o 
   3   1  12       11.28      0.27 o 
   4   1  12       11.89      0.29 o 
   5   1  12       56.73      1.96 o 
   6   1  12        0.66      0.11 o 
  -8   2  12        8.49      0.23 o 
  -7   2  12        8.15      0.21 o 
  -6   2  12        9.17      0.26 o 
  -5   2  12       25.19      0.61 o 
  -4   2  12        0.83      0.04 o 
  -3   2  12        2.19      0.07 o 
  -2   2  12      113.29      2.53 o 
  -1   2  12       34.53      0.78 o 
   0   2  12       17.37      0.42 o 
   1   2  12       15.00      0.37 o 
   2   2  12        0.37      0.04 o 
   3   2  12       22.05      0.51 o 
   4   2  12      104.20      2.40 o 
   5   2  12       21.47      0.54 o 
  -7   3  12        0.98      0.07 o 
  -6   3  12        0.87      0.07 o 
  -5   3  12        0.74      0.04 o 
  -4   3  12       13.03      0.31 o 
  -3   3  12       45.04      1.01 o 
  -2   3  12       88.27      2.02 o 
  -1   3  12        0.23      0.03 o 
   0   3  12        9.28      0.25 o 
   1   3  12       35.91      0.82 o 
   2   3  12        3.99      0.12 o 
   3   3  12       34.57      0.81 o 
   4   3  12        0.03      0.03 o 
  -5   4  12        2.11      0.10 o 
  -4   4  12        0.45      0.07 o 
  -3   4  12        3.14      0.13 o 
  -2   4  12        0.19      0.05 o 
  -1   4  12       22.18      0.54 o 
   0   4  12       25.82      0.64 o 
   1   4  12        1.61      0.12 o 
   2   4  12       38.03      0.93 o 
  -8   1  13        0.04      0.03 o 
  -7   1  13        9.64      0.27 o 
  -6   1  13        5.12      0.14 o 
  -5   1  13        9.23      0.23 o 
  -4   1  13       16.07      0.39 o 
  -3   1  13        0.93      0.04 o 
  -2   1  13       32.75      0.73 o 
  -1   1  13        5.76      0.14 o 
   0   1  13       26.25      0.59 o 
   1   1  13        6.99      0.17 o 
   2   1  13      122.20      2.88 o 
   3   1  13       37.26      0.84 o 
   4   1  13        6.50      0.19 o 
   5   1  13       17.09      0.47 o 
  -8   2  13        2.22      0.10 o 
  -7   2  13        5.15      0.16 o 
  -6   2  13        0.24      0.04 o 
  -5   2  13       76.31      1.77 o 
  -4   2  13        3.38      0.10 o 
  -3   2  13       55.68      1.29 o 
  -2   2  13       31.67      0.72 o 
  -1   2  13       13.17      0.30 o 
   0   2  13       10.23      0.25 o 
   1   2  13       27.80      0.70 o 
   2   2  13       36.55      1.05 o 
   3   2  13        2.91      0.12 o 
   4   2  13       27.46      0.66 o 
   5   2  13        0.04      0.05 o 
  -7   3  13        7.88      0.39 o 
  -6   3  13        7.07      0.20 o 
  -5   3  13        0.07      0.03 o 
  -4   3  13        1.01      0.06 o 
  -3   3  13        9.91      0.24 o 
  -2   3  13        4.06      0.11 o 
  -1   3  13        1.13      0.06 o 
   0   3  13        0.03      0.03 o 
   1   3  13       30.30      0.72 o 
   2   3  13        0.12      0.05 o 
   3   3  13       12.64      0.35 o 
  -4   4  13       30.29      0.76 o 
  -3   4  13       34.76      0.99 o 
  -2   4  13       11.33      0.34 o 
  -1   4  13        0.26      0.10 o 
   0   4  13        6.73      0.25 o 
   1   4  13        8.80      0.28 o 
  -8   0  14       46.31      1.49 o 
  -7   0  14       12.80      0.31 o 
  -6   0  14       27.05      0.67 o 
  -5   0  14        0.61      0.04 o 
  -4   0  14        1.84      0.07 o 
  -3   0  14       18.22      0.44 o 
  -2   0  14       57.80      1.32 o 
  -1   0  14       50.16      1.14 o 
   0   0  14       53.85      1.32 o 
   1   0  14       89.21      2.01 o 
   2   0  14      100.63      3.38 o 
   3   0  14        3.97      0.21 o 
   4   0  14        0.04      0.05 o 
   5   0  14       15.90      0.52 o 
  -8   1  14        0.52      0.05 o 
  -7   1  14       15.70      0.52 o 
  -6   1  14       22.38      0.56 o 
  -5   1  14       27.37      0.67 o 
  -4   1  14       17.44      0.45 o 
  -3   1  14        0.35      0.03 o 
  -2   1  14       19.12      0.45 o 
  -1   1  14       46.91      1.05 o 
   0   1  14        9.22      0.22 o 
   1   1  14      130.63      3.04 o 
   2   1  14        3.30      0.17 o 
   3   1  14        0.69      0.10 o 
   4   1  14        2.52      0.13 o 
   5   1  14        0.25      0.14 o 
  -7   2  14        3.57      0.13 o 
  -6   2  14        6.65      0.17 o 
  -5   2  14        0.66      0.05 o 
  -4   2  14       23.31      0.53 o 
  -3   2  14        0.99      0.05 o 
  -2   2  14       13.99      0.33 o 
  -1   2  14        1.27      0.05 o 
   0   2  14       60.38      1.48 o 
   1   2  14        6.60      0.25 o 
   2   2  14        1.71      0.11 o 
   3   2  14        8.00      0.26 o 
   4   2  14       11.05      0.36 o 
  -6   3  14       58.66      1.36 o 
  -5   3  14        0.91      0.08 o 
  -4   3  14       32.62      0.75 o 
  -3   3  14       73.19      1.81 o 
  -2   3  14        5.18      0.14 o 
  -1   3  14       28.57      0.65 o 
   0   3  14       28.77      0.70 o 
   1   3  14       15.68      0.40 o 
   2   3  14        8.80      0.29 o 
   3   3  14       51.53      1.62 o 
  -3   4  14        6.21      0.23 o 
  -2   4  14        9.82      0.32 o 
  -1   4  14        3.72      0.20 o 
  -8   1  15       17.01      0.43 o 
  -7   1  15       14.07      0.42 o 
  -6   1  15        3.74      0.11 o 
  -5   1  15       41.51      0.98 o 
  -4   1  15        0.11      0.03 o 
  -3   1  15        0.14      0.03 o 
  -2   1  15       11.57      0.27 o 
  -1   1  15       10.76      0.25 o 
   0   1  15        3.63      0.10 o 
   1   1  15        4.39      0.13 o 
   2   1  15        5.36      0.21 o 
   3   1  15        3.17      0.15 o 
   4   1  15        9.93      0.35 o 
  -7   2  15       43.68      1.25 o 
  -6   2  15        2.91      0.10 o 
  -5   2  15       12.63      0.32 o 
  -4   2  15       35.95      0.81 o 
  -3   2  15       29.75      0.67 o 
  -2   2  15        2.34      0.08 o 
  -1   2  15       12.99      0.34 o 
   0   2  15       97.87      2.92 o 
   1   2  15        0.81      0.07 o 
   2   2  15       12.94      0.36 o 
   3   2  15        1.26      0.13 o 
  -5   3  15        2.41      0.11 o 
  -4   3  15        6.29      0.18 o 
  -3   3  15        1.76      0.09 o 
  -2   3  15       11.91      0.29 o 
  -1   3  15        6.36      0.18 o 
   0   3  15        0.34      0.07 o 
   1   3  15        0.96      0.09 o 
   2   3  15        5.41      0.24 o 
  -7   0  16        7.58      0.28 o 
  -6   0  16      136.44      4.00 o 
  -5   0  16        0.11      0.05 o 
  -4   0  16       58.99      1.55 o 
  -3   0  16       14.13      0.36 o 
  -2   0  16       12.33      0.29 o 
  -1   0  16       23.25      0.52 o 
   0   0  16       11.72      0.38 o 
   1   0  16       12.89      0.49 o 
   2   0  16       35.67      1.66 o 
   3   0  16       11.47      0.36 o 
  -7   1  16        6.27      0.18 o 
  -6   1  16        0.59      0.05 o 
  -5   1  16       57.48      1.50 o 
  -4   1  16       22.91      0.53 o 
  -3   1  16       32.68      0.77 o 
  -2   1  16        1.03      0.05 o 
  -1   1  16        6.49      0.17 o 
   0   1  16        3.70      0.11 o 
   1   1  16       23.97      0.70 o 
   2   1  16        0.49      0.06 o 
   3   1  16       61.80      1.65 o 
  -6   2  16        0.34      0.05 o 
  -5   2  16        3.61      0.12 o 
  -4   2  16       10.73      0.27 o 
  -3   2  16       15.42      0.37 o 
  -2   2  16       38.72      1.06 o 
  -1   2  16        0.09      0.04 o 
   0   2  16        2.63      0.13 o 
   1   2  16        5.89      0.20 o 
   2   2  16       13.21      0.39 o 
  -4   3  16        4.25      0.15 o 
  -3   3  16        0.03      0.03 o 
  -2   3  16       34.34      0.83 o 
  -1   3  16      123.13      2.92 o 
   0   3  16        1.15      0.09 o 
  -6   1  17        1.08      0.07 o 
  -5   1  17       16.75      0.42 o 
  -4   1  17        4.70      0.13 o 
  -3   1  17       61.62      1.45 o 
  -2   1  17       31.64      0.80 o 
  -1   1  17        1.83      0.09 o 
   0   1  17       20.54      0.48 o 
   1   1  17        3.87      0.14 o 
   2   1  17        4.51      0.26 o 
  -5   2  17        8.14      0.23 o 
  -4   2  17        7.59      0.21 o 
  -3   2  17        0.97      0.08 o 
  -2   2  17       57.24      1.30 o 
  -1   2  17        0.03      0.03 o 
   0   2  17        0.04      0.04 o 
   1   2  17        4.28      0.20 o 
  -6   0  18       16.09      0.45 o 
  -5   0  18       27.69      0.86 o 
  -4   0  18      140.96      3.37 o 
  -3   0  18       35.56      0.82 o 
  -2   0  18        5.26      0.18 o 
  -1   0  18       62.04      1.41 o 
   0   0  18        1.99      0.48 o 
   1   0  18       91.82      3.14 o 
  -5   1  18        0.62      0.05 o 
  -4   1  18        1.06      0.08 o 
  -3   1  18       40.50      0.93 o 
  -2   1  18        8.70      0.23 o 
  -1   1  18       15.40      0.38 o 
   0   1  18       26.58      0.71 o 
   1   1  18        4.32      0.18 o 
  -4   2  18        8.16      0.25 o 
  -3   2  18       45.96      1.11 o 
  -2   2  18       29.49      0.69 o 
  -1   2  18        5.52      0.27 o 
   0   2  18       11.54      0.55 o 
  -4   1  19       55.53      1.47 o 
  -3   1  19        0.31      0.06 o 
  -2   1  19        1.86      0.11 o 
  -1   1  19       10.19      0.30 o 
  
_refine_diff_density_max 5.975403E-01
_refine_diff_density_min -2.669321E-01

# start Validation Reply Form
_vrf_PLAT417_IAM_oxa01_06
;
PROBLEM: Short Inter D-H..H-D
RESPONSE: This is a very strong hydrogen bond and this is the reason why
the distance is so short.
;
# end Validation Reply Form
